# Supplementary material for: Pharmacological mechanisms of Fuzheng Huayu formula for Aristolochic acid I–induced kidney fibrosis through network pharmacology
Source: Front Pharmacol. 2022 Dec 8;13:1056865. doi: 10.3389/fphar.2022.1056865 (PMC9779930; doi:10.3389/fphar.2022.1056865)
Supplement: Supplementary file 1 [file DataSheet3.zip › Fig.6/Fig.6 WB Gray.xlsx]

## Sheet: FOS
FOS-Dyna
FOS	3241	3503	3608	3564	3206	3475	5591	4357	5054	5248	5611	5948
GAPDH	34491	38290	37688	34308	33615	33666	37821	38183	37119	38779	40334	39274
RATIO	0.0939665	0.091486	0.0957334	0.103882	0.0953741	0.10322	0.147828	0.114108	0.136157	0.135331	0.139113	0.151449
	N			4W			8W			12W
	0.0937287
	1.00254	0.976073	1.02139	1.10833	1.01756	1.10126	1.57719	1.21743	1.45267	1.44386	1.48421	1.61582
MEAN	1			1.07572			1.41576			1.51463
STD	0.0227641			0.0504931			0.182696			0.0899261
FOS-PHAR
			mean	std
N	0.904382	1.10093	1	0.12814
	1.09562	0.899073
M	1.26363	1.27976	1.3501	0.0950027
	1.39418	1.46283
FL	1.10831	0.961341	1.09524	0.0956607
	1.12363	1.18769
FH	1.14752	1.0717	1.04239	0.0841306
	0.987112	0.963228
NAC	0.932577	1.02679	1.0581	0.0991517
	1.12136	1.15167

## Sheet: P-FOS
P-FOS-PHAR
P-FOS	0.052	0.054	0.048	0.101	0.096	0.063	0.117	0.087	0.06	0.054	0.044	0.032	0.066	0.081	0.056
GAPDH	0.595	0.41	0.452	0.654	0.485	0.485	0.655	0.48	0.461	0.641	0.457	0.455	0.629	0.467	0.465
RATIO	0.087395	0.131707	0.106195	0.154434	0.197938	0.129897	0.178626	0.18125	0.130152	0.0842434	0.0962801	0.0703297	0.104928	0.173448	0.12043
	N			M			FL			FH			NAC
	0.108432
	0.805986	1.21465	0.979364	1.42425	1.82545	1.19795	1.64735	1.67155	1.2003	0.776921	0.887928	0.648604	0.967686	1.59959	1.11065
MEAN	1			1.48255			1.5064			0.771151			1.22598
STD	0.205112			0.317787			0.265363			0.119766			0.331364
P-FOS-DYNA
P-FOS	0.049	0.067	0.094	0.103	0.061	0.063	0.084	0.087	0.037	0.035	0.041	0.091
GAPDH	0.385	0.397	0.425	0.441	0.413	0.44	0.448	0.445	0.286	0.3	0.346	0.465
RATIO
N	0.127273	0.1477	0.129371	0.134781
4W	0.168766	0.143182	0.116667	0.142871
8W	0.221176	0.1875	0.118497	0.175725
12W	0.23356	0.195506	0.195699	0.208255
归一化	0.944293	1.09585	0.959858	1	0.0833723
	1.25215	1.06233	0.865601	1.06003	0.193283
	1.64101	1.39115	0.879182	1.30378	0.388354
	1.73289	1.45054	1.45198	1.54513	0.162598

## Sheet: A-SMA
A-SMA-DYNA
N	0.0564931	0.0907847	0.622276	1	0.497485
4W	0.480406		5.2917	5.44899	0.599991
8W	0.578517		6.37241	6.19998	0.172354
12W	0.539595		5.94368	5.34588	0.647696
N	0.0739032		0.814049
4W	0.554872		6.11196
8W	0.56285		6.19984
12W	0.493524		5.43621
N	0.141958		1.56368
4W	0.448777		4.94331
8W	0.547223		6.0277
12W	0.422854		4.65777
A-SMA-PHAR
N	0.0675208	0.0582512	0.137028	0.0875999	0.770786	0.664969	1.56425	1	0.491507
M	0.76851	0.458745	0.721806		8.77295	5.23682	8.2398	7.41652	1.90641
FL	0.504021	0.402891	0.32278		5.75367	4.59922	3.68471	4.6792	1.0368
FH	0.450531	0.471699	0.458239		5.14305	5.3847	5.23104	5.25293	0.122303
NAC	0.437496	0.469147	0.500526		4.99425	5.35556	5.71377	5.35453	0.35976

## Sheet: JNK
JNK-Dyna
			归一
1.00307	0.808781	0.873338	1.14854	0.92608	1	0.128643	N
0.808166	0.75258		0.925376	0.861728	0.912301	0.0488817	4W
0.837788	0.761685		0.959295	0.872154	1.00733	0.144587	8W
0.799872	0.811354		0.915879	0.929027	1.03711	0.135199	12W
1.01288			1.15978
0.864649			0.990051
0.867736			0.993586
1.03814			1.18871
JNK-phar
N	0.9674	0.625483	0.477064	0.689982	1.40206	0.90652	0.691415
M	0.942217	0.601979	0.514523		1.36557	0.872457	0.745705
FL	1.21446	0.882423	0.428044		1.76013	1.27891	0.62037
FH	1.08665	0.851613	0.45977		1.5749	1.23425	0.666351
NAC	0.930126	0.812063	0.433225		1.34804	1.17693	0.627878
N	1	0.36443
M	0.994576	0.327479
FL	1.2198	0.572175
FH	1.1585	0.458985
NAC	1.05095	0.376249

## Sheet: P-JNK
P-JNK-Dyna
N	2.06154	1.46443	1.40774	1	0.353465
	1.18889	1.46443	0.811845
	1.14286	1.46443	0.780412
4W	0.471698	1.46443	0.322104	0.289777	0.0674574
	0.310811	1.46443	0.21224
	0.490566	1.46443	0.334988
8W	3.5	1.46443	2.39001	2.1385	0.22195
	2.88506	1.46443	1.97009
	3.01	1.46443	2.05541
12W	3.04839	1.46443	2.08162	2.38505	0.306752
	3.94667	1.46443	2.69502
	3.48315	1.46443	2.3785
P-JNK-PHAR
N	0.278872		1	0.63231
	1.45954
	1.26159
M	3.6701		3.92182	0.240333
	3.94648
	4.14887
FL	1.53013		1.19668	0.36139
	0.812673
	1.24722
FH	0.954506		1.18596	0.371338
	1.61428
	0.989103
NAC	1.77899		1.94906	0.176265
	1.93726
	2.13093

## Sheet: ERK
ERK-Dyna
	ERK
N	0.54186	0.491379	1.10273	1	0.0890501
	0.464286		0.944863
	0.467991		0.952403
4W	0.916468		1.86509	1.91872	0.0492874
	0.947891		1.92904
	0.964103		1.96203
8W	0.929907		1.89244	2.29346	0.362298
	1.17478		2.39078
	1.27619		2.59716
12W	1.16814		2.37727	2.31752	0.070424
	1.14758		2.33542
	1.10063		2.23988
ERK-PHAR
N	0.507455		1	0.430854
	1.30697
	1.18557
M	0.894679		1.11183	0.191716
	1.18312
	1.25769
FL	0.773494		0.882254	0.129834
	1.026
	0.847273
FH	0.797598		0.953255	0.135259
	1.04219
	1.01998
NAC	0.836588		0.981912	0.211591
	1.22467
	0.884482

## Sheet: P-ERK
ERK-DYNA
	P ERK
N	0.35814	0.335484	1.06753	1	0.0699885
	0.337054		1.00468
	0.311258		0.927789
4W	0.639618		1.90655	2.06533	0.191227
	0.674938		2.01183
	0.764103		2.27761
8W	0.817757		2.43755	2.28573	0.436366
	0.60177		1.79374
	0.880952		2.62592
12W	0.860619		2.56531	2.77705	0.197315
	0.942731		2.81007
	0.991614		2.95577
ERK-PHAR
0.486793		1.85166	1	0.764013	N
0.0985507	0.262896	0.374866
0.203343		0.773473
1.63255		6.20989	5.42338	0.689884	M
1.35119		5.13965
1.2936		4.9206
0.642477		2.44385	1.37481	0.927348	FL
0.206897		0.786991
0.234921		0.893589
1.3013		4.94986	3.41341	1.34233	FH
0.741935		2.82217
0.648876		2.46819
0.65374		2.48669	3.99542	1.41677	NAC
1.10469		4.20202
1.3927		5.29755
