# Supplementary material for: Pharmacological mechanisms of Fuzheng Huayu formula for Aristolochic acid I–induced kidney fibrosis through network pharmacology
Source: Front Pharmacol. 2022 Dec 8;13:1056865. doi: 10.3389/fphar.2022.1056865 (PMC9779930; doi:10.3389/fphar.2022.1056865)
Supplement: Supplementary file 3 [file DataSheet4.zip › Fig.7/Fig.7 ELISA.xlsx]

## Sheet: Dyna-
IL-1b			MEAN	STD
297.84	291.206	279.87	289.639	9.08663	12W
286.821	265.36	276.854	276.345	10.7397	8W
353.397	330.178	339.566	341.047	11.6805	4W
249.153	252.852	254.917	252.307	2.92046	N
IL-6			MEAN	STD
132.258	134.889	131.735	132.961	1.69055	12W
84.3739	82.9458	86.6141	84.6446	1.84911	8W
95.5516	90.5288	87.6823	91.2543	3.98449	4W
83.7226	82.9458	81.5346	82.7343	1.10927	N
TNF-a			MEAN	STD
147.168	145.731	142.858	145.252	2.19447	12W
113.621	106.901	109.021	109.848	3.43587	8W
79.8697	66.305	67.6923	71.289	7.4634	4W
50.7589	49.7265	47.6632	49.3829	1.57618	N

## Sheet: phar-
IL-1b						MEAN	STD
103.047	105.752	170.014	153.336	235.932	215.9	163.997	55.0016	N
390.61	408.675	343.125	323.615	424.832	371.881	377.123	38.7299	M
133.837	146.67	144.703	134.463	154.69	143.399	142.96	7.87419	FL
131.35	131.969	132.59	134.463	132.59	133.213	132.696	1.07242	FH
212.655	219.995	211.042	215.9	193.741	207.837	210.195	9.07344	NAC
IL-6						MEAN	STD
56.0484	37.002	35.3791	32.1378	33.2176	29.9804	37.2942	9.50969	N
96.4401	125.194	111.608	106.538	93.0862	145.181	113.008	19.4872	M
47.3158	72.5387	71.4346	62.6262	82.5059	107.664	74.0141	20.2766	FL
120.087	90.296	70.3312	70.8828	69.2284	67.025	81.3085	20.8025	FH
48.9498	60.4309	44.0522	41.8798	46.7714	65.9243	51.3347	9.63885	NAC
TNF-a						MEAN	STD
73.3009	71.3087	71.5261	70.2365	67.3656	71.3087	70.8411	1.96988	N
169.261	161.542	164.888	175.718	156.846	172.717	166.828	7.085	M
96.9927	94.2188	94.2188	92.1166	90.3531	100.492	94.7319	3.60071	FL
71.9639	80.5189	78.0142	85.5498	81.5484	80.5189	79.6857	4.50924	FH
130.743	118.274	122.062	123.218	105.455	109.237	118.165	9.38285	NAC
