# Supplementary material for: Pharmacological mechanisms of Fuzheng Huayu formula for Aristolochic acid I–induced kidney fibrosis through network pharmacology
Source: Front Pharmacol. 2022 Dec 8;13:1056865. doi: 10.3389/fphar.2022.1056865 (PMC9779930; doi:10.3389/fphar.2022.1056865)
Supplement: Supplementary file 4 [file DataSheet1.zip]

Archive with 23 entries (23 files):
- The original image file for the blots/Fig.4C mouse(dyna-)-AAI-ASMA+GAPDH.Tif
- The original image file for the blots/Fig.4C mouse(phar-)-AAI-ASMA+GAPDH.Tif
- The original image file for the blots/Fig.5B mouse(dyna-)-AAI-FOS GAPDH.jpg
- The original image file for the blots/Fig.5B mouse(dyna-)-AAI-FOS.jpg
- The original image file for the blots/Fig.5B mouse(phar-)-AAI-FOS.tif
- The original image file for the blots/Fig.5B mouse(phar-)-AAI-FOS-GAP.tif
- The original image file for the blots/Fig.6A mouse(dyna-)-AAI-P-FOS.tif
- The original image file for the blots/Fig.6A mouse(dyna-)-AAI-P-FOS-GAPDH.tif
- The original image file for the blots/Fig.6A mouse(dyna)-AAI-P-JNK+GAP.Tif
- The original image file for the blots/Fig.6A mouse(dyna+phar)-AAI-ERK.Tif
- The original image file for the blots/Fig.6A mouse(dyna+phar)-AAI-ERK-GAPDH.Tif
- The original image file for the blots/Fig.6A mouse(dyna+phar)-AAI-JNK.Tif
- The original image file for the blots/Fig.6A mouse(dyna+phar)-AAI-JNK-2.Tif
- The original image file for the blots/Fig.6A mouse(dyna+phar)-AAI-JNK-GAPDH.Tif
- The original image file for the blots/Fig.6A mouse(dyna+phar)-AAI-JNK-GAPDH-2.Tif
- The original image file for the blots/Fig.6A mouse(dyna+phar)-AAI-P-ERK.Tif
- The original image file for the blots/Fig.6A mouse(dyna+phar)-AAI-P-ERK-GAPDH.Tif
- The original image file for the blots/Fig.6A mouse(dyna+phar)-AAI-P-FOS.tif
- The original image file for the blots/Fig.6A mouse(dyna+phar)-AAI-P-FOS-GAPDH.tif
- The original image file for the blots/Fig.6A mouse(dyna+phar)-AAI-P-JNK.Tif
- The original image file for the blots/Fig.6A mouse(dyna+phar)-AAI-P-JNK-GAP.Tif
- The original image file for the blots/Fig.6A mouse(phar-)-AAI-P-FOS.tif
- The original image file for the blots/Fig.6A mouse(phar-)-AAI-P-FOS-GAPDH.tif
