# Supplementary material for: Pharmacological mechanisms of Fuzheng Huayu formula for Aristolochic acid I–induced kidney fibrosis through network pharmacology
Source: Front Pharmacol. 2022 Dec 8;13:1056865. doi: 10.3389/fphar.2022.1056865 (PMC9779930; doi:10.3389/fphar.2022.1056865)
Supplement: Supplementary file 5 [file DataSheet2.zip]

Archive with 25 entries (21 files):
- the original source data of Figures  1-3/all.xls
- the original source data of Figures  1-3/diff.xls
- the original source data of Figures  1-3/down.xls
- the original source data of Figures  1-3/FZHYingredients2.xlsx
- the original source data of Figures  1-3/genecards OMIM/
- the original source data of Figures  1-3/genecards OMIM/GeneCards-SearchResults--Glomerulosclerosis .csv
- the original source data of Figures  1-3/genecards OMIM/GeneCards-SearchResults--Renal interstitial fibrosis.csv
- the original source data of Figures  1-3/genecards OMIM/gene-RF.xlsx
- the original source data of Figures  1-3/genecards OMIM/OMIM-Gene-Map-Retrieval---Glomerulosclerosis.xlsx
- the original source data of Figures  1-3/genecards OMIM/OMIM-Gene-Map-Retrieval--Renal interstitial fibrosis.xlsx
- the original source data of Figures  1-3/genecards OMIM/╝∞╦≈┤╩.txt
- the original source data of Figures  1-3/GO KEGG/
- the original source data of Figures  1-3/GO KEGG/BP.txt
- the original source data of Figures  1-3/GO KEGG/CC.txt
- the original source data of Figures  1-3/GO KEGG/KEGG.txt
- the original source data of Figures  1-3/GO KEGG/MF.txt
- the original source data of Figures  1-3/GPL6480-9577 - ╕▒▒╛.xls
- the original source data of Figures  1-3/GSE66494_series_matrix - ╕▒▒╛.xls
- the original source data of Figures  1-3/PPI/
- the original source data of Figures  1-3/PPI/PPI╖╓╬÷╔Φ╓├▓╬╩2.JPG
- the original source data of Figures  1-3/PPI/string_hires_image.png
- the original source data of Figures  1-3/PPI/string_interactions.tsv
- the original source data of Figures  1-3/VENN/
- the original source data of Figures  1-3/VENN/Drug_Disease.txt
- the original source data of Figures  1-3/VENN/FZHY.txt
