# Supplementary material for: Pharmacological mechanisms of Fuzheng Huayu formula for Aristolochic acid I–induced kidney fibrosis through network pharmacology
Source: Front Pharmacol. 2022 Dec 8;13:1056865. doi: 10.3389/fphar.2022.1056865 (PMC9779930; doi:10.3389/fphar.2022.1056865)
Supplement: Supplementary file 5 [file DataSheet2.zip › the original source data of Figures 1-3/all.xls]

logFC	AveExpr	t	P.Value	adj.P.Val	B
REG3A	-2.00919019096474	0.484103103427874	-52.0734264063793	4.01333428111567e-52	7.86332585698993e-48	101.234327539597
S100P	-4.92840176017867	1.12963333917335	-47.6426506895382	7.85071991582572e-50	7.69095776553867e-46	97.2677602196621
CELA3B	-4.23314649058713	0.827501738769587	-36.8074728103003	3.00154426317203e-43	1.96030855827765e-39	84.9751725118309
REG1B	-4.04759346434624	0.915308702852579	-34.3355586353137	1.69440080648861e-41	8.29959875038285e-38	81.5127813204805
CPB1	-1.20590451622873	0.319654365048898	-31.0569598153945	5.45354679513216e-39	2.13702684714049e-35	76.4402175697656
DHRS2	-4.88385965917306	1.51836235582123	-25.4383008645063	4.27523352464268e-34	1.39607750747207e-30	66.2093524815567
CTRB1	-1.48724928312851	0.33730695922098	-24.4400211332844	3.93398193955275e-33	1.10112154488081e-29	64.151112253602
PNLIPRP2	-1.08447625196117	0.321815574390782	-23.2950169323867	5.5060833061195e-32	1.34850862770999e-28	61.6880097364442
CIDEA	-1.35156922146195	0.346206677969114	-21.8042943756583	2.00639327511205e-30	4.36791815991893e-27	58.3061058730704
KIFC2	-2.43885587978542	1.48517418756798	-21.1272678989118	1.09476279668274e-29	2.14496874754049e-26	56.7007110736816
UPK1A	-1.61954444736219	0.453653157801401	-18.7380509231791	6.17833301901458e-27	1.10047344401411e-23	50.6586709524921
DNAH1	-0.7716387943821	0.412054838734022	-17.4387401219634	2.48007574633165e-25	4.049343674823e-22	47.106922223461
PDXDC2P	-1.73498431804988	0.783328794879286	-17.3759386550953	2.97865090122022e-25	4.48928516212368e-22	46.930200525019
ALS2CL	-2.00474656774889	1.69866098326652	-16.4983556894232	4.03827226319896e-24	5.65156203234694e-21	44.4102883167416
RSAD1	-1.72787996882298	3.97396738118105	-16.4641478212324	4.47830410672542e-24	5.84956082420474e-21	44.3101306940633
CCDC71	-1.12002990339922	0.899702202907955	-16.3545256711318	6.24397081427604e-24	7.64613251025691e-21	43.9881760188557
ANXA8L2	-1.27979037581093	0.425917365098628	-14.9397366124721	5.18588063100537e-22	5.97687995313461e-19	39.6948574099624
PI4KAP2	-1.28424867906244	0.6193591771697	-14.7650354673396	9.10431726204419e-22	9.9100493397351e-19	39.1465849785433
PNLIP	-0.7157924901422	0.245819097969834	-14.653288892633	1.30756529506675e-21	1.34837509611804e-18	38.7937627366229
KRT13	-0.818082582265588	0.349771306103565	-14.5160087935667	2.04426090880341e-21	2.00266019930926e-18	38.358047789163
ATG9B	-0.348018611483971	0.188751517528935	-14.0066650961422	1.09558840534305e-20	1.02218398218506e-17	36.7194149583736
PILRA	-2.36130607945009	1.37450913738633	-13.8695143158735	1.73150915018621e-20	1.54206630816357e-17	36.272228316082
PLIN1	-0.772397949766748	0.295466579694573	-13.5375602726501	5.29494943217836e-20	4.51060627063785e-17	35.1793857808202
CAPN12	-2.59844607859631	1.77056844157705	-13.4017659618	8.39865774673157e-20	6.85645421798798e-17	34.7280470927816
OR4C46	-1.31596331462019	0.397190974643059	-13.3759552038004	9.17078985872658e-20	7.1873314280812e-17	34.641978674941
IL10	-0.427224944152143	0.261230900916725	-13.3500510865307	1.00179553757452e-19	7.54929998757598e-17	34.5555085847667
THBS3	-1.42819211227852	2.35218390661779	-12.9605999622199	3.82111365356788e-19	2.77285480793909e-16	33.2445858672701
WDR27	-0.543676867584514	0.328333609397847	-12.8229106093851	6.16265328566317e-19	4.31231663664281e-16	32.7762288766287
STK16	-1.67360852710292	2.31453292188827	-12.6710948736417	1.0468009316463e-18	7.07240367370553e-16	32.2568722133427
KIAA1530	-0.680318884246833	0.519912755109797	-12.5608378991624	1.54090065812475e-18	1.00636221982127e-15	31.8777537071388
ITLN1	-6.5311653353538	3.11910859633582	-12.3619023579008	3.10767703300851e-18	1.9641521325076e-15	31.1896151600329
C6orf26	-2.07777157189686	1.24164247430139	-12.32402230179	3.55381738058307e-18	2.17593574805512e-15	31.057988410494
JAKMIP3	-1.21818649819762	0.42117733007737	-12.1663319275812	6.22400016180559e-18	3.69535864152294e-15	30.5080024605061
THEG	-1.69321166575904	0.552731780849964	-12.1225804353362	7.27505046462663e-18	4.19235481627734e-15	30.3548270018039
HSPA1A	-1.52100461538353	6.4843911808275	-12.0859316687906	8.29242671697819e-18	4.64210047616439e-15	30.2263248896606
HEMK1	-1.22448654739979	1.27407756727205	-12.0463384309628	9.55381557757031e-18	5.19966412809264e-15	30.0873006192451
CROCCP3	-0.958177065059756	0.357342701201897	-11.955243474954	1.32430370203941e-17	7.01272498217789e-15	29.7666591993832
KGFLP1	1.73257090083581	2.92857110791004	11.9027154024	1.59942882690664e-17	8.24673921199523e-15	29.5812759694596
FAM199X	0.963901278945019	3.9045977302447	11.8128079828134	2.21118285965997e-17	1.09627196574684e-14	29.2631413687173
PISD	-1.08744267300969	1.01290497308267	-11.8094559390633	2.23808904352951e-17	1.09627196574684e-14	29.2512600276636
NR4A1	-2.29399112591563	2.18961155058565	-11.7498631652369	2.77562753030313e-17	1.32641146832266e-14	29.039790932537
RAD23B	1.02010707826634	4.7943326682944	11.6286536870881	4.30618128725157e-17	2.00883357050286e-14	28.6082615932682
LOC146880	-0.792351507387225	0.639950010336477	-11.6103740345415	4.60176846899085e-17	2.09680115378925e-14	28.5430192360104
PHF5A	-1.07128483766799	1.2871306224982	-11.4695163462069	7.68591344327273e-17	3.42250232031915e-14	28.0388550043494
DIRC2	0.843037444774994	3.72583774139359	11.3872130044782	1.03835682311664e-16	4.52100560784986e-14	27.7431101762899
ANXA7	0.81569962568562	4.7048585331427	11.3424163192407	1.2235115461272e-16	5.21136124418918e-14	27.5817826321131
LLPH	0.774876512180522	2.79569079717579	11.3326432908948	1.26814447091226e-16	5.28654353586893e-14	27.5465534155269
NS3BP	-0.854972731814189	0.377484616193516	-11.2694368050824	1.59928862558619e-16	6.52809625856463e-14	27.3184231741022
ACCS	-2.3054806625983	2.19697026597992	-11.2602743410503	1.65405560435583e-16	6.61385948084566e-14	27.2853120229298
UBE2H	0.876996427968765	3.03336123201045	11.2453966965298	1.74704489067351e-16	6.84597010859321e-14	27.2315252876122
COL11A2	-0.578013376699162	0.306835534665831	-11.2386417520273	1.79098911185273e-16	6.8805587585354e-14	27.2070952769579
ULK3	-1.40465579299335	4.55813605519304	-11.2194722540226	1.92186567367814e-16	7.24136810468764e-14	27.1377359193033
NRBP2	-1.5941240064764	2.0310915418542	-11.1400893430822	2.57494386124396e-16	9.51903303270811e-14	26.8500294139179
HOXB8	-1.86937780359648	1.06361128249262	-11.1050576962182	2.9304600210054e-16	1.06326857762146e-13	26.7228187545318
KIAA1161	-1.3431411938294	0.545523301671814	-11.092552647344	3.06902933456324e-16	1.09329985003814e-13	26.6773727747256
ATAD3B	-0.779260439613105	0.778553398350015	-11.0568895762325	3.50161931279017e-16	1.22512905706246e-13	26.5476610479228
NSUN5	-2.09244867033772	3.96413639217595	-11.0507047790398	3.58267250240636e-16	1.23013185554531e-13	26.525150317623
C15orf17	-1.51522062098059	1.07285042531243	-11.0463046657249	3.64148663408503e-16	1.23013185554531e-13	26.5091324530746
ARPC4-TTLL3	-1.10216013637512	1.54207151488893	-10.9659636079065	4.9042362978894e-16	1.62862206414487e-13	26.2162527561204
EFTUD1	0.79814840582803	3.37153341888096	10.9225648742377	5.76167582586098e-16	1.8814752409349e-13	26.057721453201
ZNF767	-1.21523535594902	0.806293891085504	-10.8456396138474	7.67040140581045e-16	2.46370778268925e-13	25.7761684386438
CDK5RAP3	-1.27017590692545	4.380642559992	-10.804616479092	8.93737526182081e-16	2.82435473394928e-13	25.6257333156435
SUV39H2	0.745139995803418	1.53282499586304	10.7968899556387	9.19864746543549e-16	2.86077936175044e-13	25.597377317073
SLC4A9	-2.38942104864279	1.34830534143666	-10.7810636541994	9.75811000830148e-16	2.98735389676017e-13	25.5392735676166
IFNAR1	0.970924239490903	2.69131212310481	10.767368321017	1.02698681071287e-15	3.09565424343035e-13	25.4889695880896
INO80E	-1.05275773102351	3.05779814249685	-10.7350831079154	1.1586000779781e-15	3.43946232239772e-13	25.3702966670628
FAM193B	-0.692134123488657	0.556825285943034	-10.7096241543648	1.27428276948466e-15	3.72642123918105e-13	25.2766296829904
PRSS2	-2.25464247682616	2.33956815117399	-10.6410779419705	1.647052544748e-15	4.74569125135993e-13	25.0240649051684
POU5F1P3	-0.940606610493002	0.694837280444804	-10.6272586298	1.73461253042438e-15	4.92554540704418e-13	24.9730806923111
GUSBP11	-1.20348062554061	4.32131459882326	-10.5707929390533	2.14394310901366e-15	6.00089676212924e-13	24.7645317866555
ANKZF1	-1.5211672147391	1.42713521566495	-10.536428093375	2.43941660192558e-15	6.73175908190533e-13	24.6374316104903
ZDHHC11	-2.80293778902838	2.80814021768514	-10.4917571433166	2.88575593611051e-15	7.85286334114071e-13	24.4720139218388
ZBTB3	1.1861347093037	3.77395973789916	10.462424671817	3.22276232305871e-15	8.6498057802314e-13	24.3632728701284
PITX1	-0.606827878093608	0.276602018702563	-10.4196601882697	3.78648224140476e-15	1.00254792643032e-12	24.2045644315662
FKBP10	-1.91933266208374	1.98956794908383	-10.38242236889	4.35778979835471e-15	1.13842900692218e-12	24.0662011648193
C21orf15	-0.341800563874577	0.203164351257236	-10.3632684337134	4.68471981040933e-15	1.20773309533355e-12	23.9949719017386
LOC100133331	-0.811238449472616	0.561305613800734	-10.3309401247097	5.2935751961785e-15	1.34697427037306e-12	23.8746586182929
CCNL2	-1.22149832464256	2.48289545569699	-10.289886725203	6.18309950918441e-15	1.55314703440321e-12	23.7217094242604
GABBR1	-0.718547211964621	0.511574237084471	-10.2550699207509	7.05466738935143e-15	1.74494396742758e-12	23.5918520909748
MKNK1	-1.20723940405267	1.41959323372186	-10.2524608007724	7.12476483408391e-15	1.74494396742758e-12	23.5821155036191
CPA1	-1.21501088480244	0.43609546440712	-10.2302117826618	7.75175020925956e-15	1.87506224506201e-12	23.4990579640486
APBB3	-1.85931844730298	2.3076091263705	-10.1934426775449	8.91216595532427e-15	2.12946423856913e-12	23.3616794824619
ASMTL-AS1	-1.71505580293823	1.12380079409308	-10.1777669540141	9.4586765325136e-15	2.23281746146432e-12	23.3030673060426
TBC1D3B	-0.684758600459835	0.3693214232397	-10.1707014451642	9.7159227175623e-15	2.26623897387141e-12	23.2766405534367
ALOX12P2	-0.492001864827993	0.235922513354841	-10.1482087106115	1.05827365351577e-14	2.43938302274523e-12	23.1924769992053
C20orf46	-0.769307840543282	0.641990599360946	-10.0844693351926	1.34863220994149e-14	3.07252917318414e-12	22.9536876036514
ELP4	0.911570115550413	3.72212525021405	10.0659529090803	1.44715799439713e-14	3.25909960738196e-12	22.8842393727836
LGALS12	-0.894832088807025	0.489002969043499	-9.99382196573981	1.90523982264936e-14	4.24197316422374e-12	22.6133661290614
METTL3	-1.37106859336648	1.11489229839547	-9.98040529873185	2.00534859598099e-14	4.41469607202872e-12	22.5629238760878
ITFG3	0.699570006569838	5.65713716073281	9.97389644394585	2.05580603154041e-14	4.47548973066347e-12	22.5384461441096
SPRY4	-0.673502938609578	0.680644310806853	-9.90482704397472	2.67681099366966e-14	5.76337997790875e-12	22.2784351918709
SRFBP1	0.846599080692116	2.80487718800491	9.89568809112237	2.77205000750214e-14	5.90356258662929e-12	22.2439959661377
DICER1-AS	-1.18900105433235	1.6292029296341	-9.8497723005405	3.30474984296103e-14	6.96236168528339e-12	22.0708418423054
FAM118A	-0.569779670649027	0.377519228866007	-9.83968024305579	3.43501868522903e-14	7.1598213935843e-12	22.0327556376703
PIDD	-1.0321294014757	2.40053554563696	-9.80978800113111	3.85200548523317e-14	7.94445720759721e-12	21.9198875807307
GUSBP1	-1.58156913964376	3.05550418016893	-9.78589117644744	4.22174154075736e-14	8.61631062583948e-12	21.8295948201219
NXF1	-1.86547318219971	2.51885554082665	-9.78206465387566	4.28417938018035e-14	8.65360067998698e-12	21.8151314060439
FLJ39653	-1.111899635378	0.708226063719227	-9.77361098564245	4.42543382559903e-14	8.84770662703691e-12	21.7831734039386
TGM7	-0.340602510997867	0.253967049026574	-9.71922545022124	5.45331496711129e-14	1.07926060758193e-11	21.5774125212539
LOC100507537	-2.80300868010938	1.29546111303324	-9.71121926603612	5.62371840710576e-14	1.09793946457489e-11	21.5470984061614
CCDC80	-1.35716312179008	0.930760057826291	-9.70955671309707	5.65977062839094e-14	1.09793946457489e-11	21.5408026612728
EIF3C	1.24129298301109	8.97931590566628	9.70047599361385	5.86082914034203e-14	1.12579632692864e-11	21.5064112563716
PLCG1	-0.724888712228113	0.981432564647643	-9.65936605115292	6.86488954373495e-14	1.3058619498097e-11	21.3506189299876
ABI1	0.983189992404456	3.96895889388214	9.65481155526511	6.98628095327088e-14	1.3161750261292e-11	21.3333492923871
TRIM50	-0.746591380179365	0.331685083980173	-9.64944991562104	7.13195641005132e-14	1.32089970836557e-11	21.3130166810973
LOC401357	-1.75404706650167	2.82733376059323	-9.64893183776073	7.14619349189766e-14	1.32089970836557e-11	21.3110518657697
PI4KA	-1.47287191765358	3.8498557825318	-9.62915089644268	7.71172131925109e-14	1.4121098673653e-11	21.2360139169585
MAGOH	-2.07338330828841	2.57717793930495	-9.60022614344483	8.62075942937216e-14	1.56394943981193e-11	21.1262247085899
RAB24	-1.46297527019011	3.87491376337086	-9.57858665847276	9.37070363834448e-14	1.68440547143196e-11	21.0440382037927
CUZD1	-0.832123224983939	0.556537326541813	-9.49628901808027	1.28739745986939e-13	2.29308894829281e-11	20.7310886213432
PPP3CA	0.913494582690963	4.35559941613576	9.47633975538448	1.39055763507273e-13	2.45452213909729e-11	20.6551381401674
PRPF18	0.884285369830049	3.53085226569176	9.46429715569196	1.45681585138519e-13	2.54851723001696e-11	20.609272939395
FOXR1	-1.22676375919312	0.391604731856359	-9.44150435462715	1.59104107320273e-13	2.75644161528506e-11	20.5224302900234
C17orf28	-0.507301573580848	0.842329296276936	-9.43943784658784	1.60380923872044e-13	2.75644161528506e-11	20.5145544872345
PLA2G1B	-1.64962410962768	1.18838868836967	-9.4210721113598	1.7219100449155e-13	2.93368552261125e-11	20.4445435221562
LTB4R	-0.544449217427487	0.5454699381889	-9.39935917790382	1.87287261984287e-13	3.15989459697501e-11	20.3617357087476
TM9SF4	0.778041436002141	4.42098987087175	9.39742664753145	1.8869375177159e-13	3.15989459697501e-11	20.3543635687319
LOC286382	-0.238627981191609	0.181171395816847	-9.34836086362409	2.28192064875139e-13	3.77249721168637e-11	20.1670840120864
CCDC17	-0.814361333918373	0.552233212211319	-9.34730667650605	2.29126304389669e-13	3.77249721168637e-11	20.1630580680573
TAZ	-1.44052163705277	1.74085597020545	-9.31767034963351	2.57024969586655e-13	4.16886568099688e-11	20.0498392118652
ACTR3	1.00199473767608	4.52627807392948	9.31723870464212	2.57455595059778e-13	4.16886568099688e-11	20.0481896755678
MYH7B	-0.399096483129306	0.261399404462323	-9.31098827712875	2.63773189594902e-13	4.23615418338764e-11	20.024301883086
PARP6	-1.48942592006561	2.55134387516703	-9.29983883616903	2.75432001246546e-13	4.38743024424681e-11	19.9816831808514
CRIPAK	-1.6027933630025	2.61334520623256	-9.29580923558587	2.79772004840097e-13	4.42062329905808e-11	19.9662775522701
LOC595101	-2.12848965959386	1.02972484088274	-9.28258056075514	2.94508985414389e-13	4.6162516409793e-11	19.9156935308645
LOC729603	-0.655332252153679	0.422422397969212	-9.25900770677729	3.22731364509438e-13	5.01847271812177e-11	19.8255202527296
COMMD8	0.776099240419399	6.29181596205811	9.21933932583112	3.76498953677485e-13	5.80845984204957e-11	19.6736765856666
CELA2B	-1.14922925133522	0.74754407517301	-9.2156888063918	3.81878422981795e-13	5.84542495428306e-11	19.659696781484
FAM13A-AS1	-0.411233820275374	0.242351393434443	-9.18765688929505	4.25846017359694e-13	6.46790776599107e-11	19.5523127543338
TNPO2	-0.478714763882597	0.423653628251405	-9.12868576905807	5.35676656336962e-13	8.07347132893085e-11	19.3262097342255
RPUSD2	0.699151858995891	4.49679781388275	9.09859403681298	6.02277493914255e-13	9.00795644142137e-11	19.2107326792534
YME1L1	0.613815900111527	4.26020857192269	9.07975498191399	6.4814780526695e-13	9.62057571863284e-11	19.1384035272395
PHKA2	-0.976242447915359	3.26562579200383	-9.06564107004841	6.84799805988236e-13	1.00881824050583e-10	19.0841986092521
WDR70	0.861778153298452	3.74639933501815	9.05365983986551	7.1754376996405e-13	1.04355644173235e-10	19.0381729158267
UBXN8	0.832836432103224	4.41791551577296	9.05312809479578	7.19032918051688e-13	1.04355644173235e-10	19.0361299845194
C9orf3	-1.04196069149067	3.2397199252301	-9.02769655391354	7.9400116460832e-13	1.14388711898315e-10	18.9383997803566
GOLGA5	0.756715123425184	4.13739529071252	9.01340037607023	8.39543061761112e-13	1.2006691393493e-10	18.8834410356177
NME7	0.925087589937791	3.34757997523132	8.99916604758353	8.8749597139375e-13	1.2600513454723e-10	18.8287056593999
SENP3	-1.21501637689423	1.52530630614446	-8.98399472041756	9.41639594701333e-13	1.32730536539448e-10	18.7703515453179
FAM22A	-0.622077287726794	0.486775390280138	-8.98116724016677	9.52091357919067e-13	1.33245185540773e-10	18.7594743101036
ZXDC	-0.543911648941213	1.23135628937747	-8.9689819221606	9.98484428783011e-13	1.37834499259716e-10	18.712591384072
METTL17	-0.825210330972209	2.69169627346758	-8.96886160654057	9.98953651553092e-13	1.37834499259716e-10	18.7121284192541
GSTM2	-1.1386341153225	1.15835722658722	-8.95344563387387	1.06094486951367e-12	1.45364285513157e-10	18.6528007418905
ADCY6	-1.62226251027796	1.69104957597507	-8.92835644113802	1.17020716242891e-12	1.59221312037983e-10	18.5562113592148
CCDC127	0.689695074561007	3.76916251789592	8.91895976014945	1.21397960212408e-12	1.63956711340714e-10	18.520024666358
LOC100272216	-2.33412145310988	1.57428372729936	-8.91732804042131	1.22174653476978e-12	1.63956711340714e-10	18.5137402958488
DNTTIP2	0.90549769784939	4.43208896038488	8.91359027042601	1.23972685696584e-12	1.65237879649875e-10	18.4993440556812
FLNB	-1.59000256696254	2.89239776547947	-8.90829838544811	1.26563867374908e-12	1.67551746856525e-10	18.478960452594
GXYLT1	0.61852410987116	1.28903829647701	8.89952509991335	1.30980145135285e-12	1.72234495546016e-10	18.4451628683359
PABPC1L	-1.97427702036864	1.24847422155419	-8.87547491541594	1.43896663001582e-12	1.87957821212667e-10	18.3524875434287
LOC100422737	-2.13682910214912	4.0229533444228	-8.87303780541299	1.45274936777254e-12	1.88501446111043e-10	18.3430942306432
HBD	-3.20000484533414	3.07734205784957	-8.85876433928836	1.5361754154232e-12	1.98015032331492e-10	18.2880724869304
FLJ36840	-2.22795527367894	1.56129914541702	-8.85322667631436	1.5698230119095e-12	2.01029688054529e-10	18.266722201895
PAM	1.04333068007873	5.86998728410932	8.84643722384165	1.61208850306217e-12	2.05101623639592e-10	18.2405429878395
TMEM184C	1.18025155612054	3.54013105514228	8.83934947746527	1.65743081676824e-12	2.09509948341549e-10	18.213210440024
CSTF1	0.595837811270886	4.12519567228615	8.83129106105388	1.7105408799846e-12	2.14837355522681e-10	18.1821307942721
TSR1	0.538514373197901	2.49241809339314	8.80199636235738	1.91842731256496e-12	2.3941239703876e-10	18.069112639558
SLC26A6	-2.09603912362998	2.16445735120273	-8.79305622794295	1.98678876996265e-12	2.46374382087837e-10	18.0346111600546
PPOX	-0.617098381055094	3.42357709507315	-8.78121407164145	2.0811219604874e-12	2.56449198564966e-10	17.9889026879338
PRSS1	-1.08317888171196	0.39985587367041	-8.71675082979553	2.67934863372568e-12	3.28102986128671e-10	17.7399379182906
TAF2	0.651925174646252	2.29428107337663	8.7075520415451	2.77777337128108e-12	3.33602667077012e-10	17.7043910075024
GET4	-0.99578996624408	4.25245744614837	-8.70742266257745	2.77918327376382e-12	3.33602667077012e-10	17.7038910127712
ZNF839	-0.830067352080663	1.7619432050796	-8.70737727348897	2.77967806987959e-12	3.33602667077012e-10	17.7037156030017
C21orf81	-1.12080909227579	1.10379105972904	-8.70621608685796	2.7923665288945e-12	3.33602667077012e-10	17.6992280635647
PHAX	0.733387482143733	3.66185875172722	8.70184560435154	2.84064695165581e-12	3.37313913477529e-10	17.6823371301622
DDX56	-0.992498189483055	1.85726195741609	-8.69820597877171	2.88149262273648e-12	3.40102921429373e-10	17.6682699518897
WDR3	0.904653238151579	3.48014476130442	8.69370833698784	2.93278283983752e-12	3.44083917251117e-10	17.6508854804652
ZNF777	0.526239580663402	4.10901107574003	8.6771497256997	3.12964056890163e-12	3.64994331348152e-10	17.5868724684742
HNRNPA0	-1.39102586217428	2.02697326882425	-8.67306109756513	3.18025723545597e-12	3.68655733366639e-10	17.5710640682877
SOCS6	0.813317499221309	1.77015105648234	8.66992069232011	3.21969236875848e-12	3.68655733366639e-10	17.5589212653465
PPP1R3E	-0.85789214062518	1.06180031183418	-8.66863717603593	3.2359508879755e-12	3.68655733366639e-10	17.5539582154138
RFPL3-AS1	-0.364360215280513	0.255297115823686	-8.66860984648719	3.23629797065595e-12	3.68655733366639e-10	17.5538525375884
PAN2	-1.25090699380223	1.53660452963214	-8.64923987583765	3.49193824891355e-12	3.95477145150077e-10	17.4789422664266
PLIN5	-1.70312454965085	1.81788600064422	-8.64139083734761	3.60121234058546e-12	4.04623798117457e-10	17.4485814245158
ZNF692	-2.16228210876741	2.62808245144605	-8.64048775597356	3.61400319861966e-12	4.04623798117457e-10	17.4450880002308
C14orf169	0.915749185026417	3.61210309042759	8.61248496850078	4.03408355771725e-12	4.46750813724216e-10	17.3367416515035
GGT7	-0.885299003353344	1.53986869431094	-8.61215084764473	4.03938102513118e-12	4.46750813724216e-10	17.335448639114
C19orf6	-0.808822005459055	5.45692652637159	-8.61093756665081	4.05867630495128e-12	4.46750813724216e-10	17.3307533195505
NUP210	-0.954214101904865	0.939546320713892	-8.58838988140438	4.43457930604377e-12	4.85400627616288e-10	17.2434809474375
LOC100130285	-0.549337135112172	0.341741669019599	-8.57475965239636	4.67856381384051e-12	5.0926167113654e-10	17.1907112086719
CCDC43	0.744456092501592	2.36158499762126	8.57038700528427	4.75965492643834e-12	5.12503051648858e-10	17.1737803572344
CYP51A1	1.12122648244696	3.91617164026075	8.57033343210096	4.76065714286185e-12	5.12503051648858e-10	17.1735729161963
RAD9A	-1.03462027620201	1.45131343902515	-8.54558905524783	5.24695480048591e-12	5.61768226261861e-10	17.0777443228136
ZNF263	-0.751791722469814	0.684328611780163	-8.52810465537573	5.6203461114227e-12	5.98475224788614e-10	17.0100130511691
MLLT6	-0.908907323846375	2.75002192683421	-8.52196028858721	5.75780079452891e-12	6.09797789011918e-10	16.9862073114028
LOC100652765	1.87759252471933	2.47566960080399	8.50279018315533	6.20871273210526e-12	6.54017787957733e-10	16.9119227063888
KAT2A	-1.92775657643256	4.17097539381084	-8.49321571165329	6.44702062182181e-12	6.75489171354838e-10	16.8748147171328
NDNL2	1.13810034854479	2.85557074423201	8.46897022261014	7.09235285220515e-12	7.39151433155614e-10	16.7808263689318
TCEA1	0.759352830098956	4.98906330237542	8.44952317244603	7.65651616754685e-12	7.93725509369023e-10	16.7054193991935
RCN3	-0.906756870798065	0.675234992459686	-8.4394128617918	7.96738830595309e-12	8.18886174383057e-10	16.6662092637866
CIDEC	-1.00897039446489	0.965843462609708	-8.43892156624562	7.98281321426856e-12	8.18886174383057e-10	16.6643037870148
EPS8L2	-1.17895543646964	4.55040093082055	-8.43368271754736	8.14916878071473e-12	8.31597207919499e-10	16.6439843725031
LRRC8A	0.736106853251788	5.59027842573119	8.42538718048483	8.41972962823223e-12	8.53584431720141e-10	16.6118067527646
SLC26A10	-0.773735619509009	0.402341517148458	-8.42442279473599	8.45176235153919e-12	8.53584431720141e-10	16.6080657900899
RXRB	-1.38555623469863	1.89966932794378	-8.41082630002784	8.91661040840054e-12	8.95913578111752e-10	16.5553190422225
PBX2	-0.814279353433478	0.895684261017189	-8.40852215537476	8.99789008893374e-12	8.99467655675912e-10	16.546379450652
ZNF616	0.588990244775352	1.44655702610412	8.39977778496639	9.31317161789713e-12	9.26258738626692e-10	16.5124510439883
ANXA6	-2.1996026030876	2.24035931435248	-8.3762571447736	1.02173085308929e-11	1.01104912144336e-09	16.4211739553577
DTD1	0.766208458395554	4.84206232085626	8.37159670905998	1.04066478550078e-11	1.02461030865913e-09	16.4030853102183
LOC100131564	-1.79190081721181	1.67946256094688	-8.35877424408394	1.09459451446507e-11	1.07231951609571e-09	16.3533125378484
ARHGEF17	-1.11291696199896	4.27824717742556	-8.35458767553543	1.11280282982572e-11	1.08473362411817e-09	16.3370601250652
KIAA0664L3	-1.96059476749097	2.05716398180127	-8.34701195377576	1.14652700818306e-11	1.11207443917478e-09	16.3076490725477
WDR6	-0.677959947699109	6.442785551943	-8.32639585093806	1.24358349270188e-11	1.20027248140433e-09	16.2275999210661
PPIAL4A	-0.808567396480402	5.41277552979893	-8.31044666575649	1.32428757218526e-11	1.27190031381499e-09	16.1656601536676
MGAT2	0.874049867199362	4.24653313600325	8.29171488544263	1.42580424799718e-11	1.36272110395165e-09	16.0929014486198
ANKRD20A2	-0.798569761107455	0.752706479362547	-8.25898491969142	1.62227401583306e-11	1.5429715918552e-09	15.9657389568322
NGFR	-0.603589373368467	0.3810123587866	-8.24716765067675	1.69969529702359e-11	1.60879854853059e-09	15.9198169483565
LOC100133091	-0.911473799417313	0.788761067773976	-8.22834949573301	1.83070220848102e-11	1.72446867167157e-09	15.84667931516
BRCC3	0.672648981598526	4.13455691681341	8.20825482488253	1.98179324861639e-11	1.85786005359526e-09	15.7685670761465
EXD3	-0.734158305457347	0.850569029600743	-8.18939587297718	2.13494695132194e-11	1.99190550558337e-09	15.6952461693896
SH2B1	-1.35245592721476	1.20011064745374	-8.1736951507911	2.27146586816819e-11	2.109233685072e-09	15.6341952940771
SAMD11	-1.45640069929318	2.110763199598	-8.16879930304001	2.31579980579625e-11	2.1402578110833e-09	15.6151566389927
LOC100289090	-2.39525638992122	1.854647887676	-8.16581078515951	2.34328730298307e-11	2.15549427827922e-09	15.6035347200136
FHOD1	-1.28466135489206	2.26526358806955	-8.15584079621748	2.43737558658389e-11	2.23156541438964e-09	15.5647608805219
LOC100133039	-1.45839518131437	1.61794920875338	-8.15299404543344	2.46492921725399e-11	2.24629572807709e-09	15.5536891560088
C5orf45	-1.17959977472809	4.45844638630725	-8.13754135570548	2.62003420253358e-11	2.3765893578815e-09	15.4935855775835
LOC100133050	-1.25087846555453	1.3865015560575	-8.12977765710835	2.7016160052424e-11	2.4392978060237e-09	15.4633858610238
GOLPH3L	0.720880022463967	4.05046751316577	8.12201557733844	2.78572592808139e-11	2.50370312426141e-09	15.4331907123672
DIEXF	0.560445080502121	1.27010772561062	8.11241315142683	2.89341824104402e-11	2.58861842907651e-09	15.3958341086688
SLC35F5	1.40612465391179	3.01313975972671	8.1004793007063	3.03309072020269e-11	2.69622411999931e-09	15.3494039395963
ACAP3	-0.347868240281877	0.485967481814461	-8.09980208131214	3.04121640647092e-11	2.69622411999931e-09	15.3467690148483
PTRH2	0.612916868585502	4.9146912826993	8.09469122656036	3.10324717196421e-11	2.73882530812139e-09	15.3268833070245
CNOT7	0.701586144034575	4.67094862288915	8.09350518018068	3.11782260254592e-11	2.73934969738485e-09	15.322268446396
LOC100508226	-1.54647201939808	0.843589693981256	-8.08984356413453	3.16325475179917e-11	2.76685939071434e-09	15.308021004124
ZXDA	0.646926060066006	1.42933662500248	8.0846428021948	3.22892672985508e-11	2.8117493963578e-09	15.2877840979149
MRC2	-0.508255182875245	0.289935406407923	-8.08350077717307	3.24352946692366e-11	2.81196782501926e-09	15.2833402209339
MIR143HG	-1.66302587099335	1.06758359118779	-8.08197496703563	3.26314287067381e-11	2.81650917467453e-09	15.2774028965309
LOC389834	-1.04011809679356	0.883860432386207	-8.07247996454313	3.38789478630423e-11	2.91136063807276e-09	15.2404540212304
IL17RE	-1.1828781503308	1.72028083329302	-8.07029841538685	3.41722610710497e-11	2.92374284351562e-09	15.231964410507
EME2	-0.620073900781261	0.370344819331279	-8.06741892478288	3.45633130706726e-11	2.94434344779864e-09	15.2207585407986
HBA2	-3.00778159063334	3.62700467657608	-8.05668843108972	3.60604802574715e-11	3.0467197915229e-09	15.17899776639
ETV3	0.789490960318023	2.1292833978974	8.05657886272177	3.60760981796209e-11	3.0467197915229e-09	15.1785713352092
RPL35	-0.64566800748559	8.37469016385143	-8.04781654669584	3.73472776548494e-11	3.14053738665865e-09	15.1444681696506
NADK	-0.751643201415167	1.7418338138205	-8.04168494370632	3.82634075231815e-11	3.20382454530639e-09	15.1206027133479
POU6F1	-0.67938853528353	0.592052957544132	-8.04051566816188	3.84406497577325e-11	3.20496872639682e-09	15.1160515520866
PDIA4	1.16208091593701	4.01105158893991	8.03544827942918	3.92183354545137e-11	3.25595273966223e-09	15.0963274277711
AMY1C	-2.94693518338041	2.47830813633149	-8.03006272339588	4.00621355238652e-11	3.30725258258289e-09	15.0753642273074
H2AFX	0.945136038671554	4.79081489777399	8.02935827955429	4.01738434468804e-11	3.30725258258289e-09	15.0726221403553
GSDMB	-1.20544862174958	0.941744871238694	-8.02752501216674	4.04660206850342e-11	3.31736712670241e-09	15.0654859916884
HBA1	-2.97216945100933	4.49388510148249	-8.0149994959551	4.2520051584958e-11	3.47123071126701e-09	15.0167273329112
AP1G2	-0.940055518812791	1.36621921290302	-8.00921207051871	4.35040842593515e-11	3.53682789582354e-09	14.994197180737
LOC729313	-1.2725489614238	4.36401724591492	-8.00406909603752	4.43976696851627e-11	3.59456009149336e-09	14.9741752346018
ZNF644	0.738044643140184	2.35574487017024	7.9836450481475	4.81315597206822e-11	3.88082983377501e-09	14.8946575501012
LUC7L	-1.08084020051401	1.90455170291188	-7.96959911636109	5.08804193364966e-11	4.08565596745893e-09	14.8399671182454
TJAP1	-0.909871476910413	1.72637544240116	-7.95709449866854	5.34596828815600e-11	4.2752472110139e-09	14.7912748770084
KPNA4	0.532765699770414	3.30057217411166	7.95157377065935	5.46397022587956e-11	4.34489566588981e-09	14.7697765619338
BLZF1	0.820227323908678	2.30755831313331	7.95095251183421	5.4774114708048e-11	4.34489566588981e-09	14.7673572777086
AGAP8	-1.6491628098719	1.05221874281542	-7.94808236122925	5.53993979620613e-11	4.37677582367205e-09	14.7561803478451
TSC22D3	-2.07577737115715	1.76043159933578	-7.94446220068089	5.6198281863811e-11	4.41441625443410e-09	14.7420825215144
ZNF276	-1.01104368138194	2.20222768148116	-7.94388622201473	5.63264463639322e-11	4.41441625443410e-09	14.7398394925495
TRIM49	-0.150759165858982	0.148184482726888	-7.94257691536022	5.66188782170634e-11	4.41965609923077e-09	14.7347406486541
AAAS	-0.609022083551082	2.26834998143737	-7.92978220892533	5.95578187663986e-11	4.63062040908749e-09	14.684912549523
SPG7	-1.15397885267735	4.27496615811006	-7.92619717663189	6.04083680692130e-11	4.67818638569206e-09	14.6709503901939
C19orf60	-0.743241816544841	5.5661767028496	-7.91735648613678	6.25581733836015e-11	4.82559957127915e-09	14.6365187969004
CELA2A	-1.30884695254714	1.37582412983156	-7.91300461634286	6.36443982261826e-11	4.8901360566494e-09	14.6195692266658
MFHAS1	-0.823005226906353	0.659157472774489	-7.89180748232115	6.92113810147048e-11	5.29710386023871e-09	14.5370069037025
SMA4	-1.39032546354617	1.34408097184576	-7.88911972943829	6.99512454211364e-11	5.3328978659001e-09	14.5265376954209
STAT5B	-0.703486001561896	0.901043461964168	-7.88298024461864	7.16711193886559e-11	5.44283814799199e-09	14.5026230788509
ALG2	0.708535363363354	3.56747770677907	7.87137742562455	7.50379240595682e-11	5.67651755250625e-09	14.4574261805532
LRP1	-0.434567514253933	0.565871116395422	-7.866592993471	7.64719260863796e-11	5.76274787619398e-09	14.4387886802464
ZC3H15	0.539495906398504	5.46609728577414	7.86530144564234	7.68637135789488e-11	5.77007946418522e-09	14.433757473837
LOC155060	-1.44763953635808	0.920211535058261	-7.86331578584244	7.74699816852915e-11	5.79339447007601e-09	14.4260223224972
AGAP7	-1.30817708469833	1.14800754377661	-7.84409449164202	8.35919256030105e-11	6.21430772590489e-09	14.3511431366534
SEC63	0.694156303853319	3.39528540976088	7.84366888730251	8.37328249700857e-11	6.21430772590489e-09	14.3494850871994
LOC100132363	-0.321841955173212	0.198942939401648	-7.83665487391601	8.60894117950055e-11	6.36509375584733e-09	14.3221599287278
CACNA1H	-1.80521540539311	2.98511654562649	-7.8161174142314	9.33784583047455e-11	6.87806065249955e-09	14.2421471809747
ITIH4	-2.26195745592064	2.35902925524862	-7.80740701258453	9.66535597643278e-11	7.09263369461601e-09	14.2082107049631
ABCE1	0.631317925151496	1.9678234984361	7.80136580422574	9.89923404786365e-11	7.23715271267883e-09	14.1846732299819
SNORA70	-1.98900909675596	1.70143928506786	-7.79795805020253	1.00336514452537e-10	7.30815363445559e-09	14.1713959568296
TAC3	-0.715565449475094	0.303117709910628	-7.79530056097067	1.01397416257653e-10	7.35807250643038e-09	14.1610417931874
PPP2R5E	0.887671594359392	3.97488137996019	7.78016489732793	1.07657426516229e-10	7.78351275916042e-09	14.1020688350579
LINC00265	-1.63805442662461	1.82733157994906	-7.77852161481135	1.08359941943952e-10	7.80550125922006e-09	14.0956660228338
WFDC1	-1.21938570058399	1.24885001090007	-7.76939330970833	1.12346729399266e-10	8.04254300655111e-09	14.0600985599147
CISH	-1.6123316212419	3.678319137931	-7.76911258195946	1.12471637002756e-10	8.04254300655111e-09	14.0590047253747
MAP1LC3B	0.543222995058852	3.41845745904987	7.76328562076666	1.15095912858363e-10	8.20026989321419e-09	14.0363002952238
ANKRD20A5P	-0.316847618566238	0.349727726763122	-7.76023720305702	1.16493149483178e-10	8.26974738341994e-09	14.02442222085
MUTED	0.860474479448149	4.74433983687577	7.75818496426073	1.17443338082642e-10	8.30710224928952e-09	14.0164256983854
PLAA	0.649896404048967	2.3306302880727	7.75622746824171	1.18356887621656e-10	8.3416061121263e-09	14.0087983170363
RAB11FIP1	0.88827599598107	2.23789767767501	7.74984265891498	1.21386354053775e-10	8.52445460564733e-09	13.9839197642524
GRIP2	-0.341562278690745	0.253661074007412	-7.74590073819744	1.23295339099914e-10	8.62759135351649e-09	13.9685598730767
PPFIA4	-0.998838531120402	0.511770443725248	-7.73225401939969	1.30139211872087e-10	9.07408390821995e-09	13.9153841738704
AFG3L1P	-1.86897151635105	2.23637868675785	-7.72950874988102	1.31561242631957e-10	9.13293357622455e-09	13.9046868798009
TSN	0.553303112673432	4.1236644253148	7.72882948503867	1.3191549033183e-10	9.13293357622455e-09	13.9020400327715
MAPRE1	0.56163622240567	3.81615281146774	7.72603587099369	1.33382469284076e-10	9.20198141085527e-09	13.8911543204162
HEATR8	-1.77971868881022	2.36844719152817	-7.71853317924302	1.37403575534995e-10	9.44472700966525e-09	13.861918881723
VANGL1	0.945804815149489	2.34032210422923	7.71768605261471	1.37865152083104e-10	9.44472700966525e-09	13.8586179054592
SRRM2	-1.29838238408966	5.04436350814999	-7.71126938588921	1.41412181938861e-10	9.65396822553348e-09	13.8336141771176
PP12719	-0.600671842619663	0.580510078026386	-7.70571768978576	1.445546689285e-10	9.83423482054199e-09	13.8119808760973
FBXO18	-0.916846879303794	1.65992589527324	-7.68583176608619	1.56395402649162e-10	1.06029589069379e-08	13.7344908638369
STAG3	-1.18631674150434	2.12222510600162	-7.68460176071709	1.5715887217843e-10	1.0617978560662e-08	13.7296978505995
CPT1B	-1.74405447982404	1.90066496389247	-7.67038194258875	1.66260628954082e-10	1.11943110072073e-08	13.674286824907
LY6G5C	-1.19730221867256	0.697401867642138	-7.65604938256276	1.75968305835989e-10	1.1807352795358e-08	13.6184364861471
CSDE1	0.652190462228098	5.73225908683011	7.65364028277455	1.77654819031987e-10	1.18409905344827e-08	13.609048852968
FBXO8	0.933618924625776	3.87506231563172	7.65320228828465	1.77963173936663e-10	1.18409905344827e-08	13.6073421034696
SCUBE2	-0.822667792736918	0.476064316337881	-7.65274927929669	1.78282662566856e-10	1.18409905344827e-08	13.6055768466659
HKR1	-1.09541187645213	1.41687885836927	-7.64667117671523	1.82625209896692e-10	1.2088431545628e-08	13.5818921083403
RAB18	0.679382651042994	4.59987523395003	7.63827523454805	1.88798329713062e-10	1.24549685995556e-08	13.5491754757154
TXNL4B	-0.557305626715148	0.701802389702605	-7.63410600687694	1.91940885554898e-10	1.26197911767689e-08	13.5329292213366
PHF21B	-1.18875880934791	0.838265029624833	-7.631361048471	1.94038410427168e-10	1.27150320250819e-08	13.5222329494834
MLF1	0.841147189571971	3.06599740443617	7.62926523900664	1.95655319771743e-10	1.27782489342926e-08	13.5140662283899
USP46	0.406325231490792	0.871192320836863	7.62703114805945	1.97393756540508e-10	1.28489563850437e-08	13.5053606811532
CHKB	-1.77792081922957	2.8908289666913	-7.62344542084673	2.00216314892671e-10	1.29895306546096e-08	13.491388266175
RPP40	0.705572374877795	2.6565436025563	7.61714167590833	2.05276628050243e-10	1.32738777999617e-08	13.4668247232074
PANX1	0.531276337537817	0.994927253709337	7.61115772076837	2.10198540175778e-10	1.35474342028422e-08	13.4435074291018
CTR9	0.732148763184326	4.3072242783477	7.60693540024951	2.1374234055494e-10	1.37306677983375e-08	13.4270546722607
GNG13	-1.80773093380607	1.20777120469959	-7.60280564610041	2.17266251276141e-10	1.39114302655341e-08	13.4109626876273
UTP11L	0.649312078603271	2.79793121548389	7.59679325157793	2.22500758451585e-10	1.41649602915139e-08	13.3875349593814
GOLGA6L10	-1.54418750676191	1.4200146006365	-7.5965992338408	2.22671758780497e-10	1.41649602915139e-08	13.386778958322
TANK	0.881557289544556	2.63333680601573	7.58941185601711	2.29099944875451e-10	1.45267159221512e-08	13.3587730767398
FOXA1	-0.25635849611844	0.176422576283986	-7.58376772276642	2.34277732058486e-10	1.48071084007159e-08	13.3367807087009
POU5F1P4	-0.785769346794688	0.519134763727171	-7.57791554791075	2.39769991715005e-10	1.51055094780453e-08	13.3139779110994
STARD3NL	0.747853369936857	5.2921516270037	7.56540199570055	2.51949845438095e-10	1.57793712648842e-08	13.2652200503819
C16orf79	-0.847306115523853	1.08737928802366	-7.56527464793491	2.52076925734126e-10	1.57793712648842e-08	13.2647238576832
ENGASE	-1.78837882047056	2.47285734099409	-7.55962652279173	2.5777812777116e-10	1.60848626032495e-08	13.2427168532859
FANCF	0.80696685285854	3.5662995613649	7.55391956792206	2.63669691073705e-10	1.64002547847844e-08	13.2204808808726
HNRNPU	0.5757441545769	3.98383582833389	7.55110297254846	2.66626835361291e-10	1.65245655689954e-08	13.2095066955878
TENC1	-1.63637610072661	2.68386084400991	-7.55041417270729	2.67355039318712e-10	1.65245655689954e-08	13.2068229630343
PRKRIP1	-0.710252225040378	1.5165462510151	-7.54869119533098	2.69185304393056e-10	1.65853700282175e-08	13.2001098396106
SNRNP70	-1.02722579472919	6.28199503249682	-7.54749207724171	2.70466479300633e-10	1.66120681157909e-08	13.1954378096653
LOC100131089	-0.674007315452314	0.646940280300091	-7.5461185414119	2.7194150166325e-10	1.66504682565252e-08	13.1900862248337
CAPN13	-0.536895957156273	0.909525159328422	-7.5444605390366	2.73732728391565e-10	1.67079294310776e-08	13.1836263204588
TCF20	1.03350426380466	3.09577463282352	7.5422039295159	2.76189633042673e-10	1.68055387584009e-08	13.1748341638007
ADAM10	1.12853092631416	2.09670623270559	7.53674090072112	2.82229254269745e-10	1.71198692845421e-08	13.1535494129646
EIF2S3	0.742634428001058	1.67039367363327	7.529677607027	2.90234211115745e-10	1.75511077110827e-08	13.1260302172578
KRT5	-0.251849461244106	0.15794252284865	-7.50821231087649	3.15981532824471e-10	1.90493113003996e-08	13.0424027379392
LOC100190986	-0.793299431061758	0.712832977613249	-7.50147996051757	3.24518135822205e-10	1.95039381446763e-08	13.0161749699132
UNC13B	-1.31217652068199	1.94578033073842	-7.49715984038748	3.30117100694483e-10	1.97797686663823e-08	12.9993450090858
DGAT2	-0.726684607138278	0.604005065622209	-7.47271840496233	3.63661934886606e-10	2.17232569824185e-08	12.9041326126463
CENPT	-0.420330621177058	0.528481819892897	-7.46977576688289	3.67923865910738e-10	2.19110404400884e-08	12.8926700177385
SLC25A43	0.690136968884099	1.22942365897686	7.46438889196554	3.75855657427035e-10	2.2315575442327e-08	12.8716865956019
DYRK3	0.796103790272112	2.20913095826184	7.45876474776309	3.84319256825414e-10	2.27225732875233e-08	12.84977939682
DNAJC21	0.791204049210766	1.79666141602891	7.45829804936272	3.85030078673901e-10	2.27225732875233e-08	12.8479615318297
HSF4	-0.76256768691601	0.898786407086026	-7.44555225304906	4.04959391488792e-10	2.38235617881127e-08	12.7983159154035
PCP4L1	-1.41105487580026	0.765035067157848	-7.44483068516633	4.06117982811701e-10	2.38235617881127e-08	12.795505443359
KCTD11	-1.18441362742481	1.96223258654364	-7.44133092935274	4.1178457231426e-10	2.40507240842264e-08	12.7818741833059
MMP14	-1.01435515038389	0.911922734851166	-7.44092591424637	4.1244542909713e-10	2.40507240842264e-08	12.7802966958049
BBS5	-1.10768107276845	4.94684675728265	-7.43899093835862	4.15617358678936e-10	2.41637712421258e-08	12.7727602233998
GNAI3	0.830877682796183	3.32720560852349	7.43594585755282	4.20658488189398e-10	2.43845022458428e-08	12.7609001666645
LOC440104	-0.626756371605361	1.16161453726911	-7.43262693357817	4.26222595324274e-10	2.46341572571932e-08	12.7479737162821
MRPS10	0.475675374961265	3.67110169912522	7.43044395199518	4.29922361147009e-10	2.47749082998628e-08	12.7394716041551
TARBP1	-1.19901252732825	1.77984482878783	-7.42448589985145	4.40184373765605e-10	2.52918839741627e-08	12.7162670515946
STAU2	0.557379457442712	2.26485594650373	7.42169262824685	4.45079379031165e-10	2.54983633723907e-08	12.7053884396414
MESDC2	0.767711516631111	4.89843350929607	7.42094685820906	4.46395463437193e-10	2.54992020849123e-08	12.7024840041605
QTRTD1	0.820105496810385	3.43744744651808	7.41200322433089	4.62484890260506e-10	2.6341472252541e-08	12.6676533991512
CSAD	-0.894441204256636	0.688415277778602	-7.41067843046788	4.64916955584864e-10	2.64032403210847e-08	12.6624941705284
EIF2D	-0.775961209442706	2.47665378581064	-7.39862008788227	4.87649775417713e-10	2.76142255773389e-08	12.6155361341041
ATXN7	-0.680796140844491	0.984226998909824	-7.39369181396237	4.97257478998565e-10	2.80599644780132e-08	12.5963450837735
PAK2	0.87470295264008	3.53628725152563	7.39276802815251	4.99079346372748e-10	2.80599644780132e-08	12.5927478496466
NRGN	-1.28453152908331	1.37125796825779	-7.39239461727828	4.99817669720135e-10	2.80599644780132e-08	12.5912937876307
ANP32A	0.536918497065872	3.20077477332817	7.39109085344133	5.02404094189049e-10	2.81245811927029e-08	12.5862169529795
NBEAL2	-1.06609514067241	1.17927085902357	-7.38960984859276	5.05358361190337e-10	2.82093628797786e-08	12.5804499864044
PAPSS1	1.20163422641971	3.43894276213172	7.38688824227209	5.1083268203233e-10	2.83821624954646e-08	12.569852289464
GGPS1	0.679092417870741	4.30757433971064	7.38663198693267	5.11351164237176e-10	2.83821624954646e-08	12.5688544613853
SPPL3	0.577152502873928	3.19437580330968	7.38285568824199	5.19053018787967e-10	2.8728264963595e-08	12.5541501564173
RIN2	0.848410020224938	2.90810506020386	7.37929308658967	5.26425266195641e-10	2.89762304279029e-08	12.5402782255436
SERPINA4	-1.11340055301848	0.757935547196961	-7.37926154901032	5.26490993330957e-10	2.89762304279029e-08	12.5401554268346
RGL2	-1.96058770770078	3.26777467440241	-7.35440447763756	5.80931052120126e-10	3.18828630369457e-08	12.4433755042627
SPTBN5	-1.26357447254129	0.768763023411383	-7.35349942677993	5.83015990033063e-10	3.19079114321727e-08	12.4398519890014
ANKRD54	-1.08160034543289	2.17646991855963	-7.3474355123075	5.97179415153181e-10	3.25920230671206e-08	12.416244639522
FOS	-2.44359506225534	1.63800770556309	-7.33968486670813	6.1578413311881e-10	3.35140514449912e-08	12.3860719594439
MED10	0.678193478207685	4.62196583917777	7.33353943343425	6.30946400859418e-10	3.42441352688049e-08	12.3621492779854
SMAD5	0.847828029726054	1.59103835550594	7.32669490634255	6.48272934737947e-10	3.50873248903884e-08	12.335506287697
C6orf136	-0.902895068307912	2.46682175003295	-7.3230710139918	6.57638250876607e-10	3.54961604667365e-08	12.3214004076105
ARL8B	0.636538715532404	5.18098331455528	7.30990634980345	6.92811813299902e-10	3.72919281812774e-08	12.2701602256607
NUP35	0.668152915878734	4.57285276086457	7.30733791456578	6.99890215061918e-10	3.75697232430361e-08	12.2601637584947
POLR2H	-0.636823939677344	5.18139176626231	-7.29946901799604	7.22029118573994e-10	3.86522309295636e-08	12.2295387529932
IRF2	0.815648950428292	1.65196560046841	7.29567295612829	7.3295799706506e-10	3.91255756031398e-08	12.2147654379588
NSUN5P2	-1.42266805158242	5.35342438460603	-7.29501633830294	7.34865095797246e-10	3.91255756031398e-08	12.2122100871875
LINC00115	-0.833597346586419	0.759695334138679	-7.29151396365926	7.45121530447309e-10	3.95445028538739e-08	12.1985801443235
AKAP8L	-1.22533760130991	2.75995585942866	-7.29095551366863	7.46770073798466e-10	3.95445028538739e-08	12.1964068956336
PDAP1	-1.51112460548079	2.5509423600258	-7.28960379013217	7.50775456122373e-10	3.96242465528342e-08	12.1911466013962
KLHL12	0.542894213255658	2.31886948980713	7.2890842266108	7.52320712379641e-10	3.96242465528342e-08	12.189124709694
TCF12	0.604550937146228	2.29077647311051	7.27281406820869	8.02351675030767e-10	4.21248867412645e-08	12.1258129557335
BCL10	0.904543233947248	2.12237356001115	7.27226438276947	8.04098792488792e-10	4.21248867412645e-08	12.1236741090965
TDP1	0.688506945557488	3.12082082119871	7.26675754522613	8.21812775798972e-10	4.29380739099447e-08	12.1022472901118
NSF	0.655347863707762	3.8368074111875	7.26105367551967	8.40571559364459e-10	4.38013791559251e-08	12.0800547828106
PWP1	0.578572372172231	5.22603278448048	7.25978912355736	8.44787968401961e-10	4.39043253710865e-08	12.0751348210564
M6PR	0.717591305280034	2.22921446815569	7.25670912256579	8.55146236653202e-10	4.4325079933191e-08	12.0631517391876
COPS2	0.803468893452655	4.65622305875663	7.25134865049848	8.73477281502894e-10	4.51557793574834e-08	12.0422969283758
PRPF19	-1.05669008889877	0.976063476745821	-7.24867813971187	8.82755471072641e-10	4.5515336696648e-08	12.0319076910039
EXOC3	-0.832153711827716	2.05322929697214	-7.24342275662102	9.01302716907432e-10	4.6300702921041e-08	12.0114630328924
MTG1	-0.625825301323677	1.41629414281963	-7.24259544263586	9.0425771061449e-10	4.6300702921041e-08	12.0082446691794
APH1B	0.813235152940137	2.49161044217254	7.24192160857128	9.06671653543311e-10	4.6300702921041e-08	12.0056233792461
HAX1	-0.53794476235856	6.15782771104414	-7.2412073063396	9.09237596504565e-10	4.6300702921041e-08	12.002844679379
LOC644656	-1.17347613347695	1.04085969777583	-7.24105017476277	9.09803022742857e-10	4.6300702921041e-08	12.0022334256055
NF2	0.815392810686094	4.52371771090891	7.22261920313035	9.78621175477475e-10	4.9593397390934e-08	11.930541088177
SDCBP	1.101464928365	4.00435912105976	7.22237516166588	9.79566416081839e-10	4.9593397390934e-08	11.9295918966083
GPATCH4	0.682037773616461	4.06264358909756	7.21883756316758	9.93371356482891e-10	5.01082818374183e-08	11.9158327427646
HPS6	0.805725963284602	6.19925227871327	7.21846123459658	9.9485130581104e-10	5.01082818374183e-08	11.9143690732015
PHOSPHO2	0.810342988281382	3.59286096568945	7.21385081929038	1.01316191912789e-09	5.08996961063406e-08	11.8964379915214
WDR90	-0.828138119811102	2.90888863100918	-7.20662164791444	1.04255294303698e-09	5.2242301311825e-08	11.8683233596516
DUSP13	-0.37752116920642	0.244030171562737	-7.20234694337866	1.06033118444464e-09	5.28969361644686e-08	11.8516996562059
SC5DL	0.759945122471141	2.9066675256298	7.20201327572671	1.06173155766026e-09	5.28969361644686e-08	11.8504020981147
LINC00473	-0.691844404151538	0.443925162528936	-7.20154112955669	1.06371626850409e-09	5.28969361644686e-08	11.8485660350239
GOLGA8A	-1.22545187653337	1.00836151617384	-7.20076774116247	1.06697528581165e-09	5.2924675379513e-08	11.8455585301395
GOLGA2P5	-1.0896273828825	1.59813683503475	-7.1994185405349	1.07268462910369e-09	5.30735099445166e-08	11.8403118926121
TUBGCP6	-1.46509169103261	2.28077265028024	-7.19333545123203	1.09880727927767e-09	5.42290453977014e-08	11.8166573777108
ZNF337	-0.846316540556509	2.2596466173283	-7.19150937900976	1.10677224088377e-09	5.44805984191569e-08	11.809556826264
RGS1	-2.08156359295286	1.02876248975962	-7.19089486671274	1.10946556266236e-09	5.44805984191569e-08	11.8071673659486
WASH1	-1.3426457344387	5.34817590371367	-7.18439920804648	1.13833839004325e-09	5.57586601902935e-08	11.7819105782489
MAP3K12	-0.501074918280394	0.449285581198157	-7.17818744710099	1.16665070200288e-09	5.70029606093329e-08	11.7577590959799
RIOK2	0.597781631666264	2.30842935226723	7.1705272759366	1.20253444925947e-09	5.86100931948776e-08	11.7279781240996
COL7A1	-0.836357814324222	0.775357578820777	-7.16683826922734	1.22020644368751e-09	5.93238333775913e-08	11.7136369046541
FOXC2	2.01253313625625	5.33518127018154	7.1623184222198	1.24221232164043e-09	6.02442228165866e-08	11.6960664504667
RPSAP52	-1.10440053932168	5.53209607535408	-7.15582511974167	1.27452158427091e-09	6.16585219768395e-08	11.6708257549947
PHF3	0.899950345544535	4.37471839640757	7.15334648316726	1.28707478064227e-09	6.21124536382364e-08	11.6611912557194
C6orf145	-1.25065614672578	1.56828569989625	-7.14891200743391	1.3098421448723e-09	6.30558652198601e-08	11.6439549775247
SCARNA17	1.79432404626631	4.38297774462631	7.13826440977752	1.36616366500619e-09	6.56059918834957e-08	11.602572210098
RGS3	-1.75925394300315	3.21353438953195	-7.11869895674976	1.47603350481712e-09	7.06998855260578e-08	11.5265414302519
AP3S1	0.609966049816162	5.5298767997291	7.11811334077284	1.47945455344683e-09	7.06998855260578e-08	11.5242659876193
NRAS	0.737522761955188	1.57062905257503	7.10022933977525	1.58782809445744e-09	7.55182956874337e-08	11.4547837359848
POLK	0.668762935212694	1.83894424879073	7.10020313924881	1.58799253933663e-09	7.55182956874337e-08	11.4546819527511
TSNAXIP1	-0.914396787943364	1.00045438079472	-7.09875434478166	1.59711225034087e-09	7.55873903430459e-08	11.4490537540498
FLJ42627	-0.327698382503716	0.377025532839368	-7.09867273682163	1.59762749921225e-09	7.55873903430459e-08	11.4487367305599
RBM15B	0.47917955521166	2.53371996130372	7.09810861580768	1.60119373428608e-09	7.55873903430459e-08	11.4465452903512
CSRP1	-1.27445361533278	2.88020708411968	-7.09752730258498	1.60487696538085e-09	7.55873903430459e-08	11.4442870781075
ZNF165	0.803264016004177	2.7565922628433	7.09221677472215	1.63891861210365e-09	7.70055932061074e-08	11.4236580946725
AATK	-1.1438567319524	1.08421498544983	-7.08916536158509	1.65880381994047e-09	7.77439200043206e-08	11.411805305432
ATF3	-1.45820697705058	1.98431914960846	-7.08859179426304	1.6625683908442e-09	7.77439200043206e-08	11.4095774091142
TMEM127	1.02860789639219	5.2802650295985	7.08278893948818	1.70113778339989e-09	7.93580775956048e-08	11.3870383182145
SYAP1	0.620154383016307	3.73978749014645	7.07049270824166	1.78584190711914e-09	8.31116401097039e-08	11.3392830709367
SLAIN2	0.548338033104225	1.98502725156791	7.05556617497331	1.89433925889025e-09	8.79521068707029e-08	11.2813217885871
PSMD7	0.739700528120726	7.08739661954099	7.04196267763742	1.99893699329398e-09	9.25890603064043e-08	11.2285071469471
MTCH1	-0.500823097265807	7.21405325709483	-7.03962770115688	2.01746144293225e-09	9.32267029513479e-08	11.2194426557603
COX16	0.615036904955804	6.72022102905719	7.0317943246994	2.08086732160644e-09	9.59304316052586e-08	11.1890350519162
CIR1	1.05303005245015	3.88026319157447	7.02811712607258	2.1113135980151e-09	9.69575452345824e-08	11.1747619406306
TGIF1	0.97355188178875	2.43350737329495	7.02790972120108	2.11304403690944e-09	9.69575452345824e-08	11.1739569148942
CEBPZ	0.742169043788547	4.13445682926161	7.02503825057916	2.13714744561452e-09	9.7834415658704e-08	11.1628117464959
SAA1	-2.29575856061155	1.16091499007304	-7.02419932505464	2.14424110203531e-09	9.79303401216268e-08	11.1595556645005
IZUMO4	-1.04995500172714	1.52794742762356	-7.02010203184081	2.1792252886738e-09	9.90933912045275e-08	11.1436535396
RASL12	-0.4920860612615	0.500953443003032	-7.02003272146181	2.17982195728839e-09	9.90933912045275e-08	11.1433845442952
CECR7	-1.08584981805081	4.5211475092813	-7.01919384120291	2.1870565170659e-09	9.91921257844263e-08	11.1401288483028
UBE2D1	0.815384950756703	2.20963438395271	7.01648449497543	2.210586098347e-09	1.00027744630283e-07	11.1296141123048
STK36	-0.709956534968246	1.65327360608686	-7.01251054317699	2.24555583449983e-09	1.0137598033492e-07	11.1141922246588
GBA2	-1.56554089787346	1.50880936245897	-7.00621122652778	2.30212220634015e-09	1.03690759514535e-07	11.089747842225
GRN	0.790855293943146	9.18430488196188	7.00374668528269	2.32463805005243e-09	1.04464755308893e-07	11.0801847898373
CRELD1	-0.752890731658032	4.04517640087727	-6.99727512626791	2.38481283397991e-09	1.06923656421438e-07	11.0550749780699
KIF7	-0.199254783265723	0.195348066976245	-6.99426927811209	2.41328820461448e-09	1.07953323728337e-07	11.0434129543258
PER1	-1.90378918528267	2.82536208437973	-6.99242053394672	2.43097012528138e-09	1.08496577823777e-07	11.0362404727288
CHERP	0.679978780971123	4.06943899696516	6.99009982959657	2.45334902576224e-09	1.09246516958545e-07	11.0272372053409
TRAF3IP1	0.807368076483565	3.44122803892061	6.981523509458	2.53784921337812e-09	1.12513123531883e-07	10.9939674998262
TBC1D3P2	-1.21415523344561	1.30393013539632	-6.98148927750996	2.53819224218303e-09	1.12513123531883e-07	10.9938347133452
ACTBL2	-0.801349937373567	2.46318627032332	-6.97538379599808	2.60011910084463e-09	1.14998044114783e-07	10.9701524243598
SEC31B	-2.55663871108066	2.49565004947711	-6.97385169208411	2.61589404110424e-09	1.15435162043593e-07	10.9642099286389
ANXA4	0.995698160602831	6.74407517705909	6.97245074435549	2.63040208890266e-09	1.15814535118808e-07	10.9587762534714
GRIPAP1	-0.842175415865941	2.55602557523393	-6.96693941745447	2.68825972247236e-09	1.18096575655607e-07	10.9374012198644
ING4	-0.684522441838573	3.32763725853892	-6.96291596285831	2.73129758282476e-09	1.19718822237775e-07	10.9217977763748
GORASP2	0.431427196345479	3.33594606992819	6.95413916498266	2.82757984142606e-09	1.23609610567305e-07	10.8877634045957
CELF6	-1.4846390464276	1.14035679167841	-6.95368252696333	2.83268081175521e-09	1.23609610567305e-07	10.8859927866424
MYH3	-1.02128668022968	0.919565776144494	-6.94655304331939	2.91352271050999e-09	1.26854778815605e-07	10.8583496725176
SEPT4	-0.835111461822654	0.687958821709048	-6.93869288523148	3.0053184756287e-09	1.30561429917945e-07	10.8278768595037
KATNA1	0.699265390191863	4.29417309776743	6.93229089759567	3.08221152589746e-09	1.33605686785197e-07	10.8030598027719
ARL2BP	0.683884799549691	5.57004184274422	6.92805753145473	3.13413196900507e-09	1.35556396619683e-07	10.7866506267609
BCS1L	-0.564930817293689	4.15437775247957	-6.92524378667451	3.16912285980082e-09	1.36767894696206e-07	10.7757446988217
TELO2	-1.01202423912841	2.69785352500012	-6.92390060882599	3.18596329498534e-09	1.37192480964061e-07	10.7705387750509
TMUB2	-0.95449307740695	2.34822268377045	-6.92197527080547	3.21025843820674e-09	1.3793551223637e-07	10.7630766845108
GJA5	-0.423232089751094	0.335549665486435	-6.9191953287996	3.24566377426468e-09	1.39151619976298e-07	10.7523027649185
CCDC99	0.690403656969756	1.50160495234296	6.91860442892795	3.25323949916202e-09	1.39171881019828e-07	10.7500127372384
LRP12	0.861845006134503	2.30592588874371	6.91696171601368	3.27439291620156e-09	1.39771634873937e-07	10.743646525265
LOC100505915	-0.391806119167942	0.373528670345759	-6.91319615817676	3.32340135447882e-09	1.41555223344138e-07	10.7290539902684
FBXO34	0.726689464016484	2.85791698300587	6.90437612878536	3.4410747966478e-09	1.46249411042777e-07	10.6948773587282
EBNA1BP2	-0.534917231050542	6.3377913731267	-6.90245588510397	3.46723952876756e-09	1.47042476379097e-07	10.6874372498027
KLHL5	0.644616814179375	1.41099652566087	6.89382430867548	3.58732215837638e-09	1.51806486067102e-07	10.6539964170151
ZFP1	0.582214664454083	1.20466417669272	6.89158533927953	3.61914218616231e-09	1.52822958735944e-07	10.6453228485356
SMAD2	0.483081220534405	2.63491904594003	6.89004146751787	3.64124729269689e-09	1.53425716571635e-07	10.6393422064206
ZNF655	-0.671271590096354	3.06158256429741	-6.88749099104264	3.6780601407722e-09	1.54644275403755e-07	10.6294625070476
FASN	-0.298544881938038	0.250426000213617	-6.87942460940375	3.79694778951226e-09	1.59301066466625e-07	10.5982186836361
MAFK	-0.876420801500821	1.77312563162628	-6.86711081264929	3.98586437594913e-09	1.6686974512387e-07	10.5505310726855
TMEM43	0.786292641720709	3.60590684534312	6.86559492835384	4.00975929014066e-09	1.67407603789739e-07	10.544661177071
B4GALNT3	-0.546716619736878	0.432544154643213	-6.86521311969717	4.01580022360932e-09	1.67407603789739e-07	10.5431827384823
LRRC42	0.85294163448637	3.75736947543731	6.85668105261376	4.15318522406563e-09	1.72767214639316e-07	10.5101473322327
RPSA	-0.805396259783717	7.1097814062109	-6.85363504303204	4.20335911279447e-09	1.74483930290216e-07	10.4983545932883
NOL8	0.636666190347777	3.52541425080473	6.85140167448113	4.2405306076864e-09	1.75654791112896e-07	10.4897084077281
EIF5B	0.554232811081924	2.2438855281317	6.8461849383628	4.32863766038385e-09	1.78868305790663e-07	10.4695137868462
TWF1	0.65635802857068	4.64564561313766	6.84573233203581	4.33636733785357e-09	1.78868305790663e-07	10.467761776816
NR4A3	-1.06604251891563	0.82398391099673	-6.84422578778239	4.36219555859844e-09	1.79555667184074e-07	10.4619301379058
UEVLD	0.44549351238875	0.913179479265553	6.83745007814472	4.48026687771155e-09	1.84029075335435e-07	10.4357040927723
MAFA	1.36569041247258	4.41739794548799	6.82784374004198	4.6531421609037e-09	1.90487724862238e-07	10.3985270686847
FXYD6	-1.12212555799977	2.89593526327255	-6.82717998553416	4.66532968344713e-09	1.90487724862238e-07	10.3959585334598
WSB2	0.656785901719498	4.52795902205545	6.8271069766687	4.66667217546442e-09	1.90487724862238e-07	10.3956760123839
GCGR	-2.10848284094309	2.73302105247682	-6.82266415098607	4.74909579948101e-09	1.93449135133537e-07	10.3784843694945
CKAP2	0.814772261499118	1.77969409873737	6.82150234709297	4.77088790636224e-09	1.93933623961318e-07	10.3739889564555
DUSP1	-1.74601184041651	3.67199491558597	-6.81841760819294	4.82923348123009e-09	1.95898905999464e-07	10.3620535021455
PKDCC	-1.43574409382553	1.94314216788135	-6.81569931314192	4.8812370662865e-09	1.97599334379652e-07	10.3515364290983
ZNF266	-0.904346550892893	1.66732911378297	-6.80517729612825	5.08784748964634e-09	2.05538548174517e-07	10.3108315795783
NLN	0.684237350923098	0.964834840916627	6.80380717707632	5.11538461326216e-09	2.06225783390217e-07	10.305531782792
C14orf81	-0.363551566491005	0.323824472202997	-6.80108212070103	5.17059590176377e-09	2.07676870656887e-07	10.2949913031394
VPS35	0.744342130777404	6.08295616435286	6.80098485018633	5.17257759815041e-09	2.07676870656887e-07	10.2946150717478
LOC100507117	-0.264042073058112	0.216663252782921	-6.79560221033092	5.28342608974371e-09	2.11693593816664e-07	10.2737966612102
FAM175A	0.617193946883098	1.42059274290744	6.79448932578911	5.30663809650937e-09	2.1218971474471e-07	10.2694926171063
NOLC1	0.547186681975504	2.60036074838073	6.79339377060341	5.32958789546974e-09	2.12673351600689e-07	10.2652556790593
B9D2	0.768552245314374	4.6541682938744	6.7905890691017	5.38879268821632e-09	2.14598811260615e-07	10.2544091941186
SNX2	0.718348860274721	6.63930928059731	6.78039414601145	5.60957178343287e-09	2.22937809234889e-07	10.2149875811203
EPOR	-1.42848215071256	1.82601602247712	-6.77749409446887	5.6740050509461e-09	2.25042066727099e-07	10.2037750550364
SEC61B	0.492067770377295	7.30037251797386	6.77174780001802	5.80386194227067e-09	2.29727408151332e-07	10.1815598386265
WT1-AS	-1.05185291253624	0.816500645953289	-6.76670950418957	5.9201527014308e-09	2.33857967498253e-07	10.1620837241005
MGC3771	0.799355654663829	1.18114866398686	6.765546020909	5.94733570050264e-09	2.34459051066294e-07	10.1575864085774
KRT25	-0.384569642506391	0.239763654043611	-6.76237697439493	6.02200778135537e-09	2.36626289998467e-07	10.1453373143157
LOC550643	0.647772102551976	3.6339361688272	6.76218907379578	6.02646448778824e-09	2.36626289998467e-07	10.144611058419
HBB	-3.43915794883678	7.490468888353	-6.75778119835126	6.13196011139109e-09	2.40286988924971e-07	10.1275748954108
ATHL1	-1.88861469217711	1.60512488098397	-6.75663217579949	6.15976113812392e-09	2.4089461073705e-07	10.1231342310026
PPIL2	-0.537405257597626	1.1448523232556	-6.7536652359821	6.23212937650288e-09	2.43239264688886e-07	10.1116682561228
DDIT4	-1.78005652415811	4.78330157740364	-6.74663254353	6.40706836102201e-09	2.49569961028836e-07	10.0844924770431
SMS	0.971997102449843	5.0557888950718	6.74586188177124	6.42653356769025e-09	2.49831492443958e-07	10.0815147056036
ZBTB33	0.597334438974769	1.64538119919446	6.74451738077828	6.46063380662563e-09	2.50659798362804e-07	10.0763197750596
FAM115A	0.845841622631754	1.97155118362045	6.73976311693935	6.58266680928144e-09	2.54800966488236e-07	10.0579511746982
LRFN3	0.942654089430123	4.06958523377767	6.73916502394252	6.59818041846437e-09	2.54800966488236e-07	10.0556405002185
TAF1B	0.691972647567406	2.51032903249667	6.73862125166206	6.61231663442349e-09	2.54800966488236e-07	10.0535397120971
VPS26A	0.64525024875033	4.81576173410672	6.73834962974653	6.61938916666729e-09	2.54800966488236e-07	10.0524903472265
TLR1	1.0575557651046	2.26667514786811	6.73694615296345	6.65605332769994e-09	2.55709907548284e-07	10.0470683436197
CCDC59	0.700758520669275	3.81015995481351	6.7254055245382	6.96531035515093e-09	2.67067173754349e-07	10.0024895294284
KDM3B	0.859403729934474	4.30081663884658	6.71555116792898	7.24067950172018e-09	2.77083268510163e-07	9.96443251810551
LOC100129292	1.4635197662325	5.04978148723271	6.70827712786718	7.45087502392756e-09	2.8457113907176e-07	9.93634541000393
RNU12	-1.43417254772669	0.910650686216451	-6.70125101672689	7.65967304508021e-09	2.91976603058865e-07	9.90921957921163
LCAT	-1.02376951756608	0.825425678547779	-6.69802016445434	7.75763145288741e-09	2.95136452536744e-07	9.89674748455574
ALLC	-0.506880762456907	0.347096935673655	-6.69663830383326	7.79990897187931e-09	2.96169799391534e-07	9.89141332660199
FIGNL1	0.523282407383075	1.04635207118554	6.693591408078	7.89394001002832e-09	2.99160477014477e-07	9.87965246005526
CSTF3	0.568301051463675	2.89576363687453	6.68256990050282	8.24360208356045e-09	3.11808678809266e-07	9.8371162197783
OXSR1	0.584483789787035	3.55856431819788	6.68134201477984	8.2834997038859e-09	3.12714084196987e-07	9.83237794440257
C12orf5	0.898773599905196	1.64709135216383	6.67639815274627	8.44609518252126e-09	3.1823912098296e-07	9.81330136935333
CATSPER2	-1.25554407879862	1.29492989353812	-6.67518042150196	8.48662969873807e-09	3.19152659668666e-07	9.80860289144316
SMG8	0.531622990151436	1.66008008134053	6.6723755113003	8.58073488775248e-09	3.2207344570064e-07	9.79778092595217
TMEM209	0.682448394056208	2.61945653206863	6.67023476206178	8.65325578490378e-09	3.2417445620195e-07	9.78952187569767
CYGB	-0.221625290066004	0.214375075052575	-6.66825392645806	8.72090280409222e-09	3.26085207329349e-07	9.78188011154752
GTF2H1	0.702023383871464	2.99775327991769	6.66605457064543	8.79662943948627e-09	3.28290210681628e-07	9.77339570917637
SHOC2	0.801242642433103	3.61388402654288	6.66366016393145	8.87981640952290e-09	3.30764720364605e-07	9.7641593190405
MRPL44	0.850783566755242	3.82317058086541	6.66290031551641	8.90637857164894e-09	3.31124621165688e-07	9.76122831394227
CNIH	0.590965057230475	5.33378774096584	6.65997224876093	9.00947734917944e-09	3.34323275951653e-07	9.74993417007092
C15orf63	0.59459411407842	7.75034761234968	6.64896080544297	9.40794398415354e-09	3.48449615276976e-07	9.70746723374308
CDC26	0.678185344794036	5.40871388638443	6.64194653572753	9.67086394799387e-09	3.57511768552913e-07	9.68042120340517
NEIL1	-1.46288608606403	3.99320552132128	-6.63903588924373	9.78210097784659e-09	3.60942946250373e-07	9.66919939107188
GPR157	-0.875647362263492	0.971205292067849	-6.62697929687714	1.02565976090027e-08	3.77484613033715e-07	9.62272370326251
C5orf51	0.702603102190397	3.69970102427722	6.62667320153433	1.02689378220268e-08	3.77484613033715e-07	9.62154393176625
D2HGDH	-1.58081679610957	4.56307912062067	-6.62080018916434	1.0508590608349e-08	3.85570816084985e-07	9.59890938219385
SAMD4A	0.715911371882648	1.95871737722006	6.61972809989703	1.05529350711456e-08	3.8647412495132e-07	9.59477788170462
KDM6A	0.955273670076658	3.29426803806349	6.61458716954925	1.07681791624392e-08	3.93621146137448e-07	9.57496772321797
SLC25A32	0.626542218285188	3.53104557568905	6.60473341286121	1.11930313175176e-08	4.08389315836354e-07	9.53700357295067
SCAF8	0.814325214874688	2.94331651556036	6.60247396388412	1.12927767198187e-08	4.11262777456147e-07	9.5282996727724
ZBTB48	-1.01274237444192	2.08973932538542	-6.59945981175038	1.14272176345948e-08	4.15386781288711e-07	9.51668919618894
GTF2B	0.801961590002344	4.34430442455877	6.59734024720712	1.15227097567359e-08	4.18082319006901e-07	9.50852514594006
ICK	1.09408902164645	2.32660711061752	6.5960420067486	1.15815907410016e-08	4.19441972991581e-07	9.50352483619629
TMEM106C	0.743768179514896	7.05832418012313	6.59497389497531	1.16302588086608e-08	4.20427418520463e-07	9.49941100465948
NOTCH1	-0.384421755004229	0.448126157092864	-6.59236439955978	1.17500170700707e-08	4.23974372843271e-07	9.48936096660901
OBSCN	-1.0138347350765	1.93358041839369	-6.58849772592096	1.19297313389436e-08	4.29667695080738e-07	9.47447024380229
ATP1A3	-2.24615679005339	5.2551026932186	-6.58538775346687	1.20762584758292e-08	4.335803156995e-07	9.46249459017256
ZNF845	0.85656684374072	2.61369704547737	6.58498485480068	1.20953717166194e-08	4.335803156995e-07	9.46094320173633
OPA3	0.51530592961605	3.68711052992435	6.58469175983204	1.21092948557896e-08	4.335803156995e-07	9.4598146290912
YARS2	0.490416934339536	2.16051792291447	6.58432199813965	1.21268827133836e-08	4.335803156995e-07	9.45839085962077
PLEKHM1	0.501534050201443	3.72892301405118	6.57996802837972	1.23359027629658e-08	4.40250169097977e-07	9.4416268105459
SGSM2	-1.13456083381231	2.79505145207858	-6.57278846263085	1.2688428318451e-08	4.51989866083951e-07	9.41398718020092
KIAA1430	0.61891443903959	3.91061201786375	6.57233576238353	1.27109894458356e-08	4.51989866083951e-07	9.41224454990668
STH	-0.287295567329071	0.22180659605622	-6.56906358371854	1.28752556419482e-08	4.57001601073714e-07	9.39964914398726
GOLGA2	-0.761666045104609	3.12697920709426	-6.56581347555729	1.30405045935178e-08	4.62030029838687e-07	9.38713967220127
NMT2	0.810626915074355	1.79609864017625	6.56532967394028	1.30652828571866e-08	4.62072359243424e-07	9.38527763241211
TRIP10	-0.908972843497316	2.03973157712937	-6.56444092745411	1.31109228078377e-08	4.62851010043177e-07	9.38185711069701
TMED10	0.610488508888813	5.33693966248743	6.56299656981326	1.31854337721599e-08	4.64644251614979e-07	9.37629836290005
SMARCD2	-1.20969909376655	1.76660233121977	-6.55503259541694	1.36039064483141e-08	4.78530231672924e-07	9.34565174280607
C6orf165	0.813737503492666	1.72776012353379	6.54928988372285	1.39138357957389e-08	4.88555169795543e-07	9.32355657890484
KIF2A	0.844437617630571	2.64235716861207	6.54418801327492	1.41950665424712e-08	4.97538351997564e-07	9.30392967165903
DENND4B	-0.901559223596861	2.95430420993486	-6.54181326669948	1.43278915681097e-08	5.01297106239239e-07	9.29479485800729
LOC285074	-0.914054438619832	2.37965594121597	-6.5392874278195	1.44705246774857e-08	5.05385008923312e-07	9.28507943446387
KLHL17	-0.418994128908726	0.302520877078855	-6.53604709838709	1.46555750035521e-08	5.10604491774918e-07	9.27261667565614
ZNF670	0.725835283196172	1.29540019096405	6.53575983143486	1.46720935471484e-08	5.10604491774918e-07	9.27151185536543
CTBS	0.697412085937353	3.63333654435359	6.52970487510639	1.50246099133514e-08	5.21945358213286e-07	9.24822651327554
LRR1	0.278086628980323	0.537783603962557	6.5266681075796	1.52045685363656e-08	5.27262143952231e-07	9.2365494476888
ATP1A1	-1.76154421952173	8.39777207247469	-6.52580605460662	1.52560433303919e-08	5.2811246814906e-07	9.23323481925554
MUDENG	0.56251773130351	2.59552850250147	6.52439195294788	1.53408576549667e-08	5.30111858966072e-07	9.22779769716899
CTTNBP2NL	0.639591083225305	1.33566018789347	6.52140723601111	1.55214164304707e-08	5.35406887539108e-07	9.21632230574427
IL11RA	-1.42402818942944	2.31416213499111	-6.51691783622592	1.57969886869111e-08	5.43955007632073e-07	9.19906346709089
SLITRK6	-0.320549941896804	0.260052514429275	-6.51475907485807	1.59312269698094e-08	5.46681371852215e-07	9.1907651263026
METTL13	0.299651419309289	3.7582641600543	6.51474719652857	1.5931968730037e-08	5.46681371852215e-07	9.19071946692374
KIAA0485	-1.89373680926186	2.0399106578448	-6.51324302623515	1.60261770541268e-08	5.48952599687949e-07	9.18493766448908
HDAC2	1.02336516646479	5.548519157463	6.51155368420541	1.61326436924242e-08	5.51635057357185e-07	9.17844435455438
IKBIP	0.914123196988665	1.57113441478693	6.50529515024254	1.65332394812392e-08	5.6434801595108e-07	9.15439092687402
DUSP2	-0.789516666111803	1.03402177008956	-6.50414140654055	1.66081610098859e-08	5.65271978474192e-07	9.14995716503803
SPTLC1	0.711188195046424	3.80767558047425	6.50399013159454	1.66180094728288e-08	5.65271978474192e-07	9.1493758350512
EMD	-1.34566761050131	1.99174964350753	-6.50232470895661	1.67268183215061e-08	5.67987090768232e-07	9.14297598184933
DNAJA3	-0.905354683038349	4.91049037417693	-6.49631230911435	1.71255625136145e-08	5.80521014410466e-07	9.11987394345585
LINC00260	-0.23797740946477	0.211809976749886	-6.49358036328411	1.73098560802684e-08	5.85754767151466e-07	9.10937790871997
RIPK2	0.713795293625711	2.24325600172192	6.4888886331872	1.76309678587753e-08	5.95592333201696e-07	9.09135419965953
ORMDL2	0.746045029572582	4.4847006449734	6.4837904864796	1.79866145950614e-08	6.06560653633458e-07	9.07177171435579
PAQR6	-1.42410186854676	1.64564029950255	-6.48116634349791	1.81724468137015e-08	6.11774485259197e-07	9.06169314537015
SNAPC2	0.711440788484355	5.00313885726372	6.47424871828557	1.86715289671592e-08	6.27423433886067e-07	9.03512791203214
TRMU	-0.750047785844917	2.51606608604096	-6.47384140469056	1.87013364665678e-08	6.27423433886067e-07	9.03356388837353
SLC39A7	-1.8674715078637	3.35260443959182	-6.47233340413412	1.88121055006564e-08	6.30060825768137e-07	9.02777353794636
SIVA1	-0.5308628679233	6.39368644743715	-6.466128146283	1.92748153172055e-08	6.44456410426633e-07	9.00394932913549
PKHD1	-0.692771502532405	1.45335297671669	-6.46419241971271	1.94214600501354e-08	6.48253265353157e-07	8.9965181909608
ADPGK	-0.716396132962289	1.89482245246798	-6.46336494281047	1.94844851520253e-08	6.48579802103099e-07	8.99334167463865
NDUFAF3	0.583638347694013	8.7074634303298	6.46319507622846	1.94974482436955e-08	6.48579802103099e-07	8.99268959995789
LAMP1	0.58886874636827	9.47277784370757	6.45874044851883	1.98404740584519e-08	6.58207846077304e-07	8.97559048006944
ACADVL	-0.669308289547626	8.25748717810196	-6.458514697151	1.98580167700578e-08	6.58207846077304e-07	8.97472398655946
UBE2D3	0.500098264674494	4.69162086806336	6.45813359815893	1.98876662521188e-08	6.58207846077304e-07	8.97326123973935
ANKFY1	-0.8228308435262	1.5493245960678	-6.45496102720257	2.01362066976792e-08	6.65309777112357e-07	8.96108475791164
LZTR1	-1.20141993718414	1.91257546014289	-6.45049396802733	2.04914017873734e-08	6.75905783198664e-07	8.9439417442436
RFK	0.643310054270221	3.56724439039769	6.44758300530563	2.07262102875146e-08	6.82501912879452e-07	8.93277160779259
MUS81	-0.67096294372119	3.89517883194019	-6.44238318861878	2.11523222916468e-08	6.95364850101067e-07	8.91282074429482
CDC42	0.63858499714452	4.5822613305642	6.44006318724756	2.1345239747569e-08	7.00355290359411e-07	8.90392018936252
LRRC57	0.618703486803032	1.60619028576724	6.43969977511134	2.13756169874408e-08	7.00355290359411e-07	8.90252603059911
GTF2H3	0.450045747570141	1.13736737481811	6.43822606926848	2.14992436781132e-08	7.0232340417619e-07	8.89687259281439
TCEANC	0.630745628570381	1.5646224889978	6.43812940767068	2.15073772523714e-08	7.0232340417619e-07	8.89650178713522
IQSEC1	-0.691900289792855	1.09838232541673	-6.43704079061258	2.15991902572021e-08	7.04147977885792e-07	8.89232578763554
AGXT2L2	-0.970824680770784	2.88647496195129	-6.42747240741153	2.24231273172496e-08	7.29794573964904e-07	8.8556263210602
ZNF271	0.539310160350904	3.21635423113874	6.4203084480853	2.30604045907594e-08	7.49291056628106e-07	8.82815541184251
LETMD1	-0.863257351502172	4.13078258924558	-6.41843589723308	2.32299265641253e-08	7.53518150482714e-07	8.82097584063982
DKFZP586I1420	-1.58101514908266	2.13553198605186	-6.41795258046221	2.32738819786951e-08	7.53518150482714e-07	8.8191228110356
MLXIPL	-1.42561941851418	3.9524666944751	-6.41760137318861	2.33058745058197e-08	7.53518150482714e-07	8.81777630318211
HOOK2	-1.2430902292334	4.03344234228419	-6.41592248714608	2.34594142795167e-08	7.57232790738997e-07	8.81133973783824
SNX10	0.977428956138185	5.44747028360826	6.41466030504752	2.35755068046622e-08	7.59728461881161e-07	8.80650094577538
C6orf70	-0.800940297748987	3.1330202942879	-6.41322862031813	2.3707881162752e-08	7.6273976292578e-07	8.80101254514099
MRPL42	0.584184512817863	4.17085742905645	6.40867825149714	2.41335361607438e-08	7.75161268848285e-07	8.78357006584287
SUN2	-1.60372527594743	1.26978118609026	-6.40751384676239	2.42436732034415e-08	7.77424368371571e-07	8.77910703031885
MOGAT1	-1.31969945477134	0.99619485497395	-6.40565596680665	2.44204390917327e-08	7.81489332947194e-07	8.77198628671514
PRMT6	0.763005131051155	3.95700381658063	6.40534438027308	2.44502098247655e-08	7.81489332947194e-07	8.77079209802525
SDR39U1	-0.725284241854976	4.2328105814913	-6.40335350001319	2.46412831962272e-08	7.85831037692885e-07	8.76316208733108
HNRNPF	0.729885555833948	4.92356582335539	6.40309436041205	2.4666262858221e-08	7.85831037692885e-07	8.76216897165457
IQCG	0.435646261814194	0.836510917705338	6.4025657557723	2.47172955604808e-08	7.86178525838475e-07	8.76014319234091
SEC24C	-1.02552239597625	0.704300254219451	-6.3924672445874	2.57126317596597e-08	8.16511497677491e-07	8.72144841927206
EEF1G	-0.558395107969302	9.08269320557062	-6.39198899295083	2.57607450091287e-08	8.16715658517569e-07	8.71961616696145
RDH13	-1.65509277520764	1.79558080972187	-6.39086171775957	2.58745058709613e-08	8.1899708163125e-07	8.71529751024541
C5orf41	0.970130439798248	4.491997120205	6.39031752212476	2.59296028422758e-08	8.19417271755982e-07	8.71321271557287
ZNF267	0.891526425360294	1.55266339449359	6.38575060166223	2.63965987546284e-08	8.32831818678639e-07	8.69571829714168
TMEM165	0.613743769832769	3.40437503700643	6.37874989411943	2.71287412199987e-08	8.54323294659205e-07	8.66890532906052
NCK1	0.812125367898156	3.29269391313298	6.37822272092482	2.7184683742046e-08	8.54323294659205e-07	8.66688645833758
STRBP	0.656961571974511	2.54198322356194	6.37799785016682	2.72085814253736e-08	8.54323294659205e-07	8.66602529924666
PRKAG1	-1.16625598781299	1.38982066774899	-6.37697912122555	2.73171065698476e-08	8.56358510436837e-07	8.66212407301429
UBAC2	-0.982535014218423	2.5965160704286	-6.37462853142155	2.75691589520852e-08	8.6287944304825e-07	8.65312292570516
CHTF8	-1.50971607249597	2.48745917161665	-6.373168844097	2.77268421900672e-08	8.64975978463769e-07	8.64753363704627
COX2	-1.72292875042382	8.55449589103544	-6.3730820131718	2.77362503230274e-08	8.64975978463769e-07	8.64720116032121
STAB1	-1.09422401942908	1.12204008478511	-6.37176894267492	2.78789088656073e-08	8.64975978463769e-07	8.64217350022803
C8orf58	-0.506521824543905	2.17820652369285	-6.37164915439125	2.78919595003831e-08	8.64975978463769e-07	8.64171484849619
FAM45A	0.5900750184514	4.9652594415413	6.37145363901501	2.79132734552207e-08	8.64975978463769e-07	8.64096625233716
PTPLB	0.793120376548068	3.17417769494797	6.37135795496911	2.79237102740906e-08	8.64975978463769e-07	8.64059989546511
UTP15	0.576684229079689	1.35013851919774	6.37116128854915	2.7945174009471e-08	8.64975978463769e-07	8.63984689862921
LOC100506159	-1.54512860832951	0.778513571378384	-6.36027972010397	2.91586674018384e-08	9.01113202530316e-07	8.5981903556529
FIS1	-0.881227870056816	5.31814622112301	-6.35846400430269	2.93661894803868e-08	9.06097244864911e-07	8.59124079043413
MZF1	-1.04570248329394	3.0978584870319	-6.35716151351313	2.95159572816703e-08	9.09286400974476e-07	8.58625580145326
GOLGA6C	-1.95001171882817	1.7919728012284	-6.35619894895603	2.96271258950111e-08	9.11278300880615e-07	8.58257192801906
OR2C1	-0.266532005363624	0.208695522096974	-6.34691363728622	3.07210993112595e-08	9.43445922892646e-07	8.54704116511391
FAM173B	0.663670068910577	1.96885332600694	6.3464329430417	3.07788136273553e-08	9.43739116433134e-07	8.54520203227631
SGSM3	-0.878717597179176	4.34157940260835	-6.33928162992553	3.16502647368313e-08	9.68943182794898e-07	8.51784431944835
TMED2	1.07313268005299	2.80209353259678	6.33810143178814	3.17964204891524e-08	9.71899011925059e-07	8.51332998243773
FAM40A	-0.710644053832885	2.61287541628063	-6.33701870875832	3.19310945880372e-08	9.74495227824629e-07	8.50918863697469
SLC30A6	0.518513752118496	0.829206048514634	6.33601544664516	3.20563907517633e-08	9.7657252958281e-07	8.50535134640464
HNRNPH2	0.62096914683878	5.12258946725473	6.33525550370243	3.21516241017677e-08	9.7657252958281e-07	8.50244478450778
MYL9	-1.54004331304649	2.54742567754395	-6.33492071724203	3.21936674899075e-08	9.7657252958281e-07	8.50116434455762
C14orf109	0.585257319467842	3.50533962557546	6.33488200301552	3.21985328490019e-08	9.7657252958281e-07	8.50101627716149
ACOX3	0.627346703575342	1.92810435281483	6.33138083919597	3.26415707221998e-08	9.87143247299291e-07	8.48762636362614
SNED1	-0.470435764274117	0.540924265091426	-6.33133175702164	3.26478244398479e-08	9.87143247299291e-07	8.48743866308426
WDHD1	0.395426162187754	0.706311306750474	6.33083834586307	3.27107577072038e-08	9.87522150627495e-07	8.48555177089099
MCM3AP	-0.676768597735711	4.13431164600267	-6.32576213387374	3.33652541157527e-08	1.00573142136914e-06	8.46614109214895
TMCO3	0.972593108556234	4.86040067585531	6.32409076171364	3.35835849198066e-08	1.01075757194128e-06	8.45975067771484
SNHG11	-1.0665324517331	2.26119765603677	-6.31696280303274	3.45307525465088e-08	1.03767029853335e-06	8.43250096377007
FGFR3	-1.38774279642123	4.92769677771108	-6.31540118955885	3.47417783794507e-08	1.04241296139139e-06	8.426531823575
LOC100132790	-0.40229779334737	0.340058642724298	-6.31411548075024	3.49164814994184e-08	1.0460529388656e-06	8.42161752422011
SUGP2	-0.999799077004055	2.01540440061274	-6.30246494536545	3.65398801568592e-08	1.09196126792295e-06	8.37709528001389
RRP15	0.666882798012685	2.19022648638056	6.30232147071492	3.65603323512202e-08	1.09196126792295e-06	8.37654709654406
CA5A	-0.355898730150233	0.384350686628776	-6.30192068395726	3.66175244406183e-08	1.09200480420858e-06	8.37501579613335
CRNKL1	0.426413126609469	1.18190734065136	6.3013254562239	3.67026271983824e-08	1.09287929285396e-06	8.37274162378342
NPRL2	-0.9341906315993	3.59263725305116	-6.29377084793714	3.77999707636721e-08	1.12384647522402e-06	8.34388163037791
ZMAT1	-1.15924915489197	1.63638694311196	-6.29262866163927	3.7968690762854e-08	1.12715236078273e-06	8.33951887007658
L3MBTL1	-0.715073880548158	0.692445841573735	-6.28657980435595	3.88747555875674e-08	1.15230421516975e-06	8.31641695336297
C15orf59	-1.83619050074421	3.66121802887824	-6.27627625161025	4.0467842102564e-08	1.19771364096002e-06	8.27707572011386
ALG3	0.678860413570804	3.98131794439791	6.2733737733834	4.09281991632219e-08	1.2095116232353e-06	8.26599577618208
NAIF1	0.61757090072209	3.02178246981713	6.27034362510474	4.14143550161612e-08	1.22203532805971e-06	8.2544295743783
HINFP	-0.522053140622424	2.89440065669457	-6.26795124005215	4.18022358115952e-08	1.23162587407005e-06	8.2452985448929
ACAP1	-0.738880110914087	1.26451344097346	-6.26206693911997	4.27716822383063e-08	1.2582966517945e-06	8.22284292745846
TFAM	0.740194955756848	3.20308339882885	6.25744749407155	4.35483564545547e-08	1.27922480961633e-06	8.20521726922993
SERPINF2	-2.2275621698786	1.7840730558793	-6.25214101309119	4.44578389940397e-08	1.30398568773985e-06	8.18497350239558
TRIM41	-0.974218097756851	1.9222267402513	-6.25051869119174	4.47396361659947e-08	1.31028952376732e-06	8.17878519140842
OSBPL10	0.855380829905584	3.16547591701185	6.24853073406361	4.50873632693223e-08	1.31850255005348e-06	8.1712026255306
MTMR1	0.572806903000355	1.97766758655074	6.24041336678313	4.65352941169133e-08	1.35881671778343e-06	8.14024614642668
PLRG1	0.829606148164787	3.25576534586018	6.23926565768631	4.67437071335958e-08	1.3628712111139e-06	8.13586990578334
LINC00094	0.668107927364072	5.80888437866589	6.23825381256715	4.69282170301951e-08	1.36621776563538e-06	8.1320118566938
MAGEC1	-0.859919433615664	0.403338670149277	-6.23694558266	4.71678448465512e-08	1.37115665293543e-06	8.12702391996032
LOC399900	-0.128552103590381	0.151851828818383	-6.23647470128774	4.72543929402375e-08	1.37163751241196e-06	8.12522862651556
ARPC5	0.834555521314934	5.22131549946361	6.23443838007644	4.76304879671332e-08	1.38050909872787e-06	8.11746522622048
ALDH18A1	0.753386012311479	3.41592439366286	6.23393666714285	4.77236063873371e-08	1.38116487436794e-06	8.11555254536868
DCAF12	0.704407521701224	1.47706004554089	6.23204630429469	4.80760858543863e-08	1.38753766507877e-06	8.10834620210953
REEP3	0.657516092364415	3.36772191274817	6.23199631195794	4.80854424839731e-08	1.38753766507877e-06	8.10815563012781
ANO6	0.70813094670932	4.27758916632768	6.23123472732121	4.82282053871677e-08	1.3896106296335e-06	8.10525249092198
EDF1	-0.541512837065924	7.3212057107986	-6.22664937974921	4.90966889704333e-08	1.41255716152379e-06	8.08777484903633
DIMT1	0.484808272220169	2.82835152985171	6.22321223579983	4.97578627002827e-08	1.42948065086017e-06	8.07467550770943
TTC31	-0.621629905322862	0.997692781428884	-6.22052201617137	5.02815170055542e-08	1.44240960862346e-06	8.0644238430644
DNAJB1	-0.9905252145442	4.37340804995537	-6.2179233769026	5.07925385692431e-08	1.45493890085845e-06	8.05452205481547
SEC16A	-0.873451258599696	2.54266141919009	-6.21295041443644	5.17848859433051e-08	1.4811989347258e-06	8.03557565091688
NUS1	0.539787626425105	3.04900551110528	6.20742618484958	5.29098137710564e-08	1.51116906882844e-06	8.01453276271412
FBXO11	0.628226960079254	2.80146226180029	6.20627268788817	5.31477500205907e-08	1.51575526368768e-06	8.01013936720211
LIPE	-0.925217492850647	3.57160460980527	-6.20318147196751	5.37906366223452e-08	1.53186038276397e-06	7.99836652145944
DYNC1H1	-1.01316685620993	5.88155935629077	-6.20017484101635	5.44233351861008e-08	1.54762903672173e-06	7.98691702077568
CSRNP1	-0.780308237757938	0.875457880165015	-6.18987662055527	5.66469333848009e-08	1.60852661711363e-06	7.94770958533294
EZH1	-1.19035669966518	2.33754077228764	-6.1823905121976	5.83197126774638e-08	1.65362971127286e-06	7.91921727727931
PSMD13	-1.67037132084759	2.56331232057331	-6.17862819867812	5.91788232456454e-08	1.67556457204036e-06	7.90490064906576
TAF1C	-1.15703036602513	3.59476892366314	-6.17781250939322	5.93667331356827e-08	1.67845945501794e-06	7.90179697938065
TMCC2	-0.873824016608013	0.810225674800995	-6.17554615962758	5.98919446644015e-08	1.69065561864045e-06	7.89317406559167
MAGEB1	-0.314604489473506	0.239206104300112	-6.17520808167618	5.99706862121732e-08	1.69065561864045e-06	7.89188781979083
ANKRD13D	-0.542387108756715	0.756763392790686	-6.17284055534101	6.05249916312268e-08	1.70383069113596e-06	7.88288079937725
NAT9	-0.590037870678635	4.63148186588297	-6.17028821886421	6.11282622920136e-08	1.71834439467349e-06	7.87317153366478
ATP2C1	1.01890429010513	4.53734307936835	6.1698902011851	6.12228740896815e-08	1.71853835535692e-06	7.8716575259881
KIAA1984	-0.307659337982882	0.326168202445602	-6.16868822327361	6.15094762036005e-08	1.7241132578786e-06	7.86708548777653
PHF16	0.652236315813739	2.09988659909686	6.16502770353495	6.23905247085917e-08	1.74598469246716e-06	7.85316294603441
LOC100652828	0.681602515349526	2.26183459035859	6.16470832547468	6.24679870065574e-08	1.74598469246716e-06	7.85194829914818
DOCK6	-0.959693652922609	2.09634837067234	-6.16149844085973	6.32518348221963e-08	1.76537492830668e-06	7.83974135374334
CTRL	-0.51789082414996	0.942110797934265	-6.15988681033824	6.36490643267209e-08	1.77393473307744e-06	7.83361297495158
UBE2Q2	0.654381556681383	1.06272661536509	6.15642500584712	6.4510707111915e-08	1.79539529040305e-06	7.82045033085777
CCDC34	0.640938676655973	1.61835212981543	6.15536116808675	6.47778137129647e-08	1.80027192067818e-06	7.81640568324345
PKD1	-0.749871685019382	1.18921766175255	-6.15217083027179	6.55854358419831e-08	1.82013519044189e-06	7.80427713857836
UBE2N	0.515853203944263	3.77169106703303	6.15166714299224	6.57138523407942e-08	1.82111953170181e-06	7.80236242386327
THRSP	-1.67533094255024	1.25561268498377	-6.15123141429651	6.58251438421145e-08	1.82162717980021e-06	7.80070607471526
FLJ45445	-1.69795391753496	3.98261883354276	-6.15033717128372	6.60541326871072e-08	1.82538592628842e-06	7.79730684238386
UPK3A	-0.715774020077858	0.376403921608087	-6.14968521727028	6.6221576568428e-08	1.82743570381015e-06	7.79482867794712
ATF5	-0.573359288681417	1.19957987606733	-6.14819899781211	6.66048640254748e-08	1.83542770865138e-06	7.78917957742825
PDCD4	0.866391785012594	3.68026789551219	6.14470384451015	6.75149404507323e-08	1.85723348106262e-06	7.77589574491067
PPIC	0.91874929684152	5.64945111690923	6.14443388795232	6.75857434796942e-08	1.85723348106262e-06	7.7748698063069
F8A1	0.504789971941664	6.23046701654023	6.14296453402658	6.79724128763684e-08	1.86524297687211e-06	7.76928587355328
ITGA7	-1.43378815403505	4.34172016653315	-6.1423458610369	6.81358762905577e-08	1.86711360022503e-06	7.76693484217159
RSPH3	0.62174179513998	3.29840030829488	6.14112281115875	6.84601743114581e-08	1.87338016101173e-06	7.76228726211924
H2AFV	0.58160960171433	5.60922482221949	6.13894843686938	6.90405066463703e-08	1.88662572764621e-06	7.75402516825747
GHRLOS	-0.599040530850486	0.888136250498576	-6.13380460907085	7.04328767827054e-08	1.92143941129373e-06	7.73448248573613
RPL4	-1.0796722163468	7.50143432713164	-6.13352031700161	7.05106383259426e-08	1.92143941129373e-06	7.73340249672505
PTCD1	0.451648206070073	4.93882394834347	6.12879942492319	7.18144500593885e-08	1.95359056624915e-06	7.71547008305583
OLA1	0.782482121107199	3.31244922057086	6.12852884385249	7.18898993653672e-08	1.95359056624915e-06	7.71444236918172
CHM	0.360019912661378	0.937894543193094	6.12397161391832	7.31725252297254e-08	1.98411451971563e-06	7.69713475981314
SLC25A27	-0.824999938739851	0.695168278292735	-6.1238196681691	7.32156789544428e-08	1.98411451971563e-06	7.69655774504561
ATP1A4	-1.41826912217871	3.95130469606668	-6.12317604037897	7.33987541774325e-08	1.98632844005309e-06	7.6941136011537
LMAN1	0.758960630057973	1.30035722934461	6.12077839931641	7.40847511470393e-08	2.00212762651578e-06	7.68500919342733
KLHL13	1.12038481142048	2.47697864377653	6.11937992324919	7.44878063831656e-08	2.010247369787e-06	7.67969922413558
RRNAD1	-0.710724137824161	3.65725797718495	-6.11834891226655	7.47863465985308e-08	2.01552804526137e-06	7.67578468465499
UBIAD1	0.445135337023233	2.76717251698503	6.1166399600996	7.52838081843494e-08	2.0261478760384e-06	7.66929647045348
TMX1	0.836543642394242	6.48197191279721	6.11472424401612	7.58453598078226e-08	2.03846109014358e-06	7.66202374615399
LOC221442	-0.495694052547658	0.407289909319461	-6.1099924403341	7.72502558916554e-08	2.07337570367836e-06	7.64406240150572
IDUA	-0.513757899945045	0.878020676290183	-6.10545512857479	7.8621638807758e-08	2.10729653783913e-06	7.62684231132356
AGFG1	0.810048095740153	3.7726026386662	6.10453090127623	7.89039287510892e-08	2.11197360112034e-06	7.62333502615183
C10orf2	0.573698661977498	2.65187348930623	6.10401004695367	7.90634577537615e-08	2.11223924579867e-06	7.62135852640991
CXCL5	0.640606252374826	2.68708007707964	6.10379484157853	7.91294649321812e-08	2.11223924579867e-06	7.62054189215789
STRAP	0.458791889553179	6.70605740087225	6.09857090133448	8.07486102049155e-08	2.15252723774818e-06	7.6007207728221
ELMOD3	-0.944521407119079	2.70051029565149	-6.09760729452812	8.10508469420858e-08	2.15492726955433e-06	7.59706500069841
TBC1D14	-0.600507837579896	4.82183602526331	-6.0975825824812	8.10586126505152e-08	2.15492726955433e-06	7.59697124884488
NISCH	-1.06263089133664	3.53827510446495	-6.09322585178152	8.24393029237142e-08	2.18866295688934e-06	7.58044418029264
COPS7A	-1.07226913199084	2.36017404525428	-6.09012916173615	8.34348300495158e-08	2.21209556855232e-06	7.56869868249796
CLUAP1	0.702371512924052	4.69124104115085	6.08780817028498	8.41887930325401e-08	2.22906894849535e-06	7.55989625491748
DIS3	0.478169475938169	1.48000650054886	6.08534901808661	8.49950096268872e-08	2.24737816952713e-06	7.55057069881355
SH3GLB2	-1.24954643686373	1.57712873064687	-6.08066387688869	8.65522489810895e-08	2.28546929149122e-06	7.53280621107067
RPS5	-0.744024181829006	5.94384829705969	-6.07847286216006	8.72901719547003e-08	2.30185240795214e-06	7.52449971141366
RPL32P3	-0.792594954037861	0.777600521685048	-6.07774828714644	8.75355753333669e-08	2.30522113912185e-06	7.5217528814171
ENO3	-1.28392632372941	3.10511009172623	-6.07630341002993	8.80269790859867e-08	2.315050471452e-06	7.51627564839937
GTF3C6	0.419030530274716	6.81373540513242	6.07237609156549	8.93765286674093e-08	2.34739185815087e-06	7.50138952998618
ANKRD36	-1.22809594187111	1.92204211826864	-6.07041095996072	9.00594904638636e-08	2.36216277999797e-06	7.49394173728807
CCBL1	-1.34417439604055	2.10856371728076	-6.06874241520032	9.06434369290343e-08	2.37136163976075e-06	7.48761844485277
ZNF500	-0.870955323415176	1.66783338664292	-6.06871726628075	9.06522670433728e-08	2.37136163976075e-06	7.48752314099276
NEK1	0.524187374575485	0.983029794368956	6.0630250366322	9.26729862039834e-08	2.42098909159286e-06	7.46595437090085
ERVK13-1	-0.947365702247524	0.951419669035622	-6.06139365748409	9.32603096008e-08	2.43308821039744e-06	7.45977369434032
TRIB1	1.01934102481217	5.59593968936874	6.06088052376508	9.34458080656536e-08	2.43468579445525e-06	7.45782970664599
ZNF76	-0.928044278483028	0.904629834330538	-6.05796017125818	9.45085058059489e-08	2.45910379051256e-06	7.44676680298738
SYCE3	1.22308727943645	1.89564218730104	6.05746947238578	9.46882401139143e-08	2.46051284953836e-06	7.44490805732797
CCNB1	0.830349572747152	1.95732438077346	6.05525382442213	9.55040217506071e-08	2.47842423597304e-06	7.43651572517938
PRSS47	-0.295019845590807	0.327645552006638	-6.05271853097821	9.64460455730729e-08	2.49956001443547e-06	7.42691354830598
HRASLS2	-3.19449787142155	3.3789843800822	-6.04717905279062	9.85364900727331e-08	2.55036387053508e-06	7.40593664383654
NUCB2	0.852036775128446	3.72728326286924	6.04427335100542	9.96509185811929e-08	2.5758053400545e-06	7.39493515969162
TCF21	-1.55825929582443	1.65733328018372	-6.03582776383781	1.0296150198828e-07	2.65787181614805e-06	7.36296590988822
CIDECP	-0.680485127758874	1.35471504060283	-6.02729261016921	1.06417943470303e-07	2.74348258738639e-06	7.33066854630557
CLK2	-0.764299986901426	0.890989928748381	-6.02403753579297	1.07766220739278e-07	2.77459075288393e-06	7.31835412241543
TMEM188	0.678517246333604	2.0417518687727	6.01898044327732	1.09894568471003e-07	2.82567490820519e-06	7.29922559870105
ATP11B	0.486199866182573	1.3490793219387	6.01309739190431	1.12423004482743e-07	2.88689898667153e-06	7.27697779038157
QPCT	1.55988932036636	2.32698471733508	6.00587884478926	1.15604308372277e-07	2.96426666227871e-06	7.24968682506402
ERRFI1	-2.20181902688889	4.66198256816805	-6.00557875073984	1.15738477856541e-07	2.96426666227871e-06	7.24855244139718
CBLL1	0.444987115317982	2.00367397537196	6.00501280776272	1.15991926215774e-07	2.96687964797084e-06	7.2464131616628
DLST	-1.88750335014667	3.4486340823519	-6.00269673020506	1.17034888112038e-07	2.98790021222899e-06	7.23765884152563
ATF6	0.645530246664451	3.69623496961578	6.0025114242472	1.17118734394522e-07	2.98790021222899e-06	7.23695845708128
RALA	0.642122296241816	3.0558860834304	6.00173631057675	1.17470099604575e-07	2.9929670501332e-06	7.2340288864874
NDUFA2	-0.601802338682381	7.00811729345269	-5.99730525996027	1.19498878721341e-07	3.04070328673668e-06	7.21728335508715
ZDHHC18	-0.416004507640741	0.392203989219078	-5.99645811964461	1.19890681533295e-07	3.04671611320603e-06	7.21408224576978
KCNQ1OT1	-1.78376190895057	4.03966594938707	-5.99339504674737	1.21318007093535e-07	3.07899444686998e-06	7.20250867049787
MAN2A2	-0.599430126053106	3.80028635948723	-5.98899687796121	1.23396953456308e-07	3.12770570384145e-06	7.18589309967826
BAIAP2	-0.966118606532374	2.0178961344705	-5.98684194624336	1.24428403737004e-07	3.14977482483091e-06	7.17775321907773
HMGN4	0.756502200068765	4.1948046565866	5.9852418379668	1.25199812612258e-07	3.16436816538765e-06	7.1717095580915
HERC2P7	-1.10439557260939	0.885454824652384	-5.98497708056911	1.2532790773954e-07	3.16436816538765e-06	7.17070959948201
WWTR1	0.465382140330675	3.06945029743349	5.98337378642737	1.26106393818773e-07	3.17992609278149e-06	7.16465437457693
LOC729737	-1.19744238147805	1.52886791623499	-5.98093277659898	1.2730084650542e-07	3.20591964727597e-06	7.15543609057516
NT5C	-0.929277978267925	4.26369665170516	-5.98052615087916	1.27500905928414e-07	3.20683600751658e-06	7.15390059115042
RNF2	0.477494417071109	1.09456251665873	5.97956075124988	1.27977130211367e-07	3.21468706696323e-06	7.15025515475804
ME3	-0.830318967474555	3.11849780030069	-5.97548765647303	1.300058371412e-07	3.26146525878044e-06	7.13487639715464
FER1L4	-0.922329141311054	0.770863786194811	-5.97266175909644	1.31432036669759e-07	3.29302799804423e-06	7.12420821390035
PARK7	-0.465006810746699	7.73648961659768	-5.96984715098295	1.32867946104205e-07	3.32475308814774e-06	7.11358390578362
C14orf166	0.621858568601464	7.77148245688103	5.96826625717482	1.3368126539343e-07	3.34083805210901e-06	7.10761705303917
ARFGAP3	0.72527375077388	5.12284978000202	5.96685760971543	1.34410124049245e-07	3.35477396241637e-06	7.10230065337507
MMP2	-0.246643766398216	0.240008129275953	-5.96617405170969	1.34765226295161e-07	3.35935760661716e-06	7.09972093947391
HSD17B12	0.792346465456935	4.38910472290347	5.96326795110771	1.36285324241357e-07	3.39293311036964e-06	7.08875429058881
PPDPF	0.955715807952682	8.18616471184298	5.96181446111704	1.37051963643942e-07	3.40430264988006e-06	7.08326981182518
PDZD3	-2.4959647125607	2.65170374742704	-5.96174348109339	1.37089511088418e-07	3.40430264988006e-06	7.0830019903139
CYP2D6	-0.766956662417759	0.508975118975067	-5.96112431594779	1.37417473316837e-07	3.4074103498421e-06	7.08066579323115
PIGC	0.575011762767919	2.2599198314811	5.96085103018302	1.37562475717098e-07	3.4074103498421e-06	7.07963466711716
FLJ35424	-1.06286877765397	0.877703763527163	-5.95955243893527	1.38253568007445e-07	3.42020474491144e-06	7.07473515547027
HSPA6	-1.01595493604562	1.04192200528715	-5.95716495965785	1.39533138568603e-07	3.44750666327194e-06	7.06572803427978
COPS3	0.452083117946907	5.02703774030718	5.95610805058906	1.40103329362389e-07	3.4572349272006e-06	7.06174097882149
SHANK1	-0.358496986629959	0.261479968459563	-5.95148841185037	1.42622789177909e-07	3.51497900422991e-06	7.04431608098369
CYB5R3	0.469068248608744	8.88013057138398	5.94930178819509	1.43830930074535e-07	3.54030077003814e-06	7.03606951239628
ARMC8	0.521827371001877	2.50893270480827	5.94680377602893	1.45223527896867e-07	3.57009357852361e-06	7.02664952506039
KIFC3	-1.77194281079004	2.45328347251908	-5.9455580607117	1.4592297510199e-07	3.58279304658308e-06	7.02195231712981
ZNF277	0.678398739748386	2.47474663844323	5.94093677758488	1.48547019926837e-07	3.64265552118464e-06	7.00452907716143
MAP6D1	-0.484902450563918	1.46423926379491	-5.93881186602371	1.49769216652842e-07	3.66685422292956e-06	6.99651886094542
RDH16	-0.250074861543753	0.295580936869841	-5.93857141781745	1.49908142324635e-07	3.66685422292956e-06	6.99561249661739
UBE2W	0.571200094994812	2.76147646215514	5.93725308711805	1.50672116343315e-07	3.68094610413288e-06	6.99064324440785
EIF4H	-0.424372363058043	5.10157179751782	-5.93399734148173	1.52575386307376e-07	3.72280142455843e-06	6.97837240486357
MOSPD2	0.389758010777031	0.84397672707208	5.93214210233108	1.53670567968989e-07	3.74485999778159e-06	6.97138081839259
TIGD3	-0.41718548631474	0.438079714621326	-5.92808555392867	1.56092422013294e-07	3.7991538192627e-06	6.95609541632141
TMEM48	0.540930993613778	1.75961164417038	5.92404022020529	1.58545221802819e-07	3.85406517466828e-06	6.94085495466345
EVL	-0.916746421167756	3.1792418980295	-5.92052725020092	1.60706177533034e-07	3.90175481586709e-06	6.92762230902607
CDC5L	0.692673218156372	2.56241945148786	5.91951487332774	1.61334324167188e-07	3.91215768986103e-06	6.92380926750192
C1orf43	-1.17728707129612	4.77420089831455	-5.91732686246209	1.62700231812567e-07	3.9404025239847e-06	6.9155688657513
SIN3A	0.533347444009671	2.3399405639304	5.91500708764432	1.64160904735537e-07	3.97086988454738e-06	6.90683308252135
CHPF	-0.63577185524938	0.709878540147462	-5.91440827201511	1.64540060005501e-07	3.97513365682833e-06	6.90457821340607
HMGCS1	0.628410445534414	2.95398729080947	5.90960650242544	1.67611947419753e-07	4.04436069679215e-06	6.88649906504315
ADAM9	0.824309038193586	2.03448646893363	5.90629637591609	1.69762572298556e-07	4.09121534937958e-06	6.87403833113678
C2orf51	-0.442222861489659	0.44594716474766	-5.90387521158491	1.71352910918897e-07	4.12446877596309e-06	6.86492518565249
SLC25A37	-0.406799417480876	0.543405656324089	-5.90355245894942	1.71566021934673e-07	4.12453137149209e-06	6.86371043409887
COG6	0.499299148991371	2.4402913934962	5.90268200905695	1.72142082444049e-07	4.13330860456649e-06	6.86043438830444
SERPINB6	-1.3276650998255	2.28239344715988	-5.90040690736043	1.73656797356419e-07	4.1645748232611e-06	6.85187235886948
NPEPPS	0.640133698582712	4.77781902591616	5.89958521192994	1.74207102845513e-07	4.17266475067498e-06	6.84878023469139
RAPGEF1	-0.553847121758376	0.732263558621294	-5.89107243999559	1.80010872612018e-07	4.3064139524875e-06	6.81675245615008
FNDC5	-0.740076914060148	0.723899408881723	-5.88996146292522	1.80782292912026e-07	4.31959446954308e-06	6.8125735018363
COQ10A	-1.00509438330972	2.30958327964474	-5.88783863372007	1.82265418742654e-07	4.34972758760636e-06	6.80458903099917
PDE7A	-0.880393905080827	1.05889860616791	-5.88634482442631	1.83316291692541e-07	4.36948431037952e-06	6.7989709107052
CHMP4C	0.643279746825974	1.13091703907587	5.88534441933234	1.84023413777043e-07	4.38100941206999e-06	6.79520866235025
CDS2	0.525512907503576	2.97520198176533	5.8842809761047	1.8477805484333e-07	4.39363644240942e-06	6.79120953032303
ARHGAP1	0.671449693761815	5.81879958488055	5.88222299712067	1.86247151293796e-07	4.42050095007516e-06	6.78347093950371
CDC40	0.500481941714985	2.92545662876759	5.88206683816146	1.86359096859189e-07	4.42050095007516e-06	6.7828837663212
CPOX	0.436606170378785	0.986282223705024	5.88053329503186	1.87461992387481e-07	4.44062630001071e-06	6.77711771147078
MAMDC4	-0.827615301926026	1.56306240730772	-5.88025777261111	1.87660826642621e-07	4.44062630001071e-06	6.77608180150404
SLC9A8	-0.621002777490232	1.4405664516496	-5.87934944589603	1.88317812160217e-07	4.45079721791933e-06	6.77266676337479
BRD9	-0.898057322631672	1.56611300743624	-5.87793599210093	1.89344683598846e-07	4.46967516355685e-06	6.76735287622595
MLL4	-0.941257090303947	2.05953484814235	-5.87660885558559	1.90313891002019e-07	4.48714809434725e-06	6.76236380826198
PTP4A1	0.663953982291065	3.97711121180668	5.86346558455031	2.00181566692821e-07	4.71413153390919e-06	6.71297088472187
MAN2C1	-1.37250527039992	2.25028563752007	-5.86211589098481	2.01223123226607e-07	4.73297077236363e-06	6.70790035799803
SLC41A2	0.636969851926381	0.932762647048231	5.85981201472142	2.03013429296311e-07	4.76935506019499e-06	6.69924588251795
ZNF264	0.911331736106847	3.08116268797596	5.85792322178836	2.04492935601423e-07	4.7983593859146e-06	6.69215134257036
C15orf23	0.618700600495651	3.03567411359543	5.85601980342182	2.0599469478681e-07	4.82654870555459e-06	6.68500248971894
MET	1.03006017850502	4.15559895984817	5.85564022956158	2.06295473965711e-07	4.82654870555459e-06	6.68357696213339
MEAF6	0.775302459638307	4.02217288169626	5.85546646959966	2.06433308592596e-07	4.82654870555459e-06	6.68292439752105
OLFML3	-0.858254283666247	1.08066207589264	-5.85360147185553	2.07918465187291e-07	4.8513467603573e-06	6.67592062946583
FGF7	1.00230357581968	1.98471128080036	5.8532433417042	2.08204863604552e-07	4.8513467603573e-06	6.67457578483559
HSP90B1	0.826434200150764	8.48488442646902	5.85320350027246	2.08236749117567e-07	4.8513467603573e-06	6.67442617429769
TMED7	0.844731563192898	2.61985951255677	5.85218160871738	2.09056233477354e-07	4.86465413601162e-06	6.67058891243671
ZNF555	0.759474009618983	2.5194429789033	5.84885580905117	2.11745451490242e-07	4.92138627645115e-06	6.65810159436925
AKAP2	0.676761085065131	1.13894308216654	5.84588861947096	2.14173584076461e-07	4.97192302465651e-06	6.64696236244835
RHOT2	-1.82574287572635	3.71391574850807	-5.84549568181812	2.14497195262218e-07	4.97354265890253e-06	6.64548733593243
PRPF40A	0.428484857119839	5.08785036834911	5.84193725239219	2.17449930297492e-07	5.03604785380469e-06	6.63213077171787
DDX11	-0.811369100257264	1.29000333438025	-5.84009422071354	2.18995030014598e-07	5.06584371083355e-06	6.62521382010338
LOC84856	-1.46479388195636	1.26398911408157	-5.83811811104089	2.20663767431498e-07	5.09842593783649e-06	6.61779808169155
NUP85	-0.878678800480799	2.69758883869844	-5.83700659368847	2.21607918474284e-07	5.11420959560266e-06	6.61362719515718
AGGF1	0.546490342434636	2.11844273780675	5.83507063888546	2.23261923088481e-07	5.14631865773247e-06	6.60636318438173
LOC202181	-0.504674116925917	0.533108227616606	-5.83422871486948	2.23985036698268e-07	5.15691988722581e-06	6.60320435620418
MRPS17	0.538049640830597	4.33781680429489	5.82854315457928	2.28929309003334e-07	5.26456801796048e-06	6.5818758685304
RANBP10	-0.659922806356137	3.47466496402085	-5.82539510923011	2.31713208641756e-07	5.32234102803978e-06	6.57006891619694
ZBTB45	0.690974844832936	5.39471457380447	5.82224982893732	2.34528115844793e-07	5.38069013319324e-06	6.55827408045302
HNF1A-AS1	-1.46392936416264	2.42906625712403	-5.82164311512232	2.35074982269623e-07	5.38692880422074e-06	6.55599909809395
CALCOCO1	-0.852219942960627	1.54776746987243	-5.81571992579022	2.40480632288407e-07	5.49597959392436e-06	6.53379246166612
LINC00479	-0.414712013381034	0.349733950419225	-5.81570315059224	2.40496115090839e-07	5.49597959392436e-06	6.53372957858866
FAM95B1	-0.786738188813138	0.577252790283383	-5.81550912283916	2.40675266247491e-07	5.49597959392436e-06	6.5330022547563
DHFRL1	0.601608136603734	1.88685300765851	5.81497812100339	2.41166230331192e-07	5.50077991953323e-06	6.53101179902101
SEMA6C	-0.876644659988085	1.99702661012096	-5.8134305986744	2.42602728596055e-07	5.52711076904942e-06	6.5252112110229
LOC100129138	-0.523282581439954	1.82099021658049	-5.81099049658668	2.44884988071436e-07	5.57262667977195e-06	6.51606582633378
DDX21	0.612840767729072	3.38322631077672	5.80941066448691	2.46373942152469e-07	5.60000539279968e-06	6.5101452578347
PAOX	1.17279095858907	4.6088050632559	5.80785835207636	2.47845683701859e-07	5.62692987343051e-06	6.50432825572068
SCAMP1	0.770267317822832	1.86036840507338	5.80521041597879	2.50376283026573e-07	5.67780383488386e-06	6.49440660118322
TBK1	0.778669029459487	3.26849008375353	5.80401941704826	2.51522824995035e-07	5.69721006951181e-06	6.48994441005258
DNAL1	0.480830379087543	1.50475017289763	5.79999890563731	2.55431761725672e-07	5.77906987008209e-06	6.47488305818455
MMS19	-0.686905405130624	3.48815501830711	-5.79922054443935	2.56195437343997e-07	5.7896622882133e-06	6.47196755243189
ATG4B	-0.944447097854338	3.46483122856247	-5.7955806827083	2.59796711708394e-07	5.86428222638545e-06	6.45833517679267
CANX	0.644948937606711	4.78178028778872	5.79463211244519	2.6074342352627e-07	5.87887905310725e-06	6.4547828880677
C6orf35	0.417466288920605	1.20801728012943	5.79340081462165	2.61977401135341e-07	5.89991174763762e-06	6.45017205848349
ZNF789	-0.63851273468171	0.776536164121459	-5.79151236627155	2.63881193578798e-07	5.93596351985005e-06	6.44310093506206
ZNF14	0.943737605438089	2.51124069797592	5.7908017363211	2.64601136333259e-07	5.94533264240543e-06	6.44044021254858
CRY2	-0.535365898801937	3.79616510947283	-5.78987855220935	2.65539321376335e-07	5.95957837769361e-06	6.4369837865221
AFF3	-0.432106662589808	0.369895303757721	-5.78955374843736	2.65870184893654e-07	5.9601768107796e-06	6.43576774916545
MAP2K4	0.594111212625401	5.07948497651363	5.78783324257737	2.67629603290454e-07	5.99276207687984e-06	6.42932664183961
MPP3	-1.62313714393606	1.36406325694197	-5.78570621594049	2.69820665543555e-07	6.03271254802563e-06	6.42136437235981
ADSS	0.748544281195543	3.43677916663717	5.78550433258104	2.70029546502245e-07	6.03271254802563e-06	6.42060868881507
ZNF626	-0.498119515821439	2.25388483301954	-5.78361402663917	2.71993150960201e-07	6.06966037216767e-06	6.41353331307087
AFF1	0.829403701055317	2.305214047736	5.78221921790142	2.73451095078207e-07	6.09525290769887e-06	6.4083129892755
DKC1	0.731980643288421	4.5461955578562	5.77936365529774	2.764600703365e-07	6.15532063420801e-06	6.39762663425184
SHANK3	-1.20346946305708	3.70137847703134	-5.77788240518737	2.78033776674341e-07	6.18333233414343e-06	6.3920839459013
C2orf40	-1.51900248099216	3.18060917077133	-5.77535221922866	2.80742411957388e-07	6.23649215133911e-06	6.38261717155183
SEPT11	0.719282723526384	3.09324773571823	5.77325731933794	2.83004800672964e-07	6.27414452391412e-06	6.37477991967254
SULT1A4	-1.26842495616959	4.32352970873035	-5.77318998054346	2.83077821627116e-07	6.27414452391412e-06	6.37452801112248
SNHG7	-0.901952571366086	0.801349591951712	-5.76900350899566	2.87654338235405e-07	6.36837451869637e-06	6.35886841791622
IRGC	-0.265019544287361	0.402892492949252	-5.76861184054657	2.88086222844817e-07	6.37073743137529e-06	6.3574035374951
RRP1B	0.589996872318051	1.51876319038309	5.76718837734476	2.89661254020532e-07	6.39214655144821e-06	6.35207987547755
C2orf67	0.498949123852771	2.00235311768771	5.76714729127816	2.897068411007e-07	6.39214655144821e-06	6.3519262217244
UCHL5	0.632806775448425	2.42479893213302	5.76419230540536	2.93004224541084e-07	6.45762853929522e-06	6.34087597388336
CYR61	-1.37650870564411	4.28078391222504	-5.76305715130402	2.9428075518008e-07	6.47847509690259e-06	6.33663146247453
RAB8B	0.674590255835802	2.59029056718106	5.7595395475216	2.98271489445164e-07	6.55895992446589e-06	6.32348012363596
NAP1L4	-0.97280994157304	2.00246382754571	-5.75718096300652	3.00977240117697e-07	6.61103931123996e-06	6.31466331445672
TPM3	0.563017338402128	3.84368697300916	5.75437433959097	3.04228622087422e-07	6.67497356389569e-06	6.30417299766329
TRIM37	0.496382121814143	1.67274824071145	5.75134701823298	3.07774622649658e-07	6.7452216796138e-06	6.29285941571026
LOC497257	-0.92315699102843	1.4390326885345	-5.74665003904816	3.13357412335343e-07	6.85990143004065e-06	6.27530942878139
TTC18	-1.67552615893146	2.7157776071509	-5.74507330784185	3.1525386102185e-07	6.89371528906374e-06	6.26941898660112
FAM104B	0.516629219368197	4.01290455065944	5.74433844703809	3.16141604523503e-07	6.90542079980936e-06	6.26667381026654
LOC100131434	-0.579778908955295	0.712198462387728	-5.74149628179589	3.19598392651209e-07	6.97315290335762e-06	6.25605745014618
C20orf30	0.629728047157521	6.13508942813909	5.740096753969	3.21314278065908e-07	7.00279271428847e-06	6.25083033898647
DDX20	0.739059784497047	3.15468235851571	5.73873540334159	3.22992095791287e-07	7.03153792537631e-06	6.24574616816932
SMAD4	0.574814352149033	1.53786764931834	5.73705222746402	3.25078533508573e-07	7.06910511324469e-06	6.23946057234953
C5orf22	0.673744730492482	1.50112261558155	5.72714434653699	3.37633067010991e-07	7.33397414849928e-06	6.20247170838369
TRMT1L	0.449388289276509	2.43026534851162	5.72586740273561	3.3928560001695e-07	7.3617084840887e-06	6.19770587003739
MAP7D3	0.342877606586774	1.00024918697815	5.72434359164458	3.41268079851702e-07	7.39653262006017e-06	6.19201907159198
UBFD1	0.560309275305061	4.00766458781132	5.7205691617791	3.46228070580762e-07	7.49171681315719e-06	6.17793495294956
GAS6	-2.20879344403788	2.48599403515652	-5.72042077875196	3.46424510423131e-07	7.49171681315719e-06	6.17738132341487
ZNF829	0.571551947908935	1.35227542630538	5.71611629098749	3.52171304492674e-07	7.60759908370999e-06	6.16132273883441
MECP2	0.630265977682583	3.85803995280131	5.71541273656649	3.53119518619646e-07	7.61968141884881e-06	6.15869835089074
GUCY1B3	0.932449451806119	1.78344266432076	5.71319428561073	3.56125989330624e-07	7.67610177002741e-06	6.15042373655495
MGC16121	-2.40064029457746	2.91569608971276	-5.71247434951025	3.5710708311006e-07	7.68879019711583e-06	6.1477386439945
THAP8	0.484140047448934	3.28660452112917	5.70919914574826	3.61604205045863e-07	7.77707046044301e-06	6.13552460738898
AGPAT4-IT1	-1.36569188886765	1.22377287866926	-5.70543108779074	3.66847345164152e-07	7.88118424758906e-06	6.12147513505085
CLIP1	0.51809365913841	3.84654765815944	5.70234691300341	3.71194755546145e-07	7.96584758534023e-06	6.10997759562048
OPN3	0.419360218059835	0.862004094417641	5.69410392185103	3.83065490020823e-07	8.21159972207656e-06	6.07925741146035
FKSG43	-0.499265152600533	0.509721507036431	-5.69356367735481	3.83856468492048e-07	8.21345325006065e-06	6.07724447248279
LZTFL1	0.609263235540659	3.1556803073608	5.69347233544702	3.83990362734423e-07	8.21345325006065e-06	6.07690414014078
TRPV1	-1.26397129208654	2.55422180047079	-5.69049872853012	3.88374551285995e-07	8.29817075610305e-06	6.06582560983389
DBF4	0.323456669362542	0.558007195967577	5.68389824368308	3.98283659215899e-07	8.50062280502953e-06	6.04124083441086
SIKE1	0.558254851311543	0.950314072611251	5.68352772991008	3.98847247892659e-07	8.50338860496286e-06	6.03986103549167
PLCXD1	-0.801495473129182	0.976933017681471	-5.6811975295885	4.02409826637161e-07	8.5700171014151e-06	6.0311839466887
DOPEY1	0.697168182494561	2.44600162212677	5.68073418242912	4.03121964750339e-07	8.57586173219694e-06	6.02945868272592
C12orf39	0.861738063008542	2.65155809762262	5.67763787240241	4.07912891670462e-07	8.66837015889302e-06	6.01793070877867
SCNN1D	-0.936818992130461	1.17455882884333	-5.6763872919695	4.09863832026655e-07	8.70039226532854e-06	6.01327516234263
VRK1	0.663717441393767	2.62103234252338	5.67107975190153	4.182468707554e-07	8.86873478215428e-06	5.99352014376648
ME2	0.752987082688995	2.0671349193798	5.67031708847499	4.19465307250053e-07	8.88495542156788e-06	5.99068191332068
COPB2	0.501353432951773	6.36039955594501	5.66834856486087	4.22626469554019e-07	8.9422466716759e-06	5.98335663608288
RTEL1	-0.524180500996382	2.48996160414338	-5.66772047259905	4.2364003964212e-07	8.95112179244614e-06	5.98101953713094
KIF12	-1.64786155459021	2.48953469107723	-5.66752273598511	4.23959629632523e-07	8.95112179244614e-06	5.98028378543231
RPL10L	-0.571459201739619	7.09779245737358	-5.66681267261712	4.25109228133798e-07	8.96573208484984e-06	5.97764179727431
C6orf64	0.60730779540006	2.8069328777877	5.66452201564129	4.28838858687566e-07	9.02962776323109e-06	5.96911944774893
CRYGS	-0.966814357185985	0.853349663721793	-5.66438647542126	4.29060554665857e-07	9.02962776323109e-06	5.96861520510281
PDRG1	-0.536551210609723	3.81754671852119	-5.663211954482	4.30986405380318e-07	9.0604255800607e-06	5.96424585268561
PFN1P2	0.831126248416534	5.78578437471594	5.66191382997727	4.33124866094926e-07	9.09562218799345e-06	5.95941699743775
SELRC1	0.533671372513362	2.9325744987859	5.66092967142111	4.34753100579666e-07	9.12004014952613e-06	5.95575627661826
NOP2	-0.592959936565268	1.50318677182142	-5.66055393046559	4.35376336787845e-07	9.12334606062486e-06	5.95435870397818
ATL3	0.82381760435146	2.00135704263239	5.65814707392125	4.39389547567609e-07	9.1907282425596e-06	5.94540703645918
TRIM59	0.672581151215489	0.847472745655856	5.65806320114506	4.39530054778663e-07	9.1907282425596e-06	5.94509511447315
TXNDC9	0.787601735833564	4.21751399124138	5.65761276093139	4.40285411023914e-07	9.1912933124799e-06	5.94341995580446
LOC641298	-0.407340336689877	0.299328000111359	-5.65748773355322	4.4049530038374e-07	9.1912933124799e-06	5.94295499401407
RILPL1	-0.384931129866575	2.23410373736999	-5.65369581115005	4.46908161996954e-07	9.31518257234714e-06	5.92885476210914
MTM1	0.698476335284789	2.22254521620667	5.65197519101543	4.49848399506525e-07	9.36650339163797e-06	5.92245759145747
RACGAP1	0.652461357127203	1.93579837650747	5.6484579616446	4.55918321285864e-07	9.48281068891077e-06	5.90938255823126
RASSF10	1.02739577074943	2.08477258527185	5.64812230982686	4.56501790757236e-07	9.48487761008115e-06	5.90813492679002
BCAS2	0.5822511982843	4.47587265106663	5.64693947796593	4.58563815066186e-07	9.51762799638959e-06	5.90373847168019
ZNF32	-0.742433173417238	1.40707649049043	-5.64487740339769	4.62180646569943e-07	9.58254540555015e-06	5.89607463598958
RHOQ	0.651545086971915	2.05963079056958	5.64327549232751	4.65009800551258e-07	9.63101165137505e-06	5.89012161410657
C14orf79	-0.717001773737584	0.889624266420075	-5.64218124590466	4.66952190572874e-07	9.66102879608693e-06	5.88605547039601
RNF130	0.687387783305733	6.24105057176745	5.64046067735331	4.70022583755808e-07	9.71429586869993e-06	5.87966244159775
VPS37A	0.423429134412737	2.5308657323235	5.63907074844978	4.72517500320822e-07	9.74657010332743e-06	5.87449838653009
VPS4B	0.610695601736845	4.25440571274223	5.63903654286846	4.72579063857554e-07	9.74657010332743e-06	5.87437130612949
RAB3IP	0.754360749346282	3.90456062452278	5.63662802580627	4.76933917578459e-07	9.82604232083569e-06	5.86542378581465
C11orf10	0.501130352354894	7.38607531217283	5.63097612658404	4.87309429772748e-07	1.00292580436318e-05	5.8444318394175
IRX1	-1.03558675346363	1.13738265033786	-5.62913808344945	4.90731437382446e-07	1.00890881979373e-05	5.83760647534537
SCN11A	-0.20181495069942	0.183502629542258	-5.62597460165959	4.96676774968155e-07	1.02006164066573e-05	5.825860842174
C1orf228	-0.444036036531669	0.527730469056992	-5.62464824111293	4.9919060904343e-07	1.02363871077403e-05	5.8209368243137
KIAA1614	-0.411911912771339	0.572321699488997	-5.62450471555445	4.99463383606377e-07	1.02363871077403e-05	5.82040401736901
CEP57	0.540924673952584	1.78367033429095	5.62054969547364	5.07038217840151e-07	1.03805516418205e-05	5.80572352014521
RORC	-0.858099896727488	1.26789570114822	-5.62028085481773	5.0755721292625e-07	1.03805516418205e-05	5.80472573525843
RGL3	-1.35543646406863	3.95612954533129	-5.61964864057516	5.08779767071089e-07	1.03947048761458e-05	5.80237937036765
HERC2	-0.623402758472868	2.00233873635909	-5.61414639907918	5.19543365062207e-07	1.06035553663165e-05	5.78196208611484
C4orf42	0.946173292253934	2.67073109505947	5.60916244350287	5.29487033609757e-07	1.07952543699438e-05	5.7634733399142
C18orf19	0.631342156002105	2.12415342848919	5.60655587622223	5.34762108715534e-07	1.08914698503778e-05	5.75380590062005
C12orf47	-0.534547710489659	1.29873858572105	-5.6062529042408	5.35378609335885e-07	1.0892703107703e-05	5.75268230479164
ZNF396	0.404407232927676	0.729797669011875	5.60582418028321	5.36252195142442e-07	1.08991589828069e-05	5.7510923798229
TMEM111	0.342314212838622	5.90168150126119	5.60543986174298	5.37036495140867e-07	1.09037886521192e-05	5.7496671645738
ABHD13	0.437711770685233	1.14411128431198	5.6048158304644	5.3831240392787e-07	1.09183798448848e-05	5.7473530578524
SNRNP27	0.629770249992412	3.63054345644746	5.60205995259481	5.43983033326115e-07	1.10219850795849e-05	5.73713434014858
ABCC10	-0.606997343882044	1.27549722535885	-5.60162041557365	5.4489288463056e-07	1.10290147609159e-05	5.73550469336206
TARS	0.657398049408979	5.06359030081331	5.59984729925186	5.48578559123383e-07	1.10921565623369e-05	5.72893101238393
SIAH2	-0.544351013944818	1.05285417253784	-5.59819155813676	5.52042476412059e-07	1.11506889075685e-05	5.72279307395195
SET	0.551583734510409	3.81244512214935	5.59332133824709	5.62356985370136e-07	1.13473330734882e-05	5.70474213052638
SP1	0.386859423174759	1.25978909752859	5.59113136868097	5.67056871278883e-07	1.14303963775382e-05	5.69662684076936
MTFP1	-1.23264421580225	2.31539384963266	-5.58951844663443	5.70543140394378e-07	1.14888507191645e-05	5.69065052899865
ZNF48	0.525979402617306	2.46934333836852	5.58778319089987	5.74317464198882e-07	1.15529795441978e-05	5.68422153930758
ProSAPiP1	-1.11770614546373	2.45682810743562	-5.58736178188718	5.75237777819003e-07	1.1559624390572e-05	5.68266034532469
TBCB	-0.936598339688044	4.45933258427388	-5.58708783100831	5.75836839030968e-07	1.15598065441944e-05	5.68164545924078
LOC100132832	-0.37433051700487	0.371708661617413	-5.5807944135512	5.897698418831e-07	1.18273904933629e-05	5.65833497967681
CHURC1	0.441303472488204	5.31844909953805	5.57951163299821	5.92650364852435e-07	1.18730047019977e-05	5.65358464015698
QSER1	0.385091149899698	0.805385624206917	5.57859096722136	5.94726306211661e-07	1.19023532576975e-05	5.65017548033335
WRAP73	-0.743526741533501	1.73180403685171	-5.57832370442676	5.9533028084232e-07	1.19023532576975e-05	5.6491858583258
NBN	0.753198467576498	2.08438358545281	5.57769740296373	5.96748003519912e-07	1.19155656321856e-05	5.64686684450337
UBR5	0.469635173226826	0.973285793775417	5.57749475299094	5.97207444026249e-07	1.19155656321856e-05	5.64611650757694
IGLON5	-0.952396569659546	0.829494513907089	-5.57498524416337	6.02925932422051e-07	1.20174240019789e-05	5.63682544695465
SEL1L	0.984103195511704	2.02201070832759	5.57207194923885	6.09632374812058e-07	1.21387470728584e-05	5.62604108288622
ABCC8	-0.500163811193608	0.591540739759737	-5.57159818891384	6.10729917448904e-07	1.21482550990623e-05	5.62428749637034
PARVB	-0.819345049349937	1.0849979385803	-5.57115572966113	6.11756707697418e-07	1.21563379045796e-05	5.62264981075835
C16orf57	0.747944055970098	4.00449963735305	5.57028473948783	6.13782947703144e-07	1.21842444724901e-05	5.61942611266355
RRAGC	0.488257587143863	5.28473725220366	5.56740103910651	6.20538882173818e-07	1.23058889862668e-05	5.60875413161202
AHSA2	-2.07119042255057	3.71530758904357	-5.56608854167707	6.23638062205179e-07	1.23548438349708e-05	5.60389742709846
YBX1	0.715417439248484	5.92904539205798	5.56552060823299	6.24983846705282e-07	1.23689984934309e-05	5.60179598477807
KIAA0090	0.601036245985991	2.25921025743157	5.56190836188035	6.33610844452535e-07	1.25270810043981e-05	5.58843169831151
TXNL1	0.354064639047898	5.75690175596789	5.56111649592015	6.35517682026384e-07	1.25460869386581e-05	5.58550238621624
ZNF830	0.683499260525084	3.38477093663916	5.56097756259001	6.35852821420278e-07	1.25460869386581e-05	5.5849884503853
YWHAH	1.03936002586821	3.54705604078809	5.55975768441535	6.38802951408851e-07	1.25916159224886e-05	5.58047610754619
ZNF8	0.429147021608287	1.01297661207366	5.55669141100795	6.46278166860962e-07	1.27261589178963e-05	5.56913531562327
KLHL7	0.42487618732612	1.42438104011341	5.55616588603499	6.47567974639281e-07	1.27387543444854e-05	5.56719183015751
PLEKHA4	1.25675405705242	4.24621039680322	5.55574167693597	6.48610973707624e-07	1.27464742305451e-05	5.56562307154524
PGRMC2	0.520342769206698	7.41490917936594	5.55539833430015	6.49456361215541e-07	1.2750299083463e-05	5.56435339135155
MARCH7	0.727785449075369	1.69140338601747	5.54844600771295	6.66810470979957e-07	1.30651969917239e-05	5.53864907968702
RBM18	0.55122629151295	3.11254791497266	5.54839506418643	6.66939308458064e-07	1.30651969917239e-05	5.53846076789816
ARHGEF16	-0.750687816659821	4.7289712300898	-5.54817479148623	6.67496666601116e-07	1.30651969917239e-05	5.53764654034919
ZNF613	0.565232913477024	1.82706637743662	5.54738778676041	6.69491790591746e-07	1.30911703124392e-05	5.53473749912509
MAT2B	0.493837356036027	5.96444010388061	5.54503969473831	6.75479448664437e-07	1.31950835869216e-05	5.52605892335702
INPP5J	-1.06727775681809	1.29167921152332	-5.54183894533093	6.83726602120072e-07	1.33345537507212e-05	5.51423080784331
LOC100505792	0.696098885659183	3.75548700452913	5.54174107963362	6.83980325599694e-07	1.33345537507212e-05	5.51386918735355
DHX16	-0.617825174941257	2.85209524547439	-5.54088356845336	6.86207459793043e-07	1.33646747114564e-05	5.51070071195594
LYAR	0.806948084513361	2.14758911388575	5.53942157766972	6.90021068210952e-07	1.34256035645056e-05	5.50529906663627
NFE2L1	0.601378825585019	9.14183887309712	5.53861809740907	6.92125848643493e-07	1.34531961830079e-05	5.50233062728508
TNFSF10	1.66006472343241	5.84151664524599	5.5355293246355	7.00276298601275e-07	1.35981303453863e-05	5.49092051361903
ACTR5	-0.43061185666268	0.686478804852414	-5.52895709823218	7.1793516936082e-07	1.39272314586995e-05	5.46664911996695
COMMD5	-0.623907527043357	4.26480163963946	-5.52841734449339	7.19404806455606e-07	1.39419370651678e-05	5.46465620866513
PRR15	0.631928233993767	3.27435082255024	5.52695631095585	7.23397807731272e-07	1.39958927396264e-05	5.45926200724394
NLRC5	-0.271229815424705	0.597819717530062	-5.52673447076904	7.24006005957894e-07	1.39958927396264e-05	5.4584430035242
CYP2U1	0.451235439569777	1.87537104824892	5.52661567066381	7.24331916397754e-07	1.39958927396264e-05	5.45800441409559
ARHGEF10L	-0.501799841911396	6.22755587764334	-5.52537403844278	7.27746825588624e-07	1.40480232056728e-05	5.45342070488178
ZSCAN18	-0.486713364382767	3.76030166173966	-5.52441004259942	7.30409092294441e-07	1.40855367572096e-05	5.44986216970111
PFKFB1	-0.147758550383154	0.191838324136875	-5.52301867705479	7.34268580100337e-07	1.4146041582995e-05	5.44472637753175
RBM5	-1.2092680629442	4.65240356349178	-5.52115155814259	7.39479391887949e-07	1.42324358794308e-05	5.43783514727713
MAPK1	0.422845454582471	1.40536561630405	5.51830826106209	7.47484723371395e-07	1.43723927232735e-05	5.42734245171926
DKFZP434F142	-1.30692308137836	2.29000996657163	-5.51796150855701	7.48466840178902e-07	1.4377167450613e-05	5.42606294140162
ERF	-0.871045863983499	1.28897449386462	-5.51350861846855	7.61192620275827e-07	1.46072938384567e-05	5.40963417715489
RBM3	0.998551140463191	4.77469107963099	5.51079266519091	7.69059033455773e-07	1.47438098263199e-05	5.39961588822745
TRMT6	0.791122714718325	2.10637010096423	5.51018005634747	7.70844433607653e-07	1.47635923633184e-05	5.39735639063205
DPF2	0.698637487368253	4.64731745550024	5.50921920540214	7.73652998752956e-07	1.48029132857096e-05	5.39381262926761
C17orf99	-0.205540555085579	0.203801419641428	-5.50757681776118	7.78477091179803e-07	1.48749768952507e-05	5.38775572494974
PSMB2	0.440999570750273	3.65746472154668	5.50742052764885	7.78937696857409e-07	1.48749768952507e-05	5.38717937872297
GTF2F2	0.583733598626258	4.04247375482053	5.50686683847995	7.80571649862291e-07	1.48916653707418e-05	5.38513759913151
MICAL1	-1.20013212708883	2.52019545305957	-5.50595967578139	7.83256025717811e-07	1.49283417430828e-05	5.3817924980826
RETSAT	-1.77583376026972	2.88258027810452	-5.50266859386979	7.93071312985578e-07	1.51007252043989e-05	5.36965836539814
FAM84B	0.827801831291522	3.84072867570247	5.49961650763389	8.0228222441598e-07	1.52612773038663e-05	5.35840752124335
GRB7	-1.00656196045939	3.18675618830733	-5.49866475050623	8.05176067097539e-07	1.53014691393231e-05	5.35489949554884
TRIP12	0.552686274247523	4.05331069590096	5.49802784683983	8.07118338351815e-07	1.53235170574875e-05	5.3525520806911
KIAA0895L	-1.58887708458305	1.64672327039263	-5.49645844432685	8.11924063314224e-07	1.53998336616801e-05	5.34676816551801
CNOT6	0.512205539899124	2.57788773547227	5.49614261776267	8.12894573898548e-07	1.54033301609229e-05	5.34560427578919
FNDC3B	0.572018088988367	3.62634445320088	5.49501275434183	8.16375936598772e-07	1.54411160669599e-05	5.34144066225779
GPR156	1.17472829641124	4.323035840243	5.4949839528542	8.16464872422316e-07	1.54411160669599e-05	5.34133453073967
DAAM2	-0.854528480849851	1.53655719997743	-5.49034073636763	8.30928300177822e-07	1.56994968036491e-05	5.3242269813846
FAM65C	-0.456637242008521	0.386094332807895	-5.48833099471873	8.37266666089991e-07	1.58040132839125e-05	5.31682372669538
ECD	0.517436555341505	4.24850840924775	5.48324197133096	8.53530613194652e-07	1.60955007741317e-05	5.29808135877359
MED15	-0.817129462908302	1.55996410133454	-5.48294372316555	8.54493388650286e-07	1.60981624652164e-05	5.29698311812167
RECQL	0.679731792216384	1.87603206796027	5.48216464932531	8.57013375110326e-07	1.61301278179987e-05	5.29411442373859
COQ10B	0.5684395235057	0.901435849093457	5.48036437487576	8.62864604776691e-07	1.62246700589153e-05	5.28748599391364
LIN7C	0.639010799864344	1.97599943990672	5.47933556526728	8.66226104494768e-07	1.62722608488648e-05	5.28369834300335
TDRD10	-1.16760785668819	0.924802504644425	-5.47441165104641	8.82494039589936e-07	1.6561978656787e-05	5.26557378598545
FAM103A1	0.469259312992103	2.70861791900802	5.47331245305172	8.86166578518533e-07	1.66149873425011e-05	5.26152845755715
TWISTNB	0.500817550814675	2.75147497734763	5.46987145886165	8.97761040731592e-07	1.68016557653518e-05	5.2488664643881
BTNL9	-0.494214227878861	0.451523627732706	-5.46984886122853	8.97837676023238e-07	1.68016557653518e-05	5.24878331951416
ZNF783	-0.487583508401036	0.813458366191713	-5.46959148803665	8.98710960368059e-07	1.68019502352017e-05	5.24783635840245
UTP3	0.759505917935996	4.69638939868914	5.46450332995991	9.16148425359422e-07	1.71116264042585e-05	5.22911838192134
C12orf11	0.652595013112396	2.19641515633935	5.46392365615822	9.18156057102818e-07	1.71327920255386e-05	5.22698628430623
WBP4	0.850821029850952	2.88345068573463	5.46297196638066	9.2146153530747e-07	1.71781121420355e-05	5.22348603843653
LOC100507311	-1.52787445102147	1.71254782773143	-5.45975709659711	9.32714674468445e-07	1.73713675065211e-05	5.21166348350056
WDR44	0.609888645370863	2.87985671746472	5.45931094296734	9.34287035157109e-07	1.73841271413421e-05	5.2100229547869
UROD	-0.634961950667974	6.1776733039992	-5.45874811133286	9.3627432851914e-07	1.7396370535066e-05	5.2079534591637
PPP1R9B	0.771812280715518	3.52769698206168	5.45862182186892	9.3672081429565e-07	1.7396370535066e-05	5.20748911073171
PDS5A	0.578948236006271	3.40852455469329	5.4578671591901	9.39393240249408e-07	1.74294808297411e-05	5.20471439793904
SP3	0.655513099309424	3.86851512965696	5.45633786964142	9.44831866609131e-07	1.75016006836247e-05	5.19909196176036
SEC62	0.624699255993893	2.60222801846766	5.45627200851404	9.45066785243453e-07	1.75016006836247e-05	5.19884983501401
KCTD18	0.60419830565595	1.04522965442167	5.45419452590351	9.52506549188346e-07	1.76227203194025e-05	5.1912128404227
SF3B5	-0.477769621805919	7.97905274511766	-5.45356381690058	9.54776615755928e-07	1.76480549363263e-05	5.18889449546552
PRPS2	0.731186754123257	1.91834574531724	5.4488567939098	9.71887587273249e-07	1.79474019768565e-05	5.17159536958833
ZNF567	0.782842708515647	2.56036315995976	5.44808106074621	9.7473640894476e-07	1.79727110567067e-05	5.1687448963212
TMEM107	0.501044844014552	3.32971605423875	5.44798419205837	9.75092729713631e-07	1.79727110567067e-05	5.16838895667676
CDC23	0.575141864066919	2.37490314873194	5.44588356840949	9.82851310455351e-07	1.80986895918719e-05	5.16067083197129
LOC100170939	-1.54532050446865	3.52774267831058	-5.44470405954139	9.8723443796197e-07	1.81623327164215e-05	5.15633751132285
RNF170	0.692727218335192	2.33170730298595	5.44294172996873	9.93819298035316e-07	1.82663241148273e-05	5.14986359166489
C15orf2	-0.219827382743354	0.247031559244823	-5.44001937731947	1.00483410054954e-06	1.84514662905971e-05	5.13912988032058
ERLIN2	0.504237572868483	2.93196182636143	5.436789953944	1.01714633402759e-06	1.86600637852084e-05	5.12727056693886
GTPBP1	0.454300006521501	3.67776471832111	5.43644934885728	1.01845353588322e-06	1.86665670052011e-05	5.12601991168947
MTRR	0.7982988480328	2.25014964342077	5.43613602425657	1.019657501046e-06	1.86711676803684e-05	5.12486945000016
CMTM6	0.715936329036451	6.45552655033218	5.43534692898037	1.02269585897753e-06	1.86919209556773e-05	5.12197215814723
ZNF768	-1.74202658068257	2.31184588919732	-5.43534614410008	1.02269888554514e-06	1.86919209556773e-05	5.12196927640206
VIPR2	-0.29765865333108	0.342986282470759	-5.43486944922241	1.02453869533434e-06	1.86994558234678e-05	5.12021908239592
APOO	0.746250275538766	5.93284595724056	5.43474489965425	1.02501993336418e-06	1.86994558234678e-05	5.11976180490869
REN	-2.35106525636781	1.6042981657279	-5.43292277489875	1.03208584059792e-06	1.88108445347302e-05	5.11307237013683
IGFBP4	-1.6890602096092	3.17271461060702	-5.43125664907744	1.03858882707727e-06	1.89095837962592e-05	5.10695630671192
MLLT3	0.598513047025102	1.11660578791181	5.43104097568892	1.03943356038234e-06	1.89095837962592e-05	5.10616465291128
ACACB	-0.625630387841755	0.864392500749432	-5.42879878485663	1.04825582919768e-06	1.90523900384695e-05	5.09793506581089
CCNJ	0.638784058787679	1.69007463116043	5.4283911241681	1.04986774941992e-06	1.90640026083266e-05	5.09643893895324
MRPS26	-0.598516710147036	6.13030644137996	-5.42770181945441	1.05259887162302e-06	1.90958978626944e-05	5.09390925674469
ILF3	-0.616542013429767	3.17238526991853	-5.42350139287571	1.0693935794354e-06	1.93826349693596e-05	5.07849644882751
PSAP	-1.33840175957497	5.08556123365788	-5.41900910169182	1.08764762762294e-06	1.96952679926212e-05	5.06201717523767
EBPL	0.518704656651259	5.06394979508929	5.41815941772517	1.09113462688918e-06	1.97401668925574e-05	5.05890076378203
TTC4	-0.639894542782499	0.94338493958822	-5.41552092190978	1.10203308187224e-06	1.99189429641354e-05	5.04922453426934
GCC1	0.48560964115233	3.06588063901593	5.41514591996422	1.10359073208967e-06	1.99287126394774e-05	5.0478494095213
EIF4E	0.687782487341928	3.21276818961199	5.41466501765094	1.10559143829224e-06	1.99464576891896e-05	5.04608599773169
MARCH5	0.609064204422185	3.6198993528658	5.41365182555792	1.10981834730336e-06	2.0004297036536e-05	5.04237091724173
ZMPSTE24	0.645810675091024	7.32011571315844	5.41294415520978	1.11278010260088e-06	2.00392468292823e-05	5.0397762367746
STAMBP	0.600751038140245	1.60869494028054	5.41268294186373	1.11387530508484e-06	2.00405499104934e-05	5.03881852466249
TMEM101	-0.780687408288605	3.48295513729248	-5.40900745076653	1.129398844018e-06	2.028426084083e-05	5.02534438526859
TAF6	0.512243356771939	5.99436307871963	5.40874549508616	1.13051332610635e-06	2.028426084083e-05	5.02438419022076
NOS1AP	-0.560623227743948	0.493853198200927	-5.40874231470763	1.13052686358324e-06	2.028426084083e-05	5.02437253268348
OVCA2	-0.462751081065934	5.63684882452835	-5.40780797009751	1.1345108853565e-06	2.03087815008252e-05	5.02094783524644
PPIG	0.381138568475516	3.14500154680056	5.40776058765231	1.13471329115903e-06	2.03087815008252e-05	5.02077416752502
HMGXB4	0.626034257839872	2.05253946303895	5.40769275892103	1.13500310026048e-06	2.03087815008252e-05	5.02052556029894
LOC100128775	0.407043212167866	7.19991298565769	5.40614968888999	1.1416158572302e-06	2.03966967759343e-05	5.01487015743754
RAB21	0.728377973505896	4.42648698159338	5.40606067294196	1.14199848737814e-06	2.03966967759343e-05	5.01454392789393
HEXIM1	0.649056057190372	5.2402611349338	5.40572516638591	1.14344178016034e-06	2.04038750443365e-05	5.01331436531328
TCEAL8	0.630608200281646	6.57469399852361	5.40230586126148	1.15825396681247e-06	2.06493812299878e-05	5.00078480634946
TMF1	0.509049781040036	1.17948184026542	5.40140287051032	1.16219712093634e-06	2.07008438095506e-05	4.99747637861775
PNRC2	0.807829558144417	5.13095767348718	5.39806431572007	1.17689104375127e-06	2.09435297186364e-05	4.98524604520277
CASC4	0.666168142112634	3.84095238823341	5.39263521145792	1.20117794738034e-06	2.13563335054655e-05	4.96536282795179
ADC	-0.528648721413609	1.39557562596094	-5.39007530725537	1.21280028658066e-06	2.1543423404329e-05	4.95598998438164
YWHAB	0.666657507590481	7.6967033115766	5.3893749197615	1.21599940941746e-06	2.15806851709387e-05	4.95342585033148
LOC221272	-0.38678044249935	0.388932954361687	-5.3890064605163	1.21768573779932e-06	2.15910558015404e-05	4.95207695909123
C16orf48	-0.652836823166668	4.02155062212508	-5.38448942503668	1.23854710518338e-06	2.19410971354955e-05	4.93554314912514
ACTR2	0.62639660992867	2.12705313551887	5.38115569032088	1.25416903460068e-06	2.21977722628105e-05	4.92334367967142
LOC100527964	-1.66611200297255	2.17129969690957	-5.38027160744494	1.2583443282255e-06	2.22515707788107e-05	4.92010890581805
NUDCD3	-0.943282908605732	2.01800991515244	-5.37945904716605	1.26219391662515e-06	2.22995179517011e-05	4.9171359887772
PPP1R26	-0.869552728676516	2.80135840379741	-5.37592292020844	1.27908225653206e-06	2.25775303173267e-05	4.90420016399699
MGAT4A	1.01407792741574	3.17491701014698	5.37500227481834	1.28351561224476e-06	2.26353927909195e-05	4.90083275287048
ZNF384	-1.04031709480225	2.58646246801564	-5.37214273456984	1.29738245616363e-06	2.28593655248327e-05	4.89037479557715
DFNB59	-0.585688790637181	0.962182227302412	-5.37174732767022	1.29931149297816e-06	2.28727853386532e-05	4.88892885941208
TIGD6	0.351969955134984	1.32960324918181	5.37088481716537	1.30352915753018e-06	2.29264333783562e-05	4.88577493293726
GAR1	0.567889044994129	5.26725223928114	5.37002142597179	1.30776463740842e-06	2.2980298242819e-05	4.88261796273869
LOC653075	-1.20328357068002	1.28272634055419	-5.36861949956693	1.31467087277502e-06	2.30809555647679e-05	4.87749222759719
ARF5	-0.912552456074005	3.91770226893244	-5.3646627619306	1.33435714450965e-06	2.34056038785834e-05	4.86302808864577
UBE2G1	0.556525067243182	2.67229527299574	5.36416942615845	1.33683194957063e-06	2.34280397029851e-05	4.86122492533483
PTGES3	0.474442190709725	5.76209947530117	5.36381613251432	1.33860701531975e-06	2.34381834237354e-05	4.85993365758565
CPSF1	-1.14367214786645	1.59069278689165	-5.36323841753769	1.34151465330289e-06	2.34681219662175e-05	4.85782220694326
MAST3	-1.14681779117666	1.39240514602057	-5.36223065717347	1.34660160921178e-06	2.35322172760913e-05	4.85413920337886
ZNF143	0.519313482890239	1.97670345407637	5.36203713191097	1.34758065552873e-06	2.35322172760913e-05	4.85343196548732
YAF2	0.524280144336809	1.8930905688777	5.35949651122841	1.36049889782879e-06	2.37220397379625e-05	4.84414809789817
SNUPN	0.380900308123374	4.7045707105012	5.35942341151396	1.36087238633542e-06	2.37220397379625e-05	4.84388100168875
C18orf21	0.515563471604574	3.61109922384417	5.3579232430961	1.36855954423741e-06	2.38348330224387e-05	4.8383998763569
FUBP3	0.842918236060703	2.88071807590602	5.35728804049119	1.37182732315306e-06	2.3870526414332e-05	4.83607921557929
METAP2	0.893445055938449	6.09058421580102	5.35658689747921	1.37544325531919e-06	2.39122091406113e-05	4.8335177589105
C9orf37	-0.857721050749184	1.50790558255097	-5.35538266637748	1.38167563496339e-06	2.3999264819005e-05	4.82911866579758
PHLDA1	0.77916228003072	2.26762448250553	5.35508706836304	1.38320972077318e-06	2.4004630698945e-05	4.82803889023564
HEXDC	-1.04581928267124	2.1739887248324	-5.35387162114665	1.3895352655957e-06	2.4093065892758e-05	4.82359926226088
RASSF4	-1.74143828334075	4.51165045648924	-5.34887123413855	1.41585986553747e-06	2.45278004822949e-05	4.80533822243703
RPL8	-0.432451266199648	9.02617809064577	-5.34687523163811	1.426504486571e-06	2.46903731496339e-05	4.79805064692736
GLRX3	0.442312692195773	4.77089315502156	5.34502656851375	1.43643364293634e-06	2.48402862895425e-05	4.79130187482393
KIF5B	0.601219353729045	1.332375634321	5.34403052917522	1.44181154971418e-06	2.49112995533951e-05	4.78766605179754
OGFOD2	-1.26442272800063	1.69945616417407	-5.33737148840475	1.47827861933078e-06	2.55188660692053e-05	4.76336483258462
SNX16	0.418595915175051	0.774935911023621	5.33645971213354	1.48334198929781e-06	2.5583732039007e-05	4.76003826908542
CCDC121	0.670993850689102	1.78780133359801	5.33600839949978	1.48585458096684e-06	2.56045284123864e-05	4.7583917552272
KLF16	0.83417848557718	7.67129090416635	5.33572536203409	1.48743247288263e-06	2.56091954667746e-05	4.75735918108454
ANP32D	-0.684406075622735	0.729597981545933	-5.33499430108462	1.49151566934937e-06	2.56569504034787e-05	4.75469222239643
FAM98C	-0.72184306965925	2.2689807149286	-5.33138077873101	1.51186097844923e-06	2.59841159217157e-05	4.7415117563457
FTSJD1	0.501926061840164	1.64758975909268	5.33058895547026	1.51635557602985e-06	2.60385230509666e-05	4.73862397274585
ABCA1	0.746038123574868	2.10272059950063	5.32977163212368	1.5210087199705e-06	2.60955550353608e-05	4.73564334989968
LENG8	-1.31271070716539	2.37476584440212	-5.32872221214321	1.52700384785236e-06	2.61754911557055e-05	4.73181655275914
FLJ43663	-0.694410423082179	0.864432017947147	-5.32639581813917	1.54037717115401e-06	2.63816520230949e-05	4.72333411866629
PRKACB	0.619478658267915	1.59377135707663	5.32559629797466	1.54499980677975e-06	2.64377128508609e-05	4.72041923427524
KLHL8	0.606379254595868	2.62932264494735	5.32335590776107	1.55802610758556e-06	2.6637352116862e-05	4.71225206673059
PIH1D2	0.669933924280426	1.84266386850392	5.32302472996746	1.55996082737126e-06	2.66471774112337e-05	4.71104488776409
LMO4	-1.12013454008367	2.78842704900953	-5.32151836401548	1.56879081721268e-06	2.67746676669408e-05	4.70555435822367
NPCDR1	-0.371594853662798	0.67042742747488	-5.32058015883386	1.57431522547474e-06	2.68455685054192e-05	4.70213498887977
CROT	0.687887193308713	0.912879629891973	5.31912184552837	1.58294022305374e-06	2.69691719915582e-05	4.696820467736
AASDHPPT	0.518800517718384	4.38932634584422	5.31232235316873	1.62377306318664e-06	2.76408215699529e-05	4.67204799572361
C6orf72	0.83481504546055	6.01391224891506	5.30881843279169	1.64521822236618e-06	2.79815630475873e-05	4.65928665183823
RNF13	0.573097278296361	4.40719227633782	5.30741425658451	1.65389029987802e-06	2.81036597462895e-05	4.65417346294572
HOXD4	-1.03854941989878	3.25850522202498	-5.30719219860153	1.65526582693912e-06	2.81036597462895e-05	4.65336490202113
SLC15A4	0.765361352164392	3.39922242703379	5.30661374121069	1.65885434315642e-06	2.81402018575444e-05	4.65125867112891
ANKRD42	0.608786509131245	1.54691469957317	5.3038557748807	1.67606924263921e-06	2.83988471421731e-05	4.64121772736348
ZNF28	0.664351479454645	0.953210879202731	5.30370741397273	1.67700026251694e-06	2.83988471421731e-05	4.64067764211519
TDRD7	0.731296952476211	4.60617729979388	5.30301053650993	1.68138024480889e-06	2.8448431033282e-05	4.63814083870863
TTC30B	0.569728467434516	1.7552135454394	5.30124937325594	1.69249968623794e-06	2.86118605284383e-05	4.6317303105707
GUSBP3	-0.70445089696111	0.578598625501255	-5.30098149105321	1.6941973430192e-06	2.86158694325648e-05	4.63075530261667
RAB5A	0.498903738284691	3.53081612297638	5.30030170081578	1.69851292356274e-06	2.86640514309773e-05	4.62828115704568
RAD18	0.515379384319726	1.01899178879492	5.29972261016893	1.70219775768459e-06	2.87015152033685e-05	4.62617360499525
IDH3B	-0.561578066051525	4.82348760268284	-5.29736807952173	1.71726118354631e-06	2.89306090878959e-05	4.61760534163719
THAP3	-0.789334757366747	2.45545342946289	-5.29486490229429	1.73341951799202e-06	2.91777393608399e-05	4.6084976509222
NPFF	-1.23971595803186	1.58908041092522	-5.29243845679058	1.74922536258191e-06	2.94185171923324e-05	4.59967062798751
NDUFAB1	-0.590312715041274	5.80819949983515	-5.29150494456278	1.75534396972674e-06	2.94961015427581e-05	4.5962750482681
MMP7	2.80666471418941	6.30954747483511	5.29058330340552	1.76140543536556e-06	2.95725935690809e-05	4.59292286107328
GPX7	0.830056250744304	2.66610472456759	5.28998821956445	1.76533013484151e-06	2.96028633813902e-05	4.59075853819648
RLIM	0.704271270705615	1.77589587295152	5.28985193832285	1.76623014815726e-06	2.96028633813902e-05	4.59026289503805
FAM156A	-1.39833849362894	4.14480812302523	-5.28922062029807	1.77040532398237e-06	2.96449132569065e-05	4.58796690592759
VAT1	0.814804221305391	5.50153760453635	5.28901532965421	1.77176509078944e-06	2.96449132569065e-05	4.58722032246657
ZNF416	0.761356760341736	1.97149372432143	5.28871772562671	1.7737381317361e-06	2.96526034258579e-05	4.58613804020495
NAA50	0.668189444416222	3.27622977908491	5.28664823840045	1.78751825697414e-06	2.98574980467983e-05	4.57861264524599
PYROXD2	-0.77102391173728	1.74635825108987	-5.28486898005353	1.7994500381769e-06	3.00311964207836e-05	4.57214347926417
B4GALT5	0.852989701105918	3.99387989873222	5.28398993231869	1.80537386796642e-06	3.01044171872902e-05	4.56894766046047
FBXO5	0.619590370160444	1.63904158860828	5.28334237442262	1.80974998116145e-06	3.01517273647078e-05	4.5665935570417
RNF6	0.586348272802984	2.52123198653776	5.28178159425748	1.82034048792483e-06	3.03024054204852e-05	4.5609199959558
CXCL16	0.899789950444743	1.85587671744874	5.27894301721014	1.83975792685571e-06	3.05996409684923e-05	4.55060310125224
ANO9	-0.809008594710747	0.93714996588173	-5.27785936777819	1.84722433377678e-06	3.06977662185652e-05	4.5466650760959
PLEKHA1	0.792125179313901	5.20231509638296	5.27624192232611	1.85842413551068e-06	3.08577153280176e-05	4.5407877620731
CXorf23	0.632325714908563	1.62389577580479	5.27535570815548	1.86458892931335e-06	3.09338618899546e-05	4.53756780232877
CYHR1	-0.566808956832288	4.0791644611348	-5.27492589071568	1.86758612270244e-06	3.09524781884519e-05	4.53600617981768
PANK3	0.545353745961921	1.11953352037938	5.27474189568847	1.86887060158927e-06	3.09524781884519e-05	4.53533769905955
LAT	-1.45084818468025	2.18533610330396	-5.27410179924328	1.87334592565639e-06	3.10003941903595e-05	4.53301220153192
ACTR1B	-1.1492352803308	3.11216030552887	-5.27147562006353	1.89181789342831e-06	3.12796523088109e-05	4.5234722580418
PRPF31	-0.639210431676513	4.09965540831893	-5.27070677330085	1.89725963300098e-06	3.13431770568197e-05	4.5206796483424
LOC100129502	0.308826512248824	0.530300785036541	5.26740484587489	1.92080566520414e-06	3.17054299901809e-05	4.50868805913819
KDELC1	0.722428057779791	1.96740368126384	5.26679477627145	1.925187435926e-06	3.17510079394765e-05	4.50647277366277
RFC1	0.45504443304535	3.11650123721157	5.265715615779	1.93296251310952e-06	3.18524260045037e-05	4.50255435453358
PRKAB1	-0.709376415752561	3.07477631326026	-5.26307701318853	1.95210335367383e-06	3.21309792507712e-05	4.49297485671536
SH3BP5L	-0.546383357743693	3.97722759669593	-5.26293396754364	1.95314634245233e-06	3.21309792507712e-05	4.49245557695668
C16orf7	-0.578097752792886	3.51188719046835	-5.26213338586211	1.95899375477039e-06	3.22001381184701e-05	4.48954942617696
INE1	-1.23574006737044	5.47763373305937	-5.26150867582086	1.96356857145175e-06	3.22482808218392e-05	4.48728181058232
C14orf126	0.48836164762055	1.18315996151282	5.26046861573287	1.971208371737e-06	3.23466378789306e-05	4.48350674761721
C7orf64	0.553118125334404	0.86822059143009	5.25960088285198	1.97760471178674e-06	3.24244427766006e-05	4.48035738293814
ZFP36L1	0.940179682533238	6.34730714665942	5.25935374097235	1.97943020844877e-06	3.24272375201813e-05	4.47946043680073
PILRB	-2.53944082521047	4.25578526497041	-5.25907620209947	1.98148220707383e-06	3.24337350736821e-05	4.47845319000905
GABARAPL1	-0.889843820278806	4.78341593253881	-5.25775545195226	1.99127596210034e-06	3.25668363317462e-05	4.47366017791019
KLF9	-1.02188285259342	6.69927690248033	-5.25730742655539	1.99460901085406e-06	3.25941404083934e-05	4.47203439078239
OR7E5P	-0.278415637016059	0.380394981753887	-5.25626060369059	2.00241817799686e-06	3.26944828012438e-05	4.46823589563462
DHRS11	-1.000488204502	1.72524447080056	-5.2544147270563	2.01626154529292e-06	3.28930994645497e-05	4.4615386358543
GPSM3	1.07166934299034	3.64690028512828	5.25185040955391	2.0356493395488e-06	3.31567789075533e-05	4.45223614490268
PELP1	-0.806952169708867	3.50314361920123	-5.25182051299719	2.03587645392476e-06	3.31567789075533e-05	4.45212769999224
ZNF335	-0.752559809670509	1.58568125235394	-5.25155972524193	2.03785863087615e-06	3.31567789075533e-05	4.45118174434439
PSMD12	0.587034686520385	3.50341935624949	5.25138423973365	2.03919351725625e-06	3.31567789075533e-05	4.45054521534246
OXNAD1	0.349268853934473	2.67606060059224	5.25104540698156	2.04177339122508e-06	3.31711990499776e-05	4.44931620795911
LOC100131541	-0.920249643376715	0.989418947127663	-5.25031549303416	2.04734187437235e-06	3.32341088190368e-05	4.44666877788934
PPP2R3A	0.856019313324927	4.25534749768717	5.24863091945618	2.06025051683651e-06	3.33968005822124e-05	4.44055927277356
PMS2	-0.502200142333892	1.44864985740238	-5.24856291119593	2.06077333251135e-06	3.33968005822124e-05	4.44031263988091
DCAF4	0.378938702019857	3.37990934771384	5.24825267657965	2.06315992740346e-06	3.34078450062942e-05	4.43918758471496
CITED4	1.30445118633597	5.53090017739851	5.24619150274304	2.07908546882761e-06	3.36379203887195e-05	4.43171343144076
LOC441124	-1.84889961068233	4.03706376972021	-5.24578966518279	2.08220430181919e-06	3.36605848890622e-05	4.43025642892424
IFIT2	1.12651523147808	4.15997210953666	5.24420366733459	2.09455890770781e-06	3.38323929750365e-05	4.42450624162158
SLC30A5	0.545103942749484	2.1330869914244	5.24330687761762	2.10157661000533e-06	3.39071798698197e-05	4.42125512869955
NLE1	-0.602338226615748	3.35669968462928	-5.2431699557118	2.1026501067642e-06	3.39071798698197e-05	4.42075876666609
C12orf48	0.33055251268898	0.679004625122625	5.24009213143364	2.12692376415008e-06	3.42704089728557e-05	4.40960246585301
GLB1	0.550898338332454	6.01779719735079	5.23791408061134	2.14426760326743e-06	3.45214750622997e-05	4.40170907095878
CLN5	0.673888894364377	4.01244341651204	5.23697140125788	2.15181723865395e-06	3.46145773045541e-05	4.39829311776304
ATG4A	0.586424242910656	3.73641552396196	5.23426232327973	2.17365928443669e-06	3.49372488596949e-05	4.38847759811108
ATAD3C	0.811972121645954	5.10081509455794	5.23349685440725	2.179870327336e-06	3.50083601012248e-05	4.38570449592794
IRF3	-1.03935326971974	2.50291021027247	-5.23243817030174	2.18848930900057e-06	3.51179942925866e-05	4.38186939638652
ARID4A	0.280807167607378	0.720170987183261	5.23152265008231	2.1959697852148e-06	3.52091947640864e-05	4.37855314251781
AMT	-1.0323817895115	4.07887686969575	-5.22994915571059	2.20888520178176e-06	3.53873162375388e-05	4.37285403771
TMEM5	0.47585955333067	3.76422668877291	5.22952104654735	2.21241208083881e-06	3.54148610293095e-05	4.37130356155954
HAUS4	-0.750884854380291	1.34675218492564	-5.22828785202034	2.22260245980487e-06	3.55298521143917e-05	4.36683758432145
C20orf194	-0.65729094274236	1.83561594242311	-5.22819312938026	2.22338709743801e-06	3.55298521143917e-05	4.36649456530282
ATP6V1C1	0.55128924184381	3.98508563718463	5.22787716096812	2.22600640144937e-06	3.55298521143917e-05	4.36535036587004
LCE2C	-0.779090697129068	1.51539059952382	-5.22777555894446	2.2268493031426e-06	3.55298521143917e-05	4.3649824453877
PPP1CC	0.439187858625808	4.94400517292891	5.2269156584044	2.23399571786144e-06	3.56148723352801e-05	4.36186868658874
ANK1	0.226400415706111	0.412139231292177	5.22588593633477	2.24258316245658e-06	3.57225607896806e-05	4.35814024325476
NMI	1.12233337520423	3.79668018753217	5.2256689232619	2.24439709753978e-06	3.57225607896806e-05	4.35735451180786
PRPF3	-0.525353887482345	1.31662401225256	-5.22407373625864	2.25777506450886e-06	3.58973386801171e-05	4.35157924850859
CCDC142	-0.773964975068952	1.5815731044325	-5.22392309658503	2.25904244335142e-06	3.58973386801171e-05	4.35103390202662
MADD	-1.09493057903775	3.6700004997397	-5.22353615781312	2.26230108875534e-06	3.59199880324014e-05	4.34963313125915
ZNF346	-0.410602224148245	0.518936833875179	-5.22286017636452	2.26800503497355e-06	3.59813948584913e-05	4.34718607966521
LOC646513	0.482856565132938	1.26089809036744	5.22190994946402	2.27604699492626e-06	3.60714038550528e-05	4.34374645973191
MZT1	0.522968690147252	2.7133463860823	5.22175504752786	2.27736061699078e-06	3.60714038550528e-05	4.34318576969121
PCNA	0.691303164124915	4.17044614952345	5.21951544313488	2.29643677777674e-06	3.63441726873827e-05	4.33507989021066
CPNE3	0.380520000523124	2.99432559952154	5.2178137506616	2.3110361866119e-06	3.65457078323542e-05	4.32892176260417
C17orf90	-0.619804122207794	4.03468639580162	-5.21739230839301	2.31466596624433e-06	3.65735889327623e-05	4.32739675262793
PARP1	0.629043868645853	5.15991341702811	5.21528724968677	2.3328804412803e-06	3.68201363405336e-05	4.3197801817675
USP32P1	0.380002995061389	1.42785761873298	5.21515517486836	2.33402793522905e-06	3.68201363405336e-05	4.31930234401269
LLGL2	-1.34049027119192	3.37950497131943	-5.21407717529796	2.34341460287215e-06	3.69261903838721e-05	4.31540238384996
P2RX1	-0.613102223304581	0.37613470074665	-5.21388262915958	2.34511256120384e-06	3.69261903838721e-05	4.31469859179089
ARHGEF25	-0.634201071045526	0.526424500810555	-5.21373467472418	2.34640468677185e-06	3.69261903838721e-05	4.31416335692468
TMPRSS5	-0.727711409080404	0.630407487946421	-5.21282299707516	2.35438207485936e-06	3.7021996783884e-05	4.31086542877923
SMAP1	0.402867332009496	1.77212294250107	5.21071254976472	2.372951455998e-06	3.72840720748748e-05	4.30323186688871
NASP	-1.20853104076105	2.66285454199259	-5.20697238331224	2.40621486038956e-06	3.77764164740485e-05	4.28970640173601
SEC14L5	-0.15879381289875	0.164389699999879	-5.2058391420059	2.41638362501493e-06	3.7905688042368e-05	4.28560901086689
BEST4	1.17271636500453	5.20498694993002	5.20544768234293	2.41990606931088e-06	3.79305756928064e-05	4.28419371210868
C21orf2	-1.05989510748034	1.58408731635346	-5.20406603800829	2.43237883271285e-06	3.80956022936394e-05	4.27919878025317
MARVELD3	-0.795133351945696	2.59790663750604	-5.2032659704343	2.43963030567468e-06	3.81786554146038e-05	4.27630659737985
EXOC5	0.500292449495507	0.858934893377806	5.20109245749464	2.45943759945403e-06	3.84579097255409e-05	4.26845035960194
SRSF8	0.626204514414823	3.66178786052913	5.19862585981846	2.48210738452858e-06	3.87814433692732e-05	4.25953625423153
NINL	-0.89991451290939	5.4097224980154	-5.19537625795357	2.51228744237152e-06	3.92217114409443e-05	4.24779486215933
GORAB	0.683996729082476	1.54264680461684	5.19484065188867	2.51729629923478e-06	3.92686197379833e-05	4.24585988769912
PRR22	-0.552557222874995	0.813345565308428	-5.19309478138559	2.53369151847051e-06	3.94929339072337e-05	4.23955313555245
FAM3C	0.868896656293876	4.06518844369954	5.19181497571537	2.54577663770955e-06	3.9649762847888e-05	4.23493049667972
NUDT16L1	-0.731035908241593	4.92520778281721	-5.19099423070565	2.55355668742478e-06	3.97393456526717e-05	4.23196620471518
DCDC2	1.26771442046602	2.4871287628099	5.18952746041299	2.56751883690923e-06	3.99249179139385e-05	4.22666909903902
SFR1	1.13625529579593	2.65949907084175	5.18748195267891	2.58711537438143e-06	4.01977411025023e-05	4.21928288253048
TRDMT1	0.356289950322073	0.752828729059396	5.18685292406725	2.59317115522216e-06	4.02599068496575e-05	4.21701171634419
VAMP7	0.515891854884788	4.54731954233723	5.18639404664962	2.59759764698078e-06	4.02966988893859e-05	4.21535496266535
SLC10A3	0.542949584319996	4.74422552026519	5.18603596305303	2.60105700593924e-06	4.03184413903224e-05	4.21406215855921
GPN2	0.556190021618417	3.49840105576564	5.18398874571701	2.6209218230586e-06	4.05942460705036e-05	4.20667165448549
C3orf33	0.580457861723072	1.2247252387218	5.1832226214717	2.6283940657611e-06	4.06778237997293e-05	4.20390621205244
SS18L1	-0.492193154857101	1.56744162903771	-5.18281128130567	2.63241462872686e-06	4.06786024283251e-05	4.20242148091557
RARA	0.753634003453099	4.11503640593652	5.18279266453968	2.63259673756526e-06	4.06786024283251e-05	4.20235428481054
CD59	0.667639323493961	6.48270988397475	5.17975269421382	2.66250040584386e-06	4.11082509469652e-05	4.1913829230657
TMCC1	0.437974812525534	1.70141735236626	5.1794256517408	2.665737293325e-06	4.11258195182022e-05	4.19020276078365
HARS2	-0.599288257291499	3.79177568117037	-5.17918688690112	2.66810289997705e-06	4.11299292834385e-05	4.1893411741979
ECHDC2	-0.597166110042572	7.483915701057	-5.17855033264675	2.67441976853278e-06	4.11948950667159e-05	4.18704423220537
MARC1	-0.360760469360169	0.387982000947963	-5.17752416379356	2.68463395916763e-06	4.13197432537089e-05	4.18334163118868
GGT8P	-1.70102750390041	2.04006932424921	-5.17587222754383	2.70115747313476e-06	4.15414272928803e-05	4.1773817358394
HSBP1L1	-0.742022419190342	2.17640193769183	-5.17490734504601	2.71085493167497e-06	4.16578671971041e-05	4.17390094451286
ITFG1	0.641776988368238	3.48046348157757	5.17295258402717	2.7306060874922e-06	4.19284992729112e-05	4.16684994706566
ZBTB44	0.534251841572311	3.4333088512232	5.1722415504073	2.73782549219385e-06	4.20064329432686e-05	4.16428543718637
DLAT	0.539761060273386	2.67138132934828	5.17183321394124	2.74197997155187e-06	4.20372563244254e-05	4.16281273650667
CHPF2	0.586460149653586	4.83696039638396	5.17134115592635	2.746994480809e-06	4.20812063037457e-05	4.16103814575811
DDX6	0.849269278113004	2.60727451735998	5.17007680520925	2.75992071738372e-06	4.22461926685151e-05	4.15647860268172
SLC28A1	-1.5717733427177	1.71609964975278	-5.16808405656878	2.78041529106924e-06	4.25266797797968e-05	4.1492931511718
YTHDF1	0.466171769384366	5.37749576050024	5.16765999462038	2.78479585382304e-06	4.25604564461426e-05	4.14776420545864
DDOST	-0.73014297232873	5.31526530980282	-5.16711418622713	2.7904440443123e-06	4.26135387063218e-05	4.14579637626673
TRIP11	0.610535012966075	3.5206282358404	5.16476779676999	2.81485371808275e-06	4.29528262448562e-05	4.13733773086798
ZNF589	-0.468974120114905	1.28891170147138	-5.16348914067886	2.82824390159225e-06	4.31235663532271e-05	4.13272884263136
TYW3	0.419797687839641	2.88215936371601	5.16234937676934	2.8402323585324e-06	4.32726847595065e-05	4.12862095650661
AP3M1	0.290193696741032	1.46103982608785	5.16193274476643	2.84462710184674e-06	4.33059664386039e-05	4.12711943674363
MGC34796	-1.06459449932552	2.00631850468243	-5.16105667912489	2.85388988550236e-06	4.34132488560929e-05	4.12396229382305
LEPROTL1	0.596741505668311	5.61667716212484	5.1605361170759	2.85940790667275e-06	4.34634438444058e-05	4.12208640289936
CWC27	0.58564722719723	3.71316733480041	5.15816738768281	2.88464943500743e-06	4.38069717378932e-05	4.11355139528469
CEP104	0.651444552407743	3.41118216395378	5.15799640603961	2.88647989147247e-06	4.38069717378932e-05	4.11293537225581
VPS39	-0.828180580911808	1.38687046764612	-5.15653310494114	2.90219213116252e-06	4.40113393389066e-05	4.10766362290122
PHLDB1	-0.835180294123931	1.40010288154031	-5.1552983050719	2.91551620209236e-06	4.41294493776779e-05	4.10321552837512
NOVA1	0.334028943076275	0.955348070042143	5.1552855834484	2.91565378679193e-06	4.41294493776779e-05	4.10316970365825
ZNF284	-0.804329359791475	1.80103057235162	-5.15518540388996	2.91673745440172e-06	4.41294493776779e-05	4.10280884715358
DPY19L2P4	-1.12079461178107	1.45187744885806	-5.15446187786421	2.92457578028592e-06	4.42138991227948e-05	4.10020271609666
DHX38	-1.35683312037469	1.79578584428661	-5.15406300365097	2.92890583624045e-06	4.42452213180101e-05	4.09876603662991
CALCRL	0.547302247166711	0.816954939085867	5.15282226717915	2.94241521087203e-06	4.44150548741262e-05	4.0942973806963
YEATS4	0.708257134961192	3.24657912911863	5.14999528009406	2.97342511847211e-06	4.48485899509038e-05	4.08411720555781
SRBD1	0.820342154306761	2.23751875177953	5.14735334878106	3.00269531007017e-06	4.52411352722163e-05	4.07460537373338
IL7	0.790855869461547	1.23543164437087	5.14723001369078	3.00406864641216e-06	4.52411352722163e-05	4.07416137232139
TCL1B	-1.33926721467687	1.39297230325255	-5.14613817157136	3.01625325943446e-06	4.53733278524068e-05	4.0702309630779
TP53AIP1	-0.187680639639699	0.234955252018155	-5.14602866571221	3.01747798661186e-06	4.53733278524068e-05	4.06983678203128
TPCN2	-1.40737178878366	1.36882107291111	-5.14543089130398	3.02417218998542e-06	4.54163106835701e-05	4.06768506980711
PMF1	-0.8612528818438	3.72858819815925	-5.14516035775551	3.0272065668165e-06	4.54163106835701e-05	4.06671130547791
MYL6B	0.713878214166904	6.40203755597405	5.14515288298931	3.0272904482592e-06	4.54163106835701e-05	4.06668440092259
ABTB1	-0.596260511738126	2.84057175236882	-5.14237549607819	3.05861675811101e-06	4.58511691979105e-05	4.05668856279081
RPL37A	-0.661063395014697	8.73143070657162	-5.1416947651016	3.06634323716215e-06	4.59318524814357e-05	4.05423892453233
SEC23IP	0.636517169239126	3.75898614773825	5.1407331883816	3.07729008076477e-06	4.60606146313401e-05	4.05077886493381
EHD3	-1.53031215192854	1.43189348432455	-5.13767809675015	3.11232549442478e-06	4.65494606200493e-05	4.03978733211012
IL1R1	0.584183789980725	1.35911876616745	5.13446319171497	3.14961685490295e-06	4.70712761541675e-05	4.02822355843011
HCG18	-0.490938105468142	1.83011167456605	-5.13394475304455	3.15567146227928e-06	4.71258162808216e-05	4.02635903582937
CTNNB1	0.530365866005607	3.92806850443097	5.13335522070689	3.16257023632975e-06	4.71928702516442e-05	4.02423891932818
LOC100506874	-0.363045612970335	0.441289420331284	-5.13193351292991	3.17926823747208e-06	4.74059380340871e-05	4.01912646510477
DDX39B	-0.441713567077245	2.43301601664463	-5.13143163103602	3.18518351795093e-06	4.74580233210741e-05	4.01732183149167
OSTCP1	0.581279088358519	3.83401403136343	5.13003040401391	3.20175595985617e-06	4.76686964448799e-05	4.0122837550374
RSL1D1	0.453807127071313	3.2914441523128	5.12937130645059	3.20958043541533e-06	4.77489062043223e-05	4.00991417113716
QTRT1	-1.09584570828106	1.6367226750209	-5.12850113195029	3.21993949127044e-06	4.78666725739467e-05	4.00678590578102
HSPB9	0.812987641979671	2.05054612397945	5.12819591899584	3.22358069690189e-06	4.78844705037139e-05	4.00568871826752
TNFRSF6B	-0.852574496647176	1.48541403359004	-5.12771651586526	3.22930816893751e-06	4.79332082984792e-05	4.00396539859604
ARFGAP2	-1.22998503638099	1.44579413378896	-5.12638502684688	3.24526808387946e-06	4.81336393394778e-05	3.99917939797781
UBAP1L	-0.815363742019998	1.5352681127315	-5.12583649848515	3.25186554342681e-06	4.81950087688059e-05	3.99720786848957
NIT1	-1.43169292782163	3.33439700148396	-5.1251205688735	3.26049625786391e-06	4.82863969616989e-05	3.99463478621569
FAM3D	-1.20192982358429	1.42509395460923	-5.1236255917885	3.27859121313779e-06	4.85177021442664e-05	3.98926222441867
VAV2	0.552224088924091	2.47981683624795	5.11874784612001	3.33831941723731e-06	4.93642961071175e-05	3.97173711332476
MAVS	-1.05150839902485	3.44829573313266	-5.11580638389904	3.37485304880118e-06	4.98668897323993e-05	3.96117196738196
LOC100289230	-0.874697721592752	0.930788438353181	-5.11450293438813	3.39116750051578e-06	5.00701920403962e-05	3.95649099524708
RPAP1	0.425478073675275	4.48608261498005	5.11186679934051	3.42439946401346e-06	5.05227851644696e-05	3.94702548381267
C8orf60	-0.689095513164458	0.647976475742695	-5.11102753620465	3.43504646230077e-06	5.06417346394726e-05	3.9440123611459
LDOC1L	0.658708709017862	4.00857179236454	5.1095524888435	3.4538379503026e-06	5.08804864362998e-05	3.9387171153361
GLUL	1.0202998679531	3.9101310548984	5.10812768496837	3.4720852162573e-06	5.11108682510363e-05	3.93360280634438
ARHGAP5	0.720157434565472	2.21538965523854	5.10750037023467	3.48014914113674e-06	5.11911127044235e-05	3.93135124818739
FTSJD2	-1.12559048833083	1.98130416812338	-5.10646661735162	3.49347784704012e-06	5.13182500465328e-05	3.92764113875942
KCNA5	-0.592811526928875	0.516608923735149	-5.10642381456439	3.49403080498519e-06	5.13182500465328e-05	3.92748752713597
ZCRB1	0.71067821323022	2.89977692880369	5.10368484501232	3.52959416201156e-06	5.1801751622691e-05	3.91765890137943
SMTN	-0.932466747075125	2.13392492969297	-5.10032714366373	3.57367659621819e-06	5.24094652318137e-05	3.90561282089893
KLC1	-0.98627323735513	3.2774678850348	-5.09975049871501	3.58130144032414e-06	5.24750380605532e-05	3.90354436466282
ATF1	0.594586911335113	1.12102774144824	5.09958412275798	3.58350435997653e-06	5.24750380605532e-05	3.90294758232064
ZSCAN16	0.456745008305865	2.02399088073994	5.09918848232006	3.58874822847005e-06	5.25125795671499e-05	3.90152847037727
HN1	1.03580911584932	5.87994213585437	5.09880994950939	3.59377240457418e-06	5.25367045288011e-05	3.90017076187802
TM9SF3	0.501045025418708	3.88464374519938	5.09866036186973	3.59575974955965e-06	5.25367045288011e-05	3.89963423700001
RGMA	-0.574643941021221	0.677813403073616	-5.09834555330763	3.59994566192189e-06	5.255867015949e-05	3.89850513570573
C17orf51	0.473831891603635	1.28302380763174	5.09741026039634	3.61241021414222e-06	5.27013799893436e-05	3.89515074961332
LOC202025	-1.00534456784794	0.897044181244314	-5.09668191891634	3.62214609192731e-06	5.27916796602292e-05	3.89253875341532
ENSA	-0.726984208032988	2.18215190385084	-5.09654429526707	3.62398862568307e-06	5.27916796602292e-05	3.89204522060235
FBXO3	0.805178527851728	2.82688671991301	5.09155422973649	3.69142199927263e-06	5.37340499492933e-05	3.87415387298842
DES	-2.69587964172078	1.59378867731148	-5.08906835486218	3.72547323519663e-06	5.41894558999314e-05	3.86524361556903
DALRD3	-1.06970783941779	3.31172002258422	-5.08472958749043	3.78564568185812e-06	5.50238544841588e-05	3.84969605645407
NGRN	-1.60128173604811	3.00204241345808	-5.08409352717441	3.79454675417661e-06	5.51123458521737e-05	3.84741723609088
POLA1	0.681446974132363	3.01639620210683	5.0817874541854	3.8269907542562e-06	5.5542392480105e-05	3.83915618984901
PNPLA8	0.457161842512201	2.47567654745442	5.07999878923397	3.85234279660804e-06	5.58689507135021e-05	3.83274967788307
RAF1	-0.530549045665145	3.60342093289918	-5.07951450073102	3.85923528929931e-06	5.59275125911549e-05	3.83101524193615
MAGED1	-0.451800568971877	4.7145930428675	-5.07864118617943	3.87169509805506e-06	5.60666090585312e-05	3.82788770987183
RBM34	0.552235493762907	3.75515913477155	5.07800455126522	3.88080301950011e-06	5.61569967216142e-05	3.82560791433695
MAN1A2	0.44428139626779	2.70779593821793	5.07561648396546	3.91515538403621e-06	5.66122800290934e-05	3.81705723480434
TSR2	-1.33775778721846	2.45755887792852	-5.07446034055102	3.93189360143963e-06	5.6812382988943e-05	3.81291813858521
DHX57	0.517448496335065	1.30302783574703	5.07250098141719	3.96042105072435e-06	5.71824094670908e-05	3.80590431510162
ATMIN	0.463369721662339	2.47351249204165	5.07104272826418	3.98178441019622e-06	5.744852868113e-05	3.80068497633236
IMPACT	0.404837781988726	2.97420210658999	5.06984410974027	3.99942881285599e-06	5.76531785633808e-05	3.79639536206804
C12orf62	-0.456635478586755	8.31254725079371	-5.06967977694138	4.00185386853458e-06	5.76531785633808e-05	3.795807279573
SUV420H2	-0.373618908678907	0.620721576456853	-5.06908069441254	4.01070674719891e-06	5.77382639954947e-05	3.7936634630021
FLJ25694	0.5228561923572	1.47307318114103	5.0681043184528	4.02517625941728e-06	5.79040223573882e-05	3.79016971847257
TRO	-1.30637291423345	2.87901635941975	-5.06652596240724	4.04867533747864e-06	5.81993366744087e-05	3.78452248953742
ERCC3	-0.585979351222313	2.14687495904832	-5.065481581398	4.06429840892072e-06	5.83509403807796e-05	3.78078616548911
MBIP	0.538807523406666	3.35779574382452	5.06542289555697	4.06517805439515e-06	5.83509403807796e-05	3.78057622315092
MBD6	-0.818672476819132	2.89996331172572	-5.06469641789784	4.0760827596537e-06	5.8426180994896e-05	3.7779774072096
SLFNL1	-0.235595130650877	0.234801340663535	-5.06454860162117	4.07830505132168e-06	5.8426180994896e-05	3.77744864482692
C14orf118	-0.59405316190193	0.549305851050899	-5.06447806851156	4.07936587561975e-06	5.8426180994896e-05	3.77719633882323
UCKL1	-0.890282527106718	1.31159241245945	-5.0635234370752	4.09375028959892e-06	5.85893713835732e-05	3.77378163745379
SLC26A11	-0.494917956408496	5.14393000411643	-5.06257680832272	4.10806328323124e-06	5.8751302122883e-05	3.77039581551719
EDEM1	0.555707407347197	1.47399215457226	5.06217265139861	4.11418907540787e-06	5.87959931104787e-05	3.76895033816053
EFTUD2	0.324579091848417	5.99498067834473	5.06003878750465	4.14668093065501e-06	5.92171424739967e-05	3.76131928551913
CSPG4	-0.871338530007974	0.923544816441812	-5.0566027867701	4.19953022238841e-06	5.99281832827794e-05	3.74903428088262
DENR	0.760484630095757	2.25469150072119	5.05110669283512	4.28544355289746e-06	6.11096765152255e-05	3.72939061793131
NPIPL2	-0.986405864448526	3.8678447692113	-5.05052594555514	4.29462177662844e-06	6.11534820640745e-05	3.72731546216967
ASCC2	-0.82079993356769	1.30685784837652	-5.05051734228326	4.2947578890505e-06	6.11534820640745e-05	3.72728472124076
TTC39A	0.82355363468107	1.39961170999654	5.05031307764965	4.29799080517189e-06	6.11550717833935e-05	3.72655485573033
SYNGR2	0.749849302295171	7.92922251633302	5.05009349832519	4.30146877236408e-06	6.11601434375396e-05	3.72577028195804
NPM3	-0.791153844568703	3.36780428599703	-5.04941535186368	4.31222753817214e-06	6.12686542098672e-05	3.7233472991568
MAGED2	-1.42600508757534	4.6312048016624	-5.04862899180396	4.32473618112699e-06	6.13640521765169e-05	3.72053783841607
SIRT7	-1.23195337248345	2.57704551158749	-5.04852195478434	4.32644157215509e-06	6.13640521765169e-05	3.72015543647934
RPS19BP1	-0.993914064777258	5.35280932988622	-5.04840299641621	4.32833767712685e-06	6.13640521765169e-05	3.71973044799224
LOC100506990	-0.969337743843692	3.34722740727211	-5.04758051668499	4.34146970432562e-06	6.15057237287432e-05	3.71679218213398
SOX9	0.974986013589643	1.29670724826603	5.04715605520894	4.3482621089803e-06	6.1549834593039e-05	3.71527589101344
PIK3CA	0.580367070836445	1.78325025475926	5.04689139871535	4.35250252745684e-06	6.1549834593039e-05	3.71433049244529
WDFY2	-0.305738666932941	0.777172512685648	-5.04671742445371	4.35529221426678e-06	6.1549834593039e-05	3.71370903728911
PGM3	0.624618328931769	3.06042120262415	5.04660168894661	4.35714901140944e-06	6.1549834593039e-05	3.71329562212989
TH1L	-1.16140920440358	2.59093528701363	-5.04615906930674	4.36425732887988e-06	6.16058313002474e-05	3.71171458964992
DCP1B	0.73466071660535	4.90331596759344	5.04489859966016	4.38456244805644e-06	6.1847899240295e-05	3.70721251174322
PTBP1	-0.448784165455187	0.847066731768658	-5.04418818106471	4.39604752701536e-06	6.19652943861956e-05	3.70467527622645
TTC15	-0.502939827594374	2.51672400982569	-5.04339269916668	4.40894283595297e-06	6.21023846044762e-05	3.70183441085613
HSPA5	0.672563497718603	4.23850221388548	5.04198126868804	4.43191452873703e-06	6.23811072999602e-05	3.69679428297284
CDK1	0.735597070760429	1.05521690341363	5.03833105430918	4.4918695741038e-06	6.31796127533495e-05	3.6837622395378
YTHDF3	0.485131779024613	0.969555481091033	5.03679362580191	4.51735952564063e-06	6.34925575221499e-05	3.67827443231933
ELAVL1	0.537937854815347	2.61574899557609	5.03579801981425	4.53394194491695e-06	6.3659839325748e-05	3.67472100609004
HARBI1	0.405631805323578	1.31557641359518	5.03568911201813	4.53575949057031e-06	6.3659839325748e-05	3.67433231952646
LOC100233156	-0.505928102106959	0.615399317830417	-5.0343397682135	4.55833787897921e-06	6.39309334737578e-05	3.6695168597923
FUT11	0.38969878460179	1.11541067838787	5.03351374091987	4.57221406874313e-06	6.40796782896167e-05	3.66656923912936
BABAM1	-0.672561835265643	3.85944727514769	-5.03177462739775	4.60156456950197e-06	6.44449282417813e-05	3.66036397386652
FAM104A	0.582078671649538	3.16776686354098	5.0312157780094	4.6110352958362e-06	6.45314389652276e-05	3.65837014875332
C12orf75	0.845983039498671	3.50766087502781	5.03006535999926	4.63059148946245e-06	6.47588715581997e-05	3.65426604739288
ELF1	0.745021898654535	2.2557384454114	5.02963116894136	4.63799352866467e-06	6.481612496942e-05	3.65271717523999
CWC25	-0.518272864684505	1.68125476797275	-5.02888612883087	4.65072195003338e-06	6.49476800905232e-05	3.65005955011639
GLIS3	0.704353584047503	2.55696691295941	5.02828569648284	4.66100479939445e-06	6.50449195402674e-05	3.64791787001999
ZYG11A	-1.14788667160375	1.14475547612006	-5.02722850454685	4.67916424275958e-06	6.52518612159348e-05	3.64414722771117
FDPS	-0.437069146039357	6.30972159604103	-5.02666290258667	4.68890810540656e-06	6.53412350705767e-05	3.64213005087369
RPL18	-0.49939966127367	7.51622803861718	-5.02596901773689	4.70088914927175e-06	6.54616354667246e-05	3.63965548853882
PPP2CA	0.526677620269708	3.77215691308876	5.02499243081038	4.71780240503942e-06	6.56208887259212e-05	3.63617297663848
C1orf55	0.434257490734925	1.01554408878464	5.02492204262789	4.71902374393013e-06	6.56208887259212e-05	3.63592198278283
MORF4L1	0.600564693583634	7.1764617228948	5.02436740079295	4.7286584583371e-06	6.57082306199992e-05	3.63394426191494
PAIP1	0.622297548165176	5.00259239016504	5.02192434593063	4.77132714678744e-06	6.62541550581193e-05	3.62523396494687
BBS12	0.668120855525574	2.71799863124799	5.01947631037252	4.81446168073016e-06	6.68057703332479e-05	3.61650763769242
ZNF764	0.764850835468686	2.10343614701796	5.01662216885155	4.8652350329523e-06	6.74625265397272e-05	3.60633588161625
PRSS50	-0.35535721160323	0.213732944978058	-5.01460327516967	4.90146670786991e-06	6.79168579966726e-05	3.59914225374969
DDX17	-0.889739787797893	3.278843278164	-5.01232648746762	4.94264426847518e-06	6.84390312029924e-05	3.59103112658826
DYNLT3	0.690375268611885	5.15418620120785	5.01110313515682	4.9649095612573e-06	6.86987803910412e-05	3.58667351667292
MICA	-1.13863662681933	2.23514811304789	-5.00981672220329	4.98842870497149e-06	6.89755000822205e-05	3.58209175175859
ACTR8	0.428855720333258	1.84518644899321	5.0095246901452	4.99378305173112e-06	6.90008401499068e-05	3.58105169992806
ZNF414	0.553533666525106	3.39161162220006	5.00548477873329	5.06843499388248e-06	6.99829787421702e-05	3.56666638018697
C4orf3	0.506250591105887	5.89504827298062	5.005192292693	5.0738820269261e-06	7.00088525025092e-05	3.56562507996709
CLTA	-0.559647873153565	6.67098299977841	-5.00488202748661	5.07966644189863e-06	7.00393417284447e-05	3.56452051010399
C15orf48	1.65876210028682	2.61558555126819	5.00424819714304	5.09150334106966e-06	7.01531821108142e-05	3.56226410864527
VIPR1	-0.203715305080457	0.215905895776074	-5.00345005627455	5.10644726263243e-06	7.03096424573136e-05	3.55942293713268
MAST1	0.641581255492997	1.46692797930206	5.00225692029297	5.12886710592798e-06	7.05687452292464e-05	3.55517603311674
FAM101B	0.809725343138665	2.34629017331113	5.00053094465028	5.16147032737353e-06	7.09675004380559e-05	3.54903324929188
LOC100652733	0.797879040510445	3.23826537168119	4.99949764707348	5.18108623616205e-06	7.11872528927932e-05	3.54535613735247
AKT1	-0.460476601146903	0.501931375287164	-4.99890428183081	5.19238359209866e-06	7.12924819341198e-05	3.5432447176952
CNIH2	1.32289811197957	2.02662688538631	4.99696150450363	5.22954235941796e-06	7.17523973726023e-05	3.5363322953675
FAM27E3	-1.31537208773602	2.07583536374729	-4.99631016554125	5.24205855811433e-06	7.18737951918363e-05	3.53401507139955
LIPA	0.851116691242029	5.35100202972497	4.99586350600381	5.25065859311004e-06	7.19188353803242e-05	3.53242609310967
KIAA0020	0.687059984464605	5.00769422371153	4.99575837507859	5.25268480729056e-06	7.19188353803242e-05	3.5320521013918
ERP44	0.704415457552293	3.19761769328895	4.99523177951382	5.26284556022187e-06	7.20076348194323e-05	3.53017884418545
SORCS1	-1.38615003055021	1.01000088329665	-4.99462600413035	5.27455794646239e-06	7.21175253629014e-05	3.52802402116846
LOC220729	-1.42071825104408	2.87189754634438	-4.99338521231955	5.29862794810648e-06	7.23536892036069e-05	3.5236106962981
CIB2	0.881602889869763	3.05157037254646	4.99335495497067	5.29921625106803e-06	7.23536892036069e-05	3.52350308072464
NMD3	0.667894710192194	3.24757670419481	4.9926276359651	5.31337703291583e-06	7.24881472337848e-05	3.52091632370623
WDR59	-0.665732134940606	2.88278645281528	-4.992469367403	5.31646340912309e-06	7.24881472337848e-05	3.52035345187895
PREB	-1.15354061967253	4.06247308571102	-4.99151974418936	5.33501885662608e-06	7.26905594282856e-05	3.51697633299992
DPYSL2	0.8571573522305	5.14897778590704	4.99052907873326	5.35444395327213e-06	7.29045311858658e-05	3.5134535385494
CERS5	-0.626891760162754	0.933164943015988	-4.98943428600232	5.37599148127747e-06	7.31438878995721e-05	3.50956080368884
PANK4	-0.758963636097734	1.1300195623328	-4.98925695170234	5.37948973936014e-06	7.31438878995721e-05	3.50893029240824
MAP4K4	0.450545003485912	1.34434086699839	4.98880672030911	5.38838144681937e-06	7.3213978978871e-05	3.50732953825678
HMGN1	0.575806609249933	5.4926429533124	4.98756594482197	5.41296042622051e-06	7.34969741032144e-05	3.50291838918403
CCDC90B	0.461575756005205	3.34768531338236	4.98514225999152	5.46128966728964e-06	7.41018341074833e-05	3.49430311929831
OXA1L	-1.07556109170796	3.24535150576551	-4.98467557870097	5.47064394360203e-06	7.4177388779927e-05	3.49264444468587
RANBP9	0.500116348252182	3.43716281155909	4.9833698047392	5.49690076999959e-06	7.44818649976501e-05	3.48800381475373
SWAP70	0.797128233734741	3.03958918653654	4.9791108535664	5.58340261786823e-06	7.55501192993454e-05	3.47287128971514
PROCA1	-0.646631650588329	1.27507159517684	-4.97910844645903	5.58345188309356e-06	7.55501192993454e-05	3.47286273850879
PTPRG	-0.667426254324402	1.41804897893536	-4.97885110301839	5.58872127951336e-06	7.55692312142894e-05	3.47194854035305
GALNT1	0.537242576621153	2.59678255372982	4.97592266630279	5.64902886849883e-06	7.63320156003432e-05	3.46154681058839
MSI2	0.522552439409451	2.42957501105367	4.97348924226435	5.69962733285689e-06	7.69626453016299e-05	3.45290528132148
RAB36	0.664446061405447	4.47608287440449	4.97283421849495	5.7133230547901e-06	7.70944480802358e-05	3.45057947267372
CEBPE	-0.749427194269763	1.08079052809227	-4.97114938783074	5.74869915878567e-06	7.75184188699846e-05	3.44459768772077
SLC35B2	-0.911869015274793	4.27180109489852	-4.97088437188383	5.75428316715583e-06	7.75403508212409e-05	3.44365685761182
FCF1	0.745033175414195	2.60847571777997	4.97001841868483	5.77256630618877e-06	7.77332588571523e-05	3.44058279214483
SPRR3	-0.343587742293624	0.55885128649757	-4.96938549690104	5.78596539703466e-06	7.78601785879808e-05	3.43833611045978
ITPR2	0.643505317996216	1.46743306661534	4.9691217761865	5.79155741740812e-06	7.78819385581861e-05	3.43740001643236
SLC39A9	0.424490049696828	0.823050706692709	4.96814676791236	5.81227786058246e-06	7.81069685338767e-05	3.43393933960648
RAB10	0.339720572371756	4.30214168963574	4.96775510539922	5.82062174573951e-06	7.81654844854518e-05	3.43254925916832
PSMD1	0.340193129675002	5.47842118063011	4.96627827868108	5.85218947156056e-06	7.85355810385521e-05	3.42730814625074
PTPRK	0.802055439585565	6.15492002064623	4.96556624835544	5.86746930113166e-06	7.86867392313981e-05	3.42478145210331
PRIM1	0.455949877705304	1.17337055820486	4.96524751768616	5.87432177531757e-06	7.87247513979461e-05	3.42365046073544
RBM7	0.837401511000468	2.67404627245662	4.96062773728355	5.97452910997674e-06	8.00129520517938e-05	3.40726091773848
LOC100506972	-0.279099402884853	0.277012381575026	-4.95681930599875	6.05839609665873e-06	8.10807067772094e-05	3.39375457107297
ATP1A2	-1.37445957812841	1.92658107992306	-4.95145261609302	6.17854017028713e-06	8.26321758064408e-05	3.37472931815041
TMEM238	0.825820640601787	4.65023490485658	4.94964083786281	6.21962536676973e-06	8.31249111944879e-05	3.36830839651028
DAD1	0.37181250536841	7.13527367478002	4.94933019955505	6.22669646931511e-06	8.31626884276012e-05	3.36720759662466
NIPBL	0.603840195032156	2.39215330042963	4.94901985210425	6.23376881984914e-06	8.32004308496623e-05	3.36610785632637
ORM1	-0.769030476462836	0.617175224086764	-4.94731719382876	6.27271015814383e-06	8.36366432941484e-05	3.36007486840353
AMPD2	-1.09885783758463	2.35209868856737	-4.94721786194422	6.27498931467351e-06	8.36366432941484e-05	3.35972293498664
NT5C3L	-0.78276755414671	1.26761804293156	-4.94661607302797	6.28881464443315e-06	8.37639329220794e-05	3.3575908568398
TBRG1	-0.957882161585652	2.20475225522108	-4.94499696793675	6.32615990659764e-06	8.42041107676409e-05	3.35185506870605
SEPT7	0.731639631520014	4.39504608176375	4.94269427913364	6.37964693634627e-06	8.48463432195759e-05	3.34369899629622
MAP3K1	0.655150823498807	1.14687892424186	4.94254751413888	6.38307098992777e-06	8.48463432195759e-05	3.34317921200475
BTBD10	0.69402306247562	1.96498405043731	4.9421496757432	6.39236169231949e-06	8.49122322966887e-05	3.34177025637608
CNPPD1	-1.27447002500829	2.35362372981198	-4.93978087153388	6.44795529473985e-06	8.55926748576137e-05	3.33338205735897
SKIV2L2	0.444107466260455	4.92079836336083	4.93887889404361	6.46924819072787e-06	8.58171833452479e-05	3.33018849907173
ZMYM3	-0.716679684590747	1.31770474768274	-4.93620972079017	6.53266362272693e-06	8.65997823816568e-05	3.32073941148312
CAMLG	0.451060141047252	4.4639969631566	4.93565566535462	6.54590327575794e-06	8.67166212859536e-05	3.31877828016278
PRIM2	0.544967154823717	1.11767168500366	4.93544279806715	6.55099692039479e-06	8.67254612576319e-05	3.31802484102128
SMEK2	0.369628069239358	1.96652713203089	4.93516251964034	6.55770955296933e-06	8.67557078131857e-05	3.31703282248256
C19orf68	0.60960231173646	5.48524707329342	4.93496868971328	6.56235569730361e-06	8.6758593237024e-05	3.3163467939705
ARHGEF7	-0.465191499610184	1.96124580232449	-4.93393121912618	6.58727898459238e-06	8.70189386099806e-05	3.31267503378857
GOLGA8F	-0.522358557512999	0.536943650366584	-4.93377953464434	6.59093068428578e-06	8.70189386099806e-05	3.31213822746506
TBXAS1	-0.504141996213807	1.31277476633751	-4.93251508839658	6.62144865567712e-06	8.73387515671003e-05	3.30766366496456
CCT7	-0.564247164408503	5.73075685837229	-4.93240678454357	6.62406904653249e-06	8.73387515671003e-05	3.30728042689294
FAM73B	-0.602506189160509	1.4029784705921	-4.92994672484139	6.68386417065056e-06	8.80678888335954e-05	3.29857635035797
NFE2L2	0.609905435944428	5.61187924759784	4.9295612809221	6.69328071943294e-06	8.81326943117269e-05	3.29721275539048
GNRH1	-0.777478284004739	0.692494794396504	-4.9241731993692	6.82628269664656e-06	8.98236110647388e-05	3.27815591395183
FAM149B1	0.647589063915343	2.21105805032896	4.92265284582343	6.86427799288402e-06	9.0262952157434e-05	3.27278024388267
EEF2	-1.68032306229637	6.90089639203369	-4.91891868240555	6.95848050444658e-06	9.14403142344882e-05	3.25957996194221
STRADA	-0.624793805598204	1.71417083506302	-4.9186965421801	6.96412422571573e-06	9.14531407201397e-05	3.25879482912975
LTA4H	0.57531544425713	6.83359348496996	4.9176115568503	6.99175400523495e-06	9.17544783821623e-05	3.25496027102017
RBM8A	0.410840332739102	5.27986668351546	4.91683395965039	7.01162201022428e-06	9.19536211822787e-05	3.25221230553593
DDX27	0.569642008679669	5.6311384372181	4.91643364053596	7.02187192601693e-06	9.20264459173576e-05	3.25079768209816
SNX22	-1.02179041603663	2.57041842996441	-4.91371658639104	7.09182936425222e-06	9.28811582445146e-05	3.24119761254689
G3BP2	0.551969418411549	4.59173998989598	4.91199646225162	7.1364708244624e-06	9.34033886865009e-05	3.23512112490488
CEBPD	-0.790296481494528	6.3531752279904	-4.91129357807142	7.15479152989346e-06	9.35806611783729e-05	3.23263838579411
GALNT7	0.791154840462448	3.28415285269982	4.91077182842295	7.1684207448241e-06	9.36963760195721e-05	3.23079555073296
RPL3	-0.755336902826842	9.20350014929674	-4.90918107327667	7.21013184842158e-06	9.41787422040826e-05	3.22517747080179
CPSF3	0.378078501821661	2.09861800893933	4.90869275426941	7.22298366525462e-06	9.42837567976907e-05	3.22345302682652
SDCBP2	-0.50925315382585	0.874677588502642	-4.90727348826153	7.26046413188251e-06	9.47099026204887e-05	3.21844146206469
DOM3Z	-0.640070594812573	2.50628480200435	-4.90672688455323	7.27494979401837e-06	9.48273851661596e-05	3.21651151637133
ATG16L2	-1.68228794703256	3.22536804798613	-4.90656859029267	7.27915006838687e-06	9.48273851661596e-05	3.21595262886702
KAT8	-0.85424066786633	1.77313474209263	-4.90471050782235	7.32863149582107e-06	9.54085560781543e-05	3.20939289529804
RPS16	-0.479729968503269	8.86396773499124	-4.90381646472688	7.35255746324829e-06	9.5656479666284e-05	3.20623696249275
LOC400684	-0.28397101206475	0.375494435548663	-4.90332091087735	7.36585218920923e-06	9.57658539768922e-05	3.20448778485624
ILDR1	-1.85764375134187	8.66337876098634	-4.90248559401106	7.38831540305924e-06	9.59942066924003e-05	3.20153950179057
PDCL	0.623809357341532	3.18468086194839	4.90199092969465	7.40164946214384e-06	9.61037229369014e-05	3.19979366603789
GLA	0.516089016165036	5.31620955523998	4.90159479328965	7.41234462032454e-06	9.61788530768336e-05	3.19839562242175
SLC36A4	0.599776053827634	2.37350924369263	4.90110403193008	7.4256155230648e-06	9.62872832186688e-05	3.1966636955151
PI3	-0.866263974509481	0.864932983135357	-4.89655064721136	7.54986065395546e-06	9.78336109741729e-05	3.18059805347285
USP21	-0.279480497807706	0.630249699643697	-4.89411762600594	7.61708121737535e-06	9.86394397171416e-05	3.17201627662755
IQGAP1	0.897528163248239	3.26789233710952	4.89064866294513	7.71393801539367e-06	9.98277328504677e-05	3.15978367298989
TSEN54	-0.407859752801594	3.76524777643208	-4.8902061439254	7.72637999935194e-06	9.99227480708267e-05	3.15822348552406
LOC727916	0.542529243959837	0.745973733905897	4.88911326179729	7.75719203953524e-06	0.000100255055165313	3.15437057485884
RASA1	0.456549029725317	2.04527172685926	4.88809275285889	7.78607227029019e-06	0.000100561973626761	3.15077314630235
WFDC2	1.91191213114107	4.86904096691514	4.887282318898	7.80908241072172e-06	0.000100792721787398	3.14791648925429
NANOG	-0.940592776172275	0.866939994445766	-4.88231414066909	7.95160325199793e-06	0.000102503074548157	3.13040885867521
WASF1	0.632378533228964	2.6186893911536	4.88228483468746	7.95245145616465e-06	0.000102503074548157	3.13030560845128
C16orf55	-0.462263511954379	1.79510155873631	-4.88211773010075	7.95728966405075e-06	0.000102503074548157	3.12971687414483
HMGCS2	-1.61096414350144	2.14339660563336	-4.87964872284036	8.02911209111679e-06	0.000103360310907524	3.12101920464885
SPTY2D1	0.455967460493795	1.23941830049487	4.87674513305342	8.11438887677583e-06	0.000104356924750274	3.11079303765611
RAB11FIP3	-1.82689004932134	5.93663046978641	-4.87665052511568	8.11718232631134e-06	0.000104356924750274	3.11045988160856
CCDC126	0.480509804935037	1.22785195953812	4.87607254048445	8.13426870120887e-06	0.000104508017483794	3.10842460468287
EXOC6	0.809988589526369	3.25293752819108	4.87480185483254	8.17195661453472e-06	0.000104923424605884	3.10395046173736
NNT	0.603537714261384	2.27118126902394	4.87107214362331	8.28356822792908e-06	0.000106286805690776	3.09082088164315
FLYWCH1	-0.584995915934862	1.42810570322254	-4.86919181393856	8.34040165010021e-06	0.00010694600100158	3.08420326403815
SNRNP200	-0.544224238115363	5.58883897084613	-4.86831244364764	8.36711168798317e-06	0.000107218325246994	3.08110879404049
BLVRB	-0.908755226336372	4.49444021137386	-4.86802617574194	8.37582486019485e-06	0.000107259827768495	3.08010148049726
HBP1	0.695644340694562	2.45155986500921	4.86682007505625	8.4126327643148e-06	0.000107660818910006	3.07585775984118
EWSR1	-0.72135291995484	0.922333021920683	-4.86475638317508	8.47598037527302e-06	0.000108400707240682	3.06859762042392
POLR2C	-1.10067178768565	3.27317686408775	-4.86298517881794	8.53072195626196e-06	0.000109029638153321	3.06236752534897
PRMT5	-0.974370605172121	2.92698221658861	-4.86188505607698	8.56489691060469e-06	0.000109395062040077	3.05849841062892
CHMP2B	0.458776586585575	3.14689187552634	4.86113097190555	8.58839967817388e-06	0.000109575127606192	3.05584652738418
SIPA1L3	0.698960752808568	1.93801730546412	4.86093287403208	8.59458431876263e-06	0.000109575127606192	3.05514990736637
PGM2L1	0.838947550543575	1.58124038221275	4.86089483095257	8.59577252746986e-06	0.000109575127606192	3.05501612858735
RMND5A	0.427371268790973	2.7607083115883	4.86029880056229	8.61440950009152e-06	0.000109741303859098	3.05292024245314
SPTLC2	0.738309383777286	1.84533100767569	4.85996593901886	8.62483478830709e-06	0.000109802721252307	3.05174981390515
CXorf40B	-0.651406619937593	4.36927313811245	-4.85944259073713	8.6412511402556e-06	0.000109940281552616	3.04990965430089
SMU1	0.527600534591348	1.98916585309222	4.85496169351196	8.78306549720828e-06	0.000111672032632577	3.03415776720628
RARS	0.569406742963895	6.53684020152669	4.85460343066282	8.79450189245157e-06	0.000111744925796889	3.03289862321565
KIN	0.681300888196718	2.70045486144922	4.85332008802044	8.83558825957644e-06	0.000112194219552742	3.02838854237641
BZW1	0.478367383648522	4.30492687608279	4.85214899694752	8.87324480626569e-06	0.000112599407700235	3.02427340233667
GTF3C4	0.602980657594673	2.84715403165552	4.85132679047642	8.89977675672994e-06	0.000112862994171268	3.02138447889468
LOC653061	-1.72314925480025	3.87688993867098	-4.84948117067345	8.95961656701814e-06	0.000113548361835437	3.01490044305345
CRIPT	0.459952627192164	4.24343537953315	4.84843869580639	8.99359018815292e-06	0.000113905244057195	3.01123849273263
LOC151174	-0.547303065426178	1.04074956619801	-4.84488775433253	9.11026216176514e-06	0.000115308376314899	2.998767509444
ODF2	0.426365870748968	1.44139669031015	4.8446521477175	9.11805559480217e-06	0.000115332513407979	2.99794019488233
LOC100506428	0.448763254434958	1.72551469407534	4.84382610501116	9.14543114624059e-06	0.00011560414996664	2.99503974794101
TTC22	0.718793468884393	4.27515809449008	4.84044153996165	9.25844016747849e-06	0.000116936345730875	2.98315793078189
C9orf142	-0.724287160243571	3.00346313530684	-4.84019721948353	9.26665059742257e-06	0.000116936345730875	2.98230036238814
ZC3H13	0.446766973011346	1.62573421773094	4.84013550004989	9.26872581636547e-06	0.000116936345730875	2.98208372928119
TGFB1I1	-0.653622265021106	1.14528941446689	-4.83864787528625	9.31888268985268e-06	0.00011749348040044	2.97686258245487
CPNE1	-1.01251911460809	1.57127524920363	-4.83763933867392	9.35303757850422e-06	0.000117848273489153	2.97332330026617
IGF1R	0.640290416472235	3.85551623811743	4.83485324434074	9.44802882019427e-06	0.000118897204767972	2.96354766937091
LOC100506124	-0.660141787682305	0.751346724826738	-4.83484174623401	9.44842279506624e-06	0.000118897204767972	2.96350733081806
BECN1	0.447773162135982	3.88684918200658	4.83416638268456	9.47159189923888e-06	0.000119112259359299	2.96113804157428
FAM160A2	-0.817953033502622	4.40240319138235	-4.83205552973796	9.54436611670396e-06	0.000119950458835523	2.95373374847764
DPY19L2	-0.492838023027681	0.597056928384992	-4.83010442192039	9.612119398336e-06	0.000120724522674101	2.94689105852668
GOLGA8IP	-0.851844631496173	1.95603019035954	-4.82918086488856	9.6443543214015e-06	0.000121051783612569	2.94365249351905
CDK10	-1.11719575185836	1.9439872345761	-4.8279792906558	9.68645126541426e-06	0.000121502330117325	2.93943943431881
MDK	1.49759273766585	3.86398899597338	4.82777028563945	9.69379205529884e-06	0.000121516614036769	2.93870665060123
ACP6	-0.904172592262184	1.427171146229	-4.82746279458999	9.70460182302579e-06	0.000121574337288072	2.93762859446162
ADCK5	-0.931820299397329	2.4257368238219	-4.82713839273806	9.71601887192875e-06	0.000121639589621534	2.93649128215288
DPH3	0.707897367390177	3.00083137652308	4.82675577561993	9.72950165148204e-06	0.000121730603995841	2.93514991755542
ILK	-0.935115532613384	3.56255740468203	-4.82637317329282	9.7430022162951e-06	0.000121821724584473	2.93380865152212
RFC4	0.596415430799975	3.2534149408158	4.82619411381608	9.74932683193378e-06	0.000121823061618673	2.9331809495008
OSTM1	0.623883347966993	3.68639320994683	4.82589350418514	9.75995379329601e-06	0.000121878122799266	2.93212717029919
RNFT2	0.626225773380474	1.3860649844104	4.82439918319618	9.81294852593942e-06	0.000122461847432313	2.92688929534083
FAM204A	0.366809887369832	2.93480964138828	4.8238317182665	9.83314682862495e-06	0.000122566449886819	2.92490041132996
NFYA	0.428764781994048	1.76461838781224	4.82381221810238	9.83384163844637e-06	0.000122566449886819	2.92483206785195
ECT2	0.916244194491778	2.13892745682899	4.82361072196911	9.84102395511191e-06	0.000122577992595364	2.92412587852338
XPO4	0.311394812731265	1.30005265407806	4.82339981213649	9.84854732060686e-06	0.000122593765980083	2.92338671062934
ID3	-0.939500984644986	3.24871526518131	-4.82155827261098	9.91447642189598e-06	0.000123336086688386	2.91693333932613
ZNF484	0.23584250252464	0.627060020411732	4.82086687006348	9.93934071791513e-06	0.000123566943328751	2.91451071330035
MFAP1	0.549171827900019	4.82411083609731	4.82045216282558	9.95428372813207e-06	0.000123674242920286	2.9130576816266
CLCN3	0.656157873200464	1.82968270425759	4.81902142605599	1.00060059224185e-05	0.000124238069732539	2.90804515621899
LYPLA1	0.488986428073086	3.82126162656553	4.81870691598382	1.00174108993914e-05	0.0001243009067459	2.90694337145654
NSRP1	0.952945934777635	3.10822220545822	4.81745012166116	1.00631127221873e-05	0.000124703784395301	2.90254091363421
C20orf29	0.763870023637925	3.5900791071205	4.81732003800071	1.00678546927575e-05	0.000124703784395301	2.90208526907742
CD58	0.681832398959468	3.29217244365218	4.81728937038383	1.00689729451011e-05	0.000124703784395301	2.90197785028357
CORO1C	0.609060087883197	1.97521735134686	4.8169854663037	1.00800609590697e-05	0.000124762245338631	2.90091338837939
C3orf26	0.579374406631292	4.86968898335992	4.81639725056898	1.01015561011734e-05	0.000124949361546901	2.89885317361791
SPAG8	-0.902223363995858	0.717358388773723	-4.81609644541491	1.01125657351385e-05	0.000125006624888687	2.89779965199874
KLHDC8B	-0.990166376149463	2.58287287105102	-4.81526669443016	1.0142995968591e-05	0.000125303732668729	2.89489373325038
C1orf115	-1.05673544092346	2.1395906675204	-4.81475011156105	1.0161986325499e-05	0.000125459230041274	2.89308469020398
PLBD1	0.623279320144245	4.97562048947267	4.81452600331542	1.01702356937106e-05	0.000125482007523219	2.89229990285397
RNF38	0.644423673152709	1.71244126961629	4.81361879165729	1.02036969214757e-05	0.000125815628560399	2.88912317321103
CDKAL1	1.69860781568185	3.46035308767503	4.81324207858133	1.02176230804985e-05	0.000125870597324018	2.88780413688282
CDC37L1	0.576746569099479	2.13261499671835	4.81315071315795	1.022100343707e-05	0.000125870597324018	2.88748423366563
RNF185	-0.92575212241549	1.75248475757886	-4.81284642913659	1.02322692908792e-05	0.000125886545199433	2.8864188451755
PABPN1	-0.673678580606372	4.67715149839196	-4.81276871331962	1.02351485991271e-05	0.000125886545199433	2.8861467438495
IL6ST	0.57710418233292	2.93934105463546	4.81172452310296	1.02739119615519e-05	0.000126284038307833	2.88249097692542
GRM2	-0.147224796667203	0.191236209886391	-4.81146650504237	1.02835124460466e-05	0.000126314373722425	2.88158769561881
ZNF561	0.415678998411558	1.6532389481825	4.81131178026059	1.02892737437345e-05	0.000126314373722425	2.88104603836518
DMAP1	-0.617007649353314	4.12942939180316	-4.81057646587765	1.03166969378994e-05	0.000126512447355742	2.87847197051017
C2orf15	0.899826173371942	1.89481870683886	4.8104484112815	1.0321479976909e-05	0.000126512447355742	2.87802371578627
CD40	-0.628523570420994	1.36341882049481	-4.81036011010138	1.032477942744e-05	0.000126512447355742	2.87771462084697
RASSF6	0.335938723228262	0.610709502782841	4.81003237844358	1.03370344305916e-05	0.000126581477168378	2.87656743051464
MAGOHB	0.563193164030425	3.38692215759405	4.80986405637386	1.0343334096186e-05	0.000126581477168378	2.875978250177
SSR1	0.545779468094009	2.85075405191695	4.8082838792808	1.04026576421143e-05	0.00012722800947687	2.87044757656124
SUPT5H	-0.718699052310766	3.2947558058472	-4.80750534023689	1.04320080866046e-05	0.000127474527170639	2.86772295905619
ATF7	0.362798834941306	0.939646071791462	4.80740422147553	1.04358261410558e-05	0.000127474527170639	2.86736909267588
NUDT15	0.630138427121154	1.19555993340838	4.80516984678851	1.05205416097348e-05	0.000128360270797918	2.85955071121384
RBM45	0.595321049908114	2.7401699972322	4.80514621800849	1.0521441070865e-05	0.000128360270797918	2.85946803949436
MVK	0.612699146160587	5.95761026885097	4.80457985754418	1.05430228643705e-05	0.000128543526435352	2.85748652711978
LINS	-0.452762849309381	0.974877711536975	-4.80410627115824	1.05611026386869e-05	0.000128683883084449	2.85582968073475
ADSSL1	-1.71774539430337	4.43539042432115	-4.80385255845849	1.05708009223624e-05	0.00012872200277927	2.85494209426302
PITRM1	-0.811263908319147	2.19488365908764	-4.80348826158141	1.05847415733323e-05	0.000128811702885901	2.85366767732567
LTF	2.77750280602182	3.21837130055336	4.80068856929575	1.06924800379278e-05	0.000130042061690329	2.84387496586233
LOC400756	-0.251550756594052	0.223699466381327	-4.80036338266186	1.07050632707797e-05	0.000130114332918355	2.84273769829389
GNG10	0.533515375406703	5.22168458988232	4.80007815970666	1.07161120154884e-05	0.000130167875213555	2.84174022290361
C7orf44	-0.488540226783042	2.18708559956835	-4.79861068880108	1.0773134322081e-05	0.000130779442857827	2.83660863213446
FAM105B	0.329152175840888	0.944731485470149	4.79570068565074	1.08870890313326e-05	0.00013208095070644	2.82643471997613
NEK4	0.544102193774278	2.70266303933044	4.7954922443695	1.08952966168213e-05	0.000132094667424471	2.82570607576903
ZCCHC7	0.613290225856774	1.49071519288605	4.79532964003433	1.09017035280646e-05	0.000132094667424471	2.82513767267587
PIK3C3	0.425341704413191	4.09734517516801	4.79474603722979	1.09247289179665e-05	0.000132291850240864	2.82309768916393
RFX2	0.698697082695399	2.29642742405382	4.79455165026933	1.09324087908854e-05	0.000132303079332808	2.82241823408786
MC1R	-0.924926979451641	1.3815550241526	-4.79416383034557	1.09477466257048e-05	0.000132406913356441	2.82106269511914
IFT46	-0.896707682936837	2.68667962090338	-4.79187816897006	1.10385703799498e-05	0.000133423016319776	2.81307466129624
LAD1	0.72806706981578	5.07513452165021	4.78886322684329	1.11595009339896e-05	0.000134772425181788	2.80254049838246
LZTS2	0.433568342974963	5.65662214059265	4.78875244388776	1.11639690741613e-05	0.000134772425181788	2.80215348065495
RPL15	-0.465567260920764	6.69449210082574	-4.78772111678151	1.12056489970778e-05	0.000135091328662197	2.79855075447901
PRINS	-2.01182313307096	3.22370260527523	-4.78748333650519	1.1215280185485e-05	0.000135091328662197	2.79772016775196
LAMA5	-1.18133303233164	2.41556501599998	-4.78743427274462	1.12172684994455e-05	0.000135091328662197	2.79754878615324
CASP5	0.78941313678121	3.74915025361415	4.78741400622746	1.1218089902749e-05	0.000135091328662197	2.79747799465959
CNOT4	0.379340116708795	2.10050702606094	4.78724702123279	1.12248600552267e-05	0.000135091328662197	2.7968947166352
TSC2	-1.02145348748351	2.36063628259695	-4.78572005021848	1.12869543882775e-05	0.000135755246979448	2.79156143297988
HYI	-0.947302478383838	5.44731528692772	-4.78486619405099	1.132182278845e-05	0.00013605144559166	2.78857948263302
SPSB2	0.693374730744599	4.08470337374273	4.78477706224539	1.13254686755473e-05	0.00013605144559166	2.78826821834819
KCMF1	0.361418741821255	4.1259186703444	4.78312892889294	1.13930919240099e-05	0.000136779932639171	2.78251310702372
CRTC3	-0.344632174206371	0.893871709254905	-4.78231117770789	1.14267908213291e-05	0.000137100497588672	2.77965793312454
THNSL2	-1.88350235006179	3.89277669469521	-4.7820377191722	1.14380815695749e-05	0.000137151978086096	2.77870320277263
CLDN3	1.29883366076643	4.65364296405516	4.78122680855971	1.14716271974799e-05	0.000137470086654571	2.77587220046524
MFI2-AS1	-0.927267935592532	0.994831580943428	-4.77962727990757	1.15380785354976e-05	0.000138181890431543	2.77028865161933
ERP27	0.943555771635268	4.31058579175536	4.77848481552655	1.15857717317801e-05	0.000138610282020025	2.76630110980775
ERO1L	0.542407866138205	1.79462874721492	4.77843160239404	1.15879978537641e-05	0.000138610282020025	2.76611539048212
HLTF	0.587333791803744	3.27558575249628	4.7777261163769	1.1617550765547e-05	0.000138878994599977	2.76365325893401
CPSF3L	-1.00891018019926	1.66736953063467	-4.77693722615307	1.16506847762962e-05	0.000139153874535376	2.76090024115902
PNISR	-0.991850059776697	4.00153009092273	-4.77684059853375	1.16547495591564e-05	0.000139153874535376	2.76056305037165
GZF1	0.417444573550478	1.49498784651264	4.77600893465171	1.16897921000621e-05	0.000139487269559389	2.75766101056831
PDCD11	0.521847843798424	4.65787860618356	4.7751709137706	1.17252066975328e-05	0.000139824695571978	2.75473701734099
RCN1	0.970842733525638	3.81280844375232	4.77440153612332	1.17578128004335e-05	0.000140128239780349	2.75205273411119
PCF11	-0.600464393188798	1.33990437803544	-4.77353764947512	1.1794529846733e-05	0.000140480378897896	2.74903894927334
CCPG1	0.661266790361428	2.87430170859527	4.77298262100571	1.18181788810032e-05	0.000140676536339912	2.74710278676121
KRTAP1-3	0.939333638329938	6.56801277296445	4.76914510924263	1.19829634092126e-05	0.000142551428097573	2.73371876595661
DHX33	0.307776232120065	0.859322783449501	4.76768719739248	1.20461538580221e-05	0.000143216196929749	2.7286352999106
TBL2	0.414271255452671	5.00722688850971	4.76631515420724	1.2105919995338e-05	0.000143839472691727	2.72385187972002
LRRFIP2	0.453346162185611	2.80427441586086	4.7636232891806	1.22240210138273e-05	0.000145154693166011	2.71446889990357
POTEF	-1.38521859625477	3.23592615634703	-4.76174810593973	1.23069563442558e-05	0.000146050996761359	2.70793402092825
GGN	0.478931689438578	1.08566908704593	4.75847374316526	1.24530951558781e-05	0.000147695819242808	2.6965258805139
EPS15	0.413764854020683	1.52130682664248	4.75800821968534	1.24740092894705e-05	0.000147854364191528	2.6949042468555
FAM122B	0.384063568002399	1.01055283686622	4.75730499583629	1.25056674861696e-05	0.000148139989756059	2.69245472850879
KLKB1	-1.06105069035228	1.13764738822826	-4.75692008113919	1.25230290768953e-05	0.00014823248713974	2.69111403595217
RHBG	-1.48923217526813	3.96792781859556	-4.75679652467003	1.25286070894406e-05	0.00014823248713974	2.69068368801754
PDGFRL	-0.528082123213355	0.59962500233498	-4.75589018055341	1.25695987197445e-05	0.00014857237247891	2.6875270401296
CHUK	0.637062135894862	1.10798201455547	4.75582614021267	1.2572500054613e-05	0.00014857237247891	2.68730400839455
RSBN1	0.288697509822087	0.521400534479789	4.75521774153884	1.26000961062106e-05	0.000148808729963221	2.68518522075859
DIAPH2	0.71084127602022	2.58128559432501	4.75310487697555	1.2696393097732e-05	0.000149855680701123	2.67782798419522
C2orf69	0.401146461656125	2.54395472093335	4.75284322358359	1.27083682901333e-05	0.000149906718789032	2.67691697986725
TRPS1	0.648149256296396	3.18189984444882	4.75181037356036	1.2755747035988e-05	0.000150375061176964	2.67332110467294
PNO1	0.732776445891944	1.58332996991216	4.75109394594704	1.27887122669745e-05	0.000150673024321606	2.67082706398307
MBD4	0.655182329017522	3.05777729139184	4.74861605157118	1.2903371796187e-05	0.000151844139129345	2.66220228485585
MAFIP	-0.66946254389553	0.777305986413698	-4.74861085930901	1.29036131092921e-05	0.000151844139129345	2.66218421434433
GRHPR	-1.84628601543843	5.74059432629476	-4.7477694738096	1.29427752670351e-05	0.000152213562909375	2.65925607772802
C14orf45	0.754235202929865	2.22112742563452	4.7475887355349	1.29512028467581e-05	0.000152221306164686	2.65862711445557
MRPL49	-0.512936715972031	3.87383242659048	-4.74699800823495	1.29787850858426e-05	0.000152454038481363	2.65657147842609
CAB39	0.560150995825107	3.06937051096815	4.74668303831476	1.29935151197054e-05	0.000152535615182977	2.65547548108316
VAC14	0.41151195465338	1.91865207085479	4.74632304402564	1.30103707948145e-05	0.000152642032923833	2.65422285327347
LMBR1	0.531703286775324	1.73679288138507	4.7423527533345	1.31976913555275e-05	0.000154747077635458	2.64041077735739
TBC1D17	-0.649140120049246	1.86505946144754	-4.74182312715222	1.32228778259264e-05	0.000154918591813728	2.63856867948803
PVALB	-1.76111422719568	3.74900448363916	-4.74171275079364	1.3228132705781e-05	0.000154918591813728	2.63818479017614
PTPRJ	0.593429391512445	3.1552930525556	4.7404462330303	1.32885762850018e-05	0.000155533497701338	2.63378012773808
ZNF684	0.664630434331103	1.29409867797713	4.73996347909615	1.33116863189322e-05	0.000155710967192142	2.63210135927516
SRP19	0.456764206040733	2.66057713819517	4.73788890429508	1.34114466641601e-05	0.000156784292655661	2.62488794497422
EIF3J	0.424345323874263	5.56456074687486	4.73665863871159	1.34709513098588e-05	0.000157386016108565	2.62061091939428
KIAA0586	0.399167536665324	2.35359599936185	4.73570993324782	1.35170137594252e-05	0.000157750553025121	2.61731308402027
RGP1	0.433831251171196	2.95605180131304	4.73568440358056	1.35182554243443e-05	0.000157750553025121	2.61722434340893
TYRO3	-1.74799633821244	1.96883287947806	-4.73396292443257	1.36022392034072e-05	0.000158636114709737	2.61124101842208
LOC100653189	0.735773760687261	2.0052789520747	4.73303602681442	1.36476696105584e-05	0.0001590712615584	2.60801982111602
ATP6V0E1	-0.721084230764463	5.83434812218364	-4.73146928682119	1.37247982113254e-05	0.000159875131601962	2.60257566697646
CDYL	0.599932129025801	1.2221088295328	4.73067302395155	1.376416028617e-05	0.000160238379374289	2.59980910396406
B4GALT2	-0.450103811983438	2.493252273368	-4.7300356194156	1.37957489066276e-05	0.000160510753163631	2.59759463665465
HIPK3	-0.647917573605421	4.74042968053808	-4.72888303925791	1.38530486518854e-05	0.000161081769873229	2.5935906943072
GFM1	0.598423007106042	2.7284835189057	4.72598110866416	1.39983479289846e-05	0.000162674751466545	2.58351166286724
LOC148413	-1.14148993469229	1.63557678407185	-4.72561568620777	1.40167498095347e-05	0.000162792044468414	2.58224267188801
SOX21	0.460039745298102	1.0280719081555	4.72153999472522	1.42236014170629e-05	0.000165096577348646	2.56809218445275
RPS9	-0.664110040949693	5.92862279282577	-4.72053821948629	1.42748988899985e-05	0.000165593898136022	2.56461495208185
PSMA7	-1.10402919709739	4.71141556659905	-4.71890568204928	1.43588830567278e-05	0.000166469583272466	2.5589490227541
HMGB3	0.914458813629995	3.17946976941549	4.71847028042313	1.43813632509968e-05	0.000166631608620214	2.55743805734626
UBTD2	0.353804089226133	1.04375287641418	4.71787179517939	1.44123197268881e-05	0.000166891595986358	2.55536125030242
PPP1R8	0.449242576849296	3.72630175473846	4.71687203706242	1.44641771856617e-05	0.000167393162196498	2.5518922529558
LDLRAP1	-0.446927452116613	0.595703526326862	-4.71650068663559	1.4483485525468e-05	0.000167517669362748	2.55060381337462
RABL3	0.404454184373354	1.20915855550107	4.71406568786833	1.46107184357947e-05	0.000168889561246328	2.54215647899421
C5orf43	0.536104453164258	4.40210233277499	4.71378776775413	1.46253094811796e-05	0.000168958542844783	2.54119246427848
PAK1IP1	0.377280016024571	2.22813167603035	4.71320291654339	1.4656061184021e-05	0.000169214028743974	2.53916389026767
PLK2	1.34085655490294	4.19794856128754	4.71289136981137	1.46724682075686e-05	0.00016930369233857	2.53808332817133
MST1	-1.17767921358386	6.69218247428704	-4.7102053753009	1.48146672192016e-05	0.000170843893364224	2.52876864064103
AGA	0.525439031517169	3.58461786399849	4.70978823135296	1.48368716312133e-05	0.000170999309335508	2.52732225707136
ACSL3	0.597550361792867	2.99324717206313	4.70950897054116	1.48517547397212e-05	0.000171070212001974	2.52635399529182
C8orf83	0.599755138064209	3.21410519852987	4.70824256275159	1.49194307244469e-05	0.000171748769790886	2.52196339765411
LINC00085	-0.667428632127788	2.29576869845012	-4.70787094513108	1.49393468223369e-05	0.00017187705360543	2.52067511348888
MPDU1	-0.885440183024261	3.54375621135581	-4.70652225469037	1.50118455528317e-05	0.000172609794552014	2.51600001040999
TRMT1	-0.571720451049618	3.60021474366971	-4.70483267497156	1.51031538060538e-05	0.000173557825526107	2.51014411696693
CTCF	0.517931806285257	1.508699938598	4.70271993180492	1.52180941718918e-05	0.000174776154226187	2.50282294739963
MRPL47	0.501634903628268	5.68006836670958	4.70174794908313	1.52712598335039e-05	0.000175284003466808	2.4994552988688
ARF4	0.568176317046865	6.02874071034186	4.7003517374166	1.53479476161002e-05	0.000176061087612559	2.49461837653583
SERINC1	0.571444706053223	5.61163161948509	4.69988993430557	1.53733951125707e-05	0.000176249813013808	2.49301868896637
AUP1	-1.61238354505422	3.47137070862889	-4.69882455153066	1.54322599482186e-05	0.000176821210038274	2.48932847564215
ARHGEF4	-0.820889957737901	1.50668928101984	-4.69843842222192	1.54536487779983e-05	0.000176962793984407	2.48799111771999
PLA2G4F	-0.567224441959637	0.989046483119617	-4.6960676605774	1.55856081838261e-05	0.00017831551193134	2.479781101398
ARHGEF12	0.579585811205883	3.40148778177481	4.6959894587965	1.5589979683478e-05	0.00017831551193134	2.47951031892813
TCP11	-0.127708551082521	0.16103981235127	-4.69513702907762	1.56377084569264e-05	0.000178757072226698	2.47655882002964
ATP6V1G1	0.577671814706509	6.95293512298188	4.69211358545754	1.58081488670508e-05	0.00018060003542398	2.4660922797737
BAIAP3	-0.729809745521246	0.947140652794303	-4.69134598657666	1.58517086113003e-05	0.000180946980712688	2.46343550601378
GORASP1	-0.359159713708292	0.41209534397731	-4.691253094502	1.5856987999984e-05	0.000180946980712688	2.46311400636975
TBL1XR1	0.387751671503489	3.48883996498926	4.68995086010413	1.59311796383015e-05	0.000181687778028662	2.4586072805012
C1orf131	0.468754230444173	1.2098807919318	4.68913328940065	1.59779318389629e-05	0.000182066427223915	2.45577815692718
CHMP7	-0.42405518849461	1.48139096770141	-4.68904539299641	1.59829661014206e-05	0.000182066427223915	2.45547401358609
MTMR12	0.630713459139674	1.76093552046004	4.68838199220332	1.60210123447876e-05	0.000182393779704488	2.45317856751424
IARS	0.413040831953468	4.36873121300724	4.68714230106302	1.60923462024504e-05	0.000183099500083978	2.44888949076711
TFCP2	0.380417409953396	1.94511747039083	4.68694860956626	1.61035195060498e-05	0.000183120288846218	2.44821940538862
COL4A1	0.982988153267898	3.01754972754631	4.68568912709069	1.61763591172566e-05	0.000183841881777499	2.44386247579592
DDIT3	-0.722579741407625	1.5934962015424	-4.68204833865685	1.63887305244857e-05	0.000186147476618115	2.43127094208806
TBC1D3F	-1.82172849163719	3.23365136799122	-4.68181915547334	1.6402189740905e-05	0.000186192412278998	2.43047847223184
SMARCE1	0.683517043217691	4.75043142101502	4.68113998524848	1.64421387095473e-05	0.000186537824977511	2.42813014237329
NPIPL3	-1.40930561872846	6.38321641914349	-4.67940551137524	1.65445925041019e-05	0.00018759155146578	2.42213366398592
ARFIP2	-0.806417119105681	3.27190619229687	-4.67810083850001	1.66220688452802e-05	0.000188307361650093	2.41762378715751
CHEK1	0.760768981284925	1.33779662033408	4.67801892263118	1.66269451158404e-05	0.000188307361650093	2.41734064717281
ZBTB8OS	0.437536455095949	4.43836706241077	4.67600312008509	1.67473824084985e-05	0.000189561792911445	2.41037380597591
KIAA1908	-0.738702918239537	1.4816721294404	-4.67573435725303	1.6763504276517e-05	0.000189634722453694	2.4094450367081
NHP2	-0.50000031788094	4.61361510899156	-4.67517678909919	1.67969986077917e-05	0.000189903977912558	2.40751831607117
CAPRIN1	0.509971302979667	3.8854798702679	4.6745793361513	1.68329614189667e-05	0.000190200814926075	2.4054538889552
AIDA	0.50580163216624	0.970884997633885	4.67414796693802	1.68589737804451e-05	0.000190384941371908	2.40396342056746
ACTG2	-3.21125200628586	2.60590460266715	-4.67294547854405	1.69316934014469e-05	0.000191096007381653	2.39980891631035
TMEM9B	0.795702120684897	6.57886797835504	4.67243440073449	1.69626931140724e-05	0.000191335662742672	2.39804333268036
HSPA4	0.491209424001856	5.29488812574213	4.67177230856217	1.70029350831543e-05	0.000191679233074938	2.39575618426387
CPSF2	0.532720035132545	1.67439907195328	4.67150730455304	1.70190681335012e-05	0.000191750777423628	2.39484078980223
HEG1	0.760401568413082	3.78625369805522	4.67100355160976	1.70497770776003e-05	0.000191986369127254	2.3931007595613
LEP	-0.219067843745207	0.199348000816876	-4.67028048086829	1.70939502706507e-05	0.00019237321519406	2.3906033289493
TMOD3	0.456942073860129	1.93803566006572	4.66965390978819	1.71323185289272e-05	0.000192694326600041	2.38843934636355
THUMPD1	0.435359268768146	3.00167603641127	4.66752302097342	1.72634342762618e-05	0.000194057640719907	2.38108092838186
POLDIP3	-0.865042343022274	4.3140159107956	-4.66714763292372	1.72866335417625e-05	0.000194207001710867	2.37978479479864
ZNF33B	0.471152177149346	0.806878958255884	4.66658717304328	1.73213270334235e-05	0.000194485249607947	2.37784973875884
BICC1	0.760949231354696	4.22980514892279	4.66619328189234	1.73457502757762e-05	0.000194647929641055	2.37648984640817
FAM110B	0.829184451886812	2.22747818474061	4.66510153530264	1.74136199232945e-05	0.000195297684692106	2.37272091790808
CLCN2	-0.598582097407426	0.961154266291009	-4.66471500141081	1.743771131429e-05	0.000195455994153824	2.37138662391854
CSAG1	-0.612141709613717	0.494896752936222	-4.66422025655666	1.74685946150999e-05	0.000195690208286822	2.36967886685676
PRKCD	-0.869501488315636	3.10012072627785	-4.66392285256045	1.74871850566425e-05	0.00019578652389417	2.36865233037041
TIMP4	-0.660831921167148	0.770952767381056	-4.66308999658765	1.75393489172431e-05	0.0001962584028187	2.3657777601216
LOC100289058	-0.609059742296995	0.636491528891714	-4.66099654719581	1.76711385100965e-05	0.00019756599399626	2.35855335919049
NFATC3	-0.566153256108235	1.81332157282048	-4.66091370433227	1.76763735760447e-05	0.00019756599399626	2.35826750332248
NFYC	0.504096781026435	3.39200439279903	4.66057309891645	1.76979132697783e-05	0.000197693965048327	2.35709224228466
HTRA1	-1.39711979532928	7.30148564040141	-4.65853981309774	1.78270310689366e-05	0.000199022803267051	2.35007721266728
LOC100507619	-0.822461907521797	2.54755140228322	-4.65590535840823	1.79956923630075e-05	0.0002007913442303	2.34099022306184
ATP5B	-1.18339771219832	6.37857942834645	-4.65547696484347	1.80232655034271e-05	0.000200984542406743	2.33951279826398
PTPRE	0.720570672515819	1.26911705346278	4.65473834883609	1.80709026760805e-05	0.000201401135456453	2.33696564151778
TEAD1	0.535408592194208	3.64411478062799	4.65372597798059	1.81363954059883e-05	0.000202016142802461	2.33347473412142
ZNF248	-0.338200112531906	0.648068451185065	-4.65249625471884	1.82162608314708e-05	0.000202790453676709	2.32923481998324
MEX3C	0.532762119010869	3.06555242009141	4.65034516761249	1.83567911024606e-05	0.000204238846150205	2.32181943520447
POLG2	-0.595726031706167	2.68250925506152	-4.64961708055252	1.84045961725788e-05	0.000204654513512676	2.31930988462558
DRAM2	0.540849349816248	3.75869827045108	4.64893511551031	1.84494831216611e-05	0.00020503727895786	2.31695947339803
RING1	-0.454420877967156	3.5123311847033	-4.64671575712399	1.8596302129678e-05	0.000206551784368924	2.30931151434903
HADHA	-1.33571573557342	3.51395011399501	-4.64549172595725	1.86777636220245e-05	0.000207321489987923	2.30509420927831
HDAC5	-0.659684387015756	3.20598121609798	-4.64535681905047	1.86867631969924e-05	0.000207321489987923	2.3046294298675
ST3GAL4	-1.26972488644511	1.67224147096684	-4.64390818180828	1.87836681570036e-05	0.000208278670175535	2.29963900471953
CES4A	-0.274651344371961	0.273841216901266	-4.63884707688437	1.91260895839243e-05	0.000211955584399224	2.28220970181554
ZNF610	0.455988922866445	1.05528707285223	4.6377412596508	1.92017131460846e-05	0.00021267335538227	2.278402708248
SFT2D3	0.33832484268787	1.9423158072915	4.63615618161894	1.93106209673783e-05	0.000213758755149064	2.27294651106989
PIBF1	0.610456484481147	2.0342788275967	4.63531049209506	1.93689730632216e-05	0.000214283618987974	2.27003581617464
OR7E91P	-0.232878168076996	0.444340316843227	-4.63507709368209	1.93851076890425e-05	0.000214341091959035	2.26923254942229
ATAD1	0.516892299169835	3.84664030847701	4.63480826643434	1.94037077292101e-05	0.00021442574480452	2.26830737401464
LOC100288594	-0.545924249789713	1.0545454783426	-4.63273101306937	1.95480202652347e-05	0.000215898737912483	2.26115931062552
SYNCRIP	0.550900676560494	3.78105437092681	4.63060576754925	1.96967505161032e-05	0.000217418835415217	2.25384766662246
E4F1	-0.437874161552482	1.94080783898448	-4.63000353001124	1.97390970397378e-05	0.00021776358575427	2.25177603115054
GPN1	0.386880884404489	5.21826640501039	4.62957390581225	1.97693604690488e-05	0.000217974721254965	2.25029824570958
OSGEPL1	0.565059896614579	2.48206672377934	4.62815577899802	1.98695772856973e-05	0.000218956483553806	2.24542075166696
ZNF3	-0.829479582386502	1.95174982189445	-4.62779225651095	1.98953465548672e-05	0.000219117214755207	2.24417056910003
MRPL24	-0.639892611594655	5.73067088155992	-4.62705830598458	1.99474740140365e-05	0.000219567897953381	2.24164659677855
TXN2	-0.906078304557607	4.66039790422633	-4.6266745226525	1.99747845305163e-05	0.000219745060812131	2.24032688498385
IL4I1	2.03664180119433	3.30034393370196	4.62561799231037	2.00501571557558e-05	0.000220450465293335	2.23669407254318
CHI3L1	-0.998153632096561	0.84216090907504	-4.62374626167846	2.01843676759726e-05	0.000221801635375957	2.23025920995009
DLD	0.555331068243101	6.59515028606187	4.62183793194638	2.03221045953795e-05	0.000223190019807887	2.22369979256021
GSPT2	0.538209175321771	2.60240410681508	4.62140419721866	2.03535377698228e-05	0.000223410008696997	2.22220911432951
RASL10A	-0.561940759990371	1.49100651301388	-4.62046539255499	2.04217363524094e-05	0.000224033079704791	2.2189828170747
TRPM4	-0.863598399905287	1.94852171887377	-4.61899349130462	2.05291101578029e-05	0.000225084977796213	2.2139251051709
RBM27	0.36377235018432	2.201576922361	4.61871881155853	2.05492086656283e-05	0.000225179331871172	2.21298134182893
IQCH	0.267362655265374	0.592359641408663	4.61557329715403	2.078074088264e-05	0.00022758918731893	2.20217566906595
IFFO1	-0.852107659874783	4.26179569204877	-4.61486302406004	2.0833373106247e-05	0.000228038144843965	2.19973617723215
RSPH1	1.01567073086494	4.27045337340359	4.61346769806091	2.0937147558034e-05	0.000229046081577085	2.19494433387695
ZNF544	0.467298145697302	2.24305939262949	4.61281834848323	2.098561331325e-05	0.000229448170561667	2.19271456552595
HNRNPUL1	0.473649239185548	3.08429139309498	4.6125837840349	2.10031474779997e-05	0.00022951180621107	2.19190914333543
NUDT19	0.591143781200611	1.15781191033952	4.61241209285653	2.10159907952956e-05	0.000229524140274374	2.19131962096609
CCS	-0.955392511217967	4.2323833622659	-4.6117763510977	2.1063614029394e-05	0.000229916094528088	2.18913681582149
MIA3	0.423369185688132	1.49715551037948	4.61149503283622	2.10847210760448e-05	0.00023001834078115	2.18817096152183
RNF149	0.723026274758472	6.18613006502571	4.61002398285851	2.11954289770307e-05	0.000231097406759579	2.18312083963783
SLC2A11	-1.10593876664813	2.2402256229513	-4.60954681430564	2.12314612215585e-05	0.000231242137730362	2.18148288232738
L3MBTL2	-0.368350406956197	2.69212177001494	-4.60952540744706	2.12330791087454e-05	0.000231242137730362	2.18140940175595
SGMS2	0.433203575250735	0.82001063016122	4.60937949560136	2.12441100349436e-05	0.000231242137730362	2.18090855324848
PLEKHF1	0.937904277768427	2.88535298455402	4.6090647262272	2.12679256158502e-05	0.000231372829867492	2.17982811992234
MCART1	0.475238249524614	1.09790153706794	4.60783737022214	2.13610368237653e-05	0.000232256822690363	2.17561560496103
ADHFE1	-0.976633952815177	2.53910062225254	-4.60689962810188	2.14324447663473e-05	0.00023290398796841	2.17239745904318
NOC3L	0.593454149690162	3.56961952463075	4.60664629112025	2.14517759811292e-05	0.000232984837471322	2.17152811005286
AFMID	-0.703286884907981	1.02149578367009	-4.60641977391723	2.14690750750843e-05	0.000233043539028325	2.17075081487336
RPLP2	0.539058111191734	10.7969434664159	4.60619137970998	2.14865312892775e-05	0.000233103880149952	2.16996709718419
RNASEH2A	0.449323063910885	3.65326591510429	4.60428930701117	2.16324457058436e-05	0.00023455700537609	2.16344099610907
PIK3R2	-0.286039367206444	0.49377547720851	-4.60400020087191	2.16547084440516e-05	0.000234639304368709	2.16244917184538
ZNF687	-0.825022808502204	1.61702602465116	-4.6038797913265	2.16639872200783e-05	0.000234639304368709	2.16203609664794
HIST1H2AC	0.74458223899071	2.65313018360419	4.60309112513949	2.17248578769139e-05	0.000235168585846615	2.15933063756773
CPO	-0.282706251001879	0.363185218565663	-4.60251752731217	2.17692339041703e-05	0.000235518829312208	2.1573630929657
NEAT1	-2.20679359243101	3.2486831605236	-4.60141039337044	2.18551367002426e-05	0.000236317711571663	2.15356575362293
RELB	1.15774240114437	5.1841638974829	4.60072316859998	2.19086248125427e-05	0.000236765408688444	2.15120887277937
COQ7	0.435546075610217	2.77376875233331	4.60045172249389	2.19297871680508e-05	0.000236863461953484	2.15027797748931
CABLES1	0.446576821803642	5.19871761840698	4.59883947190494	2.20558920899336e-05	0.000238025896223468	2.14474947779645
LOC100509100	-0.349054211514636	0.361814507043687	-4.59873619779149	2.20639939031029e-05	0.000238025896223468	2.14439537649269
INPPL1	-1.36779778242014	3.36655210234874	-4.59861053982661	2.2073855634055e-05	0.000238025896223468	2.14396453164219
CALR	0.693405552471984	7.25366392239404	4.59818603916217	2.21072025581281e-05	0.0002382543562824	2.14250908313787
PTPN11	0.643344675039193	4.7949011399821	4.59695646698718	2.22040698326206e-05	0.000239166762083856	2.13829371840614
TNIP2	-1.17691526236253	1.85979637229813	-4.59657338070724	2.22343343285563e-05	0.000239361160713958	2.1369804868478
ZNF134	0.432681217490703	1.40684064107692	4.59623876509858	2.226080246225e-05	0.000239514498980156	2.13583345706574
MAN1A1	0.781294964201187	1.59363913508874	4.59413459478325	2.24279479606968e-05	0.000241180452466483	2.12862148120066
PDCD6IP	0.406051249813241	3.83440018460944	4.59275068028619	2.25385460744713e-05	0.000242236825692329	2.12387902057297
KIAA0930	0.59801317186037	4.18676430964087	4.59175125662671	2.2618747365735e-05	0.000242877450233315	2.12045457597072
NUP214	-0.879610158246242	3.45814335934244	-4.59169905258687	2.26229442492625e-05	0.000242877450233315	2.12027571284663
RBM41	0.375127224767615	1.74106346532092	4.59119003669403	2.26639058069253e-05	0.000243060362823428	2.11853175763623
MUTYH	-0.437446577216757	3.0686236627075	-4.59117902579892	2.26647926748534e-05	0.000243060362823428	2.11849403388895
NRBF2	0.378103989780438	0.970640431224914	4.59096350544812	2.26821584851878e-05	0.000243113529103001	2.11775566166179
ATP5H	0.418170100869759	9.0030884641166	4.59013187937348	2.27492894380513e-05	0.000243699741913472	2.11490666834574
PVR	-0.485142359283645	0.646639096538134	-4.58882570478245	2.28551183609564e-05	0.00024469963609083	2.11043246121076
CNOT2	0.447490500913784	3.69225101744904	4.58786358202591	2.29333783270813e-05	0.000245308605389702	2.10713716943872
KLHDC3	-1.00230098945743	1.98014204315171	-4.58781868144579	2.29370369557461e-05	0.000245308605389702	2.10698339205079
CPSF7	-0.299050638419109	0.779174433315772	-4.58700960543009	2.30030603898095e-05	0.000245880503119224	2.10421255833955
FAM175B	0.644468507356944	1.72068756298734	4.58664181176137	2.30331348598113e-05	0.000246067726994702	2.10295305694059
JMJD6	-0.655665868817169	1.13583437979964	-4.58630399486977	2.30607919009753e-05	0.000246132310428621	2.10179625306339
GABPB1	0.347635185543913	1.12588373732212	4.58626111608772	2.30643046979507e-05	0.000246132310428621	2.10164942395403
SMC4	0.429505381739491	1.10275521420183	4.58534327138491	2.31396233290301e-05	0.000246801654809846	2.09850662142637
SAP30BP	-0.371326367074766	2.82851299649807	-4.58478601093249	2.31854692258821e-05	0.00024715609278711	2.09659864688931
PHB2	-0.419104814684325	7.20852887191256	-4.58458880011089	2.32017149920362e-05	0.000247194780771596	2.09592345388282
XPO7	-0.470705992000467	0.732218689170005	-4.58303532015769	2.33300756126045e-05	0.000248350875414268	2.0906052741022
MGC24103	-1.76817172274186	2.39749283988335	-4.58296892524752	2.33355770753671e-05	0.000248350875414268	2.09037799721121
C5orf58	2.58168570601161	2.63123203264876	4.58150073977475	2.34575541714642e-05	0.000249513495592562	2.08535264543912
SERPINB1	0.625119702470826	4.44013480733802	4.58108238594174	2.34924247106799e-05	0.000249722232553975	2.08392083238366
TPPP3	-1.41362987056878	1.66765443994282	-4.58095136129352	2.35033562362933e-05	0.000249722232553975	2.08347241437338
FAM134C	-0.641600434973451	1.64460976522073	-4.58080689882263	2.35154146410496e-05	0.000249722232553975	2.08297801398373
SAMD12	0.473698318668666	0.877497033530008	4.5769905574241	2.3836160838099e-05	0.000252991278061145	2.06991989457703
AOC3	-1.03450317468951	3.11702824668514	-4.57374909143203	2.41119372318416e-05	0.000255779743466959	2.05883290428603
ACTA2	-1.6428500119318	4.29851130134039	-4.57316728260296	2.41617642839364e-05	0.000256052163239918	2.05684330762783
ARVCF	-0.565715168675156	2.13949743217197	-4.57314406329984	2.41637549038232e-05	0.000256052163239918	2.05676390770766
UBAC1	-0.813106078115829	4.22861253588624	-4.5729761145928	2.41781581167556e-05	0.000256066298368429	2.05618960194707
IFT27	-1.02219701405175	3.73458975220182	-4.56987746021288	2.44454037496425e-05	0.00025875677777782	2.04559548385503
ELOVL7	0.556933684509217	1.83461894734311	4.56635680925608	2.47525391527062e-05	0.000261866360485406	2.03356279191704
GAD1	-0.53859724721192	1.01255256962087	-4.56600346980509	2.47835707193836e-05	0.000262053157638901	2.03235541472008
BHLHE22	0.519323796278861	1.29682802671505	4.56460226140107	2.49070036929104e-05	0.000263216247764397	2.02756786573149
GOLT1B	0.320021371746859	1.74507418108831	4.56285677902924	2.50616020653871e-05	0.000264707261060447	2.02160502011847
SLC39A1	-1.09462879034927	2.93587867243419	-4.56240593930537	2.51016849121283e-05	0.000264987776122484	2.02006505918208
LOC100507131	-1.06660506732123	1.01496335694749	-4.56195633634302	2.5141720014194e-05	0.000265267485319388	2.01852939607386
ACBD3	0.407292396006088	3.41830195617908	4.56155868814283	2.51771806284272e-05	0.000265498654495572	2.01717125061273
MCART3P	0.383720452908931	0.88793771817407	4.56025582638757	2.52937061998971e-05	0.000266583962116506	2.01272179986411
USP6NL	0.515012749431681	1.47832296032709	4.56003702684419	2.53133267008223e-05	0.000266647317230758	2.01197462992404
UBE2A	0.69546014847733	5.27268210314223	4.55865029506994	2.54380249775356e-05	0.00026781688521486	2.00723953810791
C12orf10	-0.542864822592417	4.59663362702078	-4.55734624883044	2.55558339548471e-05	0.000268912703908335	2.00278741859458
LOC100132167	-0.566505702994708	4.60570284711882	-4.55692416141973	2.55940795584859e-05	0.000269170585501564	2.00134651026667
UFM1	0.497587855276413	1.62696919540293	4.55529951542572	2.57418108906357e-05	0.000270579024023726	1.99580095048297
CENPH	0.45411275582752	0.678641031459909	4.55489643615766	2.57785918991824e-05	0.000270662917847328	1.99442522994637
TMCO6	-0.519964611666855	1.84440221223578	-4.55486365684233	2.57815852642045e-05	0.000270662917847328	1.9943133558463
ETFDH	0.569667243939924	5.59283102152878	4.55475801098148	2.57912350135744e-05	0.000270662917847328	1.99395279467116
SENP2	0.526005739395247	2.39999197291199	4.5544978436483	2.58150138435983e-05	0.00027076743374605	1.99306488093247
VPS8	-0.321732696605627	0.889075649811602	-4.55265619846875	2.59839487774693e-05	0.000272393530442459	1.98678031447792
RASEF	0.608119040182057	1.13203086090753	4.55187872107278	2.60555900367081e-05	0.000272998489619905	1.98412756353618
PCDHB16	0.747697437651716	0.954752170657529	4.55165280986528	2.60764428602972e-05	0.000273070948670125	1.98335679632203
FRMD8	0.610070625915191	2.95797326329895	4.55124648502029	2.6113989766997e-05	0.000273299192234844	1.98197053795381
ZNF350	0.579409136599744	3.55179003012731	4.55105659596351	2.61315547349589e-05	0.000273299192234844	1.98132271412463
C20orf141	0.943722566017128	4.85628855772568	4.55096442248262	2.61400850430305e-05	0.000273299192234844	1.98100826062611
RBM10	-0.647078552963934	5.37981809957433	-4.55068606048037	2.6165862868355e-05	0.000273422800629162	1.98005863636292
LRRC36	-0.7148935286481	1.47633107646794	-4.54976540109673	2.62512974440731e-05	0.000273998681690813	1.97691803346629
LOC100652951	-0.449948301810714	1.05336994989574	-4.54965485765757	2.62615738184452e-05	0.000273998681690813	1.97654096250085
EDN2	1.74284622508818	1.83376220885319	4.54961325647881	2.62654421754001e-05	0.000273998681690813	1.97639905928842
IL13RA1	0.566211088390083	5.36894446926625	4.54948995012742	2.62769112895952e-05	0.000273998681690813	1.9759784603119
RPL29P2	-0.616755641266691	4.47153448757291	-4.54895926323341	2.63263278711668e-05	0.000274367947861581	1.97416834621978
SLC25A6	-1.06580935452279	6.43131593961395	-4.54792890351073	2.64225317435338e-05	0.000275224170362072	1.97065419681082
LIPC	1.07249199073748	3.07640585623458	4.54696774470886	2.65125830974424e-05	0.000276015430726986	1.96737641348124
FAM76A	0.471579575782378	1.67335538380144	4.54529979570694	2.66695640453071e-05	0.000277502266776263	1.96168910534856
KRT8	0.766984970058095	5.51368324246774	4.54458894115199	2.67367417989093e-05	0.000278053599822734	1.95926556966293
CSNK1A1	0.524321091715944	3.63455076581918	4.54302861241702	2.68847757962711e-05	0.000279444780995406	1.95394654606815
RGS2	-1.415346249522	3.97998444154424	-4.54282158364661	2.69044772594893e-05	0.000279501284700516	1.95324087004656
RPL38	0.432792151305604	10.4988723920219	4.54189321065142	2.69929970266232e-05	0.000280272279142887	1.95007662064624
ENTPD7	0.314276793480143	0.612941841449631	4.53985403330847	2.71884284165538e-05	0.000282151948074968	1.94312743313114
LMNB2	0.710038359453133	2.07606429984904	4.5394701044898	2.7225377388178e-05	0.000282385822745671	1.94181923589789
ELP3	0.521659094222295	2.49494199774775	4.5389350108373	2.72769559337626e-05	0.000282771109846673	1.93999605037048
WIPF3	-0.724004053908594	2.11954500257527	-4.53876582841279	2.72932834981704e-05	0.000282790747530224	1.93941962927024
TMTC4	0.620214766693287	3.58510485857128	4.53800097563978	2.73672172786805e-05	0.00028328335319076	1.93681383177584
EXOSC3	0.579499132132572	3.6061126283938	4.53797487550434	2.73697436630485e-05	0.00028328335319076	1.93672491430404
FAM166B	-0.337387604753634	0.414474450230652	-4.53759068067174	2.74069584167432e-05	0.000283518762544482	1.93541607514485
MKI67IP	0.521708507293477	4.20634588310136	4.53684009703983	2.74798054179149e-05	0.000284122336439687	1.9328592128576
SFSWAP	-0.647758419267237	2.80972106902939	-4.53655245976339	2.75077716690637e-05	0.000284215873370593	1.9318794315438
EGFL8	-1.33323084764949	2.50083068554746	-4.53644872722208	2.75178641241267e-05	0.000284215873370593	1.93152609394461
CPSF4	-0.543828171069175	3.87893248110116	-4.53624480831311	2.75377145315131e-05	0.000284271043633265	1.93083150935635
FARSB	0.36456730201217	3.93712609582085	4.53573800824155	2.75871092159197e-05	0.000284630979919702	1.9291053229436
CEP70	0.595105132921063	1.62843239972494	4.535231828492	2.76365295787624e-05	0.000284978471312121	1.92738134342292
SLC1A5	-1.19948057169998	1.30280831293602	-4.53509525328981	2.76498787303803e-05	0.000284978471312121	1.92691620292577
TAGLN	-1.57589852255543	3.74117117001314	-4.53485587277077	2.76732914457698e-05	0.000285069820871171	1.92610095010696
ZNF214	0.352508790693487	0.860395160800286	4.53442691490027	2.77152941694692e-05	0.000285352474336527	1.92464011059548
UXT	-0.483242480187856	5.66407341040586	-4.53427047169875	2.77306282324081e-05	0.00028536039861217	1.92410735151476
CYP39A1	0.477971629295357	0.688642873202249	4.53336101527383	2.78199340312839e-05	0.000286129116784748	1.9210104235109
PDLIM2	-1.3337773394125	2.32029576431862	-4.53285746056472	2.78695019686364e-05	0.000286432067878219	1.91929582363682
CDCA5	0.628315990126379	1.04723272121324	4.53271547707234	2.78834938027541e-05	0.000286432067878219	1.91881238777991
MAT2A	-0.671345843357052	8.13346735691516	-4.53261654812926	2.78932468489584e-05	0.000286432067878219	1.91847555160221
LYRM2	0.481402477574701	2.42281802171507	4.53156446587826	2.79971736045001e-05	0.000287348675973269	1.91489361343727
HTATIP2	0.729761115813616	2.70355654965473	4.53089971164625	2.80630336631579e-05	0.000287873831707985	1.91263058892761
ANKS1A	-0.382480915299622	4.36344522414883	-4.5290662283107	2.82454677477663e-05	0.000289593641853472	1.90638969911031
FAM46A	-0.758667303329911	3.42074023884576	-4.52773146868722	2.83790041309613e-05	0.000290810579465442	1.90184716455373
LECT1	-0.147324725282821	0.229143444747543	-4.52711799554159	2.84405852629536e-05	0.000291154508722351	1.89975957569016
FLII	-0.672466085913185	4.01625486845083	-4.52710106090317	2.8442287025702e-05	0.000291154508722351	1.89970195074444
CHMP1B	1.05724152989423	3.28996265658058	4.52669409236973	2.84832131565307e-05	0.000291421198629716	1.89831715580079
HNRPLL	0.472827834230415	1.36171481189488	4.5259263847088	2.85605726278657e-05	0.000292054878028696	1.89570503716512
SLC17A9	-0.178665745089742	0.245830151346389	-4.52578382422825	2.8574960505334e-05	0.000292054878028696	1.89522000027657
SNTB1	0.595138804325333	1.22790047117986	4.52539139190626	2.86146030994124e-05	0.000292223848147967	1.89388485720754
GSTT1	-3.04168506898422	2.07744880299004	-4.52532493090685	2.86213221352497e-05	0.000292223848147967	1.89365874755178
PPP2R3B	-0.845544271327942	1.9247893168241	-4.52501683034945	2.86524903846088e-05	0.000292389710471688	1.89261056744501
STAM	0.468580717351431	1.29987264926302	4.52393740922415	2.87619483982691e-05	0.000293353906802336	1.8889385757482
LIN7B	-0.707431572031251	3.05182122318965	-4.52295320088341	2.88621062658145e-05	0.000294222293478722	1.88559085492425
TMEM59	0.484051828923198	8.20996614824725	4.52259560935557	2.88985805882694e-05	0.000294440920159107	1.88437461905214
CLCNKB	-2.06671804591014	3.08395503070307	-4.52230396480797	2.89283615513069e-05	0.000294591157939062	1.88338271616941
FGD6	0.539997320104079	1.63476318683571	4.52041037613527	2.91224515382657e-05	0.000296413606747657	1.87694325650567
C1orf63	-1.03380398541841	2.60112699498612	-4.51993383711522	2.91714954375354e-05	0.000296758624147265	1.87532291577565
ZNF681	0.540544020359121	2.63630137358185	4.5177797609051	2.93941914653351e-05	0.000298868911977328	1.86799961532047
WTAP	0.493494307152252	3.05287475938033	4.51730667326987	2.94433221931097e-05	0.000299213180357676	1.86639146983713
TADA3	0.300259334005254	6.06572216397773	4.51593118470841	2.95866230117974e-05	0.000300513584587946	1.86171630391853
COASY	-1.0526685781401	4.63583201555803	-4.51165846851023	3.0036106729895e-05	0.000304920952932038	1.84719818197068
APLF	0.191784164243625	0.411390588575356	4.51053589694313	3.01552982414705e-05	0.000305972427988157	1.84338495554985
UBOX5	-1.37928331531563	8.28516482176716	-4.51034754363154	3.01753421340252e-05	0.00030601732838093	1.84274519018888
SH3BGR	0.479716005815667	1.92753356794187	4.50899054102453	3.03201334090591e-05	0.00030732662901381	1.83813635187749
LGI4	-0.894092054415525	1.18079820766263	-4.50883633625998	3.03366296919658e-05	0.000307334842582568	1.8376126637726
MED14	0.356997610516687	0.986331980830805	4.50820072002505	3.04047179663145e-05	0.000307865446570543	1.83545416830044
SULT1A1	-1.29290634195668	2.67951988973498	-4.50784970277726	3.04423832666054e-05	0.000307958615562963	1.83426220967153
RPP38	0.336948508898125	3.04736283843211	4.50782202709438	3.04453548892696e-05	0.000307958615562963	1.83416823256396
MOCS3	0.242028414143498	0.506721352883295	4.50749830929088	3.04801344366962e-05	0.00030815132818276	1.83306901929008
STK17A	0.62379083733981	1.44695159917711	4.50536792747519	3.07099848928276e-05	0.00031031497370045	1.82583608551046
DHRS1	-0.907816199043181	4.4552721320006	-4.50470673225294	3.07816648531721e-05	0.000310878948179485	1.82359158168759
RASSF1	-0.490264997662685	3.71005051148375	-4.50198216780102	3.1078756231728e-05	0.000313717707804352	1.81434444846086
SIAE	0.688819676778003	2.36116580990873	4.50170690236583	3.11089264577754e-05	0.00031386055411287	1.81341035521387
AP4M1	-0.717899647634836	1.51143580190399	-4.50011712923892	3.12837307755727e-05	0.000315461727784764	1.8080161280996
DPYD	0.435397943252759	1.22902560426545	4.49773365730146	3.15475993249593e-05	0.000317913185030144	1.79993058319165
PI4KB	-0.505181783956702	3.06295828492261	-4.49741885982805	3.15826113653639e-05	0.000317913185030144	1.79886284190022
MTRF1	0.383109111207423	1.559137756639	4.49734103361066	3.15912730925043e-05	0.000317913185030144	1.79859887386499
TMEM54	0.861910656190585	3.30478478600477	4.49733683467902	3.15917404814827e-05	0.000317913185030144	1.79858463215098
HMGN5	0.911642912543908	2.19457067535511	4.49658146903907	3.16759309026084e-05	0.000318596773190353	1.79602273007079
TBCCD1	0.380371267205105	0.9183690859999	4.4961985713713	3.17186907111027e-05	0.000318863164239423	1.7947241737
CCT2	0.519474031747879	7.4423358436687	4.49549277013885	3.17976578159816e-05	0.000319493081840271	1.79233066803158
MED11	-0.86067956732402	3.5941650466256	-4.49395528443962	3.19703392250088e-05	0.000321063483565145	1.78711740719869
PRPF38A	0.373198203158934	3.40148037078307	4.49324502343983	3.20504194909638e-05	0.000321702801786093	1.78470937371309
REG1A	-3.34219593231481	2.71672592055267	-4.49163015612546	3.22332192533434e-05	0.000323371973799671	1.77923511031904
PSMD5	0.654514079887655	2.19291876101305	4.49142164001118	3.22568967092653e-05	0.000323443898272587	1.7785283294916
CREB1	0.381082118444894	0.960334397645934	4.49060019201918	3.23503387177957e-05	0.00032421492915487	1.77574412898599
NOXA1	-0.55192642018797	3.83703761848648	-4.48909095984044	3.2522705240776e-05	0.000325775748355074	1.77062942422548
KRTAP4-1	0.840911937091462	6.1520380059391	4.48850786595237	3.25895383748807e-05	0.000326278398251935	1.76865357968576
ZNF813	0.46487973009192	1.59091151773851	4.48832608185342	3.26104014469021e-05	0.000326320528881079	1.76803762068863
CCDC97	0.468930026878442	5.41866421418531	4.48811212643687	3.26349734230536e-05	0.000326399711218933	1.76731266795706
MOB1A	0.528144122290829	1.53084972442394	4.48615158880204	3.28609744833401e-05	0.000328492384210246	1.7606705079921
COG4	-1.04072764945337	1.76333898138562	-4.48510628571075	3.29820936384778e-05	0.000329535013084495	1.7571296859554
SCRT2	1.0556419690945	5.18111584932328	4.48481259653677	3.30162014776462e-05	0.000329707663379981	1.75613492762795
SAR1B	0.673025726974066	3.75115839244799	4.48455999887709	3.30455645751109e-05	0.000329832779786117	1.75527937679298
MAK16	0.508660034702851	2.57813719230903	4.48300480243831	3.3226908357685e-05	0.000331473938621244	1.75001243860846
RBM6	-1.17631999608091	2.69492762507891	-4.48229193076763	3.33103561529664e-05	0.0003321373069237	1.74759848073907
IKBKG	-0.805053209422983	2.24283700101555	-4.48120246079479	3.3438282189218e-05	0.000333243267005772	1.74390963793132
CENPF	0.744729509679995	0.925678401550148	4.48096303585443	3.3466459579811e-05	0.000333354520867939	1.74309902742928
UBA5	0.506617276487138	3.2422083420177	4.47714402188274	3.39190468244706e-05	0.000337618677088002	1.73017207570956
UBXN11	-0.316311233966915	0.743821946658861	-4.47706047456993	3.39290141982481e-05	0.000337618677088002	1.7298893384204
SENP8	0.439875482394098	1.12642115145607	4.4731347875805	3.44005838825836e-05	0.000341975896142329	1.71660716078277
MRPL55	-0.408972957077705	5.91623877715772	-4.47312472150355	3.44018012196463e-05	0.000341975896142329	1.71657311066859
RNF20	0.644430917375037	1.83857737390858	4.47229878228113	3.45018287956274e-05	0.000342796314195095	1.71377936955508
PLEKHA3	0.608021297600831	2.5511115349759	4.470451483504	3.47265761661785e-05	0.000344854438329415	1.70753181004457
LRRC37A4	-0.369454272663968	0.771147103958367	-4.46966074583405	3.48232142172807e-05	0.000345638924092797	1.70485793142544
ATL1	0.644306810260922	1.76885967800156	4.46898802513358	3.49056350561365e-05	0.000346281573496143	1.70258331313913
PLK1S1	0.785416054437672	3.27275681621494	4.46860279490654	3.49529183746386e-05	0.00034657516685946	1.70128084112478
TRIM74	-1.23023029311984	1.3450854191751	-4.46762274321572	3.50734914249769e-05	0.00034759479893251	1.69796751747689
GLOD4	0.556887404006634	5.34376150115986	4.46663806607147	3.51950410127132e-05	0.000348459724140114	1.69463892225083
PBRM1	0.246913009516976	0.725308009888881	4.46662760024832	3.5196335123426e-05	0.000348459724140114	1.69460354563169
C1orf53	0.660540108653393	2.20732652084727	4.4647042712506	3.54349445187296e-05	0.000350644882805792	1.68810300505192
ACVR2A	0.418062083091161	0.861245857294171	4.46408273737974	3.5512388293467e-05	0.000351194991703277	1.68600262077094
UCHL3	0.605859960550643	4.3344949974943	4.46397054090697	3.5526385625269e-05	0.000351194991703277	1.68562348453289
C10orf116	-1.24801452582648	7.78171210481084	-4.46348608912574	3.55868861782633e-05	0.000351615663585836	1.68398647156963
STYX	0.306621515912069	1.78057484725037	4.46197607304068	3.57761076785545e-05	0.000353307095638063	1.6788845410337
INTS10	-0.515075527815228	5.15349113619347	-4.46102057072856	3.5896347775319e-05	0.000354315940534925	1.67565660733752
FXN	0.541289474562856	1.59974361674282	4.45981380757853	3.60487683184617e-05	0.000355550967949233	1.67158034472646
BTBD7	0.537051916875101	3.52950921199504	4.45974273971604	3.60577641665455e-05	0.000355550967949233	1.67134030551958
FBXO16	0.531200757741611	1.48398386796623	4.45921833820722	3.61242110241895e-05	0.000355986990027204	1.66956914335975
DUOXA1	-0.175943339711173	0.189489071916804	-4.45910710252088	3.61383209903593e-05	0.000355986990027204	1.66919345908984
FAM188A	0.440356838401785	2.73601818906916	4.45871410913078	3.61882141513838e-05	0.000356299336617117	1.6678662119302
SOX13	-0.572598282195891	1.56171828732726	-4.45833458809901	3.62364605007839e-05	0.000356595163531823	1.66658452033034
ARAP1	-0.584710420835573	3.66362711875111	-4.45781087587555	3.63031398087193e-05	0.000357071997124617	1.66481596629494
ARRDC2	-0.99239496901998	2.16086100564351	-4.45744570540064	3.63497041070812e-05	0.000357350603396911	1.66358286271709
BCL3	1.07852815512206	5.2775526595729	4.45607449832498	3.65250712194294e-05	0.000358894543832638	1.65895303854484
PXN	-1.19938488300553	7.39416324122485	-4.45591010445205	3.65461511286183e-05	0.000358921673715798	1.65839801740549
HNRNPA3	0.620973410519347	5.16640536606505	4.45555950386442	3.65911475032884e-05	0.000359183543603171	1.65721436567291
RPLP0	-0.412517125094945	8.96758663074069	-4.45512542067434	3.66469327704444e-05	0.000359551003390744	1.65574893571285
THAP5	0.170579126440031	0.317590273795432	4.45391862110313	3.68024570449436e-05	0.000360896166607398	1.65167525412426
SS18L2	0.403461319625575	5.52701171948919	4.45085113734802	3.72006691988555e-05	0.00036436331052452	1.64132312957745
[truncated: 17,594 more rows]
