# Supplementary material for: Pharmacological mechanisms of Fuzheng Huayu formula for Aristolochic acid I–induced kidney fibrosis through network pharmacology
Source: Front Pharmacol. 2022 Dec 8;13:1056865. doi: 10.3389/fphar.2022.1056865 (PMC9779930; doi:10.3389/fphar.2022.1056865)
Supplement: Supplementary file 5 [file DataSheet2.zip › the original source data of Figures 1-3/diff.xls]

id	logFC	AveExpr	t	P.Value	adj.P.Val	B
REG3A	-2.00919019096474	0.484103103427874	-52.0734264063793	4.01333428111567e-52	7.86332585698993e-48	101.234327539597
S100P	-4.92840176017867	1.12963333917335	-47.6426506895382	7.85071991582572e-50	7.69095776553867e-46	97.2677602196621
CELA3B	-4.23314649058713	0.827501738769587	-36.8074728103003	3.00154426317203e-43	1.96030855827765e-39	84.9751725118309
REG1B	-4.04759346434624	0.915308702852579	-34.3355586353137	1.69440080648861e-41	8.29959875038285e-38	81.5127813204805
CPB1	-1.20590451622873	0.319654365048898	-31.0569598153945	5.45354679513216e-39	2.13702684714049e-35	76.4402175697656
DHRS2	-4.88385965917306	1.51836235582123	-25.4383008645063	4.27523352464268e-34	1.39607750747207e-30	66.2093524815567
CTRB1	-1.48724928312851	0.33730695922098	-24.4400211332844	3.93398193955275e-33	1.10112154488081e-29	64.151112253602
PNLIPRP2	-1.08447625196117	0.321815574390782	-23.2950169323867	5.5060833061195e-32	1.34850862770999e-28	61.6880097364442
CIDEA	-1.35156922146195	0.346206677969114	-21.8042943756583	2.00639327511205e-30	4.36791815991893e-27	58.3061058730704
KIFC2	-2.43885587978542	1.48517418756798	-21.1272678989118	1.09476279668274e-29	2.14496874754049e-26	56.7007110736816
UPK1A	-1.61954444736219	0.453653157801401	-18.7380509231791	6.17833301901458e-27	1.10047344401411e-23	50.6586709524921
DNAH1	-0.7716387943821	0.412054838734022	-17.4387401219634	2.48007574633165e-25	4.049343674823e-22	47.106922223461
PDXDC2P	-1.73498431804988	0.783328794879286	-17.3759386550953	2.97865090122022e-25	4.48928516212368e-22	46.930200525019
ALS2CL	-2.00474656774889	1.69866098326652	-16.4983556894232	4.03827226319896e-24	5.65156203234694e-21	44.4102883167416
RSAD1	-1.72787996882298	3.97396738118105	-16.4641478212324	4.47830410672542e-24	5.84956082420474e-21	44.3101306940633
CCDC71	-1.12002990339922	0.899702202907955	-16.3545256711318	6.24397081427604e-24	7.64613251025691e-21	43.9881760188557
ANXA8L2	-1.27979037581093	0.425917365098628	-14.9397366124721	5.18588063100537e-22	5.97687995313461e-19	39.6948574099624
PI4KAP2	-1.28424867906244	0.6193591771697	-14.7650354673396	9.10431726204419e-22	9.9100493397351e-19	39.1465849785433
PNLIP	-0.7157924901422	0.245819097969834	-14.653288892633	1.30756529506675e-21	1.34837509611804e-18	38.7937627366229
KRT13	-0.818082582265588	0.349771306103565	-14.5160087935667	2.04426090880341e-21	2.00266019930926e-18	38.358047789163
PILRA	-2.36130607945009	1.37450913738633	-13.8695143158735	1.73150915018621e-20	1.54206630816357e-17	36.272228316082
PLIN1	-0.772397949766748	0.295466579694573	-13.5375602726501	5.29494943217836e-20	4.51060627063785e-17	35.1793857808202
CAPN12	-2.59844607859631	1.77056844157705	-13.4017659618	8.39865774673157e-20	6.85645421798798e-17	34.7280470927816
OR4C46	-1.31596331462019	0.397190974643059	-13.3759552038004	9.17078985872658e-20	7.1873314280812e-17	34.641978674941
THBS3	-1.42819211227852	2.35218390661779	-12.9605999622199	3.82111365356788e-19	2.77285480793909e-16	33.2445858672701
WDR27	-0.543676867584514	0.328333609397847	-12.8229106093851	6.16265328566317e-19	4.31231663664281e-16	32.7762288766287
STK16	-1.67360852710292	2.31453292188827	-12.6710948736417	1.0468009316463e-18	7.07240367370553e-16	32.2568722133427
KIAA1530	-0.680318884246833	0.519912755109797	-12.5608378991624	1.54090065812475e-18	1.00636221982127e-15	31.8777537071388
ITLN1	-6.5311653353538	3.11910859633582	-12.3619023579008	3.10767703300851e-18	1.9641521325076e-15	31.1896151600329
C6orf26	-2.07777157189686	1.24164247430139	-12.32402230179	3.55381738058307e-18	2.17593574805512e-15	31.057988410494
JAKMIP3	-1.21818649819762	0.42117733007737	-12.1663319275812	6.22400016180559e-18	3.69535864152294e-15	30.5080024605061
THEG	-1.69321166575904	0.552731780849964	-12.1225804353362	7.27505046462663e-18	4.19235481627734e-15	30.3548270018039
HSPA1A	-1.52100461538353	6.4843911808275	-12.0859316687906	8.29242671697819e-18	4.64210047616439e-15	30.2263248896606
HEMK1	-1.22448654739979	1.27407756727205	-12.0463384309628	9.55381557757031e-18	5.19966412809264e-15	30.0873006192451
CROCCP3	-0.958177065059756	0.357342701201897	-11.955243474954	1.32430370203941e-17	7.01272498217789e-15	29.7666591993832
KGFLP1	1.73257090083581	2.92857110791004	11.9027154024	1.59942882690664e-17	8.24673921199523e-15	29.5812759694596
FAM199X	0.963901278945019	3.9045977302447	11.8128079828134	2.21118285965997e-17	1.09627196574684e-14	29.2631413687173
PISD	-1.08744267300969	1.01290497308267	-11.8094559390633	2.23808904352951e-17	1.09627196574684e-14	29.2512600276636
NR4A1	-2.29399112591563	2.18961155058565	-11.7498631652369	2.77562753030313e-17	1.32641146832266e-14	29.039790932537
RAD23B	1.02010707826634	4.7943326682944	11.6286536870881	4.30618128725157e-17	2.00883357050286e-14	28.6082615932682
LOC146880	-0.792351507387225	0.639950010336477	-11.6103740345415	4.60176846899085e-17	2.09680115378925e-14	28.5430192360104
PHF5A	-1.07128483766799	1.2871306224982	-11.4695163462069	7.68591344327273e-17	3.42250232031915e-14	28.0388550043494
DIRC2	0.843037444774994	3.72583774139359	11.3872130044782	1.03835682311664e-16	4.52100560784986e-14	27.7431101762899
ANXA7	0.81569962568562	4.7048585331427	11.3424163192407	1.2235115461272e-16	5.21136124418918e-14	27.5817826321131
LLPH	0.774876512180522	2.79569079717579	11.3326432908948	1.26814447091226e-16	5.28654353586893e-14	27.5465534155269
NS3BP	-0.854972731814189	0.377484616193516	-11.2694368050824	1.59928862558619e-16	6.52809625856463e-14	27.3184231741022
ACCS	-2.3054806625983	2.19697026597992	-11.2602743410503	1.65405560435583e-16	6.61385948084566e-14	27.2853120229298
UBE2H	0.876996427968765	3.03336123201045	11.2453966965298	1.74704489067351e-16	6.84597010859321e-14	27.2315252876122
COL11A2	-0.578013376699162	0.306835534665831	-11.2386417520273	1.79098911185273e-16	6.8805587585354e-14	27.2070952769579
ULK3	-1.40465579299335	4.55813605519304	-11.2194722540226	1.92186567367814e-16	7.24136810468764e-14	27.1377359193033
NRBP2	-1.5941240064764	2.0310915418542	-11.1400893430822	2.57494386124396e-16	9.51903303270811e-14	26.8500294139179
HOXB8	-1.86937780359648	1.06361128249262	-11.1050576962182	2.9304600210054e-16	1.06326857762146e-13	26.7228187545318
KIAA1161	-1.3431411938294	0.545523301671814	-11.092552647344	3.06902933456324e-16	1.09329985003814e-13	26.6773727747256
ATAD3B	-0.779260439613105	0.778553398350015	-11.0568895762325	3.50161931279017e-16	1.22512905706246e-13	26.5476610479228
NSUN5	-2.09244867033772	3.96413639217595	-11.0507047790398	3.58267250240636e-16	1.23013185554531e-13	26.525150317623
C15orf17	-1.51522062098059	1.07285042531243	-11.0463046657249	3.64148663408503e-16	1.23013185554531e-13	26.5091324530746
ARPC4-TTLL3	-1.10216013637512	1.54207151488893	-10.9659636079065	4.9042362978894e-16	1.62862206414487e-13	26.2162527561204
EFTUD1	0.79814840582803	3.37153341888096	10.9225648742377	5.76167582586098e-16	1.8814752409349e-13	26.057721453201
ZNF767	-1.21523535594902	0.806293891085504	-10.8456396138474	7.67040140581045e-16	2.46370778268925e-13	25.7761684386438
CDK5RAP3	-1.27017590692545	4.380642559992	-10.804616479092	8.93737526182081e-16	2.82435473394928e-13	25.6257333156435
SUV39H2	0.745139995803418	1.53282499586304	10.7968899556387	9.19864746543549e-16	2.86077936175044e-13	25.597377317073
SLC4A9	-2.38942104864279	1.34830534143666	-10.7810636541994	9.75811000830148e-16	2.98735389676017e-13	25.5392735676166
IFNAR1	0.970924239490903	2.69131212310481	10.767368321017	1.02698681071287e-15	3.09565424343035e-13	25.4889695880896
INO80E	-1.05275773102351	3.05779814249685	-10.7350831079154	1.1586000779781e-15	3.43946232239772e-13	25.3702966670628
FAM193B	-0.692134123488657	0.556825285943034	-10.7096241543648	1.27428276948466e-15	3.72642123918105e-13	25.2766296829904
PRSS2	-2.25464247682616	2.33956815117399	-10.6410779419705	1.647052544748e-15	4.74569125135993e-13	25.0240649051684
POU5F1P3	-0.940606610493002	0.694837280444804	-10.6272586298	1.73461253042438e-15	4.92554540704418e-13	24.9730806923111
GUSBP11	-1.20348062554061	4.32131459882326	-10.5707929390533	2.14394310901366e-15	6.00089676212924e-13	24.7645317866555
ANKZF1	-1.5211672147391	1.42713521566495	-10.536428093375	2.43941660192558e-15	6.73175908190533e-13	24.6374316104903
ZDHHC11	-2.80293778902838	2.80814021768514	-10.4917571433166	2.88575593611051e-15	7.85286334114071e-13	24.4720139218388
ZBTB3	1.1861347093037	3.77395973789916	10.462424671817	3.22276232305871e-15	8.6498057802314e-13	24.3632728701284
PITX1	-0.606827878093608	0.276602018702563	-10.4196601882697	3.78648224140476e-15	1.00254792643032e-12	24.2045644315662
FKBP10	-1.91933266208374	1.98956794908383	-10.38242236889	4.35778979835471e-15	1.13842900692218e-12	24.0662011648193
LOC100133331	-0.811238449472616	0.561305613800734	-10.3309401247097	5.2935751961785e-15	1.34697427037306e-12	23.8746586182929
CCNL2	-1.22149832464256	2.48289545569699	-10.289886725203	6.18309950918441e-15	1.55314703440321e-12	23.7217094242604
GABBR1	-0.718547211964621	0.511574237084471	-10.2550699207509	7.05466738935143e-15	1.74494396742758e-12	23.5918520909748
MKNK1	-1.20723940405267	1.41959323372186	-10.2524608007724	7.12476483408391e-15	1.74494396742758e-12	23.5821155036191
CPA1	-1.21501088480244	0.43609546440712	-10.2302117826618	7.75175020925956e-15	1.87506224506201e-12	23.4990579640486
APBB3	-1.85931844730298	2.3076091263705	-10.1934426775449	8.91216595532427e-15	2.12946423856913e-12	23.3616794824619
ASMTL-AS1	-1.71505580293823	1.12380079409308	-10.1777669540141	9.4586765325136e-15	2.23281746146432e-12	23.3030673060426
TBC1D3B	-0.684758600459835	0.3693214232397	-10.1707014451642	9.7159227175623e-15	2.26623897387141e-12	23.2766405534367
C20orf46	-0.769307840543282	0.641990599360946	-10.0844693351926	1.34863220994149e-14	3.07252917318414e-12	22.9536876036514
ELP4	0.911570115550413	3.72212525021405	10.0659529090803	1.44715799439713e-14	3.25909960738196e-12	22.8842393727836
LGALS12	-0.894832088807025	0.489002969043499	-9.99382196573981	1.90523982264936e-14	4.24197316422374e-12	22.6133661290614
METTL3	-1.37106859336648	1.11489229839547	-9.98040529873185	2.00534859598099e-14	4.41469607202872e-12	22.5629238760878
ITFG3	0.699570006569838	5.65713716073281	9.97389644394585	2.05580603154041e-14	4.47548973066347e-12	22.5384461441096
SPRY4	-0.673502938609578	0.680644310806853	-9.90482704397472	2.67681099366966e-14	5.76337997790875e-12	22.2784351918709
SRFBP1	0.846599080692116	2.80487718800491	9.89568809112237	2.77205000750214e-14	5.90356258662929e-12	22.2439959661377
DICER1-AS	-1.18900105433235	1.6292029296341	-9.8497723005405	3.30474984296103e-14	6.96236168528339e-12	22.0708418423054
FAM118A	-0.569779670649027	0.377519228866007	-9.83968024305579	3.43501868522903e-14	7.1598213935843e-12	22.0327556376703
PIDD	-1.0321294014757	2.40053554563696	-9.80978800113111	3.85200548523317e-14	7.94445720759721e-12	21.9198875807307
GUSBP1	-1.58156913964376	3.05550418016893	-9.78589117644744	4.22174154075736e-14	8.61631062583948e-12	21.8295948201219
NXF1	-1.86547318219971	2.51885554082665	-9.78206465387566	4.28417938018035e-14	8.65360067998698e-12	21.8151314060439
FLJ39653	-1.111899635378	0.708226063719227	-9.77361098564245	4.42543382559903e-14	8.84770662703691e-12	21.7831734039386
LOC100507537	-2.80300868010938	1.29546111303324	-9.71121926603612	5.62371840710576e-14	1.09793946457489e-11	21.5470984061614
CCDC80	-1.35716312179008	0.930760057826291	-9.70955671309707	5.65977062839094e-14	1.09793946457489e-11	21.5408026612728
EIF3C	1.24129298301109	8.97931590566628	9.70047599361385	5.86082914034203e-14	1.12579632692864e-11	21.5064112563716
PLCG1	-0.724888712228113	0.981432564647643	-9.65936605115292	6.86488954373495e-14	1.3058619498097e-11	21.3506189299876
ABI1	0.983189992404456	3.96895889388214	9.65481155526511	6.98628095327088e-14	1.3161750261292e-11	21.3333492923871
TRIM50	-0.746591380179365	0.331685083980173	-9.64944991562104	7.13195641005132e-14	1.32089970836557e-11	21.3130166810973
LOC401357	-1.75404706650167	2.82733376059323	-9.64893183776073	7.14619349189766e-14	1.32089970836557e-11	21.3110518657697
PI4KA	-1.47287191765358	3.8498557825318	-9.62915089644268	7.71172131925109e-14	1.4121098673653e-11	21.2360139169585
MAGOH	-2.07338330828841	2.57717793930495	-9.60022614344483	8.62075942937216e-14	1.56394943981193e-11	21.1262247085899
RAB24	-1.46297527019011	3.87491376337086	-9.57858665847276	9.37070363834448e-14	1.68440547143196e-11	21.0440382037927
CUZD1	-0.832123224983939	0.556537326541813	-9.49628901808027	1.28739745986939e-13	2.29308894829281e-11	20.7310886213432
PPP3CA	0.913494582690963	4.35559941613576	9.47633975538448	1.39055763507273e-13	2.45452213909729e-11	20.6551381401674
PRPF18	0.884285369830049	3.53085226569176	9.46429715569196	1.45681585138519e-13	2.54851723001696e-11	20.609272939395
FOXR1	-1.22676375919312	0.391604731856359	-9.44150435462715	1.59104107320273e-13	2.75644161528506e-11	20.5224302900234
C17orf28	-0.507301573580848	0.842329296276936	-9.43943784658784	1.60380923872044e-13	2.75644161528506e-11	20.5145544872345
PLA2G1B	-1.64962410962768	1.18838868836967	-9.4210721113598	1.7219100449155e-13	2.93368552261125e-11	20.4445435221562
LTB4R	-0.544449217427487	0.5454699381889	-9.39935917790382	1.87287261984287e-13	3.15989459697501e-11	20.3617357087476
TM9SF4	0.778041436002141	4.42098987087175	9.39742664753145	1.8869375177159e-13	3.15989459697501e-11	20.3543635687319
CCDC17	-0.814361333918373	0.552233212211319	-9.34730667650605	2.29126304389669e-13	3.77249721168637e-11	20.1630580680573
TAZ	-1.44052163705277	1.74085597020545	-9.31767034963351	2.57024969586655e-13	4.16886568099688e-11	20.0498392118652
ACTR3	1.00199473767608	4.52627807392948	9.31723870464212	2.57455595059778e-13	4.16886568099688e-11	20.0481896755678
PARP6	-1.48942592006561	2.55134387516703	-9.29983883616903	2.75432001246546e-13	4.38743024424681e-11	19.9816831808514
CRIPAK	-1.6027933630025	2.61334520623256	-9.29580923558587	2.79772004840097e-13	4.42062329905808e-11	19.9662775522701
LOC595101	-2.12848965959386	1.02972484088274	-9.28258056075514	2.94508985414389e-13	4.6162516409793e-11	19.9156935308645
LOC729603	-0.655332252153679	0.422422397969212	-9.25900770677729	3.22731364509438e-13	5.01847271812177e-11	19.8255202527296
COMMD8	0.776099240419399	6.29181596205811	9.21933932583112	3.76498953677485e-13	5.80845984204957e-11	19.6736765856666
CELA2B	-1.14922925133522	0.74754407517301	-9.2156888063918	3.81878422981795e-13	5.84542495428306e-11	19.659696781484
RPUSD2	0.699151858995891	4.49679781388275	9.09859403681298	6.02277493914255e-13	9.00795644142137e-11	19.2107326792534
YME1L1	0.613815900111527	4.26020857192269	9.07975498191399	6.4814780526695e-13	9.62057571863284e-11	19.1384035272395
PHKA2	-0.976242447915359	3.26562579200383	-9.06564107004841	6.84799805988236e-13	1.00881824050583e-10	19.0841986092521
WDR70	0.861778153298452	3.74639933501815	9.05365983986551	7.1754376996405e-13	1.04355644173235e-10	19.0381729158267
UBXN8	0.832836432103224	4.41791551577296	9.05312809479578	7.19032918051688e-13	1.04355644173235e-10	19.0361299845194
C9orf3	-1.04196069149067	3.2397199252301	-9.02769655391354	7.9400116460832e-13	1.14388711898315e-10	18.9383997803566
GOLGA5	0.756715123425184	4.13739529071252	9.01340037607023	8.39543061761112e-13	1.2006691393493e-10	18.8834410356177
NME7	0.925087589937791	3.34757997523132	8.99916604758353	8.8749597139375e-13	1.2600513454723e-10	18.8287056593999
SENP3	-1.21501637689423	1.52530630614446	-8.98399472041756	9.41639594701333e-13	1.32730536539448e-10	18.7703515453179
FAM22A	-0.622077287726794	0.486775390280138	-8.98116724016677	9.52091357919067e-13	1.33245185540773e-10	18.7594743101036
ZXDC	-0.543911648941213	1.23135628937747	-8.9689819221606	9.98484428783011e-13	1.37834499259716e-10	18.712591384072
METTL17	-0.825210330972209	2.69169627346758	-8.96886160654057	9.98953651553092e-13	1.37834499259716e-10	18.7121284192541
GSTM2	-1.1386341153225	1.15835722658722	-8.95344563387387	1.06094486951367e-12	1.45364285513157e-10	18.6528007418905
ADCY6	-1.62226251027796	1.69104957597507	-8.92835644113802	1.17020716242891e-12	1.59221312037983e-10	18.5562113592148
CCDC127	0.689695074561007	3.76916251789592	8.91895976014945	1.21397960212408e-12	1.63956711340714e-10	18.520024666358
LOC100272216	-2.33412145310988	1.57428372729936	-8.91732804042131	1.22174653476978e-12	1.63956711340714e-10	18.5137402958488
DNTTIP2	0.90549769784939	4.43208896038488	8.91359027042601	1.23972685696584e-12	1.65237879649875e-10	18.4993440556812
FLNB	-1.59000256696254	2.89239776547947	-8.90829838544811	1.26563867374908e-12	1.67551746856525e-10	18.478960452594
GXYLT1	0.61852410987116	1.28903829647701	8.89952509991335	1.30980145135285e-12	1.72234495546016e-10	18.4451628683359
PABPC1L	-1.97427702036864	1.24847422155419	-8.87547491541594	1.43896663001582e-12	1.87957821212667e-10	18.3524875434287
LOC100422737	-2.13682910214912	4.0229533444228	-8.87303780541299	1.45274936777254e-12	1.88501446111043e-10	18.3430942306432
HBD	-3.20000484533414	3.07734205784957	-8.85876433928836	1.5361754154232e-12	1.98015032331492e-10	18.2880724869304
FLJ36840	-2.22795527367894	1.56129914541702	-8.85322667631436	1.5698230119095e-12	2.01029688054529e-10	18.266722201895
PAM	1.04333068007873	5.86998728410932	8.84643722384165	1.61208850306217e-12	2.05101623639592e-10	18.2405429878395
TMEM184C	1.18025155612054	3.54013105514228	8.83934947746527	1.65743081676824e-12	2.09509948341549e-10	18.213210440024
CSTF1	0.595837811270886	4.12519567228615	8.83129106105388	1.7105408799846e-12	2.14837355522681e-10	18.1821307942721
TSR1	0.538514373197901	2.49241809339314	8.80199636235738	1.91842731256496e-12	2.3941239703876e-10	18.069112639558
SLC26A6	-2.09603912362998	2.16445735120273	-8.79305622794295	1.98678876996265e-12	2.46374382087837e-10	18.0346111600546
PPOX	-0.617098381055094	3.42357709507315	-8.78121407164145	2.0811219604874e-12	2.56449198564966e-10	17.9889026879338
PRSS1	-1.08317888171196	0.39985587367041	-8.71675082979553	2.67934863372568e-12	3.28102986128671e-10	17.7399379182906
TAF2	0.651925174646252	2.29428107337663	8.7075520415451	2.77777337128108e-12	3.33602667077012e-10	17.7043910075024
GET4	-0.99578996624408	4.25245744614837	-8.70742266257745	2.77918327376382e-12	3.33602667077012e-10	17.7038910127712
ZNF839	-0.830067352080663	1.7619432050796	-8.70737727348897	2.77967806987959e-12	3.33602667077012e-10	17.7037156030017
C21orf81	-1.12080909227579	1.10379105972904	-8.70621608685796	2.7923665288945e-12	3.33602667077012e-10	17.6992280635647
PHAX	0.733387482143733	3.66185875172722	8.70184560435154	2.84064695165581e-12	3.37313913477529e-10	17.6823371301622
DDX56	-0.992498189483055	1.85726195741609	-8.69820597877171	2.88149262273648e-12	3.40102921429373e-10	17.6682699518897
WDR3	0.904653238151579	3.48014476130442	8.69370833698784	2.93278283983752e-12	3.44083917251117e-10	17.6508854804652
ZNF777	0.526239580663402	4.10901107574003	8.6771497256997	3.12964056890163e-12	3.64994331348152e-10	17.5868724684742
HNRNPA0	-1.39102586217428	2.02697326882425	-8.67306109756513	3.18025723545597e-12	3.68655733366639e-10	17.5710640682877
SOCS6	0.813317499221309	1.77015105648234	8.66992069232011	3.21969236875848e-12	3.68655733366639e-10	17.5589212653465
PPP1R3E	-0.85789214062518	1.06180031183418	-8.66863717603593	3.2359508879755e-12	3.68655733366639e-10	17.5539582154138
PAN2	-1.25090699380223	1.53660452963214	-8.64923987583765	3.49193824891355e-12	3.95477145150077e-10	17.4789422664266
PLIN5	-1.70312454965085	1.81788600064422	-8.64139083734761	3.60121234058546e-12	4.04623798117457e-10	17.4485814245158
ZNF692	-2.16228210876741	2.62808245144605	-8.64048775597356	3.61400319861966e-12	4.04623798117457e-10	17.4450880002308
C14orf169	0.915749185026417	3.61210309042759	8.61248496850078	4.03408355771725e-12	4.46750813724216e-10	17.3367416515035
GGT7	-0.885299003353344	1.53986869431094	-8.61215084764473	4.03938102513118e-12	4.46750813724216e-10	17.335448639114
C19orf6	-0.808822005459055	5.45692652637159	-8.61093756665081	4.05867630495128e-12	4.46750813724216e-10	17.3307533195505
NUP210	-0.954214101904865	0.939546320713892	-8.58838988140438	4.43457930604377e-12	4.85400627616288e-10	17.2434809474375
LOC100130285	-0.549337135112172	0.341741669019599	-8.57475965239636	4.67856381384051e-12	5.0926167113654e-10	17.1907112086719
CCDC43	0.744456092501592	2.36158499762126	8.57038700528427	4.75965492643834e-12	5.12503051648858e-10	17.1737803572344
CYP51A1	1.12122648244696	3.91617164026075	8.57033343210096	4.76065714286185e-12	5.12503051648858e-10	17.1735729161963
RAD9A	-1.03462027620201	1.45131343902515	-8.54558905524783	5.24695480048591e-12	5.61768226261861e-10	17.0777443228136
ZNF263	-0.751791722469814	0.684328611780163	-8.52810465537573	5.6203461114227e-12	5.98475224788614e-10	17.0100130511691
MLLT6	-0.908907323846375	2.75002192683421	-8.52196028858721	5.75780079452891e-12	6.09797789011918e-10	16.9862073114028
LOC100652765	1.87759252471933	2.47566960080399	8.50279018315533	6.20871273210526e-12	6.54017787957733e-10	16.9119227063888
KAT2A	-1.92775657643256	4.17097539381084	-8.49321571165329	6.44702062182181e-12	6.75489171354838e-10	16.8748147171328
NDNL2	1.13810034854479	2.85557074423201	8.46897022261014	7.09235285220515e-12	7.39151433155614e-10	16.7808263689318
TCEA1	0.759352830098956	4.98906330237542	8.44952317244603	7.65651616754685e-12	7.93725509369023e-10	16.7054193991935
RCN3	-0.906756870798065	0.675234992459686	-8.4394128617918	7.96738830595309e-12	8.18886174383057e-10	16.6662092637866
CIDEC	-1.00897039446489	0.965843462609708	-8.43892156624562	7.98281321426856e-12	8.18886174383057e-10	16.6643037870148
EPS8L2	-1.17895543646964	4.55040093082055	-8.43368271754736	8.14916878071473e-12	8.31597207919499e-10	16.6439843725031
LRRC8A	0.736106853251788	5.59027842573119	8.42538718048483	8.41972962823223e-12	8.53584431720141e-10	16.6118067527646
SLC26A10	-0.773735619509009	0.402341517148458	-8.42442279473599	8.45176235153919e-12	8.53584431720141e-10	16.6080657900899
RXRB	-1.38555623469863	1.89966932794378	-8.41082630002784	8.91661040840054e-12	8.95913578111752e-10	16.5553190422225
PBX2	-0.814279353433478	0.895684261017189	-8.40852215537476	8.99789008893374e-12	8.99467655675912e-10	16.546379450652
ZNF616	0.588990244775352	1.44655702610412	8.39977778496639	9.31317161789713e-12	9.26258738626692e-10	16.5124510439883
ANXA6	-2.1996026030876	2.24035931435248	-8.3762571447736	1.02173085308929e-11	1.01104912144336e-09	16.4211739553577
DTD1	0.766208458395554	4.84206232085626	8.37159670905998	1.04066478550078e-11	1.02461030865913e-09	16.4030853102183
LOC100131564	-1.79190081721181	1.67946256094688	-8.35877424408394	1.09459451446507e-11	1.07231951609571e-09	16.3533125378484
ARHGEF17	-1.11291696199896	4.27824717742556	-8.35458767553543	1.11280282982572e-11	1.08473362411817e-09	16.3370601250652
KIAA0664L3	-1.96059476749097	2.05716398180127	-8.34701195377576	1.14652700818306e-11	1.11207443917478e-09	16.3076490725477
WDR6	-0.677959947699109	6.442785551943	-8.32639585093806	1.24358349270188e-11	1.20027248140433e-09	16.2275999210661
PPIAL4A	-0.808567396480402	5.41277552979893	-8.31044666575649	1.32428757218526e-11	1.27190031381499e-09	16.1656601536676
MGAT2	0.874049867199362	4.24653313600325	8.29171488544263	1.42580424799718e-11	1.36272110395165e-09	16.0929014486198
ANKRD20A2	-0.798569761107455	0.752706479362547	-8.25898491969142	1.62227401583306e-11	1.5429715918552e-09	15.9657389568322
NGFR	-0.603589373368467	0.3810123587866	-8.24716765067675	1.69969529702359e-11	1.60879854853059e-09	15.9198169483565
LOC100133091	-0.911473799417313	0.788761067773976	-8.22834949573301	1.83070220848102e-11	1.72446867167157e-09	15.84667931516
BRCC3	0.672648981598526	4.13455691681341	8.20825482488253	1.98179324861639e-11	1.85786005359526e-09	15.7685670761465
EXD3	-0.734158305457347	0.850569029600743	-8.18939587297718	2.13494695132194e-11	1.99190550558337e-09	15.6952461693896
SH2B1	-1.35245592721476	1.20011064745374	-8.1736951507911	2.27146586816819e-11	2.109233685072e-09	15.6341952940771
SAMD11	-1.45640069929318	2.110763199598	-8.16879930304001	2.31579980579625e-11	2.1402578110833e-09	15.6151566389927
LOC100289090	-2.39525638992122	1.854647887676	-8.16581078515951	2.34328730298307e-11	2.15549427827922e-09	15.6035347200136
FHOD1	-1.28466135489206	2.26526358806955	-8.15584079621748	2.43737558658389e-11	2.23156541438964e-09	15.5647608805219
LOC100133039	-1.45839518131437	1.61794920875338	-8.15299404543344	2.46492921725399e-11	2.24629572807709e-09	15.5536891560088
C5orf45	-1.17959977472809	4.45844638630725	-8.13754135570548	2.62003420253358e-11	2.3765893578815e-09	15.4935855775835
LOC100133050	-1.25087846555453	1.3865015560575	-8.12977765710835	2.7016160052424e-11	2.4392978060237e-09	15.4633858610238
GOLPH3L	0.720880022463967	4.05046751316577	8.12201557733844	2.78572592808139e-11	2.50370312426141e-09	15.4331907123672
DIEXF	0.560445080502121	1.27010772561062	8.11241315142683	2.89341824104402e-11	2.58861842907651e-09	15.3958341086688
SLC35F5	1.40612465391179	3.01313975972671	8.1004793007063	3.03309072020269e-11	2.69622411999931e-09	15.3494039395963
PTRH2	0.612916868585502	4.9146912826993	8.09469122656036	3.10324717196421e-11	2.73882530812139e-09	15.3268833070245
CNOT7	0.701586144034575	4.67094862288915	8.09350518018068	3.11782260254592e-11	2.73934969738485e-09	15.322268446396
LOC100508226	-1.54647201939808	0.843589693981256	-8.08984356413453	3.16325475179917e-11	2.76685939071434e-09	15.308021004124
ZXDA	0.646926060066006	1.42933662500248	8.0846428021948	3.22892672985508e-11	2.8117493963578e-09	15.2877840979149
MRC2	-0.508255182875245	0.289935406407923	-8.08350077717307	3.24352946692366e-11	2.81196782501926e-09	15.2833402209339
MIR143HG	-1.66302587099335	1.06758359118779	-8.08197496703563	3.26314287067381e-11	2.81650917467453e-09	15.2774028965309
LOC389834	-1.04011809679356	0.883860432386207	-8.07247996454313	3.38789478630423e-11	2.91136063807276e-09	15.2404540212304
IL17RE	-1.1828781503308	1.72028083329302	-8.07029841538685	3.41722610710497e-11	2.92374284351562e-09	15.231964410507
EME2	-0.620073900781261	0.370344819331279	-8.06741892478288	3.45633130706726e-11	2.94434344779864e-09	15.2207585407986
HBA2	-3.00778159063334	3.62700467657608	-8.05668843108972	3.60604802574715e-11	3.0467197915229e-09	15.17899776639
ETV3	0.789490960318023	2.1292833978974	8.05657886272177	3.60760981796209e-11	3.0467197915229e-09	15.1785713352092
RPL35	-0.64566800748559	8.37469016385143	-8.04781654669584	3.73472776548494e-11	3.14053738665865e-09	15.1444681696506
NADK	-0.751643201415167	1.7418338138205	-8.04168494370632	3.82634075231815e-11	3.20382454530639e-09	15.1206027133479
POU6F1	-0.67938853528353	0.592052957544132	-8.04051566816188	3.84406497577325e-11	3.20496872639682e-09	15.1160515520866
PDIA4	1.16208091593701	4.01105158893991	8.03544827942918	3.92183354545137e-11	3.25595273966223e-09	15.0963274277711
AMY1C	-2.94693518338041	2.47830813633149	-8.03006272339588	4.00621355238652e-11	3.30725258258289e-09	15.0753642273074
H2AFX	0.945136038671554	4.79081489777399	8.02935827955429	4.01738434468804e-11	3.30725258258289e-09	15.0726221403553
GSDMB	-1.20544862174958	0.941744871238694	-8.02752501216674	4.04660206850342e-11	3.31736712670241e-09	15.0654859916884
HBA1	-2.97216945100933	4.49388510148249	-8.0149994959551	4.2520051584958e-11	3.47123071126701e-09	15.0167273329112
AP1G2	-0.940055518812791	1.36621921290302	-8.00921207051871	4.35040842593515e-11	3.53682789582354e-09	14.994197180737
LOC729313	-1.2725489614238	4.36401724591492	-8.00406909603752	4.43976696851627e-11	3.59456009149336e-09	14.9741752346018
ZNF644	0.738044643140184	2.35574487017024	7.9836450481475	4.81315597206822e-11	3.88082983377501e-09	14.8946575501012
LUC7L	-1.08084020051401	1.90455170291188	-7.96959911636109	5.08804193364966e-11	4.08565596745893e-09	14.8399671182454
TJAP1	-0.909871476910413	1.72637544240116	-7.95709449866854	5.345968288156e-11	4.2752472110139e-09	14.7912748770084
KPNA4	0.532765699770414	3.30057217411166	7.95157377065935	5.46397022587956e-11	4.34489566588981e-09	14.7697765619338
BLZF1	0.820227323908678	2.30755831313331	7.95095251183421	5.4774114708048e-11	4.34489566588981e-09	14.7673572777086
AGAP8	-1.6491628098719	1.05221874281542	-7.94808236122925	5.53993979620613e-11	4.37677582367205e-09	14.7561803478451
TSC22D3	-2.07577737115715	1.76043159933578	-7.94446220068089	5.6198281863811e-11	4.4144162544341e-09	14.7420825215144
ZNF276	-1.01104368138194	2.20222768148116	-7.94388622201473	5.63264463639322e-11	4.4144162544341e-09	14.7398394925495
AAAS	-0.609022083551082	2.26834998143737	-7.92978220892533	5.95578187663986e-11	4.63062040908749e-09	14.684912549523
SPG7	-1.15397885267735	4.27496615811006	-7.92619717663189	6.0408368069213e-11	4.67818638569206e-09	14.6709503901939
C19orf60	-0.743241816544841	5.5661767028496	-7.91735648613678	6.25581733836015e-11	4.82559957127915e-09	14.6365187969004
CELA2A	-1.30884695254714	1.37582412983156	-7.91300461634286	6.36443982261826e-11	4.8901360566494e-09	14.6195692266658
MFHAS1	-0.823005226906353	0.659157472774489	-7.89180748232115	6.92113810147048e-11	5.29710386023871e-09	14.5370069037025
SMA4	-1.39032546354617	1.34408097184576	-7.88911972943829	6.99512454211364e-11	5.3328978659001e-09	14.5265376954209
STAT5B	-0.703486001561896	0.901043461964168	-7.88298024461864	7.16711193886559e-11	5.44283814799199e-09	14.5026230788509
ALG2	0.708535363363354	3.56747770677907	7.87137742562455	7.50379240595682e-11	5.67651755250625e-09	14.4574261805532
ZC3H15	0.539495906398504	5.46609728577414	7.86530144564234	7.68637135789488e-11	5.77007946418522e-09	14.433757473837
LOC155060	-1.44763953635808	0.920211535058261	-7.86331578584244	7.74699816852915e-11	5.79339447007601e-09	14.4260223224972
AGAP7	-1.30817708469833	1.14800754377661	-7.84409449164202	8.35919256030105e-11	6.21430772590489e-09	14.3511431366534
SEC63	0.694156303853319	3.39528540976088	7.84366888730251	8.37328249700857e-11	6.21430772590489e-09	14.3494850871994
CACNA1H	-1.80521540539311	2.98511654562649	-7.8161174142314	9.33784583047455e-11	6.87806065249955e-09	14.2421471809747
ITIH4	-2.26195745592064	2.35902925524862	-7.80740701258453	9.66535597643278e-11	7.09263369461601e-09	14.2082107049631
ABCE1	0.631317925151496	1.9678234984361	7.80136580422574	9.89923404786365e-11	7.23715271267883e-09	14.1846732299819
SNORA70	-1.98900909675596	1.70143928506786	-7.79795805020253	1.00336514452537e-10	7.30815363445559e-09	14.1713959568296
TAC3	-0.715565449475094	0.303117709910628	-7.79530056097067	1.01397416257653e-10	7.35807250643038e-09	14.1610417931874
PPP2R5E	0.887671594359392	3.97488137996019	7.78016489732793	1.07657426516229e-10	7.78351275916042e-09	14.1020688350579
LINC00265	-1.63805442662461	1.82733157994906	-7.77852161481135	1.08359941943952e-10	7.80550125922006e-09	14.0956660228338
WFDC1	-1.21938570058399	1.24885001090007	-7.76939330970833	1.12346729399266e-10	8.04254300655111e-09	14.0600985599147
CISH	-1.6123316212419	3.678319137931	-7.76911258195946	1.12471637002756e-10	8.04254300655111e-09	14.0590047253747
MAP1LC3B	0.543222995058852	3.41845745904987	7.76328562076666	1.15095912858363e-10	8.20026989321419e-09	14.0363002952238
MUTED	0.860474479448149	4.74433983687577	7.75818496426073	1.17443338082642e-10	8.30710224928952e-09	14.0164256983854
PLAA	0.649896404048967	2.3306302880727	7.75622746824171	1.18356887621656e-10	8.3416061121263e-09	14.0087983170363
RAB11FIP1	0.88827599598107	2.23789767767501	7.74984265891498	1.21386354053775e-10	8.52445460564733e-09	13.9839197642524
PPFIA4	-0.998838531120402	0.511770443725248	-7.73225401939969	1.30139211872087e-10	9.07408390821995e-09	13.9153841738704
AFG3L1P	-1.86897151635105	2.23637868675785	-7.72950874988102	1.31561242631957e-10	9.13293357622455e-09	13.9046868798009
TSN	0.553303112673432	4.1236644253148	7.72882948503867	1.3191549033183e-10	9.13293357622455e-09	13.9020400327715
MAPRE1	0.56163622240567	3.81615281146774	7.72603587099369	1.33382469284076e-10	9.20198141085527e-09	13.8911543204162
HEATR8	-1.77971868881022	2.36844719152817	-7.71853317924302	1.37403575534995e-10	9.44472700966525e-09	13.861918881723
VANGL1	0.945804815149489	2.34032210422923	7.71768605261471	1.37865152083104e-10	9.44472700966525e-09	13.8586179054592
SRRM2	-1.29838238408966	5.04436350814999	-7.71126938588921	1.41412181938861e-10	9.65396822553348e-09	13.8336141771176
PP12719	-0.600671842619663	0.580510078026386	-7.70571768978576	1.445546689285e-10	9.83423482054199e-09	13.8119808760973
FBXO18	-0.916846879303794	1.65992589527324	-7.68583176608619	1.56395402649162e-10	1.06029589069379e-08	13.7344908638369
STAG3	-1.18631674150434	2.12222510600162	-7.68460176071709	1.5715887217843e-10	1.0617978560662e-08	13.7296978505995
CPT1B	-1.74405447982404	1.90066496389247	-7.67038194258875	1.66260628954082e-10	1.11943110072073e-08	13.674286824907
LY6G5C	-1.19730221867256	0.697401867642138	-7.65604938256276	1.75968305835989e-10	1.1807352795358e-08	13.6184364861471
CSDE1	0.652190462228098	5.73225908683011	7.65364028277455	1.77654819031987e-10	1.18409905344827e-08	13.609048852968
FBXO8	0.933618924625776	3.87506231563172	7.65320228828465	1.77963173936663e-10	1.18409905344827e-08	13.6073421034696
SCUBE2	-0.822667792736918	0.476064316337881	-7.65274927929669	1.78282662566856e-10	1.18409905344827e-08	13.6055768466659
HKR1	-1.09541187645213	1.41687885836927	-7.64667117671523	1.82625209896692e-10	1.2088431545628e-08	13.5818921083403
RAB18	0.679382651042994	4.59987523395003	7.63827523454805	1.88798329713062e-10	1.24549685995556e-08	13.5491754757154
TXNL4B	-0.557305626715148	0.701802389702605	-7.63410600687694	1.91940885554898e-10	1.26197911767689e-08	13.5329292213366
PHF21B	-1.18875880934791	0.838265029624833	-7.631361048471	1.94038410427168e-10	1.27150320250819e-08	13.5222329494834
MLF1	0.841147189571971	3.06599740443617	7.62926523900664	1.95655319771743e-10	1.27782489342926e-08	13.5140662283899
CHKB	-1.77792081922957	2.8908289666913	-7.62344542084673	2.00216314892671e-10	1.29895306546096e-08	13.491388266175
RPP40	0.705572374877795	2.6565436025563	7.61714167590833	2.05276628050243e-10	1.32738777999617e-08	13.4668247232074
PANX1	0.531276337537817	0.994927253709337	7.61115772076837	2.10198540175778e-10	1.35474342028422e-08	13.4435074291018
CTR9	0.732148763184326	4.3072242783477	7.60693540024951	2.1374234055494e-10	1.37306677983375e-08	13.4270546722607
GNG13	-1.80773093380607	1.20777120469959	-7.60280564610041	2.17266251276141e-10	1.39114302655341e-08	13.4109626876273
UTP11L	0.649312078603271	2.79793121548389	7.59679325157793	2.22500758451585e-10	1.41649602915139e-08	13.3875349593814
GOLGA6L10	-1.54418750676191	1.4200146006365	-7.5965992338408	2.22671758780497e-10	1.41649602915139e-08	13.386778958322
TANK	0.881557289544556	2.63333680601573	7.58941185601711	2.29099944875451e-10	1.45267159221512e-08	13.3587730767398
POU5F1P4	-0.785769346794688	0.519134763727171	-7.57791554791075	2.39769991715005e-10	1.51055094780453e-08	13.3139779110994
STARD3NL	0.747853369936857	5.2921516270037	7.56540199570055	2.51949845438095e-10	1.57793712648842e-08	13.2652200503819
C16orf79	-0.847306115523853	1.08737928802366	-7.56527464793491	2.52076925734126e-10	1.57793712648842e-08	13.2647238576832
ENGASE	-1.78837882047056	2.47285734099409	-7.55962652279173	2.5777812777116e-10	1.60848626032495e-08	13.2427168532859
FANCF	0.80696685285854	3.5662995613649	7.55391956792206	2.63669691073705e-10	1.64002547847844e-08	13.2204808808726
HNRNPU	0.5757441545769	3.98383582833389	7.55110297254846	2.66626835361291e-10	1.65245655689954e-08	13.2095066955878
TENC1	-1.63637610072661	2.68386084400991	-7.55041417270729	2.67355039318712e-10	1.65245655689954e-08	13.2068229630343
PRKRIP1	-0.710252225040378	1.5165462510151	-7.54869119533098	2.69185304393056e-10	1.65853700282175e-08	13.2001098396106
SNRNP70	-1.02722579472919	6.28199503249682	-7.54749207724171	2.70466479300633e-10	1.66120681157909e-08	13.1954378096653
LOC100131089	-0.674007315452314	0.646940280300091	-7.5461185414119	2.7194150166325e-10	1.66504682565252e-08	13.1900862248337
CAPN13	-0.536895957156273	0.909525159328422	-7.5444605390366	2.73732728391565e-10	1.67079294310776e-08	13.1836263204588
TCF20	1.03350426380466	3.09577463282352	7.5422039295159	2.76189633042673e-10	1.68055387584009e-08	13.1748341638007
ADAM10	1.12853092631416	2.09670623270559	7.53674090072112	2.82229254269745e-10	1.71198692845421e-08	13.1535494129646
EIF2S3	0.742634428001058	1.67039367363327	7.529677607027	2.90234211115745e-10	1.75511077110827e-08	13.1260302172578
LOC100190986	-0.793299431061758	0.712832977613249	-7.50147996051757	3.24518135822205e-10	1.95039381446763e-08	13.0161749699132
UNC13B	-1.31217652068199	1.94578033073842	-7.49715984038748	3.30117100694483e-10	1.97797686663823e-08	12.9993450090858
DGAT2	-0.726684607138278	0.604005065622209	-7.47271840496233	3.63661934886606e-10	2.17232569824185e-08	12.9041326126463
SLC25A43	0.690136968884099	1.22942365897686	7.46438889196554	3.75855657427035e-10	2.2315575442327e-08	12.8716865956019
DYRK3	0.796103790272112	2.20913095826184	7.45876474776309	3.84319256825414e-10	2.27225732875233e-08	12.84977939682
DNAJC21	0.791204049210766	1.79666141602891	7.45829804936272	3.85030078673901e-10	2.27225732875233e-08	12.8479615318297
HSF4	-0.76256768691601	0.898786407086026	-7.44555225304906	4.04959391488792e-10	2.38235617881127e-08	12.7983159154035
PCP4L1	-1.41105487580026	0.765035067157848	-7.44483068516633	4.06117982811701e-10	2.38235617881127e-08	12.795505443359
KCTD11	-1.18441362742481	1.96223258654364	-7.44133092935274	4.1178457231426e-10	2.40507240842264e-08	12.7818741833059
MMP14	-1.01435515038389	0.911922734851166	-7.44092591424637	4.1244542909713e-10	2.40507240842264e-08	12.7802966958049
BBS5	-1.10768107276845	4.94684675728265	-7.43899093835862	4.15617358678936e-10	2.41637712421258e-08	12.7727602233998
GNAI3	0.830877682796183	3.32720560852349	7.43594585755282	4.20658488189398e-10	2.43845022458428e-08	12.7609001666645
LOC440104	-0.626756371605361	1.16161453726911	-7.43262693357817	4.26222595324274e-10	2.46341572571932e-08	12.7479737162821
TARBP1	-1.19901252732825	1.77984482878783	-7.42448589985145	4.40184373765605e-10	2.52918839741627e-08	12.7162670515946
STAU2	0.557379457442712	2.26485594650373	7.42169262824685	4.45079379031165e-10	2.54983633723907e-08	12.7053884396414
MESDC2	0.767711516631111	4.89843350929607	7.42094685820906	4.46395463437193e-10	2.54992020849123e-08	12.7024840041605
QTRTD1	0.820105496810385	3.43744744651808	7.41200322433089	4.62484890260506e-10	2.6341472252541e-08	12.6676533991512
CSAD	-0.894441204256636	0.688415277778602	-7.41067843046788	4.64916955584864e-10	2.64032403210847e-08	12.6624941705284
EIF2D	-0.775961209442706	2.47665378581064	-7.39862008788227	4.87649775417713e-10	2.76142255773389e-08	12.6155361341041
ATXN7	-0.680796140844491	0.984226998909824	-7.39369181396237	4.97257478998565e-10	2.80599644780132e-08	12.5963450837735
PAK2	0.87470295264008	3.53628725152563	7.39276802815251	4.99079346372748e-10	2.80599644780132e-08	12.5927478496466
NRGN	-1.28453152908331	1.37125796825779	-7.39239461727828	4.99817669720135e-10	2.80599644780132e-08	12.5912937876307
ANP32A	0.536918497065872	3.20077477332817	7.39109085344133	5.02404094189049e-10	2.81245811927029e-08	12.5862169529795
NBEAL2	-1.06609514067241	1.17927085902357	-7.38960984859276	5.05358361190337e-10	2.82093628797786e-08	12.5804499864044
PAPSS1	1.20163422641971	3.43894276213172	7.38688824227209	5.1083268203233e-10	2.83821624954646e-08	12.569852289464
GGPS1	0.679092417870741	4.30757433971064	7.38663198693267	5.11351164237176e-10	2.83821624954646e-08	12.5688544613853
SPPL3	0.577152502873928	3.19437580330968	7.38285568824199	5.19053018787967e-10	2.8728264963595e-08	12.5541501564173
RIN2	0.848410020224938	2.90810506020386	7.37929308658967	5.26425266195641e-10	2.89762304279029e-08	12.5402782255436
SERPINA4	-1.11340055301848	0.757935547196961	-7.37926154901032	5.26490993330957e-10	2.89762304279029e-08	12.5401554268346
RGL2	-1.96058770770078	3.26777467440241	-7.35440447763756	5.80931052120126e-10	3.18828630369457e-08	12.4433755042627
SPTBN5	-1.26357447254129	0.768763023411383	-7.35349942677993	5.83015990033063e-10	3.19079114321727e-08	12.4398519890014
ANKRD54	-1.08160034543289	2.17646991855963	-7.3474355123075	5.97179415153181e-10	3.25920230671206e-08	12.416244639522
FOS	-2.44359506225534	1.63800770556309	-7.33968486670813	6.1578413311881e-10	3.35140514449912e-08	12.3860719594439
MED10	0.678193478207685	4.62196583917777	7.33353943343425	6.30946400859418e-10	3.42441352688049e-08	12.3621492779854
SMAD5	0.847828029726054	1.59103835550594	7.32669490634255	6.48272934737947e-10	3.50873248903884e-08	12.335506287697
C6orf136	-0.902895068307912	2.46682175003295	-7.3230710139918	6.57638250876607e-10	3.54961604667365e-08	12.3214004076105
ARL8B	0.636538715532404	5.18098331455528	7.30990634980345	6.92811813299902e-10	3.72919281812774e-08	12.2701602256607
NUP35	0.668152915878734	4.57285276086457	7.30733791456578	6.99890215061918e-10	3.75697232430361e-08	12.2601637584947
POLR2H	-0.636823939677344	5.18139176626231	-7.29946901799604	7.22029118573994e-10	3.86522309295636e-08	12.2295387529932
IRF2	0.815648950428292	1.65196560046841	7.29567295612829	7.3295799706506e-10	3.91255756031398e-08	12.2147654379588
NSUN5P2	-1.42266805158242	5.35342438460603	-7.29501633830294	7.34865095797246e-10	3.91255756031398e-08	12.2122100871875
LINC00115	-0.833597346586419	0.759695334138679	-7.29151396365926	7.45121530447309e-10	3.95445028538739e-08	12.1985801443235
AKAP8L	-1.22533760130991	2.75995585942866	-7.29095551366863	7.46770073798466e-10	3.95445028538739e-08	12.1964068956336
PDAP1	-1.51112460548079	2.5509423600258	-7.28960379013217	7.50775456122373e-10	3.96242465528342e-08	12.1911466013962
KLHL12	0.542894213255658	2.31886948980713	7.2890842266108	7.52320712379641e-10	3.96242465528342e-08	12.189124709694
TCF12	0.604550937146228	2.29077647311051	7.27281406820869	8.02351675030767e-10	4.21248867412645e-08	12.1258129557335
BCL10	0.904543233947248	2.12237356001115	7.27226438276947	8.04098792488792e-10	4.21248867412645e-08	12.1236741090965
TDP1	0.688506945557488	3.12082082119871	7.26675754522613	8.21812775798972e-10	4.29380739099447e-08	12.1022472901118
NSF	0.655347863707762	3.8368074111875	7.26105367551967	8.40571559364459e-10	4.38013791559251e-08	12.0800547828106
PWP1	0.578572372172231	5.22603278448048	7.25978912355736	8.44787968401961e-10	4.39043253710865e-08	12.0751348210564
M6PR	0.717591305280034	2.22921446815569	7.25670912256579	8.55146236653202e-10	4.4325079933191e-08	12.0631517391876
COPS2	0.803468893452655	4.65622305875663	7.25134865049848	8.73477281502894e-10	4.51557793574834e-08	12.0422969283758
PRPF19	-1.05669008889877	0.976063476745821	-7.24867813971187	8.82755471072641e-10	4.5515336696648e-08	12.0319076910039
EXOC3	-0.832153711827716	2.05322929697214	-7.24342275662102	9.01302716907432e-10	4.6300702921041e-08	12.0114630328924
MTG1	-0.625825301323677	1.41629414281963	-7.24259544263586	9.0425771061449e-10	4.6300702921041e-08	12.0082446691794
APH1B	0.813235152940137	2.49161044217254	7.24192160857128	9.06671653543311e-10	4.6300702921041e-08	12.0056233792461
HAX1	-0.53794476235856	6.15782771104414	-7.2412073063396	9.09237596504565e-10	4.6300702921041e-08	12.002844679379
LOC644656	-1.17347613347695	1.04085969777583	-7.24105017476277	9.09803022742857e-10	4.6300702921041e-08	12.0022334256055
NF2	0.815392810686094	4.52371771090891	7.22261920313035	9.78621175477475e-10	4.9593397390934e-08	11.930541088177
SDCBP	1.101464928365	4.00435912105976	7.22237516166588	9.79566416081839e-10	4.9593397390934e-08	11.9295918966083
GPATCH4	0.682037773616461	4.06264358909756	7.21883756316758	9.93371356482891e-10	5.01082818374183e-08	11.9158327427646
HPS6	0.805725963284602	6.19925227871327	7.21846123459658	9.9485130581104e-10	5.01082818374183e-08	11.9143690732015
PHOSPHO2	0.810342988281382	3.59286096568945	7.21385081929038	1.01316191912789e-09	5.08996961063406e-08	11.8964379915214
WDR90	-0.828138119811102	2.90888863100918	-7.20662164791444	1.04255294303698e-09	5.2242301311825e-08	11.8683233596516
SC5DL	0.759945122471141	2.9066675256298	7.20201327572671	1.06173155766026e-09	5.28969361644686e-08	11.8504020981147
LINC00473	-0.691844404151538	0.443925162528936	-7.20154112955669	1.06371626850409e-09	5.28969361644686e-08	11.8485660350239
GOLGA8A	-1.22545187653337	1.00836151617384	-7.20076774116247	1.06697528581165e-09	5.2924675379513e-08	11.8455585301395
GOLGA2P5	-1.0896273828825	1.59813683503475	-7.1994185405349	1.07268462910369e-09	5.30735099445166e-08	11.8403118926121
TUBGCP6	-1.46509169103261	2.28077265028024	-7.19333545123203	1.09880727927767e-09	5.42290453977014e-08	11.8166573777108
ZNF337	-0.846316540556509	2.2596466173283	-7.19150937900976	1.10677224088377e-09	5.44805984191569e-08	11.809556826264
RGS1	-2.08156359295286	1.02876248975962	-7.19089486671274	1.10946556266236e-09	5.44805984191569e-08	11.8071673659486
WASH1	-1.3426457344387	5.34817590371367	-7.18439920804648	1.13833839004325e-09	5.57586601902935e-08	11.7819105782489
MAP3K12	-0.501074918280394	0.449285581198157	-7.17818744710099	1.16665070200288e-09	5.70029606093329e-08	11.7577590959799
RIOK2	0.597781631666264	2.30842935226723	7.1705272759366	1.20253444925947e-09	5.86100931948776e-08	11.7279781240996
COL7A1	-0.836357814324222	0.775357578820777	-7.16683826922734	1.22020644368751e-09	5.93238333775913e-08	11.7136369046541
FOXC2	2.01253313625625	5.33518127018154	7.1623184222198	1.24221232164043e-09	6.02442228165866e-08	11.6960664504667
RPSAP52	-1.10440053932168	5.53209607535408	-7.15582511974167	1.27452158427091e-09	6.16585219768395e-08	11.6708257549947
PHF3	0.899950345544535	4.37471839640757	7.15334648316726	1.28707478064227e-09	6.21124536382364e-08	11.6611912557194
C6orf145	-1.25065614672578	1.56828569989625	-7.14891200743391	1.3098421448723e-09	6.30558652198601e-08	11.6439549775247
SCARNA17	1.79432404626631	4.38297774462631	7.13826440977752	1.36616366500619e-09	6.56059918834957e-08	11.602572210098
RGS3	-1.75925394300315	3.21353438953195	-7.11869895674976	1.47603350481712e-09	7.06998855260578e-08	11.5265414302519
AP3S1	0.609966049816162	5.5298767997291	7.11811334077284	1.47945455344683e-09	7.06998855260578e-08	11.5242659876193
NRAS	0.737522761955188	1.57062905257503	7.10022933977525	1.58782809445744e-09	7.55182956874337e-08	11.4547837359848
POLK	0.668762935212694	1.83894424879073	7.10020313924881	1.58799253933663e-09	7.55182956874337e-08	11.4546819527511
TSNAXIP1	-0.914396787943364	1.00045438079472	-7.09875434478166	1.59711225034087e-09	7.55873903430459e-08	11.4490537540498
CSRP1	-1.27445361533278	2.88020708411968	-7.09752730258498	1.60487696538085e-09	7.55873903430459e-08	11.4442870781075
ZNF165	0.803264016004177	2.7565922628433	7.09221677472215	1.63891861210365e-09	7.70055932061074e-08	11.4236580946725
AATK	-1.1438567319524	1.08421498544983	-7.08916536158509	1.65880381994047e-09	7.77439200043206e-08	11.411805305432
ATF3	-1.45820697705058	1.98431914960846	-7.08859179426304	1.6625683908442e-09	7.77439200043206e-08	11.4095774091142
TMEM127	1.02860789639219	5.2802650295985	7.08278893948818	1.70113778339989e-09	7.93580775956048e-08	11.3870383182145
SYAP1	0.620154383016307	3.73978749014645	7.07049270824166	1.78584190711914e-09	8.31116401097039e-08	11.3392830709367
SLAIN2	0.548338033104225	1.98502725156791	7.05556617497331	1.89433925889025e-09	8.79521068707029e-08	11.2813217885871
PSMD7	0.739700528120726	7.08739661954099	7.04196267763742	1.99893699329398e-09	9.25890603064043e-08	11.2285071469471
MTCH1	-0.500823097265807	7.21405325709483	-7.03962770115688	2.01746144293225e-09	9.32267029513479e-08	11.2194426557603
COX16	0.615036904955804	6.72022102905719	7.0317943246994	2.08086732160644e-09	9.59304316052586e-08	11.1890350519162
CIR1	1.05303005245015	3.88026319157447	7.02811712607258	2.1113135980151e-09	9.69575452345824e-08	11.1747619406306
TGIF1	0.97355188178875	2.43350737329495	7.02790972120108	2.11304403690944e-09	9.69575452345824e-08	11.1739569148942
CEBPZ	0.742169043788547	4.13445682926161	7.02503825057916	2.13714744561452e-09	9.7834415658704e-08	11.1628117464959
SAA1	-2.29575856061155	1.16091499007304	-7.02419932505464	2.14424110203531e-09	9.79303401216268e-08	11.1595556645005
IZUMO4	-1.04995500172714	1.52794742762356	-7.02010203184081	2.1792252886738e-09	9.90933912045275e-08	11.1436535396
CECR7	-1.08584981805081	4.5211475092813	-7.01919384120291	2.1870565170659e-09	9.91921257844263e-08	11.1401288483028
UBE2D1	0.815384950756703	2.20963438395271	7.01648449497543	2.210586098347e-09	1.00027744630283e-07	11.1296141123048
STK36	-0.709956534968246	1.65327360608686	-7.01251054317699	2.24555583449983e-09	1.0137598033492e-07	11.1141922246588
GBA2	-1.56554089787346	1.50880936245897	-7.00621122652778	2.30212220634015e-09	1.03690759514535e-07	11.089747842225
GRN	0.790855293943146	9.18430488196188	7.00374668528269	2.32463805005243e-09	1.04464755308893e-07	11.0801847898373
CRELD1	-0.752890731658032	4.04517640087727	-6.99727512626791	2.38481283397991e-09	1.06923656421438e-07	11.0550749780699
PER1	-1.90378918528267	2.82536208437973	-6.99242053394672	2.43097012528138e-09	1.08496577823777e-07	11.0362404727288
CHERP	0.679978780971123	4.06943899696516	6.99009982959657	2.45334902576224e-09	1.09246516958545e-07	11.0272372053409
TRAF3IP1	0.807368076483565	3.44122803892061	6.981523509458	2.53784921337812e-09	1.12513123531883e-07	10.9939674998262
TBC1D3P2	-1.21415523344561	1.30393013539632	-6.98148927750996	2.53819224218303e-09	1.12513123531883e-07	10.9938347133452
ACTBL2	-0.801349937373567	2.46318627032332	-6.97538379599808	2.60011910084463e-09	1.14998044114783e-07	10.9701524243598
SEC31B	-2.55663871108066	2.49565004947711	-6.97385169208411	2.61589404110424e-09	1.15435162043593e-07	10.9642099286389
ANXA4	0.995698160602831	6.74407517705909	6.97245074435549	2.63040208890266e-09	1.15814535118808e-07	10.9587762534714
GRIPAP1	-0.842175415865941	2.55602557523393	-6.96693941745447	2.68825972247236e-09	1.18096575655607e-07	10.9374012198644
ING4	-0.684522441838573	3.32763725853892	-6.96291596285831	2.73129758282476e-09	1.19718822237775e-07	10.9217977763748
CELF6	-1.4846390464276	1.14035679167841	-6.95368252696333	2.83268081175521e-09	1.23609610567305e-07	10.8859927866424
MYH3	-1.02128668022968	0.919565776144494	-6.94655304331939	2.91352271050999e-09	1.26854778815605e-07	10.8583496725176
SEPT4	-0.835111461822654	0.687958821709048	-6.93869288523148	3.0053184756287e-09	1.30561429917945e-07	10.8278768595037
KATNA1	0.699265390191863	4.29417309776743	6.93229089759567	3.08221152589746e-09	1.33605686785197e-07	10.8030598027719
ARL2BP	0.683884799549691	5.57004184274422	6.92805753145473	3.13413196900507e-09	1.35556396619683e-07	10.7866506267609
BCS1L	-0.564930817293689	4.15437775247957	-6.92524378667451	3.16912285980082e-09	1.36767894696206e-07	10.7757446988217
TELO2	-1.01202423912841	2.69785352500012	-6.92390060882599	3.18596329498534e-09	1.37192480964061e-07	10.7705387750509
TMUB2	-0.95449307740695	2.34822268377045	-6.92197527080547	3.21025843820674e-09	1.3793551223637e-07	10.7630766845108
CCDC99	0.690403656969756	1.50160495234296	6.91860442892795	3.25323949916202e-09	1.39171881019828e-07	10.7500127372384
LRP12	0.861845006134503	2.30592588874371	6.91696171601368	3.27439291620156e-09	1.39771634873937e-07	10.743646525265
FBXO34	0.726689464016484	2.85791698300587	6.90437612878536	3.4410747966478e-09	1.46249411042777e-07	10.6948773587282
EBNA1BP2	-0.534917231050542	6.3377913731267	-6.90245588510397	3.46723952876756e-09	1.47042476379097e-07	10.6874372498027
KLHL5	0.644616814179375	1.41099652566087	6.89382430867548	3.58732215837638e-09	1.51806486067102e-07	10.6539964170151
ZFP1	0.582214664454083	1.20466417669272	6.89158533927953	3.61914218616231e-09	1.52822958735944e-07	10.6453228485356
ZNF655	-0.671271590096354	3.06158256429741	-6.88749099104264	3.6780601407722e-09	1.54644275403755e-07	10.6294625070476
MAFK	-0.876420801500821	1.77312563162628	-6.86711081264929	3.98586437594913e-09	1.6686974512387e-07	10.5505310726855
TMEM43	0.786292641720709	3.60590684534312	6.86559492835384	4.00975929014066e-09	1.67407603789739e-07	10.544661177071
B4GALNT3	-0.546716619736878	0.432544154643213	-6.86521311969717	4.01580022360932e-09	1.67407603789739e-07	10.5431827384823
LRRC42	0.85294163448637	3.75736947543731	6.85668105261376	4.15318522406563e-09	1.72767214639316e-07	10.5101473322327
RPSA	-0.805396259783717	7.1097814062109	-6.85363504303204	4.20335911279447e-09	1.74483930290216e-07	10.4983545932883
NOL8	0.636666190347777	3.52541425080473	6.85140167448113	4.2405306076864e-09	1.75654791112896e-07	10.4897084077281
EIF5B	0.554232811081924	2.2438855281317	6.8461849383628	4.32863766038385e-09	1.78868305790663e-07	10.4695137868462
TWF1	0.65635802857068	4.64564561313766	6.84573233203581	4.33636733785357e-09	1.78868305790663e-07	10.467761776816
NR4A3	-1.06604251891563	0.82398391099673	-6.84422578778239	4.36219555859844e-09	1.79555667184074e-07	10.4619301379058
MAFA	1.36569041247258	4.41739794548799	6.82784374004198	4.6531421609037e-09	1.90487724862238e-07	10.3985270686847
FXYD6	-1.12212555799977	2.89593526327255	-6.82717998553416	4.66532968344713e-09	1.90487724862238e-07	10.3959585334598
WSB2	0.656785901719498	4.52795902205545	6.8271069766687	4.66667217546442e-09	1.90487724862238e-07	10.3956760123839
GCGR	-2.10848284094309	2.73302105247682	-6.82266415098607	4.74909579948101e-09	1.93449135133537e-07	10.3784843694945
CKAP2	0.814772261499118	1.77969409873737	6.82150234709297	4.77088790636224e-09	1.93933623961318e-07	10.3739889564555
DUSP1	-1.74601184041651	3.67199491558597	-6.81841760819294	4.82923348123009e-09	1.95898905999464e-07	10.3620535021455
PKDCC	-1.43574409382553	1.94314216788135	-6.81569931314192	4.8812370662865e-09	1.97599334379652e-07	10.3515364290983
ZNF266	-0.904346550892893	1.66732911378297	-6.80517729612825	5.08784748964634e-09	2.05538548174517e-07	10.3108315795783
NLN	0.684237350923098	0.964834840916627	6.80380717707632	5.11538461326216e-09	2.06225783390217e-07	10.305531782792
VPS35	0.744342130777404	6.08295616435286	6.80098485018633	5.17257759815041e-09	2.07676870656887e-07	10.2946150717478
FAM175A	0.617193946883098	1.42059274290744	6.79448932578911	5.30663809650937e-09	2.1218971474471e-07	10.2694926171063
NOLC1	0.547186681975504	2.60036074838073	6.79339377060341	5.32958789546974e-09	2.12673351600689e-07	10.2652556790593
B9D2	0.768552245314374	4.6541682938744	6.7905890691017	5.38879268821632e-09	2.14598811260615e-07	10.2544091941186
SNX2	0.718348860274721	6.63930928059731	6.78039414601145	5.60957178343287e-09	2.22937809234889e-07	10.2149875811203
EPOR	-1.42848215071256	1.82601602247712	-6.77749409446887	5.6740050509461e-09	2.25042066727099e-07	10.2037750550364
WT1-AS	-1.05185291253624	0.816500645953289	-6.76670950418957	5.9201527014308e-09	2.33857967498253e-07	10.1620837241005
MGC3771	0.799355654663829	1.18114866398686	6.765546020909	5.94733570050264e-09	2.34459051066294e-07	10.1575864085774
LOC550643	0.647772102551976	3.6339361688272	6.76218907379578	6.02646448778824e-09	2.36626289998467e-07	10.144611058419
HBB	-3.43915794883678	7.490468888353	-6.75778119835126	6.13196011139109e-09	2.40286988924971e-07	10.1275748954108
ATHL1	-1.88861469217711	1.60512488098397	-6.75663217579949	6.15976113812392e-09	2.4089461073705e-07	10.1231342310026
PPIL2	-0.537405257597626	1.1448523232556	-6.7536652359821	6.23212937650288e-09	2.43239264688886e-07	10.1116682561228
DDIT4	-1.78005652415811	4.78330157740364	-6.74663254353	6.40706836102201e-09	2.49569961028836e-07	10.0844924770431
SMS	0.971997102449843	5.0557888950718	6.74586188177124	6.42653356769025e-09	2.49831492443958e-07	10.0815147056036
ZBTB33	0.597334438974769	1.64538119919446	6.74451738077828	6.46063380662563e-09	2.50659798362804e-07	10.0763197750596
FAM115A	0.845841622631754	1.97155118362045	6.73976311693935	6.58266680928144e-09	2.54800966488236e-07	10.0579511746982
LRFN3	0.942654089430123	4.06958523377767	6.73916502394252	6.59818041846437e-09	2.54800966488236e-07	10.0556405002185
TAF1B	0.691972647567406	2.51032903249667	6.73862125166206	6.61231663442349e-09	2.54800966488236e-07	10.0535397120971
VPS26A	0.64525024875033	4.81576173410672	6.73834962974653	6.61938916666729e-09	2.54800966488236e-07	10.0524903472265
TLR1	1.0575557651046	2.26667514786811	6.73694615296345	6.65605332769994e-09	2.55709907548284e-07	10.0470683436197
CCDC59	0.700758520669275	3.81015995481351	6.7254055245382	6.96531035515093e-09	2.67067173754349e-07	10.0024895294284
KDM3B	0.859403729934474	4.30081663884658	6.71555116792898	7.24067950172018e-09	2.77083268510163e-07	9.96443251810551
LOC100129292	1.4635197662325	5.04978148723271	6.70827712786718	7.45087502392756e-09	2.8457113907176e-07	9.93634541000393
RNU12	-1.43417254772669	0.910650686216451	-6.70125101672689	7.65967304508021e-09	2.91976603058865e-07	9.90921957921163
LCAT	-1.02376951756608	0.825425678547779	-6.69802016445434	7.75763145288741e-09	2.95136452536744e-07	9.89674748455574
ALLC	-0.506880762456907	0.347096935673655	-6.69663830383326	7.79990897187931e-09	2.96169799391534e-07	9.89141332660199
FIGNL1	0.523282407383075	1.04635207118554	6.693591408078	7.89394001002832e-09	2.99160477014477e-07	9.87965246005526
CSTF3	0.568301051463675	2.89576363687453	6.68256990050282	8.24360208356045e-09	3.11808678809266e-07	9.8371162197783
OXSR1	0.584483789787035	3.55856431819788	6.68134201477984	8.2834997038859e-09	3.12714084196987e-07	9.83237794440257
C12orf5	0.898773599905196	1.64709135216383	6.67639815274627	8.44609518252126e-09	3.1823912098296e-07	9.81330136935333
CATSPER2	-1.25554407879862	1.29492989353812	-6.67518042150196	8.48662969873807e-09	3.19152659668666e-07	9.80860289144316
SMG8	0.531622990151436	1.66008008134053	6.6723755113003	8.58073488775248e-09	3.2207344570064e-07	9.79778092595217
TMEM209	0.682448394056208	2.61945653206863	6.67023476206178	8.65325578490378e-09	3.2417445620195e-07	9.78952187569767
GTF2H1	0.702023383871464	2.99775327991769	6.66605457064543	8.79662943948627e-09	3.28290210681628e-07	9.77339570917637
SHOC2	0.801242642433103	3.61388402654288	6.66366016393145	8.8798164095229e-09	3.30764720364605e-07	9.7641593190405
MRPL44	0.850783566755242	3.82317058086541	6.66290031551641	8.90637857164894e-09	3.31124621165688e-07	9.76122831394227
CNIH	0.590965057230475	5.33378774096584	6.65997224876093	9.00947734917944e-09	3.34323275951653e-07	9.74993417007092
C15orf63	0.59459411407842	7.75034761234968	6.64896080544297	9.40794398415354e-09	3.48449615276976e-07	9.70746723374308
CDC26	0.678185344794036	5.40871388638443	6.64194653572753	9.67086394799387e-09	3.57511768552913e-07	9.68042120340517
NEIL1	-1.46288608606403	3.99320552132128	-6.63903588924373	9.78210097784659e-09	3.60942946250373e-07	9.66919939107188
GPR157	-0.875647362263492	0.971205292067849	-6.62697929687714	1.02565976090027e-08	3.77484613033715e-07	9.62272370326251
C5orf51	0.702603102190397	3.69970102427722	6.62667320153433	1.02689378220268e-08	3.77484613033715e-07	9.62154393176625
D2HGDH	-1.58081679610957	4.56307912062067	-6.62080018916434	1.0508590608349e-08	3.85570816084985e-07	9.59890938219385
SAMD4A	0.715911371882648	1.95871737722006	6.61972809989703	1.05529350711456e-08	3.8647412495132e-07	9.59477788170462
KDM6A	0.955273670076658	3.29426803806349	6.61458716954925	1.07681791624392e-08	3.93621146137448e-07	9.57496772321797
SLC25A32	0.626542218285188	3.53104557568905	6.60473341286121	1.11930313175176e-08	4.08389315836354e-07	9.53700357295067
SCAF8	0.814325214874688	2.94331651556036	6.60247396388412	1.12927767198187e-08	4.11262777456147e-07	9.5282996727724
ZBTB48	-1.01274237444192	2.08973932538542	-6.59945981175038	1.14272176345948e-08	4.15386781288711e-07	9.51668919618894
GTF2B	0.801961590002344	4.34430442455877	6.59734024720712	1.15227097567359e-08	4.18082319006901e-07	9.50852514594006
ICK	1.09408902164645	2.32660711061752	6.5960420067486	1.15815907410016e-08	4.19441972991581e-07	9.50352483619629
TMEM106C	0.743768179514896	7.05832418012313	6.59497389497531	1.16302588086608e-08	4.20427418520463e-07	9.49941100465948
OBSCN	-1.0138347350765	1.93358041839369	-6.58849772592096	1.19297313389436e-08	4.29667695080738e-07	9.47447024380229
ATP1A3	-2.24615679005339	5.2551026932186	-6.58538775346687	1.20762584758292e-08	4.335803156995e-07	9.46249459017256
ZNF845	0.85656684374072	2.61369704547737	6.58498485480068	1.20953717166194e-08	4.335803156995e-07	9.46094320173633
OPA3	0.51530592961605	3.68711052992435	6.58469175983204	1.21092948557896e-08	4.335803156995e-07	9.4598146290912
PLEKHM1	0.501534050201443	3.72892301405118	6.57996802837972	1.23359027629658e-08	4.40250169097977e-07	9.4416268105459
SGSM2	-1.13456083381231	2.79505145207858	-6.57278846263085	1.2688428318451e-08	4.51989866083951e-07	9.41398718020092
KIAA1430	0.61891443903959	3.91061201786375	6.57233576238353	1.27109894458356e-08	4.51989866083951e-07	9.41224454990668
GOLGA2	-0.761666045104609	3.12697920709426	-6.56581347555729	1.30405045935178e-08	4.62030029838687e-07	9.38713967220127
NMT2	0.810626915074355	1.79609864017625	6.56532967394028	1.30652828571866e-08	4.62072359243424e-07	9.38527763241211
TRIP10	-0.908972843497316	2.03973157712937	-6.56444092745411	1.31109228078377e-08	4.62851010043177e-07	9.38185711069701
TMED10	0.610488508888813	5.33693966248743	6.56299656981326	1.31854337721599e-08	4.64644251614979e-07	9.37629836290005
SMARCD2	-1.20969909376655	1.76660233121977	-6.55503259541694	1.36039064483141e-08	4.78530231672924e-07	9.34565174280607
C6orf165	0.813737503492666	1.72776012353379	6.54928988372285	1.39138357957389e-08	4.88555169795543e-07	9.32355657890484
KIF2A	0.844437617630571	2.64235716861207	6.54418801327492	1.41950665424712e-08	4.97538351997564e-07	9.30392967165903
DENND4B	-0.901559223596861	2.95430420993486	-6.54181326669948	1.43278915681097e-08	5.01297106239239e-07	9.29479485800729
LOC285074	-0.914054438619832	2.37965594121597	-6.5392874278195	1.44705246774857e-08	5.05385008923312e-07	9.28507943446387
ZNF670	0.725835283196172	1.29540019096405	6.53575983143486	1.46720935471484e-08	5.10604491774918e-07	9.27151185536543
CTBS	0.697412085937353	3.63333654435359	6.52970487510639	1.50246099133514e-08	5.21945358213286e-07	9.24822651327554
ATP1A1	-1.76154421952173	8.39777207247469	-6.52580605460662	1.52560433303919e-08	5.2811246814906e-07	9.23323481925554
MUDENG	0.56251773130351	2.59552850250147	6.52439195294788	1.53408576549667e-08	5.30111858966072e-07	9.22779769716899
CTTNBP2NL	0.639591083225305	1.33566018789347	6.52140723601111	1.55214164304707e-08	5.35406887539108e-07	9.21632230574427
IL11RA	-1.42402818942944	2.31416213499111	-6.51691783622592	1.57969886869111e-08	5.43955007632073e-07	9.19906346709089
KIAA0485	-1.89373680926186	2.0399106578448	-6.51324302623515	1.60261770541268e-08	5.48952599687949e-07	9.18493766448908
HDAC2	1.02336516646479	5.548519157463	6.51155368420541	1.61326436924242e-08	5.51635057357185e-07	9.17844435455438
IKBIP	0.914123196988665	1.57113441478693	6.50529515024254	1.65332394812392e-08	5.6434801595108e-07	9.15439092687402
DUSP2	-0.789516666111803	1.03402177008956	-6.50414140654055	1.66081610098859e-08	5.65271978474192e-07	9.14995716503803
SPTLC1	0.711188195046424	3.80767558047425	6.50399013159454	1.66180094728288e-08	5.65271978474192e-07	9.1493758350512
EMD	-1.34566761050131	1.99174964350753	-6.50232470895661	1.67268183215061e-08	5.67987090768232e-07	9.14297598184933
DNAJA3	-0.905354683038349	4.91049037417693	-6.49631230911435	1.71255625136145e-08	5.80521014410466e-07	9.11987394345585
RIPK2	0.713795293625711	2.24325600172192	6.4888886331872	1.76309678587753e-08	5.95592333201696e-07	9.09135419965953
ORMDL2	0.746045029572582	4.4847006449734	6.4837904864796	1.79866145950614e-08	6.06560653633458e-07	9.07177171435579
PAQR6	-1.42410186854676	1.64564029950255	-6.48116634349791	1.81724468137015e-08	6.11774485259197e-07	9.06169314537015
SNAPC2	0.711440788484355	5.00313885726372	6.47424871828557	1.86715289671592e-08	6.27423433886067e-07	9.03512791203214
TRMU	-0.750047785844917	2.51606608604096	-6.47384140469056	1.87013364665678e-08	6.27423433886067e-07	9.03356388837353
SLC39A7	-1.8674715078637	3.35260443959182	-6.47233340413412	1.88121055006564e-08	6.30060825768137e-07	9.02777353794636
SIVA1	-0.5308628679233	6.39368644743715	-6.466128146283	1.92748153172055e-08	6.44456410426633e-07	9.00394932913549
PKHD1	-0.692771502532405	1.45335297671669	-6.46419241971271	1.94214600501354e-08	6.48253265353157e-07	8.9965181909608
ADPGK	-0.716396132962289	1.89482245246798	-6.46336494281047	1.94844851520253e-08	6.48579802103099e-07	8.99334167463865
NDUFAF3	0.583638347694013	8.7074634303298	6.46319507622846	1.94974482436955e-08	6.48579802103099e-07	8.99268959995789
LAMP1	0.58886874636827	9.47277784370757	6.45874044851883	1.98404740584519e-08	6.58207846077304e-07	8.97559048006944
ACADVL	-0.669308289547626	8.25748717810196	-6.458514697151	1.98580167700578e-08	6.58207846077304e-07	8.97472398655946
UBE2D3	0.500098264674494	4.69162086806336	6.45813359815893	1.98876662521188e-08	6.58207846077304e-07	8.97326123973935
ANKFY1	-0.8228308435262	1.5493245960678	-6.45496102720257	2.01362066976792e-08	6.65309777112357e-07	8.96108475791164
LZTR1	-1.20141993718414	1.91257546014289	-6.45049396802733	2.04914017873734e-08	6.75905783198664e-07	8.9439417442436
RFK	0.643310054270221	3.56724439039769	6.44758300530563	2.07262102875146e-08	6.82501912879452e-07	8.93277160779259
MUS81	-0.67096294372119	3.89517883194019	-6.44238318861878	2.11523222916468e-08	6.95364850101067e-07	8.91282074429482
CDC42	0.63858499714452	4.5822613305642	6.44006318724756	2.1345239747569e-08	7.00355290359411e-07	8.90392018936252
LRRC57	0.618703486803032	1.60619028576724	6.43969977511134	2.13756169874408e-08	7.00355290359411e-07	8.90252603059911
TCEANC	0.630745628570381	1.5646224889978	6.43812940767068	2.15073772523714e-08	7.0232340417619e-07	8.89650178713522
IQSEC1	-0.691900289792855	1.09838232541673	-6.43704079061258	2.15991902572021e-08	7.04147977885792e-07	8.89232578763554
AGXT2L2	-0.970824680770784	2.88647496195129	-6.42747240741153	2.24231273172496e-08	7.29794573964904e-07	8.8556263210602
ZNF271	0.539310160350904	3.21635423113874	6.4203084480853	2.30604045907594e-08	7.49291056628106e-07	8.82815541184251
LETMD1	-0.863257351502172	4.13078258924558	-6.41843589723308	2.32299265641253e-08	7.53518150482714e-07	8.82097584063982
DKFZP586I1420	-1.58101514908266	2.13553198605186	-6.41795258046221	2.32738819786951e-08	7.53518150482714e-07	8.8191228110356
MLXIPL	-1.42561941851418	3.9524666944751	-6.41760137318861	2.33058745058197e-08	7.53518150482714e-07	8.81777630318211
HOOK2	-1.2430902292334	4.03344234228419	-6.41592248714608	2.34594142795167e-08	7.57232790738997e-07	8.81133973783824
SNX10	0.977428956138185	5.44747028360826	6.41466030504752	2.35755068046622e-08	7.59728461881161e-07	8.80650094577538
C6orf70	-0.800940297748987	3.1330202942879	-6.41322862031813	2.3707881162752e-08	7.6273976292578e-07	8.80101254514099
MRPL42	0.584184512817863	4.17085742905645	6.40867825149714	2.41335361607438e-08	7.75161268848285e-07	8.78357006584287
SUN2	-1.60372527594743	1.26978118609026	-6.40751384676239	2.42436732034415e-08	7.77424368371571e-07	8.77910703031885
MOGAT1	-1.31969945477134	0.99619485497395	-6.40565596680665	2.44204390917327e-08	7.81489332947194e-07	8.77198628671514
PRMT6	0.763005131051155	3.95700381658063	6.40534438027308	2.44502098247655e-08	7.81489332947194e-07	8.77079209802525
SDR39U1	-0.725284241854976	4.2328105814913	-6.40335350001319	2.46412831962272e-08	7.85831037692885e-07	8.76316208733108
HNRNPF	0.729885555833948	4.92356582335539	6.40309436041205	2.4666262858221e-08	7.85831037692885e-07	8.76216897165457
SEC24C	-1.02552239597625	0.704300254219451	-6.3924672445874	2.57126317596597e-08	8.16511497677491e-07	8.72144841927206
EEF1G	-0.558395107969302	9.08269320557062	-6.39198899295083	2.57607450091287e-08	8.16715658517569e-07	8.71961616696145
RDH13	-1.65509277520764	1.79558080972187	-6.39086171775957	2.58745058709613e-08	8.1899708163125e-07	8.71529751024541
C5orf41	0.970130439798248	4.491997120205	6.39031752212476	2.59296028422758e-08	8.19417271755982e-07	8.71321271557287
ZNF267	0.891526425360294	1.55266339449359	6.38575060166223	2.63965987546284e-08	8.32831818678639e-07	8.69571829714168
TMEM165	0.613743769832769	3.40437503700643	6.37874989411943	2.71287412199987e-08	8.54323294659205e-07	8.66890532906052
NCK1	0.812125367898156	3.29269391313298	6.37822272092482	2.7184683742046e-08	8.54323294659205e-07	8.66688645833758
STRBP	0.656961571974511	2.54198322356194	6.37799785016682	2.72085814253736e-08	8.54323294659205e-07	8.66602529924666
PRKAG1	-1.16625598781299	1.38982066774899	-6.37697912122555	2.73171065698476e-08	8.56358510436837e-07	8.66212407301429
UBAC2	-0.982535014218423	2.5965160704286	-6.37462853142155	2.75691589520852e-08	8.6287944304825e-07	8.65312292570516
CHTF8	-1.50971607249597	2.48745917161665	-6.373168844097	2.77268421900672e-08	8.64975978463769e-07	8.64753363704627
COX2	-1.72292875042382	8.55449589103544	-6.3730820131718	2.77362503230274e-08	8.64975978463769e-07	8.64720116032121
STAB1	-1.09422401942908	1.12204008478511	-6.37176894267492	2.78789088656073e-08	8.64975978463769e-07	8.64217350022803
C8orf58	-0.506521824543905	2.17820652369285	-6.37164915439125	2.78919595003831e-08	8.64975978463769e-07	8.64171484849619
FAM45A	0.5900750184514	4.9652594415413	6.37145363901501	2.79132734552207e-08	8.64975978463769e-07	8.64096625233716
PTPLB	0.793120376548068	3.17417769494797	6.37135795496911	2.79237102740906e-08	8.64975978463769e-07	8.64059989546511
UTP15	0.576684229079689	1.35013851919774	6.37116128854915	2.7945174009471e-08	8.64975978463769e-07	8.63984689862921
LOC100506159	-1.54512860832951	0.778513571378384	-6.36027972010397	2.91586674018384e-08	9.01113202530316e-07	8.5981903556529
FIS1	-0.881227870056816	5.31814622112301	-6.35846400430269	2.93661894803868e-08	9.06097244864911e-07	8.59124079043413
MZF1	-1.04570248329394	3.0978584870319	-6.35716151351313	2.95159572816703e-08	9.09286400974476e-07	8.58625580145326
GOLGA6C	-1.95001171882817	1.7919728012284	-6.35619894895603	2.96271258950111e-08	9.11278300880615e-07	8.58257192801906
FAM173B	0.663670068910577	1.96885332600694	6.3464329430417	3.07788136273553e-08	9.43739116433134e-07	8.54520203227631
SGSM3	-0.878717597179176	4.34157940260835	-6.33928162992553	3.16502647368313e-08	9.68943182794898e-07	8.51784431944835
TMED2	1.07313268005299	2.80209353259678	6.33810143178814	3.17964204891524e-08	9.71899011925059e-07	8.51332998243773
FAM40A	-0.710644053832885	2.61287541628063	-6.33701870875832	3.19310945880372e-08	9.74495227824629e-07	8.50918863697469
SLC30A6	0.518513752118496	0.829206048514634	6.33601544664516	3.20563907517633e-08	9.7657252958281e-07	8.50535134640464
HNRNPH2	0.62096914683878	5.12258946725473	6.33525550370243	3.21516241017677e-08	9.7657252958281e-07	8.50244478450778
MYL9	-1.54004331304649	2.54742567754395	-6.33492071724203	3.21936674899075e-08	9.7657252958281e-07	8.50116434455762
C14orf109	0.585257319467842	3.50533962557546	6.33488200301552	3.21985328490019e-08	9.7657252958281e-07	8.50101627716149
ACOX3	0.627346703575342	1.92810435281483	6.33138083919597	3.26415707221998e-08	9.87143247299291e-07	8.48762636362614
MCM3AP	-0.676768597735711	4.13431164600267	-6.32576213387374	3.33652541157527e-08	1.00573142136914e-06	8.46614109214895
TMCO3	0.972593108556234	4.86040067585531	6.32409076171364	3.35835849198066e-08	1.01075757194128e-06	8.45975067771484
SNHG11	-1.0665324517331	2.26119765603677	-6.31696280303274	3.45307525465088e-08	1.03767029853335e-06	8.43250096377007
FGFR3	-1.38774279642123	4.92769677771108	-6.31540118955885	3.47417783794507e-08	1.04241296139139e-06	8.426531823575
SUGP2	-0.999799077004055	2.01540440061274	-6.30246494536545	3.65398801568592e-08	1.09196126792295e-06	8.37709528001389
RRP15	0.666882798012685	2.19022648638056	6.30232147071492	3.65603323512202e-08	1.09196126792295e-06	8.37654709654406
NPRL2	-0.9341906315993	3.59263725305116	-6.29377084793714	3.77999707636721e-08	1.12384647522402e-06	8.34388163037791
ZMAT1	-1.15924915489197	1.63638694311196	-6.29262866163927	3.7968690762854e-08	1.12715236078273e-06	8.33951887007658
L3MBTL1	-0.715073880548158	0.692445841573735	-6.28657980435595	3.88747555875674e-08	1.15230421516975e-06	8.31641695336297
C15orf59	-1.83619050074421	3.66121802887824	-6.27627625161025	4.0467842102564e-08	1.19771364096002e-06	8.27707572011386
ALG3	0.678860413570804	3.98131794439791	6.2733737733834	4.09281991632219e-08	1.2095116232353e-06	8.26599577618208
NAIF1	0.61757090072209	3.02178246981713	6.27034362510474	4.14143550161612e-08	1.22203532805971e-06	8.2544295743783
HINFP	-0.522053140622424	2.89440065669457	-6.26795124005215	4.18022358115952e-08	1.23162587407005e-06	8.2452985448929
ACAP1	-0.738880110914087	1.26451344097346	-6.26206693911997	4.27716822383063e-08	1.2582966517945e-06	8.22284292745846
TFAM	0.740194955756848	3.20308339882885	6.25744749407155	4.35483564545547e-08	1.27922480961633e-06	8.20521726922993
SERPINF2	-2.2275621698786	1.7840730558793	-6.25214101309119	4.44578389940397e-08	1.30398568773985e-06	8.18497350239558
TRIM41	-0.974218097756851	1.9222267402513	-6.25051869119174	4.47396361659947e-08	1.31028952376732e-06	8.17878519140842
OSBPL10	0.855380829905584	3.16547591701185	6.24853073406361	4.50873632693223e-08	1.31850255005348e-06	8.1712026255306
MTMR1	0.572806903000355	1.97766758655074	6.24041336678313	4.65352941169133e-08	1.35881671778343e-06	8.14024614642668
PLRG1	0.829606148164787	3.25576534586018	6.23926565768631	4.67437071335958e-08	1.3628712111139e-06	8.13586990578334
LINC00094	0.668107927364072	5.80888437866589	6.23825381256715	4.69282170301951e-08	1.36621776563538e-06	8.1320118566938
MAGEC1	-0.859919433615664	0.403338670149277	-6.23694558266	4.71678448465512e-08	1.37115665293543e-06	8.12702391996032
ARPC5	0.834555521314934	5.22131549946361	6.23443838007644	4.76304879671332e-08	1.38050909872787e-06	8.11746522622048
ALDH18A1	0.753386012311479	3.41592439366286	6.23393666714285	4.77236063873371e-08	1.38116487436794e-06	8.11555254536868
DCAF12	0.704407521701224	1.47706004554089	6.23204630429469	4.80760858543863e-08	1.38753766507877e-06	8.10834620210953
REEP3	0.657516092364415	3.36772191274817	6.23199631195794	4.80854424839731e-08	1.38753766507877e-06	8.10815563012781
ANO6	0.70813094670932	4.27758916632768	6.23123472732121	4.82282053871677e-08	1.3896106296335e-06	8.10525249092198
EDF1	-0.541512837065924	7.3212057107986	-6.22664937974921	4.90966889704333e-08	1.41255716152379e-06	8.08777484903633
TTC31	-0.621629905322862	0.997692781428884	-6.22052201617137	5.02815170055542e-08	1.44240960862346e-06	8.0644238430644
DNAJB1	-0.9905252145442	4.37340804995537	-6.2179233769026	5.07925385692431e-08	1.45493890085845e-06	8.05452205481547
SEC16A	-0.873451258599696	2.54266141919009	-6.21295041443644	5.17848859433051e-08	1.4811989347258e-06	8.03557565091688
NUS1	0.539787626425105	3.04900551110528	6.20742618484958	5.29098137710564e-08	1.51116906882844e-06	8.01453276271412
FBXO11	0.628226960079254	2.80146226180029	6.20627268788817	5.31477500205907e-08	1.51575526368768e-06	8.01013936720211
LIPE	-0.925217492850647	3.57160460980527	-6.20318147196751	5.37906366223452e-08	1.53186038276397e-06	7.99836652145944
DYNC1H1	-1.01316685620993	5.88155935629077	-6.20017484101635	5.44233351861008e-08	1.54762903672173e-06	7.98691702077568
CSRNP1	-0.780308237757938	0.875457880165015	-6.18987662055527	5.66469333848009e-08	1.60852661711363e-06	7.94770958533294
EZH1	-1.19035669966518	2.33754077228764	-6.1823905121976	5.83197126774638e-08	1.65362971127286e-06	7.91921727727931
PSMD13	-1.67037132084759	2.56331232057331	-6.17862819867812	5.91788232456454e-08	1.67556457204036e-06	7.90490064906576
TAF1C	-1.15703036602513	3.59476892366314	-6.17781250939322	5.93667331356827e-08	1.67845945501794e-06	7.90179697938065
TMCC2	-0.873824016608013	0.810225674800995	-6.17554615962758	5.98919446644015e-08	1.69065561864045e-06	7.89317406559167
ANKRD13D	-0.542387108756715	0.756763392790686	-6.17284055534101	6.05249916312268e-08	1.70383069113596e-06	7.88288079937725
NAT9	-0.590037870678635	4.63148186588297	-6.17028821886421	6.11282622920136e-08	1.71834439467349e-06	7.87317153366478
ATP2C1	1.01890429010513	4.53734307936835	6.1698902011851	6.12228740896815e-08	1.71853835535692e-06	7.8716575259881
PHF16	0.652236315813739	2.09988659909686	6.16502770353495	6.23905247085917e-08	1.74598469246716e-06	7.85316294603441
LOC100652828	0.681602515349526	2.26183459035859	6.16470832547468	6.24679870065574e-08	1.74598469246716e-06	7.85194829914818
DOCK6	-0.959693652922609	2.09634837067234	-6.16149844085973	6.32518348221963e-08	1.76537492830668e-06	7.83974135374334
CTRL	-0.51789082414996	0.942110797934265	-6.15988681033824	6.36490643267209e-08	1.77393473307744e-06	7.83361297495158
UBE2Q2	0.654381556681383	1.06272661536509	6.15642500584712	6.4510707111915e-08	1.79539529040305e-06	7.82045033085777
CCDC34	0.640938676655973	1.61835212981543	6.15536116808675	6.47778137129647e-08	1.80027192067818e-06	7.81640568324345
PKD1	-0.749871685019382	1.18921766175255	-6.15217083027179	6.55854358419831e-08	1.82013519044189e-06	7.80427713857836
UBE2N	0.515853203944263	3.77169106703303	6.15166714299224	6.57138523407942e-08	1.82111953170181e-06	7.80236242386327
THRSP	-1.67533094255024	1.25561268498377	-6.15123141429651	6.58251438421145e-08	1.82162717980021e-06	7.80070607471526
FLJ45445	-1.69795391753496	3.98261883354276	-6.15033717128372	6.60541326871072e-08	1.82538592628842e-06	7.79730684238386
UPK3A	-0.715774020077858	0.376403921608087	-6.14968521727028	6.6221576568428e-08	1.82743570381015e-06	7.79482867794712
ATF5	-0.573359288681417	1.19957987606733	-6.14819899781211	6.66048640254748e-08	1.83542770865138e-06	7.78917957742825
PDCD4	0.866391785012594	3.68026789551219	6.14470384451015	6.75149404507323e-08	1.85723348106262e-06	7.77589574491067
PPIC	0.91874929684152	5.64945111690923	6.14443388795232	6.75857434796942e-08	1.85723348106262e-06	7.7748698063069
F8A1	0.504789971941664	6.23046701654023	6.14296453402658	6.79724128763684e-08	1.86524297687211e-06	7.76928587355328
ITGA7	-1.43378815403505	4.34172016653315	-6.1423458610369	6.81358762905577e-08	1.86711360022503e-06	7.76693484217159
RSPH3	0.62174179513998	3.29840030829488	6.14112281115875	6.84601743114581e-08	1.87338016101173e-06	7.76228726211924
H2AFV	0.58160960171433	5.60922482221949	6.13894843686938	6.90405066463703e-08	1.88662572764621e-06	7.75402516825747
GHRLOS	-0.599040530850486	0.888136250498576	-6.13380460907085	7.04328767827054e-08	1.92143941129373e-06	7.73448248573613
RPL4	-1.0796722163468	7.50143432713164	-6.13352031700161	7.05106383259426e-08	1.92143941129373e-06	7.73340249672505
OLA1	0.782482121107199	3.31244922057086	6.12852884385249	7.18898993653672e-08	1.95359056624915e-06	7.71444236918172
SLC25A27	-0.824999938739851	0.695168278292735	-6.1238196681691	7.32156789544428e-08	1.98411451971563e-06	7.69655774504561
ATP1A4	-1.41826912217871	3.95130469606668	-6.12317604037897	7.33987541774325e-08	1.98632844005309e-06	7.6941136011537
LMAN1	0.758960630057973	1.30035722934461	6.12077839931641	7.40847511470393e-08	2.00212762651578e-06	7.68500919342733
KLHL13	1.12038481142048	2.47697864377653	6.11937992324919	7.44878063831656e-08	2.010247369787e-06	7.67969922413558
RRNAD1	-0.710724137824161	3.65725797718495	-6.11834891226655	7.47863465985308e-08	2.01552804526137e-06	7.67578468465499
TMX1	0.836543642394242	6.48197191279721	6.11472424401612	7.58453598078226e-08	2.03846109014358e-06	7.66202374615399
IDUA	-0.513757899945045	0.878020676290183	-6.10545512857479	7.8621638807758e-08	2.10729653783913e-06	7.62684231132356
AGFG1	0.810048095740153	3.7726026386662	6.10453090127623	7.89039287510892e-08	2.11197360112034e-06	7.62333502615183
C10orf2	0.573698661977498	2.65187348930623	6.10401004695367	7.90634577537615e-08	2.11223924579867e-06	7.62135852640991
CXCL5	0.640606252374826	2.68708007707964	6.10379484157853	7.91294649321812e-08	2.11223924579867e-06	7.62054189215789
ELMOD3	-0.944521407119079	2.70051029565149	-6.09760729452812	8.10508469420858e-08	2.15492726955433e-06	7.59706500069841
TBC1D14	-0.600507837579896	4.82183602526331	-6.0975825824812	8.10586126505152e-08	2.15492726955433e-06	7.59697124884488
NISCH	-1.06263089133664	3.53827510446495	-6.09322585178152	8.24393029237142e-08	2.18866295688934e-06	7.58044418029264
COPS7A	-1.07226913199084	2.36017404525428	-6.09012916173615	8.34348300495158e-08	2.21209556855232e-06	7.56869868249796
CLUAP1	0.702371512924052	4.69124104115085	6.08780817028498	8.41887930325401e-08	2.22906894849535e-06	7.55989625491748
SH3GLB2	-1.24954643686373	1.57712873064687	-6.08066387688869	8.65522489810895e-08	2.28546929149122e-06	7.53280621107067
RPS5	-0.744024181829006	5.94384829705969	-6.07847286216006	8.72901719547003e-08	2.30185240795214e-06	7.52449971141366
RPL32P3	-0.792594954037861	0.777600521685048	-6.07774828714644	8.75355753333669e-08	2.30522113912185e-06	7.5217528814171
ENO3	-1.28392632372941	3.10511009172623	-6.07630341002993	8.80269790859867e-08	2.315050471452e-06	7.51627564839937
ANKRD36	-1.22809594187111	1.92204211826864	-6.07041095996072	9.00594904638636e-08	2.36216277999797e-06	7.49394173728807
CCBL1	-1.34417439604055	2.10856371728076	-6.06874241520032	9.06434369290343e-08	2.37136163976075e-06	7.48761844485277
ZNF500	-0.870955323415176	1.66783338664292	-6.06871726628075	9.06522670433728e-08	2.37136163976075e-06	7.48752314099276
NEK1	0.524187374575485	0.983029794368956	6.0630250366322	9.26729862039834e-08	2.42098909159286e-06	7.46595437090085
ERVK13-1	-0.947365702247524	0.951419669035622	-6.06139365748409	9.32603096008e-08	2.43308821039744e-06	7.45977369434032
TRIB1	1.01934102481217	5.59593968936874	6.06088052376508	9.34458080656536e-08	2.43468579445525e-06	7.45782970664599
ZNF76	-0.928044278483028	0.904629834330538	-6.05796017125818	9.45085058059489e-08	2.45910379051256e-06	7.44676680298738
SYCE3	1.22308727943645	1.89564218730104	6.05746947238578	9.46882401139143e-08	2.46051284953836e-06	7.44490805732797
CCNB1	0.830349572747152	1.95732438077346	6.05525382442213	9.55040217506071e-08	2.47842423597304e-06	7.43651572517938
HRASLS2	-3.19449787142155	3.3789843800822	-6.04717905279062	9.85364900727331e-08	2.55036387053508e-06	7.40593664383654
NUCB2	0.852036775128446	3.72728326286924	6.04427335100542	9.96509185811929e-08	2.5758053400545e-06	7.39493515969162
TCF21	-1.55825929582443	1.65733328018372	-6.03582776383781	1.0296150198828e-07	2.65787181614805e-06	7.36296590988822
CIDECP	-0.680485127758874	1.35471504060283	-6.02729261016921	1.06417943470303e-07	2.74348258738639e-06	7.33066854630557
CLK2	-0.764299986901426	0.890989928748381	-6.02403753579297	1.07766220739278e-07	2.77459075288393e-06	7.31835412241543
TMEM188	0.678517246333604	2.0417518687727	6.01898044327732	1.09894568471003e-07	2.82567490820519e-06	7.29922559870105
QPCT	1.55988932036636	2.32698471733508	6.00587884478926	1.15604308372277e-07	2.96426666227871e-06	7.24968682506402
ERRFI1	-2.20181902688889	4.66198256816805	-6.00557875073984	1.15738477856541e-07	2.96426666227871e-06	7.24855244139718
DLST	-1.88750335014667	3.4486340823519	-6.00269673020506	1.17034888112038e-07	2.98790021222899e-06	7.23765884152563
ATF6	0.645530246664451	3.69623496961578	6.0025114242472	1.17118734394522e-07	2.98790021222899e-06	7.23695845708128
RALA	0.642122296241816	3.0558860834304	6.00173631057675	1.17470099604575e-07	2.9929670501332e-06	7.2340288864874
NDUFA2	-0.601802338682381	7.00811729345269	-5.99730525996027	1.19498878721341e-07	3.04070328673668e-06	7.21728335508715
KCNQ1OT1	-1.78376190895057	4.03966594938707	-5.99339504674737	1.21318007093535e-07	3.07899444686998e-06	7.20250867049787
MAN2A2	-0.599430126053106	3.80028635948723	-5.98899687796121	1.23396953456308e-07	3.12770570384145e-06	7.18589309967826
BAIAP2	-0.966118606532374	2.0178961344705	-5.98684194624336	1.24428403737004e-07	3.14977482483091e-06	7.17775321907773
HMGN4	0.756502200068765	4.1948046565866	5.9852418379668	1.25199812612258e-07	3.16436816538765e-06	7.1717095580915
HERC2P7	-1.10439557260939	0.885454824652384	-5.98497708056911	1.2532790773954e-07	3.16436816538765e-06	7.17070959948201
LOC729737	-1.19744238147805	1.52886791623499	-5.98093277659898	1.2730084650542e-07	3.20591964727597e-06	7.15543609057516
NT5C	-0.929277978267925	4.26369665170516	-5.98052615087916	1.27500905928414e-07	3.20683600751658e-06	7.15390059115042
ME3	-0.830318967474555	3.11849780030069	-5.97548765647303	1.300058371412e-07	3.26146525878044e-06	7.13487639715464
FER1L4	-0.922329141311054	0.770863786194811	-5.97266175909644	1.31432036669759e-07	3.29302799804423e-06	7.12420821390035
C14orf166	0.621858568601464	7.77148245688103	5.96826625717482	1.3368126539343e-07	3.34083805210901e-06	7.10761705303917
ARFGAP3	0.72527375077388	5.12284978000202	5.96685760971543	1.34410124049245e-07	3.35477396241637e-06	7.10230065337507
HSD17B12	0.792346465456935	4.38910472290347	5.96326795110771	1.36285324241357e-07	3.39293311036964e-06	7.08875429058881
PPDPF	0.955715807952682	8.18616471184298	5.96181446111704	1.37051963643942e-07	3.40430264988006e-06	7.08326981182518
PDZD3	-2.4959647125607	2.65170374742704	-5.96174348109339	1.37089511088418e-07	3.40430264988006e-06	7.0830019903139
CYP2D6	-0.766956662417759	0.508975118975067	-5.96112431594779	1.37417473316837e-07	3.4074103498421e-06	7.08066579323115
PIGC	0.575011762767919	2.2599198314811	5.96085103018302	1.37562475717098e-07	3.4074103498421e-06	7.07963466711716
FLJ35424	-1.06286877765397	0.877703763527163	-5.95955243893527	1.38253568007445e-07	3.42020474491144e-06	7.07473515547027
HSPA6	-1.01595493604562	1.04192200528715	-5.95716495965785	1.39533138568603e-07	3.44750666327194e-06	7.06572803427978
ARMC8	0.521827371001877	2.50893270480827	5.94680377602893	1.45223527896867e-07	3.57009357852361e-06	7.02664952506039
KIFC3	-1.77194281079004	2.45328347251908	-5.9455580607117	1.4592297510199e-07	3.58279304658308e-06	7.02195231712981
ZNF277	0.678398739748386	2.47474663844323	5.94093677758488	1.48547019926837e-07	3.64265552118464e-06	7.00452907716143
UBE2W	0.571200094994812	2.76147646215514	5.93725308711805	1.50672116343315e-07	3.68094610413288e-06	6.99064324440785
TMEM48	0.540930993613778	1.75961164417038	5.92404022020529	1.58545221802819e-07	3.85406517466828e-06	6.94085495466345
EVL	-0.916746421167756	3.1792418980295	-5.92052725020092	1.60706177533034e-07	3.90175481586709e-06	6.92762230902607
CDC5L	0.692673218156372	2.56241945148786	5.91951487332774	1.61334324167188e-07	3.91215768986103e-06	6.92380926750192
C1orf43	-1.17728707129612	4.77420089831455	-5.91732686246209	1.62700231812567e-07	3.9404025239847e-06	6.9155688657513
SIN3A	0.533347444009671	2.3399405639304	5.91500708764432	1.64160904735537e-07	3.97086988454738e-06	6.90683308252135
CHPF	-0.63577185524938	0.709878540147462	-5.91440827201511	1.64540060005501e-07	3.97513365682833e-06	6.90457821340607
HMGCS1	0.628410445534414	2.95398729080947	5.90960650242544	1.67611947419753e-07	4.04436069679215e-06	6.88649906504315
ADAM9	0.824309038193586	2.03448646893363	5.90629637591609	1.69762572298556e-07	4.09121534937958e-06	6.87403833113678
SERPINB6	-1.3276650998255	2.28239344715988	-5.90040690736043	1.73656797356419e-07	4.1645748232611e-06	6.85187235886948
NPEPPS	0.640133698582712	4.77781902591616	5.89958521192994	1.74207102845513e-07	4.17266475067498e-06	6.84878023469139
RAPGEF1	-0.553847121758376	0.732263558621294	-5.89107243999559	1.80010872612018e-07	4.3064139524875e-06	6.81675245615008
FNDC5	-0.740076914060148	0.723899408881723	-5.88996146292522	1.80782292912026e-07	4.31959446954308e-06	6.8125735018363
COQ10A	-1.00509438330972	2.30958327964474	-5.88783863372007	1.82265418742654e-07	4.34972758760636e-06	6.80458903099917
PDE7A	-0.880393905080827	1.05889860616791	-5.88634482442631	1.83316291692541e-07	4.36948431037952e-06	6.7989709107052
CHMP4C	0.643279746825974	1.13091703907587	5.88534441933234	1.84023413777043e-07	4.38100941206999e-06	6.79520866235025
CDS2	0.525512907503576	2.97520198176533	5.8842809761047	1.8477805484333e-07	4.39363644240942e-06	6.79120953032303
ARHGAP1	0.671449693761815	5.81879958488055	5.88222299712067	1.86247151293796e-07	4.42050095007516e-06	6.78347093950371
CDC40	0.500481941714985	2.92545662876759	5.88206683816146	1.86359096859189e-07	4.42050095007516e-06	6.7828837663212
MAMDC4	-0.827615301926026	1.56306240730772	-5.88025777261111	1.87660826642621e-07	4.44062630001071e-06	6.77608180150404
SLC9A8	-0.621002777490232	1.4405664516496	-5.87934944589603	1.88317812160217e-07	4.45079721791933e-06	6.77266676337479
BRD9	-0.898057322631672	1.56611300743624	-5.87793599210093	1.89344683598846e-07	4.46967516355685e-06	6.76735287622595
MLL4	-0.941257090303947	2.05953484814235	-5.87660885558559	1.90313891002019e-07	4.48714809434725e-06	6.76236380826198
PTP4A1	0.663953982291065	3.97711121180668	5.86346558455031	2.00181566692821e-07	4.71413153390919e-06	6.71297088472187
MAN2C1	-1.37250527039992	2.25028563752007	-5.86211589098481	2.01223123226607e-07	4.73297077236363e-06	6.70790035799803
SLC41A2	0.636969851926381	0.932762647048231	5.85981201472142	2.03013429296311e-07	4.76935506019499e-06	6.69924588251795
ZNF264	0.911331736106847	3.08116268797596	5.85792322178836	2.04492935601423e-07	4.7983593859146e-06	6.69215134257036
C15orf23	0.618700600495651	3.03567411359543	5.85601980342182	2.0599469478681e-07	4.82654870555459e-06	6.68500248971894
MET	1.03006017850502	4.15559895984817	5.85564022956158	2.06295473965711e-07	4.82654870555459e-06	6.68357696213339
MEAF6	0.775302459638307	4.02217288169626	5.85546646959966	2.06433308592596e-07	4.82654870555459e-06	6.68292439752105
OLFML3	-0.858254283666247	1.08066207589264	-5.85360147185553	2.07918465187291e-07	4.8513467603573e-06	6.67592062946583
FGF7	1.00230357581968	1.98471128080036	5.8532433417042	2.08204863604552e-07	4.8513467603573e-06	6.67457578483559
HSP90B1	0.826434200150764	8.48488442646902	5.85320350027246	2.08236749117567e-07	4.8513467603573e-06	6.67442617429769
TMED7	0.844731563192898	2.61985951255677	5.85218160871738	2.09056233477354e-07	4.86465413601162e-06	6.67058891243671
ZNF555	0.759474009618983	2.5194429789033	5.84885580905117	2.11745451490242e-07	4.92138627645115e-06	6.65810159436925
AKAP2	0.676761085065131	1.13894308216654	5.84588861947096	2.14173584076461e-07	4.97192302465651e-06	6.64696236244835
RHOT2	-1.82574287572635	3.71391574850807	-5.84549568181812	2.14497195262218e-07	4.97354265890253e-06	6.64548733593243
DDX11	-0.811369100257264	1.29000333438025	-5.84009422071354	2.18995030014598e-07	5.06584371083355e-06	6.62521382010338
LOC84856	-1.46479388195636	1.26398911408157	-5.83811811104089	2.20663767431498e-07	5.09842593783649e-06	6.61779808169155
NUP85	-0.878678800480799	2.69758883869844	-5.83700659368847	2.21607918474284e-07	5.11420959560266e-06	6.61362719515718
AGGF1	0.546490342434636	2.11844273780675	5.83507063888546	2.23261923088481e-07	5.14631865773247e-06	6.60636318438173
LOC202181	-0.504674116925917	0.533108227616606	-5.83422871486948	2.23985036698268e-07	5.15691988722581e-06	6.60320435620418
MRPS17	0.538049640830597	4.33781680429489	5.82854315457928	2.28929309003334e-07	5.26456801796048e-06	6.5818758685304
RANBP10	-0.659922806356137	3.47466496402085	-5.82539510923011	2.31713208641756e-07	5.32234102803978e-06	6.57006891619694
ZBTB45	0.690974844832936	5.39471457380447	5.82224982893732	2.34528115844793e-07	5.38069013319324e-06	6.55827408045302
HNF1A-AS1	-1.46392936416264	2.42906625712403	-5.82164311512232	2.35074982269623e-07	5.38692880422074e-06	6.55599909809395
CALCOCO1	-0.852219942960627	1.54776746987243	-5.81571992579022	2.40480632288407e-07	5.49597959392436e-06	6.53379246166612
FAM95B1	-0.786738188813138	0.577252790283383	-5.81550912283916	2.40675266247491e-07	5.49597959392436e-06	6.5330022547563
DHFRL1	0.601608136603734	1.88685300765851	5.81497812100339	2.41166230331192e-07	5.50077991953323e-06	6.53101179902101
SEMA6C	-0.876644659988085	1.99702661012096	-5.8134305986744	2.42602728596055e-07	5.52711076904942e-06	6.5252112110229
LOC100129138	-0.523282581439954	1.82099021658049	-5.81099049658668	2.44884988071436e-07	5.57262667977195e-06	6.51606582633378
DDX21	0.612840767729072	3.38322631077672	5.80941066448691	2.46373942152469e-07	5.60000539279968e-06	6.5101452578347
PAOX	1.17279095858907	4.6088050632559	5.80785835207636	2.47845683701859e-07	5.62692987343051e-06	6.50432825572068
SCAMP1	0.770267317822832	1.86036840507338	5.80521041597879	2.50376283026573e-07	5.67780383488386e-06	6.49440660118322
TBK1	0.778669029459487	3.26849008375353	5.80401941704826	2.51522824995035e-07	5.69721006951181e-06	6.48994441005258
MMS19	-0.686905405130624	3.48815501830711	-5.79922054443935	2.56195437343997e-07	5.7896622882133e-06	6.47196755243189
ATG4B	-0.944447097854338	3.46483122856247	-5.7955806827083	2.59796711708394e-07	5.86428222638545e-06	6.45833517679267
CANX	0.644948937606711	4.78178028778872	5.79463211244519	2.6074342352627e-07	5.87887905310725e-06	6.4547828880677
ZNF789	-0.63851273468171	0.776536164121459	-5.79151236627155	2.63881193578798e-07	5.93596351985005e-06	6.44310093506206
ZNF14	0.943737605438089	2.51124069797592	5.7908017363211	2.64601136333259e-07	5.94533264240543e-06	6.44044021254858
CRY2	-0.535365898801937	3.79616510947283	-5.78987855220935	2.65539321376335e-07	5.95957837769361e-06	6.4369837865221
MAP2K4	0.594111212625401	5.07948497651363	5.78783324257737	2.67629603290454e-07	5.99276207687984e-06	6.42932664183961
MPP3	-1.62313714393606	1.36406325694197	-5.78570621594049	2.69820665543555e-07	6.03271254802563e-06	6.42136437235981
ADSS	0.748544281195543	3.43677916663717	5.78550433258104	2.70029546502245e-07	6.03271254802563e-06	6.42060868881507
AFF1	0.829403701055317	2.305214047736	5.78221921790142	2.73451095078207e-07	6.09525290769887e-06	6.4083129892755
DKC1	0.731980643288421	4.5461955578562	5.77936365529774	2.764600703365e-07	6.15532063420801e-06	6.39762663425184
SHANK3	-1.20346946305708	3.70137847703134	-5.77788240518737	2.78033776674341e-07	6.18333233414343e-06	6.3920839459013
C2orf40	-1.51900248099216	3.18060917077133	-5.77535221922866	2.80742411957388e-07	6.23649215133911e-06	6.38261717155183
SEPT11	0.719282723526384	3.09324773571823	5.77325731933794	2.83004800672964e-07	6.27414452391412e-06	6.37477991967254
SULT1A4	-1.26842495616959	4.32352970873035	-5.77318998054346	2.83077821627116e-07	6.27414452391412e-06	6.37452801112248
SNHG7	-0.901952571366086	0.801349591951712	-5.76900350899566	2.87654338235405e-07	6.36837451869637e-06	6.35886841791622
RRP1B	0.589996872318051	1.51876319038309	5.76718837734476	2.89661254020532e-07	6.39214655144821e-06	6.35207987547755
UCHL5	0.632806775448425	2.42479893213302	5.76419230540536	2.93004224541084e-07	6.45762853929522e-06	6.34087597388336
CYR61	-1.37650870564411	4.28078391222504	-5.76305715130402	2.9428075518008e-07	6.47847509690259e-06	6.33663146247453
RAB8B	0.674590255835802	2.59029056718106	5.7595395475216	2.98271489445164e-07	6.55895992446589e-06	6.32348012363596
NAP1L4	-0.97280994157304	2.00246382754571	-5.75718096300652	3.00977240117697e-07	6.61103931123996e-06	6.31466331445672
TPM3	0.563017338402128	3.84368697300916	5.75437433959097	3.04228622087422e-07	6.67497356389569e-06	6.30417299766329
LOC497257	-0.92315699102843	1.4390326885345	-5.74665003904816	3.13357412335343e-07	6.85990143004065e-06	6.27530942878139
TTC18	-1.67552615893146	2.7157776071509	-5.74507330784185	3.1525386102185e-07	6.89371528906374e-06	6.26941898660112
FAM104B	0.516629219368197	4.01290455065944	5.74433844703809	3.16141604523503e-07	6.90542079980936e-06	6.26667381026654
LOC100131434	-0.579778908955295	0.712198462387728	-5.74149628179589	3.19598392651209e-07	6.97315290335762e-06	6.25605745014618
C20orf30	0.629728047157521	6.13508942813909	5.740096753969	3.21314278065908e-07	7.00279271428847e-06	6.25083033898647
DDX20	0.739059784497047	3.15468235851571	5.73873540334159	3.22992095791287e-07	7.03153792537631e-06	6.24574616816932
SMAD4	0.574814352149033	1.53786764931834	5.73705222746402	3.25078533508573e-07	7.06910511324469e-06	6.23946057234953
C5orf22	0.673744730492482	1.50112261558155	5.72714434653699	3.37633067010991e-07	7.33397414849928e-06	6.20247170838369
UBFD1	0.560309275305061	4.00766458781132	5.7205691617791	3.46228070580762e-07	7.49171681315719e-06	6.17793495294956
GAS6	-2.20879344403788	2.48599403515652	-5.72042077875196	3.46424510423131e-07	7.49171681315719e-06	6.17738132341487
ZNF829	0.571551947908935	1.35227542630538	5.71611629098749	3.52171304492674e-07	7.60759908370999e-06	6.16132273883441
MECP2	0.630265977682583	3.85803995280131	5.71541273656649	3.53119518619646e-07	7.61968141884881e-06	6.15869835089074
GUCY1B3	0.932449451806119	1.78344266432076	5.71319428561073	3.56125989330624e-07	7.67610177002741e-06	6.15042373655495
MGC16121	-2.40064029457746	2.91569608971276	-5.71247434951025	3.5710708311006e-07	7.68879019711583e-06	6.1477386439945
AGPAT4-IT1	-1.36569188886765	1.22377287866926	-5.70543108779074	3.66847345164152e-07	7.88118424758906e-06	6.12147513505085
CLIP1	0.51809365913841	3.84654765815944	5.70234691300341	3.71194755546145e-07	7.96584758534023e-06	6.10997759562048
LZTFL1	0.609263235540659	3.1556803073608	5.69347233544702	3.83990362734423e-07	8.21345325006065e-06	6.07690414014078
TRPV1	-1.26397129208654	2.55422180047079	-5.69049872853012	3.88374551285995e-07	8.29817075610305e-06	6.06582560983389
SIKE1	0.558254851311543	0.950314072611251	5.68352772991008	3.98847247892659e-07	8.50338860496286e-06	6.03986103549167
PLCXD1	-0.801495473129182	0.976933017681471	-5.6811975295885	4.02409826637161e-07	8.5700171014151e-06	6.0311839466887
DOPEY1	0.697168182494561	2.44600162212677	5.68073418242912	4.03121964750339e-07	8.57586173219694e-06	6.02945868272592
C12orf39	0.861738063008542	2.65155809762262	5.67763787240241	4.07912891670462e-07	8.66837015889302e-06	6.01793070877867
SCNN1D	-0.936818992130461	1.17455882884333	-5.6763872919695	4.09863832026655e-07	8.70039226532854e-06	6.01327516234263
VRK1	0.663717441393767	2.62103234252338	5.67107975190153	4.182468707554e-07	8.86873478215428e-06	5.99352014376648
ME2	0.752987082688995	2.0671349193798	5.67031708847499	4.19465307250053e-07	8.88495542156788e-06	5.99068191332068
COPB2	0.501353432951773	6.36039955594501	5.66834856486087	4.22626469554019e-07	8.9422466716759e-06	5.98335663608288
RTEL1	-0.524180500996382	2.48996160414338	-5.66772047259905	4.2364003964212e-07	8.95112179244614e-06	5.98101953713094
KIF12	-1.64786155459021	2.48953469107723	-5.66752273598511	4.23959629632523e-07	8.95112179244614e-06	5.98028378543231
RPL10L	-0.571459201739619	7.09779245737358	-5.66681267261712	4.25109228133798e-07	8.96573208484984e-06	5.97764179727431
C6orf64	0.60730779540006	2.8069328777877	5.66452201564129	4.28838858687566e-07	9.02962776323109e-06	5.96911944774893
CRYGS	-0.966814357185985	0.853349663721793	-5.66438647542126	4.29060554665857e-07	9.02962776323109e-06	5.96861520510281
PDRG1	-0.536551210609723	3.81754671852119	-5.663211954482	4.30986405380318e-07	9.0604255800607e-06	5.96424585268561
PFN1P2	0.831126248416534	5.78578437471594	5.66191382997727	4.33124866094926e-07	9.09562218799345e-06	5.95941699743775
SELRC1	0.533671372513362	2.9325744987859	5.66092967142111	4.34753100579666e-07	9.12004014952613e-06	5.95575627661826
NOP2	-0.592959936565268	1.50318677182142	-5.66055393046559	4.35376336787845e-07	9.12334606062486e-06	5.95435870397818
ATL3	0.82381760435146	2.00135704263239	5.65814707392125	4.39389547567609e-07	9.1907282425596e-06	5.94540703645918
TRIM59	0.672581151215489	0.847472745655856	5.65806320114506	4.39530054778663e-07	9.1907282425596e-06	5.94509511447315
TXNDC9	0.787601735833564	4.21751399124138	5.65761276093139	4.40285411023914e-07	9.1912933124799e-06	5.94341995580446
MTM1	0.698476335284789	2.22254521620667	5.65197519101543	4.49848399506525e-07	9.36650339163797e-06	5.92245759145747
RACGAP1	0.652461357127203	1.93579837650747	5.6484579616446	4.55918321285864e-07	9.48281068891077e-06	5.90938255823126
RASSF10	1.02739577074943	2.08477258527185	5.64812230982686	4.56501790757236e-07	9.48487761008115e-06	5.90813492679002
BCAS2	0.5822511982843	4.47587265106663	5.64693947796593	4.58563815066186e-07	9.51762799638959e-06	5.90373847168019
ZNF32	-0.742433173417238	1.40707649049043	-5.64487740339769	4.62180646569943e-07	9.58254540555015e-06	5.89607463598958
RHOQ	0.651545086971915	2.05963079056958	5.64327549232751	4.65009800551258e-07	9.63101165137505e-06	5.89012161410657
C14orf79	-0.717001773737584	0.889624266420075	-5.64218124590466	4.66952190572874e-07	9.66102879608693e-06	5.88605547039601
RNF130	0.687387783305733	6.24105057176745	5.64046067735331	4.70022583755808e-07	9.71429586869993e-06	5.87966244159775
VPS4B	0.610695601736845	4.25440571274223	5.63903654286846	4.72579063857554e-07	9.74657010332743e-06	5.87437130612949
RAB3IP	0.754360749346282	3.90456062452278	5.63662802580627	4.76933917578459e-07	9.82604232083569e-06	5.86542378581465
C11orf10	0.501130352354894	7.38607531217283	5.63097612658404	4.87309429772748e-07	1.00292580436318e-05	5.8444318394175
IRX1	-1.03558675346363	1.13738265033786	-5.62913808344945	4.90731437382446e-07	1.00890881979373e-05	5.83760647534537
CEP57	0.540924673952584	1.78367033429095	5.62054969547364	5.07038217840151e-07	1.03805516418205e-05	5.80572352014521
RORC	-0.858099896727488	1.26789570114822	-5.62028085481773	5.0755721292625e-07	1.03805516418205e-05	5.80472573525843
RGL3	-1.35543646406863	3.95612954533129	-5.61964864057516	5.08779767071089e-07	1.03947048761458e-05	5.80237937036765
HERC2	-0.623402758472868	2.00233873635909	-5.61414639907918	5.19543365062207e-07	1.06035553663165e-05	5.78196208611484
C4orf42	0.946173292253934	2.67073109505947	5.60916244350287	5.29487033609757e-07	1.07952543699438e-05	5.7634733399142
C18orf19	0.631342156002105	2.12415342848919	5.60655587622223	5.34762108715534e-07	1.08914698503778e-05	5.75380590062005
C12orf47	-0.534547710489659	1.29873858572105	-5.6062529042408	5.35378609335885e-07	1.0892703107703e-05	5.75268230479164
SNRNP27	0.629770249992412	3.63054345644746	5.60205995259481	5.43983033326115e-07	1.10219850795849e-05	5.73713434014858
ABCC10	-0.606997343882044	1.27549722535885	-5.60162041557365	5.4489288463056e-07	1.10290147609159e-05	5.73550469336206
TARS	0.657398049408979	5.06359030081331	5.59984729925186	5.48578559123383e-07	1.10921565623369e-05	5.72893101238393
SIAH2	-0.544351013944818	1.05285417253784	-5.59819155813676	5.52042476412059e-07	1.11506889075685e-05	5.72279307395195
SET	0.551583734510409	3.81244512214935	5.59332133824709	5.62356985370136e-07	1.13473330734882e-05	5.70474213052638
MTFP1	-1.23264421580225	2.31539384963266	-5.58951844663443	5.70543140394378e-07	1.14888507191645e-05	5.69065052899865
ZNF48	0.525979402617306	2.46934333836852	5.58778319089987	5.74317464198882e-07	1.15529795441978e-05	5.68422153930758
ProSAPiP1	-1.11770614546373	2.45682810743562	-5.58736178188718	5.75237777819003e-07	1.1559624390572e-05	5.68266034532469
TBCB	-0.936598339688044	4.45933258427388	-5.58708783100831	5.75836839030968e-07	1.15598065441944e-05	5.68164545924078
WRAP73	-0.743526741533501	1.73180403685171	-5.57832370442676	5.9533028084232e-07	1.19023532576975e-05	5.6491858583258
NBN	0.753198467576498	2.08438358545281	5.57769740296373	5.96748003519912e-07	1.19155656321856e-05	5.64686684450337
IGLON5	-0.952396569659546	0.829494513907089	-5.57498524416337	6.02925932422051e-07	1.20174240019789e-05	5.63682544695465
SEL1L	0.984103195511704	2.02201070832759	5.57207194923885	6.09632374812058e-07	1.21387470728584e-05	5.62604108288622
ABCC8	-0.500163811193608	0.591540739759737	-5.57159818891384	6.10729917448904e-07	1.21482550990623e-05	5.62428749637034
PARVB	-0.819345049349937	1.0849979385803	-5.57115572966113	6.11756707697418e-07	1.21563379045796e-05	5.62264981075835
C16orf57	0.747944055970098	4.00449963735305	5.57028473948783	6.13782947703144e-07	1.21842444724901e-05	5.61942611266355
AHSA2	-2.07119042255057	3.71530758904357	-5.56608854167707	6.23638062205179e-07	1.23548438349708e-05	5.60389742709846
YBX1	0.715417439248484	5.92904539205798	5.56552060823299	6.24983846705282e-07	1.23689984934309e-05	5.60179598477807
KIAA0090	0.601036245985991	2.25921025743157	5.56190836188035	6.33610844452535e-07	1.25270810043981e-05	5.58843169831151
ZNF830	0.683499260525084	3.38477093663916	5.56097756259001	6.35852821420278e-07	1.25460869386581e-05	5.5849884503853
YWHAH	1.03936002586821	3.54705604078809	5.55975768441535	6.38802951408851e-07	1.25916159224886e-05	5.58047610754619
PLEKHA4	1.25675405705242	4.24621039680322	5.55574167693597	6.48610973707624e-07	1.27464742305451e-05	5.56562307154524
PGRMC2	0.520342769206698	7.41490917936594	5.55539833430015	6.49456361215541e-07	1.2750299083463e-05	5.56435339135155
MARCH7	0.727785449075369	1.69140338601747	5.54844600771295	6.66810470979957e-07	1.30651969917239e-05	5.53864907968702
RBM18	0.55122629151295	3.11254791497266	5.54839506418643	6.66939308458064e-07	1.30651969917239e-05	5.53846076789816
ARHGEF16	-0.750687816659821	4.7289712300898	-5.54817479148623	6.67496666601116e-07	1.30651969917239e-05	5.53764654034919
ZNF613	0.565232913477024	1.82706637743662	5.54738778676041	6.69491790591746e-07	1.30911703124392e-05	5.53473749912509
INPP5J	-1.06727775681809	1.29167921152332	-5.54183894533093	6.83726602120072e-07	1.33345537507212e-05	5.51423080784331
LOC100505792	0.696098885659183	3.75548700452913	5.54174107963362	6.83980325599694e-07	1.33345537507212e-05	5.51386918735355
DHX16	-0.617825174941257	2.85209524547439	-5.54088356845336	6.86207459793043e-07	1.33646747114564e-05	5.51070071195594
LYAR	0.806948084513361	2.14758911388575	5.53942157766972	6.90021068210952e-07	1.34256035645056e-05	5.50529906663627
NFE2L1	0.601378825585019	9.14183887309712	5.53861809740907	6.92125848643493e-07	1.34531961830079e-05	5.50233062728508
TNFSF10	1.66006472343241	5.84151664524599	5.5355293246355	7.00276298601275e-07	1.35981303453863e-05	5.49092051361903
COMMD5	-0.623907527043357	4.26480163963946	-5.52841734449339	7.19404806455606e-07	1.39419370651678e-05	5.46465620866513
PRR15	0.631928233993767	3.27435082255024	5.52695631095585	7.23397807731272e-07	1.39958927396264e-05	5.45926200724394
ARHGEF10L	-0.501799841911396	6.22755587764334	-5.52537403844278	7.27746825588624e-07	1.40480232056728e-05	5.45342070488178
RBM5	-1.2092680629442	4.65240356349178	-5.52115155814259	7.39479391887949e-07	1.42324358794308e-05	5.43783514727713
DKFZP434F142	-1.30692308137836	2.29000996657163	-5.51796150855701	7.48466840178902e-07	1.4377167450613e-05	5.42606294140162
ERF	-0.871045863983499	1.28897449386462	-5.51350861846855	7.61192620275827e-07	1.46072938384567e-05	5.40963417715489
RBM3	0.998551140463191	4.77469107963099	5.51079266519091	7.69059033455773e-07	1.47438098263199e-05	5.39961588822745
TRMT6	0.791122714718325	2.10637010096423	5.51018005634747	7.70844433607653e-07	1.47635923633184e-05	5.39735639063205
DPF2	0.698637487368253	4.64731745550024	5.50921920540214	7.73652998752956e-07	1.48029132857096e-05	5.39381262926761
GTF2F2	0.583733598626258	4.04247375482053	5.50686683847995	7.80571649862291e-07	1.48916653707418e-05	5.38513759913151
MICAL1	-1.20013212708883	2.52019545305957	-5.50595967578139	7.83256025717811e-07	1.49283417430828e-05	5.3817924980826
RETSAT	-1.77583376026972	2.88258027810452	-5.50266859386979	7.93071312985578e-07	1.51007252043989e-05	5.36965836539814
FAM84B	0.827801831291522	3.84072867570247	5.49961650763389	8.0228222441598e-07	1.52612773038663e-05	5.35840752124335
GRB7	-1.00656196045939	3.18675618830733	-5.49866475050623	8.05176067097539e-07	1.53014691393231e-05	5.35489949554884
TRIP12	0.552686274247523	4.05331069590096	5.49802784683983	8.07118338351815e-07	1.53235170574875e-05	5.3525520806911
KIAA0895L	-1.58887708458305	1.64672327039263	-5.49645844432685	8.11924063314224e-07	1.53998336616801e-05	5.34676816551801
CNOT6	0.512205539899124	2.57788773547227	5.49614261776267	8.12894573898548e-07	1.54033301609229e-05	5.34560427578919
FNDC3B	0.572018088988367	3.62634445320088	5.49501275434183	8.16375936598772e-07	1.54411160669599e-05	5.34144066225779
GPR156	1.17472829641124	4.323035840243	5.4949839528542	8.16464872422316e-07	1.54411160669599e-05	5.34133453073967
DAAM2	-0.854528480849851	1.53655719997743	-5.49034073636763	8.30928300177822e-07	1.56994968036491e-05	5.3242269813846
ECD	0.517436555341505	4.24850840924775	5.48324197133096	8.53530613194652e-07	1.60955007741317e-05	5.29808135877359
MED15	-0.817129462908302	1.55996410133454	-5.48294372316555	8.54493388650286e-07	1.60981624652164e-05	5.29698311812167
RECQL	0.679731792216384	1.87603206796027	5.48216464932531	8.57013375110326e-07	1.61301278179987e-05	5.29411442373859
COQ10B	0.5684395235057	0.901435849093457	5.48036437487576	8.62864604776691e-07	1.62246700589153e-05	5.28748599391364
LIN7C	0.639010799864344	1.97599943990672	5.47933556526728	8.66226104494768e-07	1.62722608488648e-05	5.28369834300335
TDRD10	-1.16760785668819	0.924802504644425	-5.47441165104641	8.82494039589936e-07	1.6561978656787e-05	5.26557378598545
TWISTNB	0.500817550814675	2.75147497734763	5.46987145886165	8.97761040731592e-07	1.68016557653518e-05	5.2488664643881
UTP3	0.759505917935996	4.69638939868914	5.46450332995991	9.16148425359422e-07	1.71116264042585e-05	5.22911838192134
C12orf11	0.652595013112396	2.19641515633935	5.46392365615822	9.18156057102818e-07	1.71327920255386e-05	5.22698628430623
WBP4	0.850821029850952	2.88345068573463	5.46297196638066	9.2146153530747e-07	1.71781121420355e-05	5.22348603843653
LOC100507311	-1.52787445102147	1.71254782773143	-5.45975709659711	9.32714674468445e-07	1.73713675065211e-05	5.21166348350056
WDR44	0.609888645370863	2.87985671746472	5.45931094296734	9.34287035157109e-07	1.73841271413421e-05	5.2100229547869
UROD	-0.634961950667974	6.1776733039992	-5.45874811133286	9.3627432851914e-07	1.7396370535066e-05	5.2079534591637
PPP1R9B	0.771812280715518	3.52769698206168	5.45862182186892	9.3672081429565e-07	1.7396370535066e-05	5.20748911073171
PDS5A	0.578948236006271	3.40852455469329	5.4578671591901	9.39393240249408e-07	1.74294808297411e-05	5.20471439793904
SP3	0.655513099309424	3.86851512965696	5.45633786964142	9.44831866609131e-07	1.75016006836247e-05	5.19909196176036
SEC62	0.624699255993893	2.60222801846766	5.45627200851404	9.45066785243453e-07	1.75016006836247e-05	5.19884983501401
KCTD18	0.60419830565595	1.04522965442167	5.45419452590351	9.52506549188346e-07	1.76227203194025e-05	5.1912128404227
PRPS2	0.731186754123257	1.91834574531724	5.4488567939098	9.71887587273249e-07	1.79474019768565e-05	5.17159536958833
ZNF567	0.782842708515647	2.56036315995976	5.44808106074621	9.7473640894476e-07	1.79727110567067e-05	5.1687448963212
TMEM107	0.501044844014552	3.32971605423875	5.44798419205837	9.75092729713631e-07	1.79727110567067e-05	5.16838895667676
CDC23	0.575141864066919	2.37490314873194	5.44588356840949	9.82851310455351e-07	1.80986895918719e-05	5.16067083197129
LOC100170939	-1.54532050446865	3.52774267831058	-5.44470405954139	9.8723443796197e-07	1.81623327164215e-05	5.15633751132285
RNF170	0.692727218335192	2.33170730298595	5.44294172996873	9.93819298035316e-07	1.82663241148273e-05	5.14986359166489
ERLIN2	0.504237572868483	2.93196182636143	5.436789953944	1.01714633402759e-06	1.86600637852084e-05	5.12727056693886
MTRR	0.7982988480328	2.25014964342077	5.43613602425657	1.019657501046e-06	1.86711676803684e-05	5.12486945000016
CMTM6	0.715936329036451	6.45552655033218	5.43534692898037	1.02269585897753e-06	1.86919209556773e-05	5.12197215814723
ZNF768	-1.74202658068257	2.31184588919732	-5.43534614410008	1.02269888554514e-06	1.86919209556773e-05	5.12196927640206
APOO	0.746250275538766	5.93284595724056	5.43474489965425	1.02501993336418e-06	1.86994558234678e-05	5.11976180490869
REN	-2.35106525636781	1.6042981657279	-5.43292277489875	1.03208584059792e-06	1.88108445347302e-05	5.11307237013683
IGFBP4	-1.6890602096092	3.17271461060702	-5.43125664907744	1.03858882707727e-06	1.89095837962592e-05	5.10695630671192
MLLT3	0.598513047025102	1.11660578791181	5.43104097568892	1.03943356038234e-06	1.89095837962592e-05	5.10616465291128
ACACB	-0.625630387841755	0.864392500749432	-5.42879878485663	1.04825582919768e-06	1.90523900384695e-05	5.09793506581089
CCNJ	0.638784058787679	1.69007463116043	5.4283911241681	1.04986774941992e-06	1.90640026083266e-05	5.09643893895324
MRPS26	-0.598516710147036	6.13030644137996	-5.42770181945441	1.05259887162302e-06	1.90958978626944e-05	5.09390925674469
ILF3	-0.616542013429767	3.17238526991853	-5.42350139287571	1.0693935794354e-06	1.93826349693596e-05	5.07849644882751
PSAP	-1.33840175957497	5.08556123365788	-5.41900910169182	1.08764762762294e-06	1.96952679926212e-05	5.06201717523767
EBPL	0.518704656651259	5.06394979508929	5.41815941772517	1.09113462688918e-06	1.97401668925574e-05	5.05890076378203
TTC4	-0.639894542782499	0.94338493958822	-5.41552092190978	1.10203308187224e-06	1.99189429641354e-05	5.04922453426934
EIF4E	0.687782487341928	3.21276818961199	5.41466501765094	1.10559143829224e-06	1.99464576891896e-05	5.04608599773169
MARCH5	0.609064204422185	3.6198993528658	5.41365182555792	1.10981834730336e-06	2.0004297036536e-05	5.04237091724173
ZMPSTE24	0.645810675091024	7.32011571315844	5.41294415520978	1.11278010260088e-06	2.00392468292823e-05	5.0397762367746
STAMBP	0.600751038140245	1.60869494028054	5.41268294186373	1.11387530508484e-06	2.00405499104934e-05	5.03881852466249
TMEM101	-0.780687408288605	3.48295513729248	-5.40900745076653	1.129398844018e-06	2.028426084083e-05	5.02534438526859
TAF6	0.512243356771939	5.99436307871963	5.40874549508616	1.13051332610635e-06	2.028426084083e-05	5.02438419022076
NOS1AP	-0.560623227743948	0.493853198200927	-5.40874231470763	1.13052686358324e-06	2.028426084083e-05	5.02437253268348
HMGXB4	0.626034257839872	2.05253946303895	5.40769275892103	1.13500310026048e-06	2.03087815008252e-05	5.02052556029894
RAB21	0.728377973505896	4.42648698159338	5.40606067294196	1.14199848737814e-06	2.03966967759343e-05	5.01454392789393
HEXIM1	0.649056057190372	5.2402611349338	5.40572516638591	1.14344178016034e-06	2.04038750443365e-05	5.01331436531328
TCEAL8	0.630608200281646	6.57469399852361	5.40230586126148	1.15825396681247e-06	2.06493812299878e-05	5.00078480634946
TMF1	0.509049781040036	1.17948184026542	5.40140287051032	1.16219712093634e-06	2.07008438095506e-05	4.99747637861775
PNRC2	0.807829558144417	5.13095767348718	5.39806431572007	1.17689104375127e-06	2.09435297186364e-05	4.98524604520277
CASC4	0.666168142112634	3.84095238823341	5.39263521145792	1.20117794738034e-06	2.13563335054655e-05	4.96536282795179
ADC	-0.528648721413609	1.39557562596094	-5.39007530725537	1.21280028658066e-06	2.1543423404329e-05	4.95598998438164
YWHAB	0.666657507590481	7.6967033115766	5.3893749197615	1.21599940941746e-06	2.15806851709387e-05	4.95342585033148
C16orf48	-0.652836823166668	4.02155062212508	-5.38448942503668	1.23854710518338e-06	2.19410971354955e-05	4.93554314912514
ACTR2	0.62639660992867	2.12705313551887	5.38115569032088	1.25416903460068e-06	2.21977722628105e-05	4.92334367967142
LOC100527964	-1.66611200297255	2.17129969690957	-5.38027160744494	1.2583443282255e-06	2.22515707788107e-05	4.92010890581805
NUDCD3	-0.943282908605732	2.01800991515244	-5.37945904716605	1.26219391662515e-06	2.22995179517011e-05	4.9171359887772
PPP1R26	-0.869552728676516	2.80135840379741	-5.37592292020844	1.27908225653206e-06	2.25775303173267e-05	4.90420016399699
MGAT4A	1.01407792741574	3.17491701014698	5.37500227481834	1.28351561224476e-06	2.26353927909195e-05	4.90083275287048
ZNF384	-1.04031709480225	2.58646246801564	-5.37214273456984	1.29738245616363e-06	2.28593655248327e-05	4.89037479557715
DFNB59	-0.585688790637181	0.962182227302412	-5.37174732767022	1.29931149297816e-06	2.28727853386532e-05	4.88892885941208
GAR1	0.567889044994129	5.26725223928114	5.37002142597179	1.30776463740842e-06	2.2980298242819e-05	4.88261796273869
LOC653075	-1.20328357068002	1.28272634055419	-5.36861949956693	1.31467087277502e-06	2.30809555647679e-05	4.87749222759719
ARF5	-0.912552456074005	3.91770226893244	-5.3646627619306	1.33435714450965e-06	2.34056038785834e-05	4.86302808864577
UBE2G1	0.556525067243182	2.67229527299574	5.36416942615845	1.33683194957063e-06	2.34280397029851e-05	4.86122492533483
CPSF1	-1.14367214786645	1.59069278689165	-5.36323841753769	1.34151465330289e-06	2.34681219662175e-05	4.85782220694326
MAST3	-1.14681779117666	1.39240514602057	-5.36223065717347	1.34660160921178e-06	2.35322172760913e-05	4.85413920337886
ZNF143	0.519313482890239	1.97670345407637	5.36203713191097	1.34758065552873e-06	2.35322172760913e-05	4.85343196548732
YAF2	0.524280144336809	1.8930905688777	5.35949651122841	1.36049889782879e-06	2.37220397379625e-05	4.84414809789817
C18orf21	0.515563471604574	3.61109922384417	5.3579232430961	1.36855954423741e-06	2.38348330224387e-05	4.8383998763569
FUBP3	0.842918236060703	2.88071807590602	5.35728804049119	1.37182732315306e-06	2.3870526414332e-05	4.83607921557929
METAP2	0.893445055938449	6.09058421580102	5.35658689747921	1.37544325531919e-06	2.39122091406113e-05	4.8335177589105
C9orf37	-0.857721050749184	1.50790558255097	-5.35538266637748	1.38167563496339e-06	2.3999264819005e-05	4.82911866579758
PHLDA1	0.77916228003072	2.26762448250553	5.35508706836304	1.38320972077318e-06	2.4004630698945e-05	4.82803889023564
HEXDC	-1.04581928267124	2.1739887248324	-5.35387162114665	1.3895352655957e-06	2.4093065892758e-05	4.82359926226088
RASSF4	-1.74143828334075	4.51165045648924	-5.34887123413855	1.41585986553747e-06	2.45278004822949e-05	4.80533822243703
KIF5B	0.601219353729045	1.332375634321	5.34403052917522	1.44181154971418e-06	2.49112995533951e-05	4.78766605179754
OGFOD2	-1.26442272800063	1.69945616417407	-5.33737148840475	1.47827861933078e-06	2.55188660692053e-05	4.76336483258462
CCDC121	0.670993850689102	1.78780133359801	5.33600839949978	1.48585458096684e-06	2.56045284123864e-05	4.7583917552272
KLF16	0.83417848557718	7.67129090416635	5.33572536203409	1.48743247288263e-06	2.56091954667746e-05	4.75735918108454
ANP32D	-0.684406075622735	0.729597981545933	-5.33499430108462	1.49151566934937e-06	2.56569504034787e-05	4.75469222239643
FAM98C	-0.72184306965925	2.2689807149286	-5.33138077873101	1.51186097844923e-06	2.59841159217157e-05	4.7415117563457
FTSJD1	0.501926061840164	1.64758975909268	5.33058895547026	1.51635557602985e-06	2.60385230509666e-05	4.73862397274585
ABCA1	0.746038123574868	2.10272059950063	5.32977163212368	1.5210087199705e-06	2.60955550353608e-05	4.73564334989968
LENG8	-1.31271070716539	2.37476584440212	-5.32872221214321	1.52700384785236e-06	2.61754911557055e-05	4.73181655275914
FLJ43663	-0.694410423082179	0.864432017947147	-5.32639581813917	1.54037717115401e-06	2.63816520230949e-05	4.72333411866629
PRKACB	0.619478658267915	1.59377135707663	5.32559629797466	1.54499980677975e-06	2.64377128508609e-05	4.72041923427524
KLHL8	0.606379254595868	2.62932264494735	5.32335590776107	1.55802610758556e-06	2.6637352116862e-05	4.71225206673059
PIH1D2	0.669933924280426	1.84266386850392	5.32302472996746	1.55996082737126e-06	2.66471774112337e-05	4.71104488776409
LMO4	-1.12013454008367	2.78842704900953	-5.32151836401548	1.56879081721268e-06	2.67746676669408e-05	4.70555435822367
CROT	0.687887193308713	0.912879629891973	5.31912184552837	1.58294022305374e-06	2.69691719915582e-05	4.696820467736
AASDHPPT	0.518800517718384	4.38932634584422	5.31232235316873	1.62377306318664e-06	2.76408215699529e-05	4.67204799572361
C6orf72	0.83481504546055	6.01391224891506	5.30881843279169	1.64521822236618e-06	2.79815630475873e-05	4.65928665183823
RNF13	0.573097278296361	4.40719227633782	5.30741425658451	1.65389029987802e-06	2.81036597462895e-05	4.65417346294572
HOXD4	-1.03854941989878	3.25850522202498	-5.30719219860153	1.65526582693912e-06	2.81036597462895e-05	4.65336490202113
SLC15A4	0.765361352164392	3.39922242703379	5.30661374121069	1.65885434315642e-06	2.81402018575444e-05	4.65125867112891
ANKRD42	0.608786509131245	1.54691469957317	5.3038557748807	1.67606924263921e-06	2.83988471421731e-05	4.64121772736348
ZNF28	0.664351479454645	0.953210879202731	5.30370741397273	1.67700026251694e-06	2.83988471421731e-05	4.64067764211519
TDRD7	0.731296952476211	4.60617729979388	5.30301053650993	1.68138024480889e-06	2.8448431033282e-05	4.63814083870863
TTC30B	0.569728467434516	1.7552135454394	5.30124937325594	1.69249968623794e-06	2.86118605284383e-05	4.6317303105707
GUSBP3	-0.70445089696111	0.578598625501255	-5.30098149105321	1.6941973430192e-06	2.86158694325648e-05	4.63075530261667
RAD18	0.515379384319726	1.01899178879492	5.29972261016893	1.70219775768459e-06	2.87015152033685e-05	4.62617360499525
IDH3B	-0.561578066051525	4.82348760268284	-5.29736807952173	1.71726118354631e-06	2.89306090878959e-05	4.61760534163719
THAP3	-0.789334757366747	2.45545342946289	-5.29486490229429	1.73341951799202e-06	2.91777393608399e-05	4.6084976509222
NPFF	-1.23971595803186	1.58908041092522	-5.29243845679058	1.74922536258191e-06	2.94185171923324e-05	4.59967062798751
NDUFAB1	-0.590312715041274	5.80819949983515	-5.29150494456278	1.75534396972674e-06	2.94961015427581e-05	4.5962750482681
MMP7	2.80666471418941	6.30954747483511	5.29058330340552	1.76140543536556e-06	2.95725935690809e-05	4.59292286107328
GPX7	0.830056250744304	2.66610472456759	5.28998821956445	1.76533013484151e-06	2.96028633813902e-05	4.59075853819648
RLIM	0.704271270705615	1.77589587295152	5.28985193832285	1.76623014815726e-06	2.96028633813902e-05	4.59026289503805
FAM156A	-1.39833849362894	4.14480812302523	-5.28922062029807	1.77040532398237e-06	2.96449132569065e-05	4.58796690592759
VAT1	0.814804221305391	5.50153760453635	5.28901532965421	1.77176509078944e-06	2.96449132569065e-05	4.58722032246657
ZNF416	0.761356760341736	1.97149372432143	5.28871772562671	1.7737381317361e-06	2.96526034258579e-05	4.58613804020495
NAA50	0.668189444416222	3.27622977908491	5.28664823840045	1.78751825697414e-06	2.98574980467983e-05	4.57861264524599
PYROXD2	-0.77102391173728	1.74635825108987	-5.28486898005353	1.7994500381769e-06	3.00311964207836e-05	4.57214347926417
B4GALT5	0.852989701105918	3.99387989873222	5.28398993231869	1.80537386796642e-06	3.01044171872902e-05	4.56894766046047
FBXO5	0.619590370160444	1.63904158860828	5.28334237442262	1.80974998116145e-06	3.01517273647078e-05	4.5665935570417
RNF6	0.586348272802984	2.52123198653776	5.28178159425748	1.82034048792483e-06	3.03024054204852e-05	4.5609199959558
CXCL16	0.899789950444743	1.85587671744874	5.27894301721014	1.83975792685571e-06	3.05996409684923e-05	4.55060310125224
ANO9	-0.809008594710747	0.93714996588173	-5.27785936777819	1.84722433377678e-06	3.06977662185652e-05	4.5466650760959
PLEKHA1	0.792125179313901	5.20231509638296	5.27624192232611	1.85842413551068e-06	3.08577153280176e-05	4.5407877620731
CXorf23	0.632325714908563	1.62389577580479	5.27535570815548	1.86458892931335e-06	3.09338618899546e-05	4.53756780232877
CYHR1	-0.566808956832288	4.0791644611348	-5.27492589071568	1.86758612270244e-06	3.09524781884519e-05	4.53600617981768
PANK3	0.545353745961921	1.11953352037938	5.27474189568847	1.86887060158927e-06	3.09524781884519e-05	4.53533769905955
LAT	-1.45084818468025	2.18533610330396	-5.27410179924328	1.87334592565639e-06	3.10003941903595e-05	4.53301220153192
ACTR1B	-1.1492352803308	3.11216030552887	-5.27147562006353	1.89181789342831e-06	3.12796523088109e-05	4.5234722580418
PRPF31	-0.639210431676513	4.09965540831893	-5.27070677330085	1.89725963300098e-06	3.13431770568197e-05	4.5206796483424
KDELC1	0.722428057779791	1.96740368126384	5.26679477627145	1.925187435926e-06	3.17510079394765e-05	4.50647277366277
PRKAB1	-0.709376415752561	3.07477631326026	-5.26307701318853	1.95210335367383e-06	3.21309792507712e-05	4.49297485671536
SH3BP5L	-0.546383357743693	3.97722759669593	-5.26293396754364	1.95314634245233e-06	3.21309792507712e-05	4.49245557695668
C16orf7	-0.578097752792886	3.51188719046835	-5.26213338586211	1.95899375477039e-06	3.22001381184701e-05	4.48954942617696
INE1	-1.23574006737044	5.47763373305937	-5.26150867582086	1.96356857145175e-06	3.22482808218392e-05	4.48728181058232
C7orf64	0.553118125334404	0.86822059143009	5.25960088285198	1.97760471178674e-06	3.24244427766006e-05	4.48035738293814
ZFP36L1	0.940179682533238	6.34730714665942	5.25935374097235	1.97943020844877e-06	3.24272375201813e-05	4.47946043680073
PILRB	-2.53944082521047	4.25578526497041	-5.25907620209947	1.98148220707383e-06	3.24337350736821e-05	4.47845319000905
GABARAPL1	-0.889843820278806	4.78341593253881	-5.25775545195226	1.99127596210034e-06	3.25668363317462e-05	4.47366017791019
KLF9	-1.02188285259342	6.69927690248033	-5.25730742655539	1.99460901085406e-06	3.25941404083934e-05	4.47203439078239
DHRS11	-1.000488204502	1.72524447080056	-5.2544147270563	2.01626154529292e-06	3.28930994645497e-05	4.4615386358543
GPSM3	1.07166934299034	3.64690028512828	5.25185040955391	2.0356493395488e-06	3.31567789075533e-05	4.45223614490268
PELP1	-0.806952169708867	3.50314361920123	-5.25182051299719	2.03587645392476e-06	3.31567789075533e-05	4.45212769999224
ZNF335	-0.752559809670509	1.58568125235394	-5.25155972524193	2.03785863087615e-06	3.31567789075533e-05	4.45118174434439
PSMD12	0.587034686520385	3.50341935624949	5.25138423973365	2.03919351725625e-06	3.31567789075533e-05	4.45054521534246
LOC100131541	-0.920249643376715	0.989418947127663	-5.25031549303416	2.04734187437235e-06	3.32341088190368e-05	4.44666877788934
PPP2R3A	0.856019313324927	4.25534749768717	5.24863091945618	2.06025051683651e-06	3.33968005822124e-05	4.44055927277356
PMS2	-0.502200142333892	1.44864985740238	-5.24856291119593	2.06077333251135e-06	3.33968005822124e-05	4.44031263988091
CITED4	1.30445118633597	5.53090017739851	5.24619150274304	2.07908546882761e-06	3.36379203887195e-05	4.43171343144076
LOC441124	-1.84889961068233	4.03706376972021	-5.24578966518279	2.08220430181919e-06	3.36605848890622e-05	4.43025642892424
IFIT2	1.12651523147808	4.15997210953666	5.24420366733459	2.09455890770781e-06	3.38323929750365e-05	4.42450624162158
SLC30A5	0.545103942749484	2.1330869914244	5.24330687761762	2.10157661000533e-06	3.39071798698197e-05	4.42125512869955
NLE1	-0.602338226615748	3.35669968462928	-5.2431699557118	2.1026501067642e-06	3.39071798698197e-05	4.42075876666609
GLB1	0.550898338332454	6.01779719735079	5.23791408061134	2.14426760326743e-06	3.45214750622997e-05	4.40170907095878
CLN5	0.673888894364377	4.01244341651204	5.23697140125788	2.15181723865395e-06	3.46145773045541e-05	4.39829311776304
ATG4A	0.586424242910656	3.73641552396196	5.23426232327973	2.17365928443669e-06	3.49372488596949e-05	4.38847759811108
ATAD3C	0.811972121645954	5.10081509455794	5.23349685440725	2.179870327336e-06	3.50083601012248e-05	4.38570449592794
IRF3	-1.03935326971974	2.50291021027247	-5.23243817030174	2.18848930900057e-06	3.51179942925866e-05	4.38186939638652
AMT	-1.0323817895115	4.07887686969575	-5.22994915571059	2.20888520178176e-06	3.53873162375388e-05	4.37285403771
HAUS4	-0.750884854380291	1.34675218492564	-5.22828785202034	2.22260245980487e-06	3.55298521143917e-05	4.36683758432145
C20orf194	-0.65729094274236	1.83561594242311	-5.22819312938026	2.22338709743801e-06	3.55298521143917e-05	4.36649456530282
ATP6V1C1	0.55128924184381	3.98508563718463	5.22787716096812	2.22600640144937e-06	3.55298521143917e-05	4.36535036587004
LCE2C	-0.779090697129068	1.51539059952382	-5.22777555894446	2.2268493031426e-06	3.55298521143917e-05	4.3649824453877
NMI	1.12233337520423	3.79668018753217	5.2256689232619	2.24439709753978e-06	3.57225607896806e-05	4.35735451180786
PRPF3	-0.525353887482345	1.31662401225256	-5.22407373625864	2.25777506450886e-06	3.58973386801171e-05	4.35157924850859
CCDC142	-0.773964975068952	1.5815731044325	-5.22392309658503	2.25904244335142e-06	3.58973386801171e-05	4.35103390202662
MADD	-1.09493057903775	3.6700004997397	-5.22353615781312	2.26230108875534e-06	3.59199880324014e-05	4.34963313125915
MZT1	0.522968690147252	2.7133463860823	5.22175504752786	2.27736061699078e-06	3.60714038550528e-05	4.34318576969121
PCNA	0.691303164124915	4.17044614952345	5.21951544313488	2.29643677777674e-06	3.63441726873827e-05	4.33507989021066
C17orf90	-0.619804122207794	4.03468639580162	-5.21739230839301	2.31466596624433e-06	3.65735889327623e-05	4.32739675262793
PARP1	0.629043868645853	5.15991341702811	5.21528724968677	2.3328804412803e-06	3.68201363405336e-05	4.3197801817675
LLGL2	-1.34049027119192	3.37950497131943	-5.21407717529796	2.34341460287215e-06	3.69261903838721e-05	4.31540238384996
P2RX1	-0.613102223304581	0.37613470074665	-5.21388262915958	2.34511256120384e-06	3.69261903838721e-05	4.31469859179089
ARHGEF25	-0.634201071045526	0.526424500810555	-5.21373467472418	2.34640468677185e-06	3.69261903838721e-05	4.31416335692468
TMPRSS5	-0.727711409080404	0.630407487946421	-5.21282299707516	2.35438207485936e-06	3.7021996783884e-05	4.31086542877923
NASP	-1.20853104076105	2.66285454199259	-5.20697238331224	2.40621486038956e-06	3.77764164740485e-05	4.28970640173601
BEST4	1.17271636500453	5.20498694993002	5.20544768234293	2.41990606931088e-06	3.79305756928064e-05	4.28419371210868
C21orf2	-1.05989510748034	1.58408731635346	-5.20406603800829	2.43237883271285e-06	3.80956022936394e-05	4.27919878025317
MARVELD3	-0.795133351945696	2.59790663750604	-5.2032659704343	2.43963030567468e-06	3.81786554146038e-05	4.27630659737985
EXOC5	0.500292449495507	0.858934893377806	5.20109245749464	2.45943759945403e-06	3.84579097255409e-05	4.26845035960194
SRSF8	0.626204514414823	3.66178786052913	5.19862585981846	2.48210738452858e-06	3.87814433692732e-05	4.25953625423153
NINL	-0.89991451290939	5.4097224980154	-5.19537625795357	2.51228744237152e-06	3.92217114409443e-05	4.24779486215933
GORAB	0.683996729082476	1.54264680461684	5.19484065188867	2.51729629923478e-06	3.92686197379833e-05	4.24585988769912
PRR22	-0.552557222874995	0.813345565308428	-5.19309478138559	2.53369151847051e-06	3.94929339072337e-05	4.23955313555245
FAM3C	0.868896656293876	4.06518844369954	5.19181497571537	2.54577663770955e-06	3.9649762847888e-05	4.23493049667972
NUDT16L1	-0.731035908241593	4.92520778281721	-5.19099423070565	2.55355668742478e-06	3.97393456526717e-05	4.23196620471518
DCDC2	1.26771442046602	2.4871287628099	5.18952746041299	2.56751883690923e-06	3.99249179139385e-05	4.22666909903902
SFR1	1.13625529579593	2.65949907084175	5.18748195267891	2.58711537438143e-06	4.01977411025023e-05	4.21928288253048
VAMP7	0.515891854884788	4.54731954233723	5.18639404664962	2.59759764698078e-06	4.02966988893859e-05	4.21535496266535
SLC10A3	0.542949584319996	4.74422552026519	5.18603596305303	2.60105700593924e-06	4.03184413903224e-05	4.21406215855921
GPN2	0.556190021618417	3.49840105576564	5.18398874571701	2.6209218230586e-06	4.05942460705036e-05	4.20667165448549
C3orf33	0.580457861723072	1.2247252387218	5.1832226214717	2.6283940657611e-06	4.06778237997293e-05	4.20390621205244
RARA	0.753634003453099	4.11503640593652	5.18279266453968	2.63259673756526e-06	4.06786024283251e-05	4.20235428481054
CD59	0.667639323493961	6.48270988397475	5.17975269421382	2.66250040584386e-06	4.11082509469652e-05	4.1913829230657
HARS2	-0.599288257291499	3.79177568117037	-5.17918688690112	2.66810289997705e-06	4.11299292834385e-05	4.1893411741979
ECHDC2	-0.597166110042572	7.483915701057	-5.17855033264675	2.67441976853278e-06	4.11948950667159e-05	4.18704423220537
GGT8P	-1.70102750390041	2.04006932424921	-5.17587222754383	2.70115747313476e-06	4.15414272928803e-05	4.1773817358394
HSBP1L1	-0.742022419190342	2.17640193769183	-5.17490734504601	2.71085493167497e-06	4.16578671971041e-05	4.17390094451286
ITFG1	0.641776988368238	3.48046348157757	5.17295258402717	2.7306060874922e-06	4.19284992729112e-05	4.16684994706566
ZBTB44	0.534251841572311	3.4333088512232	5.1722415504073	2.73782549219385e-06	4.20064329432686e-05	4.16428543718637
DLAT	0.539761060273386	2.67138132934828	5.17183321394124	2.74197997155187e-06	4.20372563244254e-05	4.16281273650667
CHPF2	0.586460149653586	4.83696039638396	5.17134115592635	2.746994480809e-06	4.20812063037457e-05	4.16103814575811
DDX6	0.849269278113004	2.60727451735998	5.17007680520925	2.75992071738372e-06	4.22461926685151e-05	4.15647860268172
SLC28A1	-1.5717733427177	1.71609964975278	-5.16808405656878	2.78041529106924e-06	4.25266797797968e-05	4.1492931511718
DDOST	-0.73014297232873	5.31526530980282	-5.16711418622713	2.7904440443123e-06	4.26135387063218e-05	4.14579637626673
TRIP11	0.610535012966075	3.5206282358404	5.16476779676999	2.81485371808275e-06	4.29528262448562e-05	4.13733773086798
MGC34796	-1.06459449932552	2.00631850468243	-5.16105667912489	2.85388988550236e-06	4.34132488560929e-05	4.12396229382305
LEPROTL1	0.596741505668311	5.61667716212484	5.1605361170759	2.85940790667275e-06	4.34634438444058e-05	4.12208640289936
CWC27	0.58564722719723	3.71316733480041	5.15816738768281	2.88464943500743e-06	4.38069717378932e-05	4.11355139528469
CEP104	0.651444552407743	3.41118216395378	5.15799640603961	2.88647989147247e-06	4.38069717378932e-05	4.11293537225581
VPS39	-0.828180580911808	1.38687046764612	-5.15653310494114	2.90219213116252e-06	4.40113393389066e-05	4.10766362290122
PHLDB1	-0.835180294123931	1.40010288154031	-5.1552983050719	2.91551620209236e-06	4.41294493776779e-05	4.10321552837512
ZNF284	-0.804329359791475	1.80103057235162	-5.15518540388996	2.91673745440172e-06	4.41294493776779e-05	4.10280884715358
DPY19L2P4	-1.12079461178107	1.45187744885806	-5.15446187786421	2.92457578028592e-06	4.42138991227948e-05	4.10020271609666
DHX38	-1.35683312037469	1.79578584428661	-5.15406300365097	2.92890583624045e-06	4.42452213180101e-05	4.09876603662991
CALCRL	0.547302247166711	0.816954939085867	5.15282226717915	2.94241521087203e-06	4.44150548741262e-05	4.0942973806963
YEATS4	0.708257134961192	3.24657912911863	5.14999528009406	2.97342511847211e-06	4.48485899509038e-05	4.08411720555781
SRBD1	0.820342154306761	2.23751875177953	5.14735334878106	3.00269531007017e-06	4.52411352722163e-05	4.07460537373338
IL7	0.790855869461547	1.23543164437087	5.14723001369078	3.00406864641216e-06	4.52411352722163e-05	4.07416137232139
TCL1B	-1.33926721467687	1.39297230325255	-5.14613817157136	3.01625325943446e-06	4.53733278524068e-05	4.0702309630779
TPCN2	-1.40737178878366	1.36882107291111	-5.14543089130398	3.02417218998542e-06	4.54163106835701e-05	4.06768506980711
PMF1	-0.8612528818438	3.72858819815925	-5.14516035775551	3.0272065668165e-06	4.54163106835701e-05	4.06671130547791
MYL6B	0.713878214166904	6.40203755597405	5.14515288298931	3.0272904482592e-06	4.54163106835701e-05	4.06668440092259
ABTB1	-0.596260511738126	2.84057175236882	-5.14237549607819	3.05861675811101e-06	4.58511691979105e-05	4.05668856279081
RPL37A	-0.661063395014697	8.73143070657162	-5.1416947651016	3.06634323716215e-06	4.59318524814357e-05	4.05423892453233
SEC23IP	0.636517169239126	3.75898614773825	5.1407331883816	3.07729008076477e-06	4.60606146313401e-05	4.05077886493381
EHD3	-1.53031215192854	1.43189348432455	-5.13767809675015	3.11232549442478e-06	4.65494606200493e-05	4.03978733211012
IL1R1	0.584183789980725	1.35911876616745	5.13446319171497	3.14961685490295e-06	4.70712761541675e-05	4.02822355843011
CTNNB1	0.530365866005607	3.92806850443097	5.13335522070689	3.16257023632975e-06	4.71928702516442e-05	4.02423891932818
OSTCP1	0.581279088358519	3.83401403136343	5.13003040401391	3.20175595985617e-06	4.76686964448799e-05	4.0122837550374
QTRT1	-1.09584570828106	1.6367226750209	-5.12850113195029	3.21993949127044e-06	4.78666725739467e-05	4.00678590578102
HSPB9	0.812987641979671	2.05054612397945	5.12819591899584	3.22358069690189e-06	4.78844705037139e-05	4.00568871826752
TNFRSF6B	-0.852574496647176	1.48541403359004	-5.12771651586526	3.22930816893751e-06	4.79332082984792e-05	4.00396539859604
ARFGAP2	-1.22998503638099	1.44579413378896	-5.12638502684688	3.24526808387946e-06	4.81336393394778e-05	3.99917939797781
UBAP1L	-0.815363742019998	1.5352681127315	-5.12583649848515	3.25186554342681e-06	4.81950087688059e-05	3.99720786848957
NIT1	-1.43169292782163	3.33439700148396	-5.1251205688735	3.26049625786391e-06	4.82863969616989e-05	3.99463478621569
FAM3D	-1.20192982358429	1.42509395460923	-5.1236255917885	3.27859121313779e-06	4.85177021442664e-05	3.98926222441867
VAV2	0.552224088924091	2.47981683624795	5.11874784612001	3.33831941723731e-06	4.93642961071175e-05	3.97173711332476
MAVS	-1.05150839902485	3.44829573313266	-5.11580638389904	3.37485304880118e-06	4.98668897323993e-05	3.96117196738196
LOC100289230	-0.874697721592752	0.930788438353181	-5.11450293438813	3.39116750051578e-06	5.00701920403962e-05	3.95649099524708
C8orf60	-0.689095513164458	0.647976475742695	-5.11102753620465	3.43504646230077e-06	5.06417346394726e-05	3.9440123611459
LDOC1L	0.658708709017862	4.00857179236454	5.1095524888435	3.4538379503026e-06	5.08804864362998e-05	3.9387171153361
GLUL	1.0202998679531	3.9101310548984	5.10812768496837	3.4720852162573e-06	5.11108682510363e-05	3.93360280634438
ARHGAP5	0.720157434565472	2.21538965523854	5.10750037023467	3.48014914113674e-06	5.11911127044235e-05	3.93135124818739
FTSJD2	-1.12559048833083	1.98130416812338	-5.10646661735162	3.49347784704012e-06	5.13182500465328e-05	3.92764113875942
KCNA5	-0.592811526928875	0.516608923735149	-5.10642381456439	3.49403080498519e-06	5.13182500465328e-05	3.92748752713597
ZCRB1	0.71067821323022	2.89977692880369	5.10368484501232	3.52959416201156e-06	5.1801751622691e-05	3.91765890137943
SMTN	-0.932466747075125	2.13392492969297	-5.10032714366373	3.57367659621819e-06	5.24094652318137e-05	3.90561282089893
KLC1	-0.98627323735513	3.2774678850348	-5.09975049871501	3.58130144032414e-06	5.24750380605532e-05	3.90354436466282
ATF1	0.594586911335113	1.12102774144824	5.09958412275798	3.58350435997653e-06	5.24750380605532e-05	3.90294758232064
HN1	1.03580911584932	5.87994213585437	5.09880994950939	3.59377240457418e-06	5.25367045288011e-05	3.90017076187802
TM9SF3	0.501045025418708	3.88464374519938	5.09866036186973	3.59575974955965e-06	5.25367045288011e-05	3.89963423700001
RGMA	-0.574643941021221	0.677813403073616	-5.09834555330763	3.59994566192189e-06	5.255867015949e-05	3.89850513570573
LOC202025	-1.00534456784794	0.897044181244314	-5.09668191891634	3.62214609192731e-06	5.27916796602292e-05	3.89253875341532
ENSA	-0.726984208032988	2.18215190385084	-5.09654429526707	3.62398862568307e-06	5.27916796602292e-05	3.89204522060235
FBXO3	0.805178527851728	2.82688671991301	5.09155422973649	3.69142199927263e-06	5.37340499492933e-05	3.87415387298842
DES	-2.69587964172078	1.59378867731148	-5.08906835486218	3.72547323519663e-06	5.41894558999314e-05	3.86524361556903
DALRD3	-1.06970783941779	3.31172002258422	-5.08472958749043	3.78564568185812e-06	5.50238544841588e-05	3.84969605645407
NGRN	-1.60128173604811	3.00204241345808	-5.08409352717441	3.79454675417661e-06	5.51123458521737e-05	3.84741723609088
POLA1	0.681446974132363	3.01639620210683	5.0817874541854	3.8269907542562e-06	5.5542392480105e-05	3.83915618984901
RAF1	-0.530549045665145	3.60342093289918	-5.07951450073102	3.85923528929931e-06	5.59275125911549e-05	3.83101524193615
RBM34	0.552235493762907	3.75515913477155	5.07800455126522	3.88080301950011e-06	5.61569967216142e-05	3.82560791433695
TSR2	-1.33775778721846	2.45755887792852	-5.07446034055102	3.93189360143963e-06	5.6812382988943e-05	3.81291813858521
DHX57	0.517448496335065	1.30302783574703	5.07250098141719	3.96042105072435e-06	5.71824094670908e-05	3.80590431510162
FLJ25694	0.5228561923572	1.47307318114103	5.0681043184528	4.02517625941728e-06	5.79040223573882e-05	3.79016971847257
TRO	-1.30637291423345	2.87901635941975	-5.06652596240724	4.04867533747864e-06	5.81993366744087e-05	3.78452248953742
ERCC3	-0.585979351222313	2.14687495904832	-5.065481581398	4.06429840892072e-06	5.83509403807796e-05	3.78078616548911
MBIP	0.538807523406666	3.35779574382452	5.06542289555697	4.06517805439515e-06	5.83509403807796e-05	3.78057622315092
MBD6	-0.818672476819132	2.89996331172572	-5.06469641789784	4.0760827596537e-06	5.8426180994896e-05	3.7779774072096
C14orf118	-0.59405316190193	0.549305851050899	-5.06447806851156	4.07936587561975e-06	5.8426180994896e-05	3.77719633882323
UCKL1	-0.890282527106718	1.31159241245945	-5.0635234370752	4.09375028959892e-06	5.85893713835732e-05	3.77378163745379
EDEM1	0.555707407347197	1.47399215457226	5.06217265139861	4.11418907540787e-06	5.87959931104787e-05	3.76895033816053
CSPG4	-0.871338530007974	0.923544816441812	-5.0566027867701	4.19953022238841e-06	5.99281832827794e-05	3.74903428088262
DENR	0.760484630095757	2.25469150072119	5.05110669283512	4.28544355289746e-06	6.11096765152255e-05	3.72939061793131
NPIPL2	-0.986405864448526	3.8678447692113	-5.05052594555514	4.29462177662844e-06	6.11534820640745e-05	3.72731546216967
ASCC2	-0.82079993356769	1.30685784837652	-5.05051734228326	4.2947578890505e-06	6.11534820640745e-05	3.72728472124076
TTC39A	0.82355363468107	1.39961170999654	5.05031307764965	4.29799080517189e-06	6.11550717833935e-05	3.72655485573033
SYNGR2	0.749849302295171	7.92922251633302	5.05009349832519	4.30146877236408e-06	6.11601434375396e-05	3.72577028195804
NPM3	-0.791153844568703	3.36780428599703	-5.04941535186368	4.31222753817214e-06	6.12686542098672e-05	3.7233472991568
MAGED2	-1.42600508757534	4.6312048016624	-5.04862899180396	4.32473618112699e-06	6.13640521765169e-05	3.72053783841607
SIRT7	-1.23195337248345	2.57704551158749	-5.04852195478434	4.32644157215509e-06	6.13640521765169e-05	3.72015543647934
RPS19BP1	-0.993914064777258	5.35280932988622	-5.04840299641621	4.32833767712685e-06	6.13640521765169e-05	3.71973044799224
LOC100506990	-0.969337743843692	3.34722740727211	-5.04758051668499	4.34146970432562e-06	6.15057237287432e-05	3.71679218213398
SOX9	0.974986013589643	1.29670724826603	5.04715605520894	4.3482621089803e-06	6.1549834593039e-05	3.71527589101344
PIK3CA	0.580367070836445	1.78325025475926	5.04689139871535	4.35250252745684e-06	6.1549834593039e-05	3.71433049244529
PGM3	0.624618328931769	3.06042120262415	5.04660168894661	4.35714901140944e-06	6.1549834593039e-05	3.71329562212989
TH1L	-1.16140920440358	2.59093528701363	-5.04615906930674	4.36425732887988e-06	6.16058313002474e-05	3.71171458964992
DCP1B	0.73466071660535	4.90331596759344	5.04489859966016	4.38456244805644e-06	6.1847899240295e-05	3.70721251174322
TTC15	-0.502939827594374	2.51672400982569	-5.04339269916668	4.40894283595297e-06	6.21023846044762e-05	3.70183441085613
HSPA5	0.672563497718603	4.23850221388548	5.04198126868804	4.43191452873703e-06	6.23811072999602e-05	3.69679428297284
CDK1	0.735597070760429	1.05521690341363	5.03833105430918	4.4918695741038e-06	6.31796127533495e-05	3.6837622395378
ELAVL1	0.537937854815347	2.61574899557609	5.03579801981425	4.53394194491695e-06	6.3659839325748e-05	3.67472100609004
LOC100233156	-0.505928102106959	0.615399317830417	-5.0343397682135	4.55833787897921e-06	6.39309334737578e-05	3.6695168597923
BABAM1	-0.672561835265643	3.85944727514769	-5.03177462739775	4.60156456950197e-06	6.44449282417813e-05	3.66036397386652
FAM104A	0.582078671649538	3.16776686354098	5.0312157780094	4.6110352958362e-06	6.45314389652276e-05	3.65837014875332
C12orf75	0.845983039498671	3.50766087502781	5.03006535999926	4.63059148946245e-06	6.47588715581997e-05	3.65426604739288
ELF1	0.745021898654535	2.2557384454114	5.02963116894136	4.63799352866467e-06	6.481612496942e-05	3.65271717523999
CWC25	-0.518272864684505	1.68125476797275	-5.02888612883087	4.65072195003338e-06	6.49476800905232e-05	3.65005955011639
GLIS3	0.704353584047503	2.55696691295941	5.02828569648284	4.66100479939445e-06	6.50449195402674e-05	3.64791787001999
ZYG11A	-1.14788667160375	1.14475547612006	-5.02722850454685	4.67916424275958e-06	6.52518612159348e-05	3.64414722771117
PPP2CA	0.526677620269708	3.77215691308876	5.02499243081038	4.71780240503942e-06	6.56208887259212e-05	3.63617297663848
MORF4L1	0.600564693583634	7.1764617228948	5.02436740079295	4.7286584583371e-06	6.57082306199992e-05	3.63394426191494
PAIP1	0.622297548165176	5.00259239016504	5.02192434593063	4.77132714678744e-06	6.62541550581193e-05	3.62523396494687
BBS12	0.668120855525574	2.71799863124799	5.01947631037252	4.81446168073016e-06	6.68057703332479e-05	3.61650763769242
ZNF764	0.764850835468686	2.10343614701796	5.01662216885155	4.8652350329523e-06	6.74625265397272e-05	3.60633588161625
DDX17	-0.889739787797893	3.278843278164	-5.01232648746762	4.94264426847518e-06	6.84390312029924e-05	3.59103112658826
DYNLT3	0.690375268611885	5.15418620120785	5.01110313515682	4.9649095612573e-06	6.86987803910412e-05	3.58667351667292
MICA	-1.13863662681933	2.23514811304789	-5.00981672220329	4.98842870497149e-06	6.89755000822205e-05	3.58209175175859
ZNF414	0.553533666525106	3.39161162220006	5.00548477873329	5.06843499388248e-06	6.99829787421702e-05	3.56666638018697
C4orf3	0.506250591105887	5.89504827298062	5.005192292693	5.0738820269261e-06	7.00088525025092e-05	3.56562507996709
CLTA	-0.559647873153565	6.67098299977841	-5.00488202748661	5.07966644189863e-06	7.00393417284447e-05	3.56452051010399
C15orf48	1.65876210028682	2.61558555126819	5.00424819714304	5.09150334106966e-06	7.01531821108142e-05	3.56226410864527
MAST1	0.641581255492997	1.46692797930206	5.00225692029297	5.12886710592798e-06	7.05687452292464e-05	3.55517603311674
FAM101B	0.809725343138665	2.34629017331113	5.00053094465028	5.16147032737353e-06	7.09675004380559e-05	3.54903324929188
LOC100652733	0.797879040510445	3.23826537168119	4.99949764707348	5.18108623616205e-06	7.11872528927932e-05	3.54535613735247
CNIH2	1.32289811197957	2.02662688538631	4.99696150450363	5.22954235941796e-06	7.17523973726023e-05	3.5363322953675
FAM27E3	-1.31537208773602	2.07583536374729	-4.99631016554125	5.24205855811433e-06	7.18737951918363e-05	3.53401507139955
LIPA	0.851116691242029	5.35100202972497	4.99586350600381	5.25065859311004e-06	7.19188353803242e-05	3.53242609310967
KIAA0020	0.687059984464605	5.00769422371153	4.99575837507859	5.25268480729056e-06	7.19188353803242e-05	3.5320521013918
ERP44	0.704415457552293	3.19761769328895	4.99523177951382	5.26284556022187e-06	7.20076348194323e-05	3.53017884418545
SORCS1	-1.38615003055021	1.01000088329665	-4.99462600413035	5.27455794646239e-06	7.21175253629014e-05	3.52802402116846
LOC220729	-1.42071825104408	2.87189754634438	-4.99338521231955	5.29862794810648e-06	7.23536892036069e-05	3.5236106962981
CIB2	0.881602889869763	3.05157037254646	4.99335495497067	5.29921625106803e-06	7.23536892036069e-05	3.52350308072464
NMD3	0.667894710192194	3.24757670419481	4.9926276359651	5.31337703291583e-06	7.24881472337848e-05	3.52091632370623
WDR59	-0.665732134940606	2.88278645281528	-4.992469367403	5.31646340912309e-06	7.24881472337848e-05	3.52035345187895
PREB	-1.15354061967253	4.06247308571102	-4.99151974418936	5.33501885662608e-06	7.26905594282856e-05	3.51697633299992
DPYSL2	0.8571573522305	5.14897778590704	4.99052907873326	5.35444395327213e-06	7.29045311858658e-05	3.5134535385494
CERS5	-0.626891760162754	0.933164943015988	-4.98943428600232	5.37599148127747e-06	7.31438878995721e-05	3.50956080368884
PANK4	-0.758963636097734	1.1300195623328	-4.98925695170234	5.37948973936014e-06	7.31438878995721e-05	3.50893029240824
HMGN1	0.575806609249933	5.4926429533124	4.98756594482197	5.41296042622051e-06	7.34969741032144e-05	3.50291838918403
OXA1L	-1.07556109170796	3.24535150576551	-4.98467557870097	5.47064394360203e-06	7.4177388779927e-05	3.49264444468587
RANBP9	0.500116348252182	3.43716281155909	4.9833698047392	5.49690076999959e-06	7.44818649976501e-05	3.48800381475373
SWAP70	0.797128233734741	3.03958918653654	4.9791108535664	5.58340261786823e-06	7.55501192993454e-05	3.47287128971514
PROCA1	-0.646631650588329	1.27507159517684	-4.97910844645903	5.58345188309356e-06	7.55501192993454e-05	3.47286273850879
PTPRG	-0.667426254324402	1.41804897893536	-4.97885110301839	5.58872127951336e-06	7.55692312142894e-05	3.47194854035305
GALNT1	0.537242576621153	2.59678255372982	4.97592266630279	5.64902886849883e-06	7.63320156003432e-05	3.46154681058839
MSI2	0.522552439409451	2.42957501105367	4.97348924226435	5.69962733285689e-06	7.69626453016299e-05	3.45290528132148
RAB36	0.664446061405447	4.47608287440449	4.97283421849495	5.7133230547901e-06	7.70944480802358e-05	3.45057947267372
CEBPE	-0.749427194269763	1.08079052809227	-4.97114938783074	5.74869915878567e-06	7.75184188699846e-05	3.44459768772077
SLC35B2	-0.911869015274793	4.27180109489852	-4.97088437188383	5.75428316715583e-06	7.75403508212409e-05	3.44365685761182
FCF1	0.745033175414195	2.60847571777997	4.97001841868483	5.77256630618877e-06	7.77332588571523e-05	3.44058279214483
ITPR2	0.643505317996216	1.46743306661534	4.9691217761865	5.79155741740812e-06	7.78819385581861e-05	3.43740001643236
PTPRK	0.802055439585565	6.15492002064623	4.96556624835544	5.86746930113166e-06	7.86867392313981e-05	3.42478145210331
RBM7	0.837401511000468	2.67404627245662	4.96062773728355	5.97452910997674e-06	8.00129520517938e-05	3.40726091773848
ATP1A2	-1.37445957812841	1.92658107992306	-4.95145261609302	6.17854017028713e-06	8.26321758064408e-05	3.37472931815041
TMEM238	0.825820640601787	4.65023490485658	4.94964083786281	6.21962536676973e-06	8.31249111944879e-05	3.36830839651028
NIPBL	0.603840195032156	2.39215330042963	4.94901985210425	6.23376881984914e-06	8.32004308496623e-05	3.36610785632637
ORM1	-0.769030476462836	0.617175224086764	-4.94731719382876	6.27271015814383e-06	8.36366432941484e-05	3.36007486840353
AMPD2	-1.09885783758463	2.35209868856737	-4.94721786194422	6.27498931467351e-06	8.36366432941484e-05	3.35972293498664
NT5C3L	-0.78276755414671	1.26761804293156	-4.94661607302797	6.28881464443315e-06	8.37639329220794e-05	3.3575908568398
TBRG1	-0.957882161585652	2.20475225522108	-4.94499696793675	6.32615990659764e-06	8.42041107676409e-05	3.35185506870605
SEPT7	0.731639631520014	4.39504608176375	4.94269427913364	6.37964693634627e-06	8.48463432195759e-05	3.34369899629622
MAP3K1	0.655150823498807	1.14687892424186	4.94254751413888	6.38307098992777e-06	8.48463432195759e-05	3.34317921200475
BTBD10	0.69402306247562	1.96498405043731	4.9421496757432	6.39236169231949e-06	8.49122322966887e-05	3.34177025637608
CNPPD1	-1.27447002500829	2.35362372981198	-4.93978087153388	6.44795529473985e-06	8.55926748576137e-05	3.33338205735897
ZMYM3	-0.716679684590747	1.31770474768274	-4.93620972079017	6.53266362272693e-06	8.65997823816568e-05	3.32073941148312
PRIM2	0.544967154823717	1.11767168500366	4.93544279806715	6.55099692039479e-06	8.67254612576319e-05	3.31802484102128
C19orf68	0.60960231173646	5.48524707329342	4.93496868971328	6.56235569730361e-06	8.6758593237024e-05	3.3163467939705
GOLGA8F	-0.522358557512999	0.536943650366584	-4.93377953464434	6.59093068428578e-06	8.70189386099806e-05	3.31213822746506
TBXAS1	-0.504141996213807	1.31277476633751	-4.93251508839658	6.62144865567712e-06	8.73387515671003e-05	3.30766366496456
CCT7	-0.564247164408503	5.73075685837229	-4.93240678454357	6.62406904653249e-06	8.73387515671003e-05	3.30728042689294
FAM73B	-0.602506189160509	1.4029784705921	-4.92994672484139	6.68386417065056e-06	8.80678888335954e-05	3.29857635035797
NFE2L2	0.609905435944428	5.61187924759784	4.9295612809221	6.69328071943294e-06	8.81326943117269e-05	3.29721275539048
GNRH1	-0.777478284004739	0.692494794396504	-4.9241731993692	6.82628269664656e-06	8.98236110647388e-05	3.27815591395183
FAM149B1	0.647589063915343	2.21105805032896	4.92265284582343	6.86427799288402e-06	9.0262952157434e-05	3.27278024388267
EEF2	-1.68032306229637	6.90089639203369	-4.91891868240555	6.95848050444658e-06	9.14403142344882e-05	3.25957996194221
STRADA	-0.624793805598204	1.71417083506302	-4.9186965421801	6.96412422571573e-06	9.14531407201397e-05	3.25879482912975
LTA4H	0.57531544425713	6.83359348496996	4.9176115568503	6.99175400523495e-06	9.17544783821623e-05	3.25496027102017
DDX27	0.569642008679669	5.6311384372181	4.91643364053596	7.02187192601693e-06	9.20264459173576e-05	3.25079768209816
SNX22	-1.02179041603663	2.57041842996441	-4.91371658639104	7.09182936425222e-06	9.28811582445146e-05	3.24119761254689
G3BP2	0.551969418411549	4.59173998989598	4.91199646225162	7.1364708244624e-06	9.34033886865009e-05	3.23512112490488
CEBPD	-0.790296481494528	6.3531752279904	-4.91129357807142	7.15479152989346e-06	9.35806611783729e-05	3.23263838579411
GALNT7	0.791154840462448	3.28415285269982	4.91077182842295	7.1684207448241e-06	9.36963760195721e-05	3.23079555073296
RPL3	-0.755336902826842	9.20350014929674	-4.90918107327667	7.21013184842158e-06	9.41787422040826e-05	3.22517747080179
SDCBP2	-0.50925315382585	0.874677588502642	-4.90727348826153	7.26046413188251e-06	9.47099026204887e-05	3.21844146206469
DOM3Z	-0.640070594812573	2.50628480200435	-4.90672688455323	7.27494979401837e-06	9.48273851661596e-05	3.21651151637133
ATG16L2	-1.68228794703256	3.22536804798613	-4.90656859029267	7.27915006838687e-06	9.48273851661596e-05	3.21595262886702
KAT8	-0.85424066786633	1.77313474209263	-4.90471050782235	7.32863149582107e-06	9.54085560781543e-05	3.20939289529804
ILDR1	-1.85764375134187	8.66337876098634	-4.90248559401106	7.38831540305924e-06	9.59942066924003e-05	3.20153950179057
PDCL	0.623809357341532	3.18468086194839	4.90199092969465	7.40164946214384e-06	9.61037229369014e-05	3.19979366603789
GLA	0.516089016165036	5.31620955523998	4.90159479328965	7.41234462032454e-06	9.61788530768336e-05	3.19839562242175
SLC36A4	0.599776053827634	2.37350924369263	4.90110403193008	7.4256155230648e-06	9.62872832186688e-05	3.1966636955151
PI3	-0.866263974509481	0.864932983135357	-4.89655064721136	7.54986065395546e-06	9.78336109741729e-05	3.18059805347285
IQGAP1	0.897528163248239	3.26789233710952	4.89064866294513	7.71393801539367e-06	9.98277328504677e-05	3.15978367298989
LOC727916	0.542529243959837	0.745973733905897	4.88911326179729	7.75719203953524e-06	0.000100255055165313	3.15437057485884
WFDC2	1.91191213114107	4.86904096691514	4.887282318898	7.80908241072172e-06	0.000100792721787398	3.14791648925429
NANOG	-0.940592776172275	0.866939994445766	-4.88231414066909	7.95160325199793e-06	0.000102503074548157	3.13040885867521
WASF1	0.632378533228964	2.6186893911536	4.88228483468746	7.95245145616465e-06	0.000102503074548157	3.13030560845128
HMGCS2	-1.61096414350144	2.14339660563336	-4.87964872284036	8.02911209111679e-06	0.000103360310907524	3.12101920464885
RAB11FIP3	-1.82689004932134	5.93663046978641	-4.87665052511568	8.11718232631134e-06	0.000104356924750274	3.11045988160856
EXOC6	0.809988589526369	3.25293752819108	4.87480185483254	8.17195661453472e-06	0.000104923424605884	3.10395046173736
NNT	0.603537714261384	2.27118126902394	4.87107214362331	8.28356822792908e-06	0.000106286805690776	3.09082088164315
FLYWCH1	-0.584995915934862	1.42810570322254	-4.86919181393856	8.34040165010021e-06	0.00010694600100158	3.08420326403815
SNRNP200	-0.544224238115363	5.58883897084613	-4.86831244364764	8.36711168798317e-06	0.000107218325246994	3.08110879404049
BLVRB	-0.908755226336372	4.49444021137386	-4.86802617574194	8.37582486019485e-06	0.000107259827768495	3.08010148049726
HBP1	0.695644340694562	2.45155986500921	4.86682007505625	8.4126327643148e-06	0.000107660818910006	3.07585775984118
EWSR1	-0.72135291995484	0.922333021920683	-4.86475638317508	8.47598037527302e-06	0.000108400707240682	3.06859762042392
POLR2C	-1.10067178768565	3.27317686408775	-4.86298517881794	8.53072195626196e-06	0.000109029638153321	3.06236752534897
PRMT5	-0.974370605172121	2.92698221658861	-4.86188505607698	8.56489691060469e-06	0.000109395062040077	3.05849841062892
SIPA1L3	0.698960752808568	1.93801730546412	4.86093287403208	8.59458431876263e-06	0.000109575127606192	3.05514990736637
PGM2L1	0.838947550543575	1.58124038221275	4.86089483095257	8.59577252746986e-06	0.000109575127606192	3.05501612858735
SPTLC2	0.738309383777286	1.84533100767569	4.85996593901886	8.62483478830709e-06	0.000109802721252307	3.05174981390515
CXorf40B	-0.651406619937593	4.36927313811245	-4.85944259073713	8.6412511402556e-06	0.000109940281552616	3.04990965430089
SMU1	0.527600534591348	1.98916585309222	4.85496169351196	8.78306549720828e-06	0.000111672032632577	3.03415776720628
RARS	0.569406742963895	6.53684020152669	4.85460343066282	8.79450189245157e-06	0.000111744925796889	3.03289862321565
KIN	0.681300888196718	2.70045486144922	4.85332008802044	8.83558825957644e-06	0.000112194219552742	3.02838854237641
GTF3C4	0.602980657594673	2.84715403165552	4.85132679047642	8.89977675672994e-06	0.000112862994171268	3.02138447889468
LOC653061	-1.72314925480025	3.87688993867098	-4.84948117067345	8.95961656701814e-06	0.000113548361835437	3.01490044305345
LOC151174	-0.547303065426178	1.04074956619801	-4.84488775433253	9.11026216176514e-06	0.000115308376314899	2.998767509444
TTC22	0.718793468884393	4.27515809449008	4.84044153996165	9.25844016747849e-06	0.000116936345730875	2.98315793078189
C9orf142	-0.724287160243571	3.00346313530684	-4.84019721948353	9.26665059742257e-06	0.000116936345730875	2.98230036238814
TGFB1I1	-0.653622265021106	1.14528941446689	-4.83864787528625	9.31888268985268e-06	0.00011749348040044	2.97686258245487
CPNE1	-1.01251911460809	1.57127524920363	-4.83763933867392	9.35303757850422e-06	0.000117848273489153	2.97332330026617
IGF1R	0.640290416472235	3.85551623811743	4.83485324434074	9.44802882019427e-06	0.000118897204767972	2.96354766937091
LOC100506124	-0.660141787682305	0.751346724826738	-4.83484174623401	9.44842279506624e-06	0.000118897204767972	2.96350733081806
FAM160A2	-0.817953033502622	4.40240319138235	-4.83205552973796	9.54436611670396e-06	0.000119950458835523	2.95373374847764
GOLGA8IP	-0.851844631496173	1.95603019035954	-4.82918086488856	9.6443543214015e-06	0.000121051783612569	2.94365249351905
CDK10	-1.11719575185836	1.9439872345761	-4.8279792906558	9.68645126541426e-06	0.000121502330117325	2.93943943431881
MDK	1.49759273766585	3.86398899597338	4.82777028563945	9.69379205529884e-06	0.000121516614036769	2.93870665060123
ACP6	-0.904172592262184	1.427171146229	-4.82746279458999	9.70460182302579e-06	0.000121574337288072	2.93762859446162
ADCK5	-0.931820299397329	2.4257368238219	-4.82713839273806	9.71601887192875e-06	0.000121639589621534	2.93649128215288
DPH3	0.707897367390177	3.00083137652308	4.82675577561993	9.72950165148204e-06	0.000121730603995841	2.93514991755542
ILK	-0.935115532613384	3.56255740468203	-4.82637317329282	9.7430022162951e-06	0.000121821724584473	2.93380865152212
RFC4	0.596415430799975	3.2534149408158	4.82619411381608	9.74932683193378e-06	0.000121823061618673	2.9331809495008
OSTM1	0.623883347966993	3.68639320994683	4.82589350418514	9.75995379329601e-06	0.000121878122799266	2.93212717029919
RNFT2	0.626225773380474	1.3860649844104	4.82439918319618	9.81294852593942e-06	0.000122461847432313	2.92688929534083
ECT2	0.916244194491778	2.13892745682899	4.82361072196911	9.84102395511191e-06	0.000122577992595364	2.92412587852338
ID3	-0.939500984644986	3.24871526518131	-4.82155827261098	9.91447642189598e-06	0.000123336086688386	2.91693333932613
MFAP1	0.549171827900019	4.82411083609731	4.82045216282558	9.95428372813207e-06	0.000123674242920286	2.9130576816266
CLCN3	0.656157873200464	1.82968270425759	4.81902142605599	1.00060059224185e-05	0.000124238069732539	2.90804515621899
NSRP1	0.952945934777635	3.10822220545822	4.81745012166116	1.00631127221873e-05	0.000124703784395301	2.90254091363421
C20orf29	0.763870023637925	3.5900791071205	4.81732003800071	1.00678546927575e-05	0.000124703784395301	2.90208526907742
CD58	0.681832398959468	3.29217244365218	4.81728937038383	1.00689729451011e-05	0.000124703784395301	2.90197785028357
CORO1C	0.609060087883197	1.97521735134686	4.8169854663037	1.00800609590697e-05	0.000124762245338631	2.90091338837939
C3orf26	0.579374406631292	4.86968898335992	4.81639725056898	1.01015561011734e-05	0.000124949361546901	2.89885317361791
SPAG8	-0.902223363995858	0.717358388773723	-4.81609644541491	1.01125657351385e-05	0.000125006624888687	2.89779965199874
KLHDC8B	-0.990166376149463	2.58287287105102	-4.81526669443016	1.0142995968591e-05	0.000125303732668729	2.89489373325038
C1orf115	-1.05673544092346	2.1395906675204	-4.81475011156105	1.0161986325499e-05	0.000125459230041274	2.89308469020398
PLBD1	0.623279320144245	4.97562048947267	4.81452600331542	1.01702356937106e-05	0.000125482007523219	2.89229990285397
RNF38	0.644423673152709	1.71244126961629	4.81361879165729	1.02036969214757e-05	0.000125815628560399	2.88912317321103
CDKAL1	1.69860781568185	3.46035308767503	4.81324207858133	1.02176230804985e-05	0.000125870597324018	2.88780413688282
CDC37L1	0.576746569099479	2.13261499671835	4.81315071315795	1.022100343707e-05	0.000125870597324018	2.88748423366563
RNF185	-0.92575212241549	1.75248475757886	-4.81284642913659	1.02322692908792e-05	0.000125886545199433	2.8864188451755
PABPN1	-0.673678580606372	4.67715149839196	-4.81276871331962	1.02351485991271e-05	0.000125886545199433	2.8861467438495
IL6ST	0.57710418233292	2.93934105463546	4.81172452310296	1.02739119615519e-05	0.000126284038307833	2.88249097692542
DMAP1	-0.617007649353314	4.12942939180316	-4.81057646587765	1.03166969378994e-05	0.000126512447355742	2.87847197051017
C2orf15	0.899826173371942	1.89481870683886	4.8104484112815	1.0321479976909e-05	0.000126512447355742	2.87802371578627
CD40	-0.628523570420994	1.36341882049481	-4.81036011010138	1.032477942744e-05	0.000126512447355742	2.87771462084697
MAGOHB	0.563193164030425	3.38692215759405	4.80986405637386	1.0343334096186e-05	0.000126581477168378	2.875978250177
SSR1	0.545779468094009	2.85075405191695	4.8082838792808	1.04026576421143e-05	0.00012722800947687	2.87044757656124
SUPT5H	-0.718699052310766	3.2947558058472	-4.80750534023689	1.04320080866046e-05	0.000127474527170639	2.86772295905619
NUDT15	0.630138427121154	1.19555993340838	4.80516984678851	1.05205416097348e-05	0.000128360270797918	2.85955071121384
RBM45	0.595321049908114	2.7401699972322	4.80514621800849	1.0521441070865e-05	0.000128360270797918	2.85946803949436
MVK	0.612699146160587	5.95761026885097	4.80457985754418	1.05430228643705e-05	0.000128543526435352	2.85748652711978
ADSSL1	-1.71774539430337	4.43539042432115	-4.80385255845849	1.05708009223624e-05	0.00012872200277927	2.85494209426302
PITRM1	-0.811263908319147	2.19488365908764	-4.80348826158141	1.05847415733323e-05	0.000128811702885901	2.85366767732567
LTF	2.77750280602182	3.21837130055336	4.80068856929575	1.06924800379278e-05	0.000130042061690329	2.84387496586233
GNG10	0.533515375406703	5.22168458988232	4.80007815970666	1.07161120154884e-05	0.000130167875213555	2.84174022290361
NEK4	0.544102193774278	2.70266303933044	4.7954922443695	1.08952966168213e-05	0.000132094667424471	2.82570607576903
ZCCHC7	0.613290225856774	1.49071519288605	4.79532964003433	1.09017035280646e-05	0.000132094667424471	2.82513767267587
RFX2	0.698697082695399	2.29642742405382	4.79455165026933	1.09324087908854e-05	0.000132303079332808	2.82241823408786
MC1R	-0.924926979451641	1.3815550241526	-4.79416383034557	1.09477466257048e-05	0.000132406913356441	2.82106269511914
IFT46	-0.896707682936837	2.68667962090338	-4.79187816897006	1.10385703799498e-05	0.000133423016319776	2.81307466129624
LAD1	0.72806706981578	5.07513452165021	4.78886322684329	1.11595009339896e-05	0.000134772425181788	2.80254049838246
PRINS	-2.01182313307096	3.22370260527523	-4.78748333650519	1.1215280185485e-05	0.000135091328662197	2.79772016775196
LAMA5	-1.18133303233164	2.41556501599998	-4.78743427274462	1.12172684994455e-05	0.000135091328662197	2.79754878615324
CASP5	0.78941313678121	3.74915025361415	4.78741400622746	1.1218089902749e-05	0.000135091328662197	2.79747799465959
TSC2	-1.02145348748351	2.36063628259695	-4.78572005021848	1.12869543882775e-05	0.000135755246979448	2.79156143297988
HYI	-0.947302478383838	5.44731528692772	-4.78486619405099	1.132182278845e-05	0.00013605144559166	2.78857948263302
SPSB2	0.693374730744599	4.08470337374273	4.78477706224539	1.13254686755473e-05	0.00013605144559166	2.78826821834819
THNSL2	-1.88350235006179	3.89277669469521	-4.7820377191722	1.14380815695749e-05	0.000137151978086096	2.77870320277263
CLDN3	1.29883366076643	4.65364296405516	4.78122680855971	1.14716271974799e-05	0.000137470086654571	2.77587220046524
MFI2-AS1	-0.927267935592532	0.994831580943428	-4.77962727990757	1.15380785354976e-05	0.000138181890431543	2.77028865161933
ERP27	0.943555771635268	4.31058579175536	4.77848481552655	1.15857717317801e-05	0.000138610282020025	2.76630110980775
ERO1L	0.542407866138205	1.79462874721492	4.77843160239404	1.15879978537641e-05	0.000138610282020025	2.76611539048212
HLTF	0.587333791803744	3.27558575249628	4.7777261163769	1.1617550765547e-05	0.000138878994599977	2.76365325893401
CPSF3L	-1.00891018019926	1.66736953063467	-4.77693722615307	1.16506847762962e-05	0.000139153874535376	2.76090024115902
PNISR	-0.991850059776697	4.00153009092273	-4.77684059853375	1.16547495591564e-05	0.000139153874535376	2.76056305037165
PDCD11	0.521847843798424	4.65787860618356	4.7751709137706	1.17252066975328e-05	0.000139824695571978	2.75473701734099
RCN1	0.970842733525638	3.81280844375232	4.77440153612332	1.17578128004335e-05	0.000140128239780349	2.75205273411119
PCF11	-0.600464393188798	1.33990437803544	-4.77353764947512	1.1794529846733e-05	0.000140480378897896	2.74903894927334
CCPG1	0.661266790361428	2.87430170859527	4.77298262100571	1.18181788810032e-05	0.000140676536339912	2.74710278676121
KRTAP1-3	0.939333638329938	6.56801277296445	4.76914510924263	1.19829634092126e-05	0.000142551428097573	2.73371876595661
POTEF	-1.38521859625477	3.23592615634703	-4.76174810593973	1.23069563442558e-05	0.000146050996761359	2.70793402092825
KLKB1	-1.06105069035228	1.13764738822826	-4.75692008113919	1.25230290768953e-05	0.00014823248713974	2.69111403595217
RHBG	-1.48923217526813	3.96792781859556	-4.75679652467003	1.25286070894406e-05	0.00014823248713974	2.69068368801754
PDGFRL	-0.528082123213355	0.59962500233498	-4.75589018055341	1.25695987197445e-05	0.00014857237247891	2.6875270401296
CHUK	0.637062135894862	1.10798201455547	4.75582614021267	1.2572500054613e-05	0.00014857237247891	2.68730400839455
DIAPH2	0.71084127602022	2.58128559432501	4.75310487697555	1.2696393097732e-05	0.000149855680701123	2.67782798419522
TRPS1	0.648149256296396	3.18189984444882	4.75181037356036	1.2755747035988e-05	0.000150375061176964	2.67332110467294
PNO1	0.732776445891944	1.58332996991216	4.75109394594704	1.27887122669745e-05	0.000150673024321606	2.67082706398307
MBD4	0.655182329017522	3.05777729139184	4.74861605157118	1.2903371796187e-05	0.000151844139129345	2.66220228485585
MAFIP	-0.66946254389553	0.777305986413698	-4.74861085930901	1.29036131092921e-05	0.000151844139129345	2.66218421434433
GRHPR	-1.84628601543843	5.74059432629476	-4.7477694738096	1.29427752670351e-05	0.000152213562909375	2.65925607772802
C14orf45	0.754235202929865	2.22112742563452	4.7475887355349	1.29512028467581e-05	0.000152221306164686	2.65862711445557
MRPL49	-0.512936715972031	3.87383242659048	-4.74699800823495	1.29787850858426e-05	0.000152454038481363	2.65657147842609
CAB39	0.560150995825107	3.06937051096815	4.74668303831476	1.29935151197054e-05	0.000152535615182977	2.65547548108316
LMBR1	0.531703286775324	1.73679288138507	4.7423527533345	1.31976913555275e-05	0.000154747077635458	2.64041077735739
TBC1D17	-0.649140120049246	1.86505946144754	-4.74182312715222	1.32228778259264e-05	0.000154918591813728	2.63856867948803
PVALB	-1.76111422719568	3.74900448363916	-4.74171275079364	1.3228132705781e-05	0.000154918591813728	2.63818479017614
PTPRJ	0.593429391512445	3.1552930525556	4.7404462330303	1.32885762850018e-05	0.000155533497701338	2.63378012773808
ZNF684	0.664630434331103	1.29409867797713	4.73996347909615	1.33116863189322e-05	0.000155710967192142	2.63210135927516
TYRO3	-1.74799633821244	1.96883287947806	-4.73396292443257	1.36022392034072e-05	0.000158636114709737	2.61124101842208
LOC100653189	0.735773760687261	2.0052789520747	4.73303602681442	1.36476696105584e-05	0.0001590712615584	2.60801982111602
ATP6V0E1	-0.721084230764463	5.83434812218364	-4.73146928682119	1.37247982113254e-05	0.000159875131601962	2.60257566697646
CDYL	0.599932129025801	1.2221088295328	4.73067302395155	1.376416028617e-05	0.000160238379374289	2.59980910396406
HIPK3	-0.647917573605421	4.74042968053808	-4.72888303925791	1.38530486518854e-05	0.000161081769873229	2.5935906943072
GFM1	0.598423007106042	2.7284835189057	4.72598110866416	1.39983479289846e-05	0.000162674751466545	2.58351166286724
LOC148413	-1.14148993469229	1.63557678407185	-4.72561568620777	1.40167498095347e-05	0.000162792044468414	2.58224267188801
RPS9	-0.664110040949693	5.92862279282577	-4.72053821948629	1.42748988899985e-05	0.000165593898136022	2.56461495208185
PSMA7	-1.10402919709739	4.71141556659905	-4.71890568204928	1.43588830567278e-05	0.000166469583272466	2.5589490227541
HMGB3	0.914458813629995	3.17946976941549	4.71847028042313	1.43813632509968e-05	0.000166631608620214	2.55743805734626
C5orf43	0.536104453164258	4.40210233277499	4.71378776775413	1.46253094811796e-05	0.000168958542844783	2.54119246427848
PLK2	1.34085655490294	4.19794856128754	4.71289136981137	1.46724682075686e-05	0.00016930369233857	2.53808332817133
MST1	-1.17767921358386	6.69218247428704	-4.7102053753009	1.48146672192016e-05	0.000170843893364224	2.52876864064103
AGA	0.525439031517169	3.58461786399849	4.70978823135296	1.48368716312133e-05	0.000170999309335508	2.52732225707136
ACSL3	0.597550361792867	2.99324717206313	4.70950897054116	1.48517547397212e-05	0.000171070212001974	2.52635399529182
C8orf83	0.599755138064209	3.21410519852987	4.70824256275159	1.49194307244469e-05	0.000171748769790886	2.52196339765411
LINC00085	-0.667428632127788	2.29576869845012	-4.70787094513108	1.49393468223369e-05	0.00017187705360543	2.52067511348888
MPDU1	-0.885440183024261	3.54375621135581	-4.70652225469037	1.50118455528317e-05	0.000172609794552014	2.51600001040999
TRMT1	-0.571720451049618	3.60021474366971	-4.70483267497156	1.51031538060538e-05	0.000173557825526107	2.51014411696693
CTCF	0.517931806285257	1.508699938598	4.70271993180492	1.52180941718918e-05	0.000174776154226187	2.50282294739963
MRPL47	0.501634903628268	5.68006836670958	4.70174794908313	1.52712598335039e-05	0.000175284003466808	2.4994552988688
ARF4	0.568176317046865	6.02874071034186	4.7003517374166	1.53479476161002e-05	0.000176061087612559	2.49461837653583
SERINC1	0.571444706053223	5.61163161948509	4.69988993430557	1.53733951125707e-05	0.000176249813013808	2.49301868896637
AUP1	-1.61238354505422	3.47137070862889	-4.69882455153066	1.54322599482186e-05	0.000176821210038274	2.48932847564215
ARHGEF4	-0.820889957737901	1.50668928101984	-4.69843842222192	1.54536487779983e-05	0.000176962793984407	2.48799111771999
PLA2G4F	-0.567224441959637	0.989046483119617	-4.6960676605774	1.55856081838261e-05	0.00017831551193134	2.479781101398
ARHGEF12	0.579585811205883	3.40148778177481	4.6959894587965	1.5589979683478e-05	0.00017831551193134	2.47951031892813
ATP6V1G1	0.577671814706509	6.95293512298188	4.69211358545754	1.58081488670508e-05	0.00018060003542398	2.4660922797737
BAIAP3	-0.729809745521246	0.947140652794303	-4.69134598657666	1.58517086113003e-05	0.000180946980712688	2.46343550601378
MTMR12	0.630713459139674	1.76093552046004	4.68838199220332	1.60210123447876e-05	0.000182393779704488	2.45317856751424
COL4A1	0.982988153267898	3.01754972754631	4.68568912709069	1.61763591172566e-05	0.000183841881777499	2.44386247579592
DDIT3	-0.722579741407625	1.5934962015424	-4.68204833865685	1.63887305244857e-05	0.000186147476618115	2.43127094208806
TBC1D3F	-1.82172849163719	3.23365136799122	-4.68181915547334	1.6402189740905e-05	0.000186192412278998	2.43047847223184
SMARCE1	0.683517043217691	4.75043142101502	4.68113998524848	1.64421387095473e-05	0.000186537824977511	2.42813014237329
NPIPL3	-1.40930561872846	6.38321641914349	-4.67940551137524	1.65445925041019e-05	0.00018759155146578	2.42213366398592
ARFIP2	-0.806417119105681	3.27190619229687	-4.67810083850001	1.66220688452802e-05	0.000188307361650093	2.41762378715751
CHEK1	0.760768981284925	1.33779662033408	4.67801892263118	1.66269451158404e-05	0.000188307361650093	2.41734064717281
KIAA1908	-0.738702918239537	1.4816721294404	-4.67573435725303	1.6763504276517e-05	0.000189634722453694	2.4094450367081
NHP2	-0.50000031788094	4.61361510899156	-4.67517678909919	1.67969986077917e-05	0.000189903977912558	2.40751831607117
CAPRIN1	0.509971302979667	3.8854798702679	4.6745793361513	1.68329614189667e-05	0.000190200814926075	2.4054538889552
AIDA	0.50580163216624	0.970884997633885	4.67414796693802	1.68589737804451e-05	0.000190384941371908	2.40396342056746
ACTG2	-3.21125200628586	2.60590460266715	-4.67294547854405	1.69316934014469e-05	0.000191096007381653	2.39980891631035
TMEM9B	0.795702120684897	6.57886797835504	4.67243440073449	1.69626931140724e-05	0.000191335662742672	2.39804333268036
CPSF2	0.532720035132545	1.67439907195328	4.67150730455304	1.70190681335012e-05	0.000191750777423628	2.39484078980223
HEG1	0.760401568413082	3.78625369805522	4.67100355160976	1.70497770776003e-05	0.000191986369127254	2.3931007595613
POLDIP3	-0.865042343022274	4.3140159107956	-4.66714763292372	1.72866335417625e-05	0.000194207001710867	2.37978479479864
BICC1	0.760949231354696	4.22980514892279	4.66619328189234	1.73457502757762e-05	0.000194647929641055	2.37648984640817
FAM110B	0.829184451886812	2.22747818474061	4.66510153530264	1.74136199232945e-05	0.000195297684692106	2.37272091790808
CLCN2	-0.598582097407426	0.961154266291009	-4.66471500141081	1.743771131429e-05	0.000195455994153824	2.37138662391854
CSAG1	-0.612141709613717	0.494896752936222	-4.66422025655666	1.74685946150999e-05	0.000195690208286822	2.36967886685676
PRKCD	-0.869501488315636	3.10012072627785	-4.66392285256045	1.74871850566425e-05	0.00019578652389417	2.36865233037041
TIMP4	-0.660831921167148	0.770952767381056	-4.66308999658765	1.75393489172431e-05	0.0001962584028187	2.3657777601216
LOC100289058	-0.609059742296995	0.636491528891714	-4.66099654719581	1.76711385100965e-05	0.00019756599399626	2.35855335919049
NFATC3	-0.566153256108235	1.81332157282048	-4.66091370433227	1.76763735760447e-05	0.00019756599399626	2.35826750332248
NFYC	0.504096781026435	3.39200439279903	4.66057309891645	1.76979132697783e-05	0.000197693965048327	2.35709224228466
HTRA1	-1.39711979532928	7.30148564040141	-4.65853981309774	1.78270310689366e-05	0.000199022803267051	2.35007721266728
LOC100507619	-0.822461907521797	2.54755140228322	-4.65590535840823	1.79956923630075e-05	0.0002007913442303	2.34099022306184
ATP5B	-1.18339771219832	6.37857942834645	-4.65547696484347	1.80232655034271e-05	0.000200984542406743	2.33951279826398
PTPRE	0.720570672515819	1.26911705346278	4.65473834883609	1.80709026760805e-05	0.000201401135456453	2.33696564151778
TEAD1	0.535408592194208	3.64411478062799	4.65372597798059	1.81363954059883e-05	0.000202016142802461	2.33347473412142
MEX3C	0.532762119010869	3.06555242009141	4.65034516761249	1.83567911024606e-05	0.000204238846150205	2.32181943520447
POLG2	-0.595726031706167	2.68250925506152	-4.64961708055252	1.84045961725788e-05	0.000204654513512676	2.31930988462558
DRAM2	0.540849349816248	3.75869827045108	4.64893511551031	1.84494831216611e-05	0.00020503727895786	2.31695947339803
HADHA	-1.33571573557342	3.51395011399501	-4.64549172595725	1.86777636220245e-05	0.000207321489987923	2.30509420927831
HDAC5	-0.659684387015756	3.20598121609798	-4.64535681905047	1.86867631969924e-05	0.000207321489987923	2.3046294298675
ST3GAL4	-1.26972488644511	1.67224147096684	-4.64390818180828	1.87836681570036e-05	0.000208278670175535	2.29963900471953
PIBF1	0.610456484481147	2.0342788275967	4.63531049209506	1.93689730632216e-05	0.000214283618987974	2.27003581617464
ATAD1	0.516892299169835	3.84664030847701	4.63480826643434	1.94037077292101e-05	0.00021442574480452	2.26830737401464
LOC100288594	-0.545924249789713	1.0545454783426	-4.63273101306937	1.95480202652347e-05	0.000215898737912483	2.26115931062552
SYNCRIP	0.550900676560494	3.78105437092681	4.63060576754925	1.96967505161032e-05	0.000217418835415217	2.25384766662246
OSGEPL1	0.565059896614579	2.48206672377934	4.62815577899802	1.98695772856973e-05	0.000218956483553806	2.24542075166696
ZNF3	-0.829479582386502	1.95174982189445	-4.62779225651095	1.98953465548672e-05	0.000219117214755207	2.24417056910003
MRPL24	-0.639892611594655	5.73067088155992	-4.62705830598458	1.99474740140365e-05	0.000219567897953381	2.24164659677855
TXN2	-0.906078304557607	4.66039790422633	-4.6266745226525	1.99747845305163e-05	0.000219745060812131	2.24032688498385
IL4I1	2.03664180119433	3.30034393370196	4.62561799231037	2.00501571557558e-05	0.000220450465293335	2.23669407254318
CHI3L1	-0.998153632096561	0.84216090907504	-4.62374626167846	2.01843676759726e-05	0.000221801635375957	2.23025920995009
DLD	0.555331068243101	6.59515028606187	4.62183793194638	2.03221045953795e-05	0.000223190019807887	2.22369979256021
GSPT2	0.538209175321771	2.60240410681508	4.62140419721866	2.03535377698228e-05	0.000223410008696997	2.22220911432951
RASL10A	-0.561940759990371	1.49100651301388	-4.62046539255499	2.04217363524094e-05	0.000224033079704791	2.2189828170747
TRPM4	-0.863598399905287	1.94852171887377	-4.61899349130462	2.05291101578029e-05	0.000225084977796213	2.2139251051709
IFFO1	-0.852107659874783	4.26179569204877	-4.61486302406004	2.0833373106247e-05	0.000228038144843965	2.19973617723215
RSPH1	1.01567073086494	4.27045337340359	4.61346769806091	2.0937147558034e-05	0.000229046081577085	2.19494433387695
NUDT19	0.591143781200611	1.15781191033952	4.61241209285653	2.10159907952956e-05	0.000229524140274374	2.19131962096609
CCS	-0.955392511217967	4.2323833622659	-4.6117763510977	2.1063614029394e-05	0.000229916094528088	2.18913681582149
RNF149	0.723026274758472	6.18613006502571	4.61002398285851	2.11954289770307e-05	0.000231097406759579	2.18312083963783
SLC2A11	-1.10593876664813	2.2402256229513	-4.60954681430564	2.12314612215585e-05	0.000231242137730362	2.18148288232738
PLEKHF1	0.937904277768427	2.88535298455402	4.6090647262272	2.12679256158502e-05	0.000231372829867492	2.17982811992234
ADHFE1	-0.976633952815177	2.53910062225254	-4.60689962810188	2.14324447663473e-05	0.00023290398796841	2.17239745904318
NOC3L	0.593454149690162	3.56961952463075	4.60664629112025	2.14517759811292e-05	0.000232984837471322	2.17152811005286
AFMID	-0.703286884907981	1.02149578367009	-4.60641977391723	2.14690750750843e-05	0.000233043539028325	2.17075081487336
RPLP2	0.539058111191734	10.7969434664159	4.60619137970998	2.14865312892775e-05	0.000233103880149952	2.16996709718419
ZNF687	-0.825022808502204	1.61702602465116	-4.6038797913265	2.16639872200783e-05	0.000234639304368709	2.16203609664794
HIST1H2AC	0.74458223899071	2.65313018360419	4.60309112513949	2.17248578769139e-05	0.000235168585846615	2.15933063756773
NEAT1	-2.20679359243101	3.2486831605236	-4.60141039337044	2.18551367002426e-05	0.000236317711571663	2.15356575362293
RELB	1.15774240114437	5.1841638974829	4.60072316859998	2.19086248125427e-05	0.000236765408688444	2.15120887277937
INPPL1	-1.36779778242014	3.36655210234874	-4.59861053982661	2.2073855634055e-05	0.000238025896223468	2.14396453164219
CALR	0.693405552471984	7.25366392239404	4.59818603916217	2.21072025581281e-05	0.0002382543562824	2.14250908313787
PTPN11	0.643344675039193	4.7949011399821	4.59695646698718	2.22040698326206e-05	0.000239166762083856	2.13829371840614
TNIP2	-1.17691526236253	1.85979637229813	-4.59657338070724	2.22343343285563e-05	0.000239361160713958	2.1369804868478
MAN1A1	0.781294964201187	1.59363913508874	4.59413459478325	2.24279479606968e-05	0.000241180452466483	2.12862148120066
KIAA0930	0.59801317186037	4.18676430964087	4.59175125662671	2.2618747365735e-05	0.000242877450233315	2.12045457597072
NUP214	-0.879610158246242	3.45814335934244	-4.59169905258687	2.26229442492625e-05	0.000242877450233315	2.12027571284663
KLHDC3	-1.00230098945743	1.98014204315171	-4.58781868144579	2.29370369557461e-05	0.000245308605389702	2.10698339205079
FAM175B	0.644468507356944	1.72068756298734	4.58664181176137	2.30331348598113e-05	0.000246067726994702	2.10295305694059
JMJD6	-0.655665868817169	1.13583437979964	-4.58630399486977	2.30607919009753e-05	0.000246132310428621	2.10179625306339
MGC24103	-1.76817172274186	2.39749283988335	-4.58296892524752	2.33355770753671e-05	0.000248350875414268	2.09037799721121
C5orf58	2.58168570601161	2.63123203264876	4.58150073977475	2.34575541714642e-05	0.000249513495592562	2.08535264543912
SERPINB1	0.625119702470826	4.44013480733802	4.58108238594174	2.34924247106799e-05	0.000249722232553975	2.08392083238366
TPPP3	-1.41362987056878	1.66765443994282	-4.58095136129352	2.35033562362933e-05	0.000249722232553975	2.08347241437338
FAM134C	-0.641600434973451	1.64460976522073	-4.58080689882263	2.35154146410496e-05	0.000249722232553975	2.08297801398373
AOC3	-1.03450317468951	3.11702824668514	-4.57374909143203	2.41119372318416e-05	0.000255779743466959	2.05883290428603
ACTA2	-1.6428500119318	4.29851130134039	-4.57316728260296	2.41617642839364e-05	0.000256052163239918	2.05684330762783
ARVCF	-0.565715168675156	2.13949743217197	-4.57314406329984	2.41637549038232e-05	0.000256052163239918	2.05676390770766
UBAC1	-0.813106078115829	4.22861253588624	-4.5729761145928	2.41781581167556e-05	0.000256066298368429	2.05618960194707
IFT27	-1.02219701405175	3.73458975220182	-4.56987746021288	2.44454037496425e-05	0.00025875677777782	2.04559548385503
ELOVL7	0.556933684509217	1.83461894734311	4.56635680925608	2.47525391527062e-05	0.000261866360485406	2.03356279191704
GAD1	-0.53859724721192	1.01255256962087	-4.56600346980509	2.47835707193836e-05	0.000262053157638901	2.03235541472008
BHLHE22	0.519323796278861	1.29682802671505	4.56460226140107	2.49070036929104e-05	0.000263216247764397	2.02756786573149
SLC39A1	-1.09462879034927	2.93587867243419	-4.56240593930537	2.51016849121283e-05	0.000264987776122484	2.02006505918208
LOC100507131	-1.06660506732123	1.01496335694749	-4.56195633634302	2.5141720014194e-05	0.000265267485319388	2.01852939607386
USP6NL	0.515012749431681	1.47832296032709	4.56003702684419	2.53133267008223e-05	0.000266647317230758	2.01197462992404
UBE2A	0.69546014847733	5.27268210314223	4.55865029506994	2.54380249775356e-05	0.00026781688521486	2.00723953810791
C12orf10	-0.542864822592417	4.59663362702078	-4.55734624883044	2.55558339548471e-05	0.000268912703908335	2.00278741859458
LOC100132167	-0.566505702994708	4.60570284711882	-4.55692416141973	2.55940795584859e-05	0.000269170585501564	2.00134651026667
TMCO6	-0.519964611666855	1.84440221223578	-4.55486365684233	2.57815852642045e-05	0.000270662917847328	1.9943133558463
ETFDH	0.569667243939924	5.59283102152878	4.55475801098148	2.57912350135744e-05	0.000270662917847328	1.99395279467116
SENP2	0.526005739395247	2.39999197291199	4.5544978436483	2.58150138435983e-05	0.00027076743374605	1.99306488093247
RASEF	0.608119040182057	1.13203086090753	4.55187872107278	2.60555900367081e-05	0.000272998489619905	1.98412756353618
PCDHB16	0.747697437651716	0.954752170657529	4.55165280986528	2.60764428602972e-05	0.000273070948670125	1.98335679632203
FRMD8	0.610070625915191	2.95797326329895	4.55124648502029	2.6113989766997e-05	0.000273299192234844	1.98197053795381
ZNF350	0.579409136599744	3.55179003012731	4.55105659596351	2.61315547349589e-05	0.000273299192234844	1.98132271412463
C20orf141	0.943722566017128	4.85628855772568	4.55096442248262	2.61400850430305e-05	0.000273299192234844	1.98100826062611
RBM10	-0.647078552963934	5.37981809957433	-4.55068606048037	2.6165862868355e-05	0.000273422800629162	1.98005863636292
LRRC36	-0.7148935286481	1.47633107646794	-4.54976540109673	2.62512974440731e-05	0.000273998681690813	1.97691803346629
EDN2	1.74284622508818	1.83376220885319	4.54961325647881	2.62654421754001e-05	0.000273998681690813	1.97639905928842
IL13RA1	0.566211088390083	5.36894446926625	4.54948995012742	2.62769112895952e-05	0.000273998681690813	1.9759784603119
RPL29P2	-0.616755641266691	4.47153448757291	-4.54895926323341	2.63263278711668e-05	0.000274367947861581	1.97416834621978
SLC25A6	-1.06580935452279	6.43131593961395	-4.54792890351073	2.64225317435338e-05	0.000275224170362072	1.97065419681082
LIPC	1.07249199073748	3.07640585623458	4.54696774470886	2.65125830974424e-05	0.000276015430726986	1.96737641348124
KRT8	0.766984970058095	5.51368324246774	4.54458894115199	2.67367417989093e-05	0.000278053599822734	1.95926556966293
CSNK1A1	0.524321091715944	3.63455076581918	4.54302861241702	2.68847757962711e-05	0.000279444780995406	1.95394654606815
RGS2	-1.415346249522	3.97998444154424	-4.54282158364661	2.69044772594893e-05	0.000279501284700516	1.95324087004656
LMNB2	0.710038359453133	2.07606429984904	4.5394701044898	2.7225377388178e-05	0.000282385822745671	1.94181923589789
ELP3	0.521659094222295	2.49494199774775	4.5389350108373	2.72769559337626e-05	0.000282771109846673	1.93999605037048
WIPF3	-0.724004053908594	2.11954500257527	-4.53876582841279	2.72932834981704e-05	0.000282790747530224	1.93941962927024
TMTC4	0.620214766693287	3.58510485857128	4.53800097563978	2.73672172786805e-05	0.00028328335319076	1.93681383177584
EXOSC3	0.579499132132572	3.6061126283938	4.53797487550434	2.73697436630485e-05	0.00028328335319076	1.93672491430404
MKI67IP	0.521708507293477	4.20634588310136	4.53684009703983	2.74798054179149e-05	0.000284122336439687	1.9328592128576
SFSWAP	-0.647758419267237	2.80972106902939	-4.53655245976339	2.75077716690637e-05	0.000284215873370593	1.9318794315438
EGFL8	-1.33323084764949	2.50083068554746	-4.53644872722208	2.75178641241267e-05	0.000284215873370593	1.93152609394461
CPSF4	-0.543828171069175	3.87893248110116	-4.53624480831311	2.75377145315131e-05	0.000284271043633265	1.93083150935635
CEP70	0.595105132921063	1.62843239972494	4.535231828492	2.76365295787624e-05	0.000284978471312121	1.92738134342292
SLC1A5	-1.19948057169998	1.30280831293602	-4.53509525328981	2.76498787303803e-05	0.000284978471312121	1.92691620292577
TAGLN	-1.57589852255543	3.74117117001314	-4.53485587277077	2.76732914457698e-05	0.000285069820871171	1.92610095010696
PDLIM2	-1.3337773394125	2.32029576431862	-4.53285746056472	2.78695019686364e-05	0.000286432067878219	1.91929582363682
CDCA5	0.628315990126379	1.04723272121324	4.53271547707234	2.78834938027541e-05	0.000286432067878219	1.91881238777991
MAT2A	-0.671345843357052	8.13346735691516	-4.53261654812926	2.78932468489584e-05	0.000286432067878219	1.91847555160221
HTATIP2	0.729761115813616	2.70355654965473	4.53089971164625	2.80630336631579e-05	0.000287873831707985	1.91263058892761
FAM46A	-0.758667303329911	3.42074023884576	-4.52773146868722	2.83790041309613e-05	0.000290810579465442	1.90184716455373
FLII	-0.672466085913185	4.01625486845083	-4.52710106090317	2.8442287025702e-05	0.000291154508722351	1.89970195074444
CHMP1B	1.05724152989423	3.28996265658058	4.52669409236973	2.84832131565307e-05	0.000291421198629716	1.89831715580079
SNTB1	0.595138804325333	1.22790047117986	4.52539139190626	2.86146030994124e-05	0.000292223848147967	1.89388485720754
GSTT1	-3.04168506898422	2.07744880299004	-4.52532493090685	2.86213221352497e-05	0.000292223848147967	1.89365874755178
PPP2R3B	-0.845544271327942	1.9247893168241	-4.52501683034945	2.86524903846088e-05	0.000292389710471688	1.89261056744501
LIN7B	-0.707431572031251	3.05182122318965	-4.52295320088341	2.88621062658145e-05	0.000294222293478722	1.88559085492425
CLCNKB	-2.06671804591014	3.08395503070307	-4.52230396480797	2.89283615513069e-05	0.000294591157939062	1.88338271616941
FGD6	0.539997320104079	1.63476318683571	4.52041037613527	2.91224515382657e-05	0.000296413606747657	1.87694325650567
C1orf63	-1.03380398541841	2.60112699498612	-4.51993383711522	2.91714954375354e-05	0.000296758624147265	1.87532291577565
ZNF681	0.540544020359121	2.63630137358185	4.5177797609051	2.93941914653351e-05	0.000298868911977328	1.86799961532047
COASY	-1.0526685781401	4.63583201555803	-4.51165846851023	3.0036106729895e-05	0.000304920952932038	1.84719818197068
UBOX5	-1.37928331531563	8.28516482176716	-4.51034754363154	3.01753421340252e-05	0.00030601732838093	1.84274519018888
LGI4	-0.894092054415525	1.18079820766263	-4.50883633625998	3.03366296919658e-05	0.000307334842582568	1.8376126637726
SULT1A1	-1.29290634195668	2.67951988973498	-4.50784970277726	3.04423832666054e-05	0.000307958615562963	1.83426220967153
STK17A	0.62379083733981	1.44695159917711	4.50536792747519	3.07099848928276e-05	0.00031031497370045	1.82583608551046
DHRS1	-0.907816199043181	4.4552721320006	-4.50470673225294	3.07816648531721e-05	0.000310878948179485	1.82359158168759
SIAE	0.688819676778003	2.36116580990873	4.50170690236583	3.11089264577754e-05	0.00031386055411287	1.81341035521387
AP4M1	-0.717899647634836	1.51143580190399	-4.50011712923892	3.12837307755727e-05	0.000315461727784764	1.8080161280996
PI4KB	-0.505181783956702	3.06295828492261	-4.49741885982805	3.15826113653639e-05	0.000317913185030144	1.79886284190022
TMEM54	0.861910656190585	3.30478478600477	4.49733683467902	3.15917404814827e-05	0.000317913185030144	1.79858463215098
HMGN5	0.911642912543908	2.19457067535511	4.49658146903907	3.16759309026084e-05	0.000318596773190353	1.79602273007079
CCT2	0.519474031747879	7.4423358436687	4.49549277013885	3.17976578159816e-05	0.000319493081840271	1.79233066803158
MED11	-0.86067956732402	3.5941650466256	-4.49395528443962	3.19703392250088e-05	0.000321063483565145	1.78711740719869
REG1A	-3.34219593231481	2.71672592055267	-4.49163015612546	3.22332192533434e-05	0.000323371973799671	1.77923511031904
PSMD5	0.654514079887655	2.19291876101305	4.49142164001118	3.22568967092653e-05	0.000323443898272587	1.7785283294916
NOXA1	-0.55192642018797	3.83703761848648	-4.48909095984044	3.2522705240776e-05	0.000325775748355074	1.77062942422548
KRTAP4-1	0.840911937091462	6.1520380059391	4.48850786595237	3.25895383748807e-05	0.000326278398251935	1.76865357968576
MOB1A	0.528144122290829	1.53084972442394	4.48615158880204	3.28609744833401e-05	0.000328492384210246	1.7606705079921
COG4	-1.04072764945337	1.76333898138562	-4.48510628571075	3.29820936384778e-05	0.000329535013084495	1.7571296859554
SCRT2	1.0556419690945	5.18111584932328	4.48481259653677	3.30162014776462e-05	0.000329707663379981	1.75613492762795
SAR1B	0.673025726974066	3.75115839244799	4.48455999887709	3.30455645751109e-05	0.000329832779786117	1.75527937679298
MAK16	0.508660034702851	2.57813719230903	4.48300480243831	3.3226908357685e-05	0.000331473938621244	1.75001243860846
RBM6	-1.17631999608091	2.69492762507891	-4.48229193076763	3.33103561529664e-05	0.0003321373069237	1.74759848073907
IKBKG	-0.805053209422983	2.24283700101555	-4.48120246079479	3.3438282189218e-05	0.000333243267005772	1.74390963793132
CENPF	0.744729509679995	0.925678401550148	4.48096303585443	3.3466459579811e-05	0.000333354520867939	1.74309902742928
UBA5	0.506617276487138	3.2422083420177	4.47714402188274	3.39190468244706e-05	0.000337618677088002	1.73017207570956
RNF20	0.644430917375037	1.83857737390858	4.47229878228113	3.45018287956274e-05	0.000342796314195095	1.71377936955508
PLEKHA3	0.608021297600831	2.5511115349759	4.470451483504	3.47265761661785e-05	0.000344854438329415	1.70753181004457
ATL1	0.644306810260922	1.76885967800156	4.46898802513358	3.49056350561365e-05	0.000346281573496143	1.70258331313913
PLK1S1	0.785416054437672	3.27275681621494	4.46860279490654	3.49529183746386e-05	0.00034657516685946	1.70128084112478
TRIM74	-1.23023029311984	1.3450854191751	-4.46762274321572	3.50734914249769e-05	0.00034759479893251	1.69796751747689
GLOD4	0.556887404006634	5.34376150115986	4.46663806607147	3.51950410127132e-05	0.000348459724140114	1.69463892225083
C1orf53	0.660540108653393	2.20732652084727	4.4647042712506	3.54349445187296e-05	0.000350644882805792	1.68810300505192
UCHL3	0.605859960550643	4.3344949974943	4.46397054090697	3.5526385625269e-05	0.000351194991703277	1.68562348453289
C10orf116	-1.24801452582648	7.78171210481084	-4.46348608912574	3.55868861782633e-05	0.000351615663585836	1.68398647156963
INTS10	-0.515075527815228	5.15349113619347	-4.46102057072856	3.5896347775319e-05	0.000354315940534925	1.67565660733752
FXN	0.541289474562856	1.59974361674282	4.45981380757853	3.60487683184617e-05	0.000355550967949233	1.67158034472646
BTBD7	0.537051916875101	3.52950921199504	4.45974273971604	3.60577641665455e-05	0.000355550967949233	1.67134030551958
FBXO16	0.531200757741611	1.48398386796623	4.45921833820722	3.61242110241895e-05	0.000355986990027204	1.66956914335975
SOX13	-0.572598282195891	1.56171828732726	-4.45833458809901	3.62364605007839e-05	0.000356595163531823	1.66658452033034
ARAP1	-0.584710420835573	3.66362711875111	-4.45781087587555	3.63031398087193e-05	0.000357071997124617	1.66481596629494
ARRDC2	-0.99239496901998	2.16086100564351	-4.45744570540064	3.63497041070812e-05	0.000357350603396911	1.66358286271709
BCL3	1.07852815512206	5.2775526595729	4.45607449832498	3.65250712194294e-05	0.000358894543832638	1.65895303854484
PXN	-1.19938488300553	7.39416324122485	-4.45591010445205	3.65461511286183e-05	0.000358921673715798	1.65839801740549
HNRNPA3	0.620973410519347	5.16640536606505	4.45555950386442	3.65911475032884e-05	0.000359183543603171	1.65721436567291
FAM69B	-0.899433018547495	3.61323842177495	-4.45076578170461	3.72118095421612e-05	0.00036436331052452	1.6410351231705
PIGQ	-1.09069180630726	3.31208631514738	-4.45004788277823	3.7305635892481e-05	0.000365099562458232	1.63861290363211
IFIT5	0.767590427873772	3.00552921970847	4.44986013278669	3.73302119522703e-05	0.000365157684863122	1.63797946011051
SLC5A9	-0.970844720713146	0.975341619916216	-4.44803329800723	3.75701640533063e-05	0.000367321469209796	1.63181666431133
ARHGAP10	-0.697241095348615	1.94614658997981	-4.44677840418352	3.77358609361603e-05	0.000368757467991116	1.62758403951355
RDH14	0.54941153010112	4.77222100615891	4.4455435634356	3.78996036499629e-05	0.000369988507381028	1.62341963870833
PLEKHG4	-0.760106360164204	1.11282761959599	-4.44284785649999	3.8259464804366e-05	0.00037294412632435	1.61433060938944
RAB3GAP2	0.615882231544469	4.28142917176433	4.44188176500707	3.8389239432007e-05	0.000374023057280613	1.61107394598223
SNX6	0.608375088089896	5.31844348316341	4.44107963276343	3.8497314648855e-05	0.000374804055134167	1.60837025536987
LOC728537	-0.794495425381175	1.16268441805758	-4.4405242483984	3.85723175969248e-05	0.00037524698047495	1.60649840477093
HAUS7	-0.775652331480761	1.52070281161222	-4.44027316159907	3.86062727189976e-05	0.000375390918800655	1.60565218822105
NEURL4	-1.00780363002337	3.05841593021929	-4.43944240744342	3.87188250706263e-05	0.000375925639052915	1.60285254006582
LOC100133161	-1.41292383069063	2.21476445402389	-4.43673161772647	3.90883123140704e-05	0.000379137278796822	1.59371899680359
VMP1	0.680015799552309	2.64444879919836	4.4318391716675	3.97638607475533e-05	0.00038530827083423	1.57724187240197
HS3ST1	1.28193676123063	2.61494185735081	4.43043754693608	3.99594797616095e-05	0.00038701240087455	1.57252307691154
OSBP	0.564680220652214	3.2403118874287	4.43014649327854	4.00002180834054e-05	0.000387215549855811	1.57154329262785
ANKK1	-1.38244206294345	9.73940426096597	-4.42544682706858	4.06636398397769e-05	0.000392919339938795	1.55572715418372
SLC25A22	0.528938716041281	3.96789197183479	4.42471796340881	4.07674823399251e-05	0.000393670419658034	1.55327501707911
MEF2D	0.819012322804098	2.90973662053015	4.4241213395048	4.08526762416722e-05	0.000394298761380829	1.55126793051336
SRGAP1	-0.562628238741249	1.68995575179735	-4.42212528176676	4.11389598808857e-05	0.000396671083142811	1.54455404437084
TRAM1	0.721316176568303	7.26358804283199	4.41919242510012	4.15631442684091e-05	0.000400564036227712	1.5346919578533
ARSJ	0.909243038991087	2.18612588275933	4.41868565688116	4.16368685766803e-05	0.000400880179863831	1.53298822505798
TUT1	-0.917017313302386	1.48219092561369	-4.41607908904685	4.20180832057024e-05	0.000404153315782684	1.52422662657281
PRPF6	-1.05543513025879	5.4756514261928	-4.41534868935747	4.2125512397554e-05	0.000404987813741548	1.5217719659977
LOC440894	0.500426857414189	1.57217825766676	4.41483446217703	4.22013064337155e-05	0.000405252074633475	1.52004392218421
SEP15	0.632674229489693	7.68454855848228	4.41474131129496	4.22150504938969e-05	0.000405252074633475	1.51973090261481
ZNF649	0.579272268743263	1.30355402543073	4.41451198654587	4.22489050346992e-05	0.000405378450707572	1.51896030551196
MPRIP	-0.792414256239226	2.72830576356706	-4.41373704360697	4.23635029542914e-05	0.000406279056966927	1.51635642516487
OSGIN2	0.511371625656516	1.86110800128694	4.41338547813964	4.24155917300223e-05	0.000406579593329906	1.51517520924037
LOC100506123	-1.11128264794809	1.15911418258726	-4.41237406619011	4.25657923071764e-05	0.000407819837982644	1.5117772590124
AGTPBP1	0.517499480832297	1.50222637269789	4.41143092432425	4.270632007683e-05	0.000408966241087649	1.50860902711771
NDUFA13	-0.726803906762314	6.5426154714638	-4.41105449321035	4.27625339729979e-05	0.000409304508125524	1.50734460419978
HARS	-0.713650869568403	3.19372537152594	-4.41053566125339	4.28401310100908e-05	0.000409847015078471	1.50560195044884
MPZL1	0.527746489683559	2.39124110434535	4.41033896184715	4.28695853350557e-05	0.000409928641029647	1.50494130342567
ZNF786	0.517901406323744	1.61089564690876	4.40940949449419	4.30090328407593e-05	0.000410976885193757	1.50181973896295
NPTN	0.807977569162499	2.95186888418998	4.40932879989181	4.30211601864133e-05	0.000410976885193757	1.50154874644907
PLEKHH3	-0.595766256797606	3.44049229207941	-4.40848179680459	4.3148654376988e-05	0.000411644608552993	1.4987044523286
POTEKP	-0.972904781817272	4.90155953379038	-4.40778839868495	4.32533006263389e-05	0.000412390228307473	1.49637618162571
NPHS1	-2.48262813861677	1.95268256211619	-4.40481135450756	4.37053996572147e-05	0.000416358767346874	1.48638207882441
USP10	0.644376183268777	2.13844936549688	4.40476785675194	4.37120392197478e-05	0.000416358767346874	1.48623607999138
ENDOV	-0.780721189582266	1.6241938271781	-4.4038480969897	4.38526624335209e-05	0.00041749524541301	1.48314910800098
KIAA0907	-0.772634026534398	1.46770512634592	-4.40347212675503	4.3910271481407e-05	0.000417637839386023	1.48188734114795
PRRG4	0.729928362586007	2.44810679664238	4.40326123943894	4.39426174438896e-05	0.000417742699455666	1.48117962137961
MANF	0.735622581235594	7.44720757138258	4.40253177020388	4.40546823245652e-05	0.000418425210827772	1.4787317186702
C9orf25	0.756978134279978	4.46428875659436	4.40251590340308	4.40571229488946e-05	0.000418425210827772	1.47867847625378
EPO	-0.646694940505966	0.375781609526893	-4.4022889301876	4.40920502552159e-05	0.000418458001530325	1.47791685881844
HNRNPR	0.621535807841301	3.64922080093204	4.40221592242878	4.41032906221671e-05	0.000418458001530325	1.4776718827152
ZNF304	0.521575753293262	1.28141794279753	4.40098939533502	4.42925451401071e-05	0.000420050259888731	1.47355660561092
ALG8	0.531165045412799	4.84060044321136	4.40010536457342	4.44294412108602e-05	0.000420941025940225	1.47059084511897
B3GNT1	-0.701243783584186	3.67779877020119	-4.39777110654189	4.47928903397295e-05	0.000424115323924416	1.46276130396276
MYD88	-0.62187539471836	1.32185534856293	-4.397603687908	4.48190685298568e-05	0.000424115323924416	1.46219983203893
CIRBP	-0.722229893672316	5.07448225047791	-4.39753750967393	4.48294204995389e-05	0.000424115323924416	1.46197789309215
MRPL10	-0.603451784531245	4.06575030750971	-4.39707643773855	4.49016084572179e-05	0.000424388429571766	1.46043166447274
POU5F1	-1.47718767948927	2.66642231473957	-4.39197134706569	4.57084760544705e-05	0.000431598154860357	1.4433170295335
NDUFAF4	0.52969584803958	3.24342495477045	4.39169117117568	4.57531637002468e-05	0.000431812011743225	1.44237804483052
TCEAL1	0.673648656977529	4.16748113686205	4.39003559253767	4.60180938059626e-05	0.000434103279701601	1.43683014677467
STAT6	-1.0977532613444	4.90828084983853	-4.38825827242512	4.63041640092207e-05	0.000436591667676931	1.43087548388694
ZUFSP	0.580329193998482	2.85916463255144	4.38705407704265	4.64989673939931e-05	0.000438217541197935	1.42684169895624
CHRAC1	0.752702390347561	2.00746690693182	4.38600104285889	4.66699696677048e-05	0.000439617651778529	1.42331473626468
ZHX2	0.603123277277559	2.15745515137715	4.38569756215741	4.67193652092486e-05	0.000439661718376743	1.42229835892894
HCN3	-0.745721971139362	1.11457666547676	-4.38569656703141	4.67195272628173e-05	0.000439661718376743	1.4222950262443
JTB	-0.718167211386846	5.74095746845031	-4.38550132958266	4.67513317165865e-05	0.000439749804283763	1.42164118204133
MKNK2	0.669070437607306	6.7624082155261	4.38503279356138	4.68277427151057e-05	0.000440244560597913	1.42007213036217
MCMBP	0.661659743788331	3.59119063990338	4.38490337692781	4.6848869945728e-05	0.000440244560597913	1.41963875008503
DAB2IP	-0.795842803467004	2.11129481168728	-4.38467844744072	4.68856116577017e-05	0.000440378614194319	1.41888553949491
CNDP2	-0.918407345100456	4.97728019399982	-4.3844407836251	4.6924463905575e-05	0.000440532353283148	1.41808970764954
TMEM203	-0.721466279963184	4.45852730186538	-4.38427539025084	4.69515201490766e-05	0.000440575255881637	1.41753589089052
ETNK2	-1.30610731198646	1.33922847871227	-4.38177884511778	4.73617684853134e-05	0.000444212125386666	1.40917755924684
KCNIP4	0.559604296696656	0.645957525749872	4.37989654056304	4.76733810450178e-05	0.000446707104167879	1.40287729987848
UPF2	0.538557433854696	1.03954674189189	4.37870071530541	4.78723815144895e-05	0.000448200454536261	1.39887547852258
SPAG7	-1.12931968015241	2.73165482868721	-4.37781159016496	4.80208659325678e-05	0.000449318446139829	1.39590039190484
AFAP1	0.629840208569458	1.03945457006421	4.37640457820648	4.82567522166236e-05	0.000451094726231062	1.3911930490584
MFAP5	-0.888714912070657	0.505430736171538	-4.37549446078505	4.84099328837784e-05	0.000452167791397908	1.38814854740496
COL4A3	-0.88659408950521	1.35400211936528	-4.37544837812543	4.84177015440623e-05	0.000452167791397908	1.38799440154701
VPS52	-0.705438952926737	1.43068645354226	-4.37450412207578	4.85771520155503e-05	0.000453440752472929	1.38483606246786
MAGT1	0.613096157953032	4.96901822019086	4.37398089669959	4.86657252043053e-05	0.000454051216156169	1.38308613434971
TNNT2	-1.15589676203817	1.06194126909929	-4.37275553206682	4.88737729122882e-05	0.000455480331091133	1.3789883229504
KLF3	0.665138216816252	3.86187045083281	4.3720760786648	4.89895054530166e-05	0.000456203127538477	1.37671637962873
ZSCAN21	-0.536153428416257	1.24287748055242	-4.36921289132115	4.94801280282969e-05	0.000460246272675811	1.3671445110873
ST6GALNAC6	-1.04084920201899	3.58863314349424	-4.36482640798812	5.02410431518403e-05	0.000466576197306722	1.3524864258846
UGGT1	0.552795564414675	1.32623865055704	4.36475758129482	5.0253072468156e-05	0.000466576197306722	1.3522564919503
SEMA5B	-0.9525291422703	2.35853236283598	-4.3646601015898	5.02701144548813e-05	0.000466576197306722	1.3519308381947
DEGS1	0.502661150955313	3.09966071794298	4.36327166507227	5.05134593262085e-05	0.000468612788152653	1.34729284985231
SPATA5L1	0.65080426051819	2.73698394345129	4.36264514102287	5.06236414727237e-05	0.000469412686878881	1.34520023420454
KIAA0195	-0.698416003835076	1.24227212517764	-4.36174601645555	5.07821717083771e-05	0.000470326999734659	1.34219739368867
DDX50	0.568994987109384	4.16429955310526	4.36168286277957	5.07933248251503e-05	0.000470326999734659	1.34198648900258
FAM114A2	0.59300495943533	1.61790644925904	4.36167756940505	5.07942597580023e-05	0.000470326999734659	1.34196881159998
TM4SF18	1.06781805089893	3.03542270360673	4.36129765482752	5.08614051482667e-05	0.000470726268809631	1.34070010308477
ARL6IP5	0.721397644514609	5.45315482034436	4.36075453016259	5.09575456773443e-05	0.000471393386428804	1.3388864608685
MED12	-0.593160601953425	0.678182040078321	-4.36022665706079	5.10511555479288e-05	0.000472036475059258	1.33712385994453
OBSL1	-0.866222724317372	4.04944789961619	-4.35933553232366	5.12095612766949e-05	0.000473277799101077	1.33414859024326
MGAT1	-1.07136854781267	4.20103060324907	-4.3590101443716	5.12675208776997e-05	0.000473590069097958	1.33306226992371
C12orf65	0.510670964778585	2.5854424670679	4.35680446248417	5.16620896758344e-05	0.000476772566869607	1.32569962376074
UBA7	-0.946581231827436	2.17951508545614	-4.35667668767164	5.16850371066731e-05	0.000476772566869607	1.32527316602593
DNAL4	-0.565932593801477	1.41143655790878	-4.35549427075244	5.18978606693229e-05	0.000478510486632491	1.3213270714
CLP1	0.545752338141349	2.04804411918753	4.35516587653262	5.19571192443633e-05	0.000478606411544339	1.32023121592993
KIAA1919	-1.03526036142906	2.86703675548988	-4.35369288582419	5.22237288261893e-05	0.000480610389333737	1.3153163558727
FAHD2A	-0.873060500085374	3.61744363443978	-4.35208814862502	5.25156960235636e-05	0.000483070437647738	1.30996288609113
CBX7	-0.57685909394395	5.65919973430186	-4.34908348054231	5.30666348125824e-05	0.0004879092331689	1.29994194700889
PINK1	-1.0052029405518	5.57791165275826	-4.34745446594371	5.33676738492961e-05	0.000490216987214842	1.29451048675305
GBP6	1.54594852117739	7.03968735727029	4.34667694356196	5.35119424275303e-05	0.000491311850038708	1.29191844499282
LIMS1	0.731254152413976	2.56399578651262	4.3441634171763	5.39809197458271e-05	0.000495385555306787	1.28354070364029
COG7	-0.69542926318934	2.60210208135876	-4.34263596821429	5.4267859590464e-05	0.00049755272482731	1.27845085331659
SLC35A5	0.579479178083675	1.62004151916888	4.34226907158637	5.43370033789201e-05	0.000497953651638532	1.27722839891283
RARRES2	-1.47609955705176	5.17004712473148	-4.33915371955749	5.49275651931544e-05	0.00050242566985503	1.26685059950853
APC2	0.614653593028073	1.59363261503023	4.33832674846492	5.50853733735685e-05	0.000503634027302066	1.26409646223711
RBM23	-0.808854936706465	1.94823111827024	-4.33620100818094	5.54930434135053e-05	0.000506888204942102	1.25701817290678
KAT5	-0.94927106352673	3.27866982779222	-4.33560084394466	5.56086707118783e-05	0.000507471208783341	1.25502007414078
RAB20	-0.800157077948715	1.47122593276142	-4.33376025658449	5.59647371845187e-05	0.000510245274851687	1.24889319365125
ZFP36	-0.94576765183086	3.87886306349099	-4.33303350339318	5.61059379469927e-05	0.000511187610880328	1.24647437837588
ZC4H2	0.560717610984165	3.77898953611911	4.33295980982531	5.6120275149471e-05	0.000511187610880328	1.24622911970471
PIH1D1	-1.06619380407705	3.31546932034572	-4.33025784474713	5.66484087670479e-05	0.000515040497899197	1.23723824870579
FLJ14186	-1.1784463834562	2.48047842286509	-4.32976280341218	5.67456923048077e-05	0.000515685690782977	1.23559130161772
PDE4C	-1.37869033338363	4.82560800113524	-4.3293780644467	5.68214116044051e-05	0.00051613440777242	1.23431138621135
RPAP3	0.657734476187385	1.66344014154958	4.32681220005371	5.73289046400967e-05	0.000520502886289812	1.22577701933892
LXN	0.711939027445643	3.71144092328047	4.32541664285324	5.76067706115969e-05	0.00052254141508936	1.22113634457497
FAM84A	0.593537160866968	1.3465176036271	4.32199946783376	5.82926846871072e-05	0.000528274084678303	1.20977645649018
CALCA	-1.45399619708821	1.00764351894847	-4.32067466018376	5.85607333007757e-05	0.000530457904559454	1.20537359815543
CYP27B1	-2.1452521111282	2.05602552211258	-4.31976800153344	5.87448665875941e-05	0.00053187993116947	1.20236082219358
LOC338799	-1.50588392144833	4.08578950794614	-4.3182021240864	5.90642042462668e-05	0.00053427744865979	1.1971582808843
GABARAPL3	-0.738511488739345	3.22645050693584	-4.31707064288469	5.92960006598849e-05	0.000535879400797567	1.19339961372649
THAP10	0.726392570763581	2.01759132889519	4.31516609158759	5.96881634175955e-05	0.000538703442345522	1.18707405420577
C15orf39	0.789034288179893	3.39389521587115	4.31515250558999	5.9690969904156e-05	0.000538703442345522	1.1870289364933
DAP	-0.865982930281462	3.5293030947212	-4.3103393227458	6.06933367778017e-05	0.000546491060426226	1.17104955064384
EIF5	0.527949996429051	4.77686020139031	4.30848476528821	6.10838981979621e-05	0.000549207567602514	1.16489507268611
GP2	-1.20104583487503	1.19643189680584	-4.30840451895764	6.11008526209943e-05	0.000549207567602514	1.16462880114907
LOC100505616	-0.609569209849742	2.94114474645153	-4.308374692631	6.11071554827479e-05	0.000549207567602514	1.16452983278095
NARS	0.532538086089396	5.84536172091436	4.30779859117844	6.12290203200575e-05	0.000549918598527229	1.16261830983247
ZNF675	0.516434421780248	2.86771182729149	4.30773539876454	6.12424019796057e-05	0.000549918598527229	1.16240864359127
POLR2J2	1.81952946948491	4.67960184427982	4.30722867705166	6.13498082649187e-05	0.000550378568376626	1.16072744918624
LRRC1	0.661056222635704	2.49580488340344	4.30702831823685	6.13923273177984e-05	0.00055050794926207	1.16006273019526
SPEG	-1.22023874910271	1.91370933698537	-4.30487235759529	6.18516658463759e-05	0.000554119656574323	1.15291105445935
PCOLCE2	-2.90225904324876	2.90992775991258	-4.3036110645528	6.21219344860022e-05	0.00055603246340075	1.14872801394339
BIVM	1.10771371296926	3.57055375949195	4.30241445784972	6.23794007928095e-05	0.000558082009010738	1.14476010173041
C7orf49	-0.835221751489606	3.00894508263391	-4.30175299781107	6.2522166821384e-05	0.000559103977421897	1.1425669699317
FBXL6	-0.633830636859609	1.39368266108748	-4.30053624356798	6.27856126563245e-05	0.000560850903995903	1.13853317402511
SLC6A6	0.76139835246572	1.8302877258892	4.30032242698094	6.28320182856636e-05	0.000560850903995903	1.13782438939091
SCMH1	-0.870984233550186	1.80891944527207	-4.29970748241976	6.29656681081066e-05	0.000561558032886964	1.13578600185025
SLC9A6	0.671702990631327	2.76676894184159	4.29969418984177	6.29685601108896e-05	0.000561558032886964	1.13574194197678
SHISA5	0.601193097382485	6.53429794513994	4.29737801171038	6.34744516311144e-05	0.000565812070431494	1.12806578587161
TXNDC5	0.608097532170886	5.49028207191759	4.29717097604694	6.35198630590088e-05	0.000565959380134225	1.12737974560069
UFSP2	0.503037913426914	5.07554287036807	4.29631829772513	6.37072227616623e-05	0.000567112955733416	1.12455446655837
XPC	-0.624904688168543	2.00821371457255	-4.29524873748092	6.39429959461746e-05	0.000568953278643687	1.12101098656562
KDM5B	0.641275991155061	2.68153067538308	4.29508337544926	6.39795236902809e-05	0.000569019885457864	1.12046317965981
PI16	-0.84696870807956	1.12813084219443	-4.29410246457845	6.41966189607695e-05	0.000570432814194266	1.11721387390193
RNF168	0.79405815010257	1.78582480970284	4.29252730922198	6.45467278080389e-05	0.00057276450993791	1.11199693200319
UBN1	-0.871861618580534	3.18930143193576	-4.29122668911547	6.48372107907461e-05	0.000575072735855344	1.10769001970656
LOC100128977	-0.955995863491937	4.49655021974773	-4.29110009894004	6.48655512805752e-05	0.000575072735855344	1.10727086214001
BANK1	0.756078439681108	2.00643760939205	4.28799470359746	6.55645479891743e-05	0.000580481784343376	1.09699052150412
SLC35A3	0.546197267287944	1.50248030827562	4.28761008962205	6.56516277937282e-05	0.00058099021832092	1.09571754033805
VPS33B	-0.645407693351532	1.12666924480129	-4.28588702037216	6.60431234434842e-05	0.00058386170672833	1.0900153328478
QRICH1	0.543181836673601	4.0385323642309	4.28578882108776	6.60655031805597e-05	0.00058386170672833	1.08969039548712
FAM117B	0.684622828100805	3.91013399497201	4.28498005582274	6.62501016365385e-05	0.000585035534708673	1.08701437505822
GNAQ	0.591267749647399	4.4949462664055	4.28494530869747	6.62580437665771e-05	0.000585035534708673	1.08689941072521
DCAF8	-0.504096372615275	1.34628980995818	-4.28465098621645	6.6325353918392e-05	0.000585366062758133	1.08592563526376
GSTK1	-1.20373957225052	3.47331050493676	-4.28160268898246	6.70263953948344e-05	0.000591020776314577	1.07584233457861
LOC729852	0.570673584060529	3.79130187254081	4.28123536810366	6.71113545518513e-05	0.000591503720078463	1.07462755074627
MAN2B1	0.534887094878192	5.95428115630703	4.28102798211738	6.71593678114557e-05	0.000591660743493638	1.0739417194451
AP1G1	0.508172930452119	3.41014730595509	4.2804868774356	6.72847992744036e-05	0.000592341255681114	1.07215235416591
CRY1	0.52193797777787	1.40886414998911	4.28043396332762	6.72970772799551e-05	0.000592341255681114	1.07197738030505
VWA1	0.575669543569779	4.92377936661062	4.27744504820588	6.79941523015334e-05	0.000598208094316993	1.06209564543228
ZFP90	0.783676043697475	2.05552009985261	4.27536508505569	6.84833663241446e-05	0.000601701612730478	1.05522118931169
PIGL	-0.549309800624864	0.77100972475738	-4.27477982869734	6.86216344767146e-05	0.000602646205424594	1.05328718792784
DNAJC13	0.531302776228447	2.89118820661389	4.27443717402094	6.8702712982241e-05	0.000603087928073946	1.0521549382645
MAP9	0.729323954804064	3.29254168521844	4.27168941956445	6.93562495610022e-05	0.000608010237157195	1.04307715522873
PRPF8	-0.889655785418428	4.7355461136845	-4.27022393694344	6.97072654272812e-05	0.000610811472055779	1.03823689851903
PML	0.616086064345374	3.08973484495393	4.26985925346668	6.97948824772062e-05	0.000611305825827404	1.03703254445896
BUD13	0.577999158846539	4.85702204649648	4.2696463824903	6.98460751335806e-05	0.000611480853481789	1.03632957107929
BSCL2	-1.30120155620007	2.3999347933001	-4.26942420246416	6.98995453081862e-05	0.000611675654856316	1.03559587594747
CDC25B	-0.942664802141618	1.47768609774447	-4.26437666330775	7.11250377063358e-05	0.000621844205167442	1.01893310547195
OAZ2	-0.719297634187782	5.09863811996854	-4.26076069214224	7.20157344870548e-05	0.000627950282957216	1.00700265610166
EAPP	0.628334830680962	6.11108924730481	4.26048397418066	7.20843399583289e-05	0.00062826889359588	1.00608988238683
RRM1	0.567464442413802	4.98860042276265	4.25802590904746	7.26965437203283e-05	0.000633041502716619	0.997983173791743
TBC1D9	1.05601841339125	4.09426230668617	4.25761291789601	7.27998961200695e-05	0.000633659868805207	0.996621373080895
NOSIP	-0.80312763074166	4.61177450088446	-4.25683281618349	7.29955077618922e-05	0.000634672796210623	0.994049251729727
OR5L2	1.82748193893989	2.10769661073186	4.25623624300614	7.31454429266204e-05	0.000635538209871961	0.992082423953009
STK25	-1.02652991006831	4.17188277028614	-4.25533182263078	7.33733178002544e-05	0.000636671131824793	0.989100943811369
ASF1A	0.678464466510835	1.86113401157624	4.25344900058912	7.38499163254941e-05	0.000640239562197082	0.982895188803803
SPHAR	0.588914932924382	3.64522533328732	4.25109620323079	7.44496969745374e-05	0.000644868661725071	0.97514247194409
EDC4	-0.50698593874154	0.991038419283287	-4.25072153868064	7.45456419296548e-05	0.000644977059191362	0.973908124928959
CIB1	-0.606345946647985	5.87659077956129	-4.25066173512034	7.45609676449974e-05	0.000644977059191362	0.973711105163555
CENPQ	0.572165119984954	2.07868422786611	4.2492213946069	7.49310037537991e-05	0.000647606156395318	0.968966426580656
TRPT1	-0.620536663780259	5.03859942806779	-4.24909038603315	7.49647491432393e-05	0.000647612138431873	0.96853490925661
MARK3	-0.598090758798018	2.36679197504292	-4.24583361510849	7.58083814288329e-05	0.000654323179442785	0.957810022344101
NRN1L	-0.539417351894207	1.07357829579918	-4.24569287764371	7.5845044544991e-05	0.000654351368458833	0.957346658768636
MTMR2	0.520027939663256	2.5489001580219	4.24554715626752	7.58830241062342e-05	0.0006543908852612	0.956866894878752
LMCD1	0.759143801821875	5.96141067550459	4.2428505183245	7.65891867227217e-05	0.000659899707765297	0.947990251839244
SFXN5	-0.808940363924641	2.67965984169797	-4.2421191676828	7.67817986333795e-05	0.000660977935247717	0.945583355371362
CD2BP2	-0.968206263663711	1.85898743835998	-4.24025957742797	7.72736647446768e-05	0.0006640451374309	0.939464394942428
MBD2	0.623260580224017	3.99881580044131	4.23872035696395	7.76830997239774e-05	0.000667252415854812	0.93440070036131
ASB16	1.320310755522	2.91909924866568	4.23782809812738	7.79214032129444e-05	0.000668731516930013	0.931465819737816
MYOF	1.08937030175444	3.23428281956105	4.23665826012993	7.82349152129748e-05	0.000670834439285696	0.927618410610267
CASP4	0.862264618940428	5.96791097393173	4.23588099523004	7.8443894355039e-05	0.000672332118153228	0.925062427884487
RANBP3	0.524928197347046	3.70432343083333	4.23554362893358	7.85347684384805e-05	0.0006725226040276	0.923953100466445
RHOA	0.558985725357083	6.03621675030832	4.23356755317857	7.90691018896129e-05	0.000676506949049426	0.917456327767186
SECTM1	1.37091238975564	2.69201524548927	4.23076389289766	7.98332610870714e-05	0.000682448989737779	0.908241500922133
WFS1	-0.802410113757919	2.76198055344946	-4.23062098673983	7.98724022319013e-05	0.000682485816367048	0.907771897663891
JUND	0.738183094482108	6.62161921658991	4.23031742910821	7.99556065357151e-05	0.000682898953293054	0.906774406772519
RHPN2	0.504328678160678	1.08368286898825	4.22970800990668	8.0122900139473e-05	0.00068402962197503	0.904771970956507
MRPL54	-0.660729159355039	4.6308821330917	-4.22955009663582	8.01663046835511e-05	0.000684102093930669	0.904253123345422
EFHA2	-0.853230980715053	2.74288402486021	-4.22845369504017	8.04682936399773e-05	0.000686264952472634	0.900651020924911
FLJ10038	-0.541600657492243	4.16830381784057	-4.22826044392455	8.05216361202108e-05	0.000686264952472634	0.900016168732767
COMMD7	-0.775767975888236	3.03059726344556	-4.2279728314044	8.06010882860139e-05	0.000686317741324585	0.899071357484679
TP53I13	-0.915708708369106	2.48589331090313	-4.22776860941199	8.06575501358202e-05	0.000686500164991801	0.898400506404025
LINC00152	0.72788209509212	1.57553760210708	4.22725286724813	8.08003094329841e-05	0.000687416614294598	0.896706417241905
XBP1	0.682131226439341	6.08919617596831	4.22622801807972	8.10847179653353e-05	0.000688938802729755	0.893340365456041
ZNF117	0.503020263428014	1.84441210720746	4.22598647057778	8.11518914701041e-05	0.000688950210284547	0.892547082345918
ARFGEF1	0.516900648432374	4.74321822896763	4.22597031307454	8.11563867369333e-05	0.000688950210284547	0.892494019230088
TMX4	0.617756375447522	4.15484710470848	4.22565289429106	8.12447464575283e-05	0.000689401609936056	0.891451601357949
ASS1	-3.41027527267005	4.48611898611329	-4.22382207073357	8.1756213109099e-05	0.000693441334825358	0.885439919445541
CYB5R4	0.757297973892098	2.47545851571726	4.22260012786415	8.20993137279288e-05	0.000696050131489099	0.881428339264819
FAM54B	-0.878885970755197	2.98175450168711	-4.22154181833572	8.23975952339151e-05	0.000697974960405576	0.877954467366185
BAG2	0.538495206582718	3.29399621580066	4.22077438347075	8.26145506295107e-05	0.000698906256685667	0.875435678519588
MPHOSPH10	0.53532275270738	3.77586846417579	4.21727396803239	8.3611160173798e-05	0.000706422363641753	0.863950154054852
SUCLG1	-1.43282208160323	6.19770946761332	-4.21324222124995	8.47734731379048e-05	0.00071549768894426	0.850727636421789
ZNF22	0.617234681559053	3.74239422182928	4.21316854883175	8.47948570269265e-05	0.00071549768894426	0.850486084206678
FLNA	-1.06276491071991	1.56518057091359	-4.21189383175143	8.51656796875077e-05	0.000718317331948919	0.846306989995483
CHD4	-0.753512261770384	3.11374238351651	-4.21172863186136	8.52138520636736e-05	0.000718414373271754	0.845765440950779
KCNS3	1.16703659790547	2.92747650458203	4.21058198844765	8.55489415912499e-05	0.000720309588567838	0.842006896647949
PRRT3	0.574773602549396	2.87464973365544	4.20855334752379	8.61449090912579e-05	0.000724704681762566	0.835358644610721
WDR60	-0.627508283322014	2.37325529412699	-4.20805178235852	8.62928757901013e-05	0.000725637903586032	0.833715186304059
ERC1	0.59828958134527	1.85333884118745	4.207729987756	8.63879379151322e-05	0.000726125640313679	0.832660831031207
C7orf53	-0.786138018067706	1.19627215861526	-4.20644467114403	8.67686484947276e-05	0.000728700441473295	0.82844994756371
ARID3A	-0.611452941658088	1.93948047700647	-4.2052976579829	8.71097645500996e-05	0.000730938593931521	0.82469275732638
RBM38	-0.726451866197088	1.24107833827444	-4.19913462693281	8.89649605879956e-05	0.000745796387353196	0.804514506894534
MID1IP1	-0.66159487137604	1.97733736540161	-4.19720376361346	8.9554015394e-05	0.000750163242246533	0.798196027177053
SENP1	0.500654768260564	1.56273918735144	4.19556510329713	9.00568863282402e-05	0.000754053236679149	0.792834984860986
FLRT3	0.714174928176359	5.14612796953408	4.19536560794862	9.01182935988851e-05	0.000754137881383475	0.79218239376055
PCDHA11	0.841555686600841	1.69494151464313	4.19507345876783	9.02082940550922e-05	0.000754137881383475	0.791226743126785
HRC	-0.593269162063189	1.56227153901921	-4.19231566890772	9.1062165099368e-05	0.000760520460695617	0.782207514177106
BDH1	-1.08748846425438	3.06533443638393	-4.19166151362903	9.12658503721419e-05	0.000761896807133096	0.780068603998369
ITGB5	-0.912965464391177	4.55573198804184	-4.19118417614938	9.14147577849142e-05	0.000762490144435855	0.778507955157957
SERPINA5	-1.59663396341474	5.25803173406761	-4.18750202661926	9.25713475967018e-05	0.00077180868657965	0.766472481050224
CXXC1	-1.02800361839306	2.67597517163598	-4.18668258977754	9.28306581342494e-05	0.000773641465259187	0.763794857171313
LAMTOR1	-0.914643991857509	4.66458330243992	-4.18633833891655	9.2939805741016e-05	0.000774221774610428	0.762670055162364
LOC100507421	0.608074718958625	0.836587985332335	4.18559364281171	9.31763428541992e-05	0.000775862339796993	0.760237015416002
TLR3	0.893899427781481	2.90955499761521	4.18379703350612	9.37493983146972e-05	0.000779971108781258	0.754368185086372
CNO	0.676605539736505	2.88526728844793	4.18172649816407	9.44140563901432e-05	0.000784834368626252	0.74760625653522
DTX3L	0.511280419726568	0.835523187265244	4.17787077386242	9.56639437628078e-05	0.000793205099511085	0.735019172599314
CAPZA1	0.60593376180277	4.57459079397262	4.17771558340497	9.57145845836794e-05	0.000793289279081231	0.73451268384325
HDLBP	-0.786963895331217	3.8679499432579	-4.17749314484993	9.57872146276112e-05	0.000793555558646421	0.733786738229401
SRP68	-0.762163216033293	1.5684125732601	-4.17577320932404	9.63506060939784e-05	0.000797548553104909	0.72817431071209
HDAC10	-1.52551498469048	6.71077772066707	-4.17510296298991	9.65710224873035e-05	0.00079903549138249	0.725987532354933
LEPREL2	-0.806076386056426	2.2142287993631	-4.17474448957928	9.66891097363998e-05	0.000799674853130132	0.724818038686175
CAMK2B	-0.56805116760533	0.594317788675765	-4.1724076887854	9.74623218035846e-05	0.000805389823322494	0.717195746998089
RHBDF1	-0.79582087406421	2.44577243417497	-4.1714836817813	9.77697089219035e-05	0.000807589336807275	0.714182422871714
C20orf11	0.506996129519101	4.13983968151865	4.1705144557152	9.80931465863831e-05	0.000809919520045092	0.711022027133962
POP5	-0.688783860787963	2.84072174258631	-4.17009216470683	9.82343915833902e-05	0.000810744075102513	0.709645171646135
TJP1	0.500332783093495	4.08251709210256	4.16955367794055	9.8414786313975e-05	0.000811890908736721	0.707889577872953
PPP1R37	-0.587536570940497	2.903951326336	-4.16936146100512	9.84792571483887e-05	0.000812080843985009	0.707262935576307
COQ6	-0.889508570045811	2.3112828893973	-4.16884105229636	9.86540107593023e-05	0.000813084991805044	0.705566442135871
CYP26B1	1.25119251046399	2.08608969282623	4.16875175959261	9.86840254433928e-05	0.000813084991805044	0.705275366320301
METTL8	0.635875740033075	2.44121307048478	4.16672607102185	9.93673144210608e-05	0.00081837065634798	0.69867296125769
TMED7-TICAM2	0.529346573194831	1.18236194581759	4.16630548687697	9.95097550270204e-05	0.000819199424472441	0.697302356658942
YIPF4	0.521402170964589	2.10214291431552	4.16603749702966	9.96006190060078e-05	0.000819377018761488	0.696429067919619
CLIC5	-2.41405986340917	3.06683277119125	-4.16537030377016	9.98271846205936e-05	0.000820778022774356	0.694255044024249
UBE2C	1.10262361026619	1.54923752883441	4.16501569464423	9.99478056330791e-05	0.000821425065339312	0.693099641742346
SLK	0.520493959894893	2.91967095924625	4.16357807025612	0.000100438262149257	0.000824307480569805	0.688416069299063
PIGS	-0.939174666547468	1.42899998468554	-4.16341413457387	0.000100494337674886	0.000824307480569805	0.687882047159783
LOC442421	0.582348314789758	3.83229629717447	4.16337162210831	0.000100508884350598	0.000824307480569805	0.687743564267233
ATP6V1C2	-0.964315764231482	1.80259482986304	-4.16065062796008	0.000101444186960921	0.000830934763848379	0.678881642029874
S1PR1	0.851454532971817	1.7540968215859	4.16003611183674	0.000101656580171816	0.000832326525410112	0.67688068582909
CACNA2D3	-0.778078836088363	1.24053425353386	-4.15974704607008	0.000101756637688381	0.000832797745291748	0.675939500969009
FUS	-1.35988164012559	3.3178770667787	-4.15809049978744	0.000102331875562022	0.00083686752594982	0.670546558703534
PKD1P1	-0.961798895457023	1.64235933789395	-4.1580690773784	0.000102339335077618	0.00083686752594982	0.670476825097232
CCDC23	0.618042099373065	3.23593905497122	4.15773197289496	0.00010245678778297	0.00083747844932488	0.66937951846025
NXT2	0.538926026686793	1.95061016912796	4.15680414157321	0.000102780732851178	0.000839776021164779	0.666359594447004
RPN1	0.520923249791784	5.35593092395669	4.15414673838545	0.000103714034296837	0.000846695447490806	0.657712286261686
TMEM167B	0.553337799223263	3.07644655263692	4.15294267464021	0.000104139603821008	0.000849461805855543	0.653795215748072
ZNF513	-0.899782460535907	1.96120000954089	-4.15249674424817	0.000104297643441244	0.000850396890530294	0.652344670538413
ATP6V1B1	-0.997729231052328	1.57068381673154	-4.15214722468439	0.000104421676737914	0.000851054040069034	0.651207795643658
FAS	0.845092617255929	1.97200694064022	4.15005839009186	0.00010516591552903	0.000856763319318205	0.644414591482287
C20orf177	0.597941436238931	3.75951766147664	4.14913821045976	0.000105495394611911	0.000858733388712573	0.641422629372233
CCNG2	0.532117306718144	4.1444362881281	4.14858298324616	0.000105694681519084	0.000859582296546241	0.639617486995096
GNPNAT1	0.545744328606619	2.6368244797165	4.14848107541315	0.000105731298661585	0.000859582296546241	0.639286181044992
TMED9	-1.33594395405059	3.54035825583656	-4.14820768856821	0.000105829591596017	0.000860024549208109	0.638397413061675
F2RL1	0.613570156293398	0.851912116936743	4.14736587459434	0.00010613281076338	0.000861773792493533	0.635660918558697
FAM60A	0.683503466266186	3.70018601951768	4.14400232675414	0.000107352755536285	0.000870597077492727	0.62473006657024
BTF3	0.545066898497619	7.31132047294808	4.14367383944137	0.000107472620488657	0.000870848243686628	0.623662812640331
MUSTN1	-0.889292555631726	1.39863431827503	-4.14280291264334	0.000107791048065022	0.000872706613528089	0.62083340221562
MYO15B	-1.06143125086842	2.63553699156747	-4.1411403198176	0.000108401458108812	0.000877286149824845	0.615432994978305
MAPK13	-0.657409840124598	1.77320818195216	-4.14052151853069	0.000108629499079074	0.000878768693417132	0.613423321860059
ENDOG	-1.00555458283225	4.49112791772541	-4.13792025260626	0.000109593200933912	0.000885833162499233	0.604977047656219
MAPKAPK2	-0.907471337619643	2.549555774401	-4.13763134811143	0.00010970074105318	0.000886336750290704	0.604039160725768
SGMS1	0.904622025663484	4.75904785616093	4.13633763898267	0.000110183556044615	0.000889870739316628	0.599839766309842
LOC388387	-1.89502335686297	4.90354551864677	-4.13426005283823	0.000110963216017812	0.000895798224737119	0.59309742606479
TRAPPC3	-0.665221493283092	3.28189816137709	-4.13084940245033	0.000112254712517528	0.000905105589446887	0.582033011352109
UBR4	-1.19236631222276	3.26835404888113	-4.1296690643472	0.000112705040482646	0.000907989250894939	0.57820508707397
SOX17	0.75421217892209	4.41503699211084	4.12953077827092	0.000112757914126509	0.000908041846066871	0.577756654914758
LIMS3-LOC440895	-0.770726906205626	1.22964795749797	-4.12869338525584	0.000113078603559973	0.000910250238106229	0.575041347237479
MSL1	-0.789482401386316	2.05740341851183	-4.1263212590739	0.000113991828886002	0.000916923664177041	0.567351221850946
CPLX2	0.767228158225821	3.19553570833266	4.12466305337083	0.000114634435730118	0.000921334389506787	0.561976997512083
OS9	-0.670971933300526	4.95732413454047	-4.12463931471017	0.000114643660573549	0.000921334389506787	0.561900069552142
MAN2B2	-0.700994339110056	2.43544887666716	-4.1244629183808	0.000114712230658416	0.000921507476543811	0.561328443954067
OMA1	0.58496529317863	4.00282124367195	4.12189888299276	0.000115713427137253	0.000928788684104959	0.553021034545743
SCARF2	0.667019074511617	4.45316697051217	4.12009208303341	0.000116424006268161	0.000934109563805111	0.54716878109438
E2F3	0.772674832547768	4.27943113229619	4.11946507717483	0.000116671579389292	0.000935407285061687	0.545138234261862
FLJ45340	-1.51182751822927	4.19623747182189	-4.11823955981847	0.000117156944128859	0.000938452987046903	0.541169917684139
FUT8	0.822902182368095	2.94026503286306	4.11766244075515	0.00011738618655734	0.000939905007445019	0.539301391691373
ZC3H7B	-0.622282803901669	1.22029705228519	-4.1171263153275	0.000117599533795065	0.000940926431362317	0.537565721081566
FAM150B	-1.56777872190762	2.22216564702901	-4.11710053840022	0.000117609800970056	0.000940926431362317	0.537482273168234
CAPN10	-0.545536765587844	2.84870519312755	-4.11679294277068	0.000117732385837557	0.000941522708455205	0.536486513197497
SLAMF9	0.566918066328971	2.12457978702228	4.11633616948133	0.000117914649669931	0.000942595565476522	0.535007906539897
TNFRSF12A	1.04677347327094	4.16248996327442	4.11578703940134	0.000118134127010163	0.000943964906407064	0.533230456042474
CYP1A2	-1.31809134939423	3.56578566334646	-4.11193613012455	0.000119684391662259	0.000954018017021417	0.520769377195235
ARHGAP24	0.526815090479786	2.7649018471043	4.11031297749233	0.000120343697074959	0.000958587252555453	0.515519007391759
MAPK14	0.571352487031704	2.92329671146595	4.11013333467501	0.000120416881127245	0.000958686693184119	0.514937992796132
NRBP1	-0.83527601844836	3.24033775294708	-4.10974990002095	0.000120573231050325	0.000959541558070276	0.513697906588845
CCND3	-0.596198121474744	1.82016858661955	-4.10928142776866	0.000120764522202805	0.000960673683929986	0.512182883801758
S100A1	0.953135942297773	1.92840115967526	4.10758733005286	0.000121458722507221	0.000965803875845773	0.506705039426578
NDUFA11	-0.55816511055135	6.44111355710846	-4.10699068576326	0.000121704129495429	0.000967362681218635	0.504776098935662
VCAM1	1.67856443920632	4.0007697407527	4.10659473795188	0.000121867251906526	0.000967873962952799	0.503496093376016
MCRS1	-0.873078314975489	2.52565860968853	-4.10548591044918	0.000122325190748567	0.000970723962064265	0.499911884894609
PIR	0.566429282434105	4.20120410492901	4.10506907158937	0.000122497772079333	0.000971699938603386	0.49856462245732
DDX18	0.897058854049181	2.42754323961448	4.10362226489889	0.000123098611481046	0.000974887265460036	0.493889002740399
PUS7	0.595161528050436	2.74539646226063	4.10283822907169	0.00012342539917774	0.000977080341854327	0.491355634523278
COQ9	-0.560938408804922	4.78366216878536	-4.1026701787604	0.000123495551841973	0.000977240851066149	0.490812667519987
CYP4F11	0.893818927890165	0.89750904707894	4.10240297601515	0.000123607175028086	0.000977729261334392	0.489949366815206
KTN1	0.674653893117261	7.02134437139428	4.10033967421665	0.000124472400823592	0.00098338215699058	0.483284144532537
PXMP4	0.615149385546271	2.52309028375225	4.09976755295288	0.000124713348296432	0.000984888606679559	0.481436316461963
SLC12A3	-3.02550287203731	2.98212000320065	-4.0987185498804	0.000125156303972868	0.000987988502715711	0.478048639677437
KLHL22	-0.75998452024222	1.03947446909572	-4.09815871359394	0.000125393323789316	0.000989062557570074	0.476240889823206
LOC100132831	-1.19358211952962	2.35382095449217	-4.09747876063706	0.000125681780806068	0.000990938885848408	0.474045461730098
KLHL9	0.585956025611275	4.82692039892267	4.09667588330624	0.000126023211222333	0.000993231205743832	0.471453399951922
RAMP3	-1.09986401384856	2.63094482395227	-4.09591376182092	0.000126348138408874	0.000995391667006464	0.468993181388588
NCEH1	0.538006828158172	4.73269542228574	4.0938379795189	0.000127237246912732	0.00100159075080802	0.462293616259021
PEX12	0.673707400120946	2.67436752233401	4.09349112864841	0.00012738639953874	0.0010023621390211	0.461174345219616
PPM1G	-0.778089820594127	3.01747179622919	-4.09248595831405	0.000127819596539011	0.00100536706342386	0.457931010653846
WDR34	-0.697799780570096	5.08417679382814	-4.09169589738562	0.000128161086178277	0.00100724434877296	0.455382074127714
RPS3	-0.539207339952864	7.11547945582586	-4.08864407282728	0.000129488474818351	0.00101686079643926	0.445538720572535
DNAJB4	0.581395848782722	1.57262566459681	4.08552364570799	0.000130859422801682	0.00102598186112579	0.435478379409442
MYO1B	0.557241906169132	1.87738399314181	4.08539446714127	0.0001309164779339	0.00102601862086356	0.435061997657513
MACC1	1.00653215650085	2.30549615363775	4.08524719832738	0.000130981552399168	0.00102611817519269	0.434587314610353
ARAP2	0.71846462257019	2.33133773567377	4.08435312790692	0.000131377290911047	0.00102798532780357	0.43170571649944
LAMC1	0.850129167018754	4.11864740199569	4.08176848191227	0.000132527824074822	0.00103492134599361	0.42337737940332
SMC3	0.675257448300755	4.07073309855262	4.0815356886959	0.00013263192616246	0.00103532164513987	0.422627411138854
TRAP1	-1.73832617044357	3.22385549960889	-4.08106187287789	0.000132844054309917	0.00103656453846842	0.421101037433623
ANKRD36B	-0.773708552190605	1.15009065740116	-4.07861293704561	0.000133945678398846	0.00104432856222388	0.413213511455849
WDR85	-0.633921809624123	2.7842013074833	-4.07838795986747	0.000134047322767574	0.00104470532815636	0.412489039840889
EGFR	0.54632387023516	1.6894033867901	4.07811437954517	0.000134171026288848	0.00104525364535881	0.41160808681568
ZMAT3	0.525425549201198	1.0460189114279	4.0774346450042	0.000134478855842801	0.0010472353825628	0.409419425724057
SCPEP1	0.653210877827315	5.42179059913334	4.07670595629614	0.000134809612246605	0.00104810913219311	0.407073367537037
ZNF92	0.581173614285253	3.36860640486608	4.07659961548571	0.000134857946621195	0.00104810913219311	0.40673101658705
ABCA5	-0.761969164647247	3.07823439835011	-4.0750830893278	0.000135549065954867	0.00105264084393726	0.401849300208909
LMBR1L	-0.625686825829993	2.09151605291189	-4.07433327026935	0.000135892039230424	0.00105446840579869	0.399436003358117
ANKRD36BP2	-0.751085778080966	1.60207406246096	-4.07367313769196	0.000136194682371992	0.00105556266286173	0.39731157112584
FAM155A	0.876383609428128	1.85749189962534	4.07325138323307	0.000136388379600324	0.00105664591597831	0.395954387113674
C22orf25	-0.548114789302755	0.942038403983447	-4.07278841354003	0.000136601311681975	0.00105787727264227	0.39446466626596
MYLIP	-0.929150424033088	2.42869502450522	-4.072411560871	0.000136774873096565	0.00105880287972382	0.393252119325203
BLCAP	-0.628643367402372	3.61206445970628	-4.07150324251473	0.000137194078902709	0.00106162858923412	0.390329809740703
LAMC2	1.53753342953621	2.6735273006337	4.07120580563524	0.000137331620864765	0.0010619435327698	0.389372953919979
USP8	0.533198613789935	3.03810304356253	4.0710637031238	0.000137397379450387	0.0010619435327698	0.388915823469047
LOC644192	-0.910052265786427	1.69389585928342	-4.07011155800393	0.000137838773563573	0.00106451521104891	0.385853095289419
LOC100507246	0.506541242036674	1.51374181941477	4.06814548605042	0.000138754536910712	0.00106990068543549	0.379530193715523
SAMD9	0.860611282664365	1.54704178190992	4.06714809295918	0.000139221347935683	0.00107307784032409	0.376323233003878
TPK1	0.740680409115979	2.95566727663673	4.06670697793374	0.00013942828653444	0.00107425026270912	0.374905039302
LOC100134167	0.61493979455024	5.49724627343851	4.06647375615788	0.000139537816895723	0.0010746715591344	0.374155261872636
KLHL3	-0.95879916378265	2.0348982768445	-4.06149747609024	0.000141894763158639	0.00109110835736547	0.358162994289629
MAP3K14	-0.540140092510823	2.23761055477955	-4.06079846957978	0.0001422288994352	0.00109281993201329	0.355917488956608
RB1CC1	0.507248878524155	3.80116534009574	4.06065652649062	0.000142296843174006	0.00109291338624395	0.355461534403569
ZNF83	-0.721346858445201	2.07320375233653	-4.05953104724916	0.000142836684797339	0.00109662976694132	0.351846551489583
SLC35C2	-1.06277163151165	1.77926536663727	-4.05617875837858	0.000144456360490443	0.00110813553004585	0.341082546078813
TIGD2	0.645856427957517	3.08565572460162	4.05607866913722	0.000144504990520449	0.00110813553004585	0.34076124313999
ALPK1	-1.35055532791868	7.34876488181051	-4.05511864018551	0.000144972239627418	0.00111066681567551	0.33767962152596
ARL16	-0.68067730418701	3.96431995173717	-4.05505115361237	0.000145005140330626	0.00111066681567551	0.337463010267761
C7orf23	0.544747686279504	3.39652879511351	4.05478595760827	0.000145134497092547	0.00111088565234792	0.336611832095136
SERINC3	0.503785458154291	4.15802204112506	4.05476011780226	0.000145147107130642	0.00111088565234792	0.336528897854221
PEX6	-1.28987670339639	2.9847592592837	-4.05426434204479	0.000145389254575599	0.00111230443768048	0.33493773731654
PROKR1	0.500127881270979	1.32316688777629	4.05400197252608	0.000145517559090947	0.00111279099786668	0.334095724000526
FZD1	0.752666041262427	4.47895388854538	4.05390206765084	0.000145566443501878	0.00111279099786668	0.333775110941406
SPICE1	0.562871865820447	1.52588270281298	4.05225252476581	0.000146375874568312	0.00111767050289047	0.328482076332112
SLC33A1	0.656120878861747	2.54557228232896	4.05145907283599	0.000146766766528309	0.00111891099478177	0.32593649408882
CHTF18	-0.558424184069127	2.67352911296431	-4.050617494963	0.000147182468019898	0.0011213680534642	0.323236822994297
DNAJC14	0.528508584119156	2.38528703177771	4.05054355908412	0.000147219043235575	0.0011213680534642	0.322999661705144
[truncated: 1,805 more rows]
