# Supplementary material for: Pharmacological mechanisms of Fuzheng Huayu formula for Aristolochic acid I–induced kidney fibrosis through network pharmacology
Source: Front Pharmacol. 2022 Dec 8;13:1056865. doi: 10.3389/fphar.2022.1056865 (PMC9779930; doi:10.3389/fphar.2022.1056865)
Supplement: Supplementary file 5 [file DataSheet2.zip › the original source data of Figures 1-3/down.xls]

id	logFC	AveExpr	t	P.Value	adj.P.Val	B
REG3A	-2.00919019096474	0.484103103427874	-52.0734264063793	4.01333428111567e-52	7.86332585698993e-48	101.234327539597
S100P	-4.92840176017867	1.12963333917335	-47.6426506895382	7.85071991582572e-50	7.69095776553867e-46	97.2677602196621
CELA3B	-4.23314649058713	0.827501738769587	-36.8074728103003	3.00154426317203e-43	1.96030855827765e-39	84.9751725118309
REG1B	-4.04759346434624	0.915308702852579	-34.3355586353137	1.69440080648861e-41	8.29959875038285e-38	81.5127813204805
CPB1	-1.20590451622873	0.319654365048898	-31.0569598153945	5.45354679513216e-39	2.13702684714049e-35	76.4402175697656
DHRS2	-4.88385965917306	1.51836235582123	-25.4383008645063	4.27523352464268e-34	1.39607750747207e-30	66.2093524815567
CTRB1	-1.48724928312851	0.33730695922098	-24.4400211332844	3.93398193955275e-33	1.10112154488081e-29	64.151112253602
PNLIPRP2	-1.08447625196117	0.321815574390782	-23.2950169323867	5.5060833061195e-32	1.34850862770999e-28	61.6880097364442
CIDEA	-1.35156922146195	0.346206677969114	-21.8042943756583	2.00639327511205e-30	4.36791815991893e-27	58.3061058730704
KIFC2	-2.43885587978542	1.48517418756798	-21.1272678989118	1.09476279668274e-29	2.14496874754049e-26	56.7007110736816
UPK1A	-1.61954444736219	0.453653157801401	-18.7380509231791	6.17833301901458e-27	1.10047344401411e-23	50.6586709524921
DNAH1	-0.7716387943821	0.412054838734022	-17.4387401219634	2.48007574633165e-25	4.049343674823e-22	47.106922223461
PDXDC2P	-1.73498431804988	0.783328794879286	-17.3759386550953	2.97865090122022e-25	4.48928516212368e-22	46.930200525019
ALS2CL	-2.00474656774889	1.69866098326652	-16.4983556894232	4.03827226319896e-24	5.65156203234694e-21	44.4102883167416
RSAD1	-1.72787996882298	3.97396738118105	-16.4641478212324	4.47830410672542e-24	5.84956082420474e-21	44.3101306940633
CCDC71	-1.12002990339922	0.899702202907955	-16.3545256711318	6.24397081427604e-24	7.64613251025691e-21	43.9881760188557
ANXA8L2	-1.27979037581093	0.425917365098628	-14.9397366124721	5.18588063100537e-22	5.97687995313461e-19	39.6948574099624
PI4KAP2	-1.28424867906244	0.6193591771697	-14.7650354673396	9.10431726204419e-22	9.9100493397351e-19	39.1465849785433
PNLIP	-0.7157924901422	0.245819097969834	-14.653288892633	1.30756529506675e-21	1.34837509611804e-18	38.7937627366229
KRT13	-0.818082582265588	0.349771306103565	-14.5160087935667	2.04426090880341e-21	2.00266019930926e-18	38.358047789163
PILRA	-2.36130607945009	1.37450913738633	-13.8695143158735	1.73150915018621e-20	1.54206630816357e-17	36.272228316082
PLIN1	-0.772397949766748	0.295466579694573	-13.5375602726501	5.29494943217836e-20	4.51060627063785e-17	35.1793857808202
CAPN12	-2.59844607859631	1.77056844157705	-13.4017659618	8.39865774673157e-20	6.85645421798798e-17	34.7280470927816
OR4C46	-1.31596331462019	0.397190974643059	-13.3759552038004	9.17078985872658e-20	7.1873314280812e-17	34.641978674941
THBS3	-1.42819211227852	2.35218390661779	-12.9605999622199	3.82111365356788e-19	2.77285480793909e-16	33.2445858672701
WDR27	-0.543676867584514	0.328333609397847	-12.8229106093851	6.16265328566317e-19	4.31231663664281e-16	32.7762288766287
STK16	-1.67360852710292	2.31453292188827	-12.6710948736417	1.0468009316463e-18	7.07240367370553e-16	32.2568722133427
KIAA1530	-0.680318884246833	0.519912755109797	-12.5608378991624	1.54090065812475e-18	1.00636221982127e-15	31.8777537071388
ITLN1	-6.5311653353538	3.11910859633582	-12.3619023579008	3.10767703300851e-18	1.9641521325076e-15	31.1896151600329
C6orf26	-2.07777157189686	1.24164247430139	-12.32402230179	3.55381738058307e-18	2.17593574805512e-15	31.057988410494
JAKMIP3	-1.21818649819762	0.42117733007737	-12.1663319275812	6.22400016180559e-18	3.69535864152294e-15	30.5080024605061
THEG	-1.69321166575904	0.552731780849964	-12.1225804353362	7.27505046462663e-18	4.19235481627734e-15	30.3548270018039
HSPA1A	-1.52100461538353	6.4843911808275	-12.0859316687906	8.29242671697819e-18	4.64210047616439e-15	30.2263248896606
HEMK1	-1.22448654739979	1.27407756727205	-12.0463384309628	9.55381557757031e-18	5.19966412809264e-15	30.0873006192451
CROCCP3	-0.958177065059756	0.357342701201897	-11.955243474954	1.32430370203941e-17	7.01272498217789e-15	29.7666591993832
PISD	-1.08744267300969	1.01290497308267	-11.8094559390633	2.23808904352951e-17	1.09627196574684e-14	29.2512600276636
NR4A1	-2.29399112591563	2.18961155058565	-11.7498631652369	2.77562753030313e-17	1.32641146832266e-14	29.039790932537
LOC146880	-0.792351507387225	0.639950010336477	-11.6103740345415	4.60176846899085e-17	2.09680115378925e-14	28.5430192360104
PHF5A	-1.07128483766799	1.2871306224982	-11.4695163462069	7.68591344327273e-17	3.42250232031915e-14	28.0388550043494
NS3BP	-0.854972731814189	0.377484616193516	-11.2694368050824	1.59928862558619e-16	6.52809625856463e-14	27.3184231741022
ACCS	-2.3054806625983	2.19697026597992	-11.2602743410503	1.65405560435583e-16	6.61385948084566e-14	27.2853120229298
COL11A2	-0.578013376699162	0.306835534665831	-11.2386417520273	1.79098911185273e-16	6.8805587585354e-14	27.2070952769579
ULK3	-1.40465579299335	4.55813605519304	-11.2194722540226	1.92186567367814e-16	7.24136810468764e-14	27.1377359193033
NRBP2	-1.5941240064764	2.0310915418542	-11.1400893430822	2.57494386124396e-16	9.51903303270811e-14	26.8500294139179
HOXB8	-1.86937780359648	1.06361128249262	-11.1050576962182	2.9304600210054e-16	1.06326857762146e-13	26.7228187545318
KIAA1161	-1.3431411938294	0.545523301671814	-11.092552647344	3.06902933456324e-16	1.09329985003814e-13	26.6773727747256
ATAD3B	-0.779260439613105	0.778553398350015	-11.0568895762325	3.50161931279017e-16	1.22512905706246e-13	26.5476610479228
NSUN5	-2.09244867033772	3.96413639217595	-11.0507047790398	3.58267250240636e-16	1.23013185554531e-13	26.525150317623
C15orf17	-1.51522062098059	1.07285042531243	-11.0463046657249	3.64148663408503e-16	1.23013185554531e-13	26.5091324530746
ARPC4-TTLL3	-1.10216013637512	1.54207151488893	-10.9659636079065	4.9042362978894e-16	1.62862206414487e-13	26.2162527561204
ZNF767	-1.21523535594902	0.806293891085504	-10.8456396138474	7.67040140581045e-16	2.46370778268925e-13	25.7761684386438
CDK5RAP3	-1.27017590692545	4.380642559992	-10.804616479092	8.93737526182081e-16	2.82435473394928e-13	25.6257333156435
SLC4A9	-2.38942104864279	1.34830534143666	-10.7810636541994	9.75811000830148e-16	2.98735389676017e-13	25.5392735676166
INO80E	-1.05275773102351	3.05779814249685	-10.7350831079154	1.1586000779781e-15	3.43946232239772e-13	25.3702966670628
FAM193B	-0.692134123488657	0.556825285943034	-10.7096241543648	1.27428276948466e-15	3.72642123918105e-13	25.2766296829904
PRSS2	-2.25464247682616	2.33956815117399	-10.6410779419705	1.647052544748e-15	4.74569125135993e-13	25.0240649051684
POU5F1P3	-0.940606610493002	0.694837280444804	-10.6272586298	1.73461253042438e-15	4.92554540704418e-13	24.9730806923111
GUSBP11	-1.20348062554061	4.32131459882326	-10.5707929390533	2.14394310901366e-15	6.00089676212924e-13	24.7645317866555
ANKZF1	-1.5211672147391	1.42713521566495	-10.536428093375	2.43941660192558e-15	6.73175908190533e-13	24.6374316104903
ZDHHC11	-2.80293778902838	2.80814021768514	-10.4917571433166	2.88575593611051e-15	7.85286334114071e-13	24.4720139218388
PITX1	-0.606827878093608	0.276602018702563	-10.4196601882697	3.78648224140476e-15	1.00254792643032e-12	24.2045644315662
FKBP10	-1.91933266208374	1.98956794908383	-10.38242236889	4.35778979835471e-15	1.13842900692218e-12	24.0662011648193
LOC100133331	-0.811238449472616	0.561305613800734	-10.3309401247097	5.2935751961785e-15	1.34697427037306e-12	23.8746586182929
CCNL2	-1.22149832464256	2.48289545569699	-10.289886725203	6.18309950918441e-15	1.55314703440321e-12	23.7217094242604
GABBR1	-0.718547211964621	0.511574237084471	-10.2550699207509	7.05466738935143e-15	1.74494396742758e-12	23.5918520909748
MKNK1	-1.20723940405267	1.41959323372186	-10.2524608007724	7.12476483408391e-15	1.74494396742758e-12	23.5821155036191
CPA1	-1.21501088480244	0.43609546440712	-10.2302117826618	7.75175020925956e-15	1.87506224506201e-12	23.4990579640486
APBB3	-1.85931844730298	2.3076091263705	-10.1934426775449	8.91216595532427e-15	2.12946423856913e-12	23.3616794824619
ASMTL-AS1	-1.71505580293823	1.12380079409308	-10.1777669540141	9.4586765325136e-15	2.23281746146432e-12	23.3030673060426
TBC1D3B	-0.684758600459835	0.3693214232397	-10.1707014451642	9.7159227175623e-15	2.26623897387141e-12	23.2766405534367
C20orf46	-0.769307840543282	0.641990599360946	-10.0844693351926	1.34863220994149e-14	3.07252917318414e-12	22.9536876036514
LGALS12	-0.894832088807025	0.489002969043499	-9.99382196573981	1.90523982264936e-14	4.24197316422374e-12	22.6133661290614
METTL3	-1.37106859336648	1.11489229839547	-9.98040529873185	2.00534859598099e-14	4.41469607202872e-12	22.5629238760878
SPRY4	-0.673502938609578	0.680644310806853	-9.90482704397472	2.67681099366966e-14	5.76337997790875e-12	22.2784351918709
DICER1-AS	-1.18900105433235	1.6292029296341	-9.8497723005405	3.30474984296103e-14	6.96236168528339e-12	22.0708418423054
FAM118A	-0.569779670649027	0.377519228866007	-9.83968024305579	3.43501868522903e-14	7.1598213935843e-12	22.0327556376703
PIDD	-1.0321294014757	2.40053554563696	-9.80978800113111	3.85200548523317e-14	7.94445720759721e-12	21.9198875807307
GUSBP1	-1.58156913964376	3.05550418016893	-9.78589117644744	4.22174154075736e-14	8.61631062583948e-12	21.8295948201219
NXF1	-1.86547318219971	2.51885554082665	-9.78206465387566	4.28417938018035e-14	8.65360067998698e-12	21.8151314060439
FLJ39653	-1.111899635378	0.708226063719227	-9.77361098564245	4.42543382559903e-14	8.84770662703691e-12	21.7831734039386
LOC100507537	-2.80300868010938	1.29546111303324	-9.71121926603612	5.62371840710576e-14	1.09793946457489e-11	21.5470984061614
CCDC80	-1.35716312179008	0.930760057826291	-9.70955671309707	5.65977062839094e-14	1.09793946457489e-11	21.5408026612728
PLCG1	-0.724888712228113	0.981432564647643	-9.65936605115292	6.86488954373495e-14	1.3058619498097e-11	21.3506189299876
TRIM50	-0.746591380179365	0.331685083980173	-9.64944991562104	7.13195641005132e-14	1.32089970836557e-11	21.3130166810973
LOC401357	-1.75404706650167	2.82733376059323	-9.64893183776073	7.14619349189766e-14	1.32089970836557e-11	21.3110518657697
PI4KA	-1.47287191765358	3.8498557825318	-9.62915089644268	7.71172131925109e-14	1.4121098673653e-11	21.2360139169585
MAGOH	-2.07338330828841	2.57717793930495	-9.60022614344483	8.62075942937216e-14	1.56394943981193e-11	21.1262247085899
RAB24	-1.46297527019011	3.87491376337086	-9.57858665847276	9.37070363834448e-14	1.68440547143196e-11	21.0440382037927
CUZD1	-0.832123224983939	0.556537326541813	-9.49628901808027	1.28739745986939e-13	2.29308894829281e-11	20.7310886213432
FOXR1	-1.22676375919312	0.391604731856359	-9.44150435462715	1.59104107320273e-13	2.75644161528506e-11	20.5224302900234
C17orf28	-0.507301573580848	0.842329296276936	-9.43943784658784	1.60380923872044e-13	2.75644161528506e-11	20.5145544872345
PLA2G1B	-1.64962410962768	1.18838868836967	-9.4210721113598	1.7219100449155e-13	2.93368552261125e-11	20.4445435221562
LTB4R	-0.544449217427487	0.5454699381889	-9.39935917790382	1.87287261984287e-13	3.15989459697501e-11	20.3617357087476
CCDC17	-0.814361333918373	0.552233212211319	-9.34730667650605	2.29126304389669e-13	3.77249721168637e-11	20.1630580680573
TAZ	-1.44052163705277	1.74085597020545	-9.31767034963351	2.57024969586655e-13	4.16886568099688e-11	20.0498392118652
PARP6	-1.48942592006561	2.55134387516703	-9.29983883616903	2.75432001246546e-13	4.38743024424681e-11	19.9816831808514
CRIPAK	-1.6027933630025	2.61334520623256	-9.29580923558587	2.79772004840097e-13	4.42062329905808e-11	19.9662775522701
LOC595101	-2.12848965959386	1.02972484088274	-9.28258056075514	2.94508985414389e-13	4.6162516409793e-11	19.9156935308645
LOC729603	-0.655332252153679	0.422422397969212	-9.25900770677729	3.22731364509438e-13	5.01847271812177e-11	19.8255202527296
CELA2B	-1.14922925133522	0.74754407517301	-9.2156888063918	3.81878422981795e-13	5.84542495428306e-11	19.659696781484
PHKA2	-0.976242447915359	3.26562579200383	-9.06564107004841	6.84799805988236e-13	1.00881824050583e-10	19.0841986092521
C9orf3	-1.04196069149067	3.2397199252301	-9.02769655391354	7.9400116460832e-13	1.14388711898315e-10	18.9383997803566
SENP3	-1.21501637689423	1.52530630614446	-8.98399472041756	9.41639594701333e-13	1.32730536539448e-10	18.7703515453179
FAM22A	-0.622077287726794	0.486775390280138	-8.98116724016677	9.52091357919067e-13	1.33245185540773e-10	18.7594743101036
ZXDC	-0.543911648941213	1.23135628937747	-8.9689819221606	9.98484428783011e-13	1.37834499259716e-10	18.712591384072
METTL17	-0.825210330972209	2.69169627346758	-8.96886160654057	9.98953651553092e-13	1.37834499259716e-10	18.7121284192541
GSTM2	-1.1386341153225	1.15835722658722	-8.95344563387387	1.06094486951367e-12	1.45364285513157e-10	18.6528007418905
ADCY6	-1.62226251027796	1.69104957597507	-8.92835644113802	1.17020716242891e-12	1.59221312037983e-10	18.5562113592148
LOC100272216	-2.33412145310988	1.57428372729936	-8.91732804042131	1.22174653476978e-12	1.63956711340714e-10	18.5137402958488
FLNB	-1.59000256696254	2.89239776547947	-8.90829838544811	1.26563867374908e-12	1.67551746856525e-10	18.478960452594
PABPC1L	-1.97427702036864	1.24847422155419	-8.87547491541594	1.43896663001582e-12	1.87957821212667e-10	18.3524875434287
LOC100422737	-2.13682910214912	4.0229533444228	-8.87303780541299	1.45274936777254e-12	1.88501446111043e-10	18.3430942306432
HBD	-3.20000484533414	3.07734205784957	-8.85876433928836	1.5361754154232e-12	1.98015032331492e-10	18.2880724869304
FLJ36840	-2.22795527367894	1.56129914541702	-8.85322667631436	1.5698230119095e-12	2.01029688054529e-10	18.266722201895
SLC26A6	-2.09603912362998	2.16445735120273	-8.79305622794295	1.98678876996265e-12	2.46374382087837e-10	18.0346111600546
PPOX	-0.617098381055094	3.42357709507315	-8.78121407164145	2.0811219604874e-12	2.56449198564966e-10	17.9889026879338
PRSS1	-1.08317888171196	0.39985587367041	-8.71675082979553	2.67934863372568e-12	3.28102986128671e-10	17.7399379182906
GET4	-0.99578996624408	4.25245744614837	-8.70742266257745	2.77918327376382e-12	3.33602667077012e-10	17.7038910127712
ZNF839	-0.830067352080663	1.7619432050796	-8.70737727348897	2.77967806987959e-12	3.33602667077012e-10	17.7037156030017
C21orf81	-1.12080909227579	1.10379105972904	-8.70621608685796	2.7923665288945e-12	3.33602667077012e-10	17.6992280635647
DDX56	-0.992498189483055	1.85726195741609	-8.69820597877171	2.88149262273648e-12	3.40102921429373e-10	17.6682699518897
HNRNPA0	-1.39102586217428	2.02697326882425	-8.67306109756513	3.18025723545597e-12	3.68655733366639e-10	17.5710640682877
PPP1R3E	-0.85789214062518	1.06180031183418	-8.66863717603593	3.2359508879755e-12	3.68655733366639e-10	17.5539582154138
PAN2	-1.25090699380223	1.53660452963214	-8.64923987583765	3.49193824891355e-12	3.95477145150077e-10	17.4789422664266
PLIN5	-1.70312454965085	1.81788600064422	-8.64139083734761	3.60121234058546e-12	4.04623798117457e-10	17.4485814245158
ZNF692	-2.16228210876741	2.62808245144605	-8.64048775597356	3.61400319861966e-12	4.04623798117457e-10	17.4450880002308
GGT7	-0.885299003353344	1.53986869431094	-8.61215084764473	4.03938102513118e-12	4.46750813724216e-10	17.335448639114
C19orf6	-0.808822005459055	5.45692652637159	-8.61093756665081	4.05867630495128e-12	4.46750813724216e-10	17.3307533195505
NUP210	-0.954214101904865	0.939546320713892	-8.58838988140438	4.43457930604377e-12	4.85400627616288e-10	17.2434809474375
LOC100130285	-0.549337135112172	0.341741669019599	-8.57475965239636	4.67856381384051e-12	5.0926167113654e-10	17.1907112086719
RAD9A	-1.03462027620201	1.45131343902515	-8.54558905524783	5.24695480048591e-12	5.61768226261861e-10	17.0777443228136
ZNF263	-0.751791722469814	0.684328611780163	-8.52810465537573	5.6203461114227e-12	5.98475224788614e-10	17.0100130511691
MLLT6	-0.908907323846375	2.75002192683421	-8.52196028858721	5.75780079452891e-12	6.09797789011918e-10	16.9862073114028
KAT2A	-1.92775657643256	4.17097539381084	-8.49321571165329	6.44702062182181e-12	6.75489171354838e-10	16.8748147171328
RCN3	-0.906756870798065	0.675234992459686	-8.4394128617918	7.96738830595309e-12	8.18886174383057e-10	16.6662092637866
CIDEC	-1.00897039446489	0.965843462609708	-8.43892156624562	7.98281321426856e-12	8.18886174383057e-10	16.6643037870148
EPS8L2	-1.17895543646964	4.55040093082055	-8.43368271754736	8.14916878071473e-12	8.31597207919499e-10	16.6439843725031
SLC26A10	-0.773735619509009	0.402341517148458	-8.42442279473599	8.45176235153919e-12	8.53584431720141e-10	16.6080657900899
RXRB	-1.38555623469863	1.89966932794378	-8.41082630002784	8.91661040840054e-12	8.95913578111752e-10	16.5553190422225
PBX2	-0.814279353433478	0.895684261017189	-8.40852215537476	8.99789008893374e-12	8.99467655675912e-10	16.546379450652
ANXA6	-2.1996026030876	2.24035931435248	-8.3762571447736	1.02173085308929e-11	1.01104912144336e-09	16.4211739553577
LOC100131564	-1.79190081721181	1.67946256094688	-8.35877424408394	1.09459451446507e-11	1.07231951609571e-09	16.3533125378484
ARHGEF17	-1.11291696199896	4.27824717742556	-8.35458767553543	1.11280282982572e-11	1.08473362411817e-09	16.3370601250652
KIAA0664L3	-1.96059476749097	2.05716398180127	-8.34701195377576	1.14652700818306e-11	1.11207443917478e-09	16.3076490725477
WDR6	-0.677959947699109	6.442785551943	-8.32639585093806	1.24358349270188e-11	1.20027248140433e-09	16.2275999210661
PPIAL4A	-0.808567396480402	5.41277552979893	-8.31044666575649	1.32428757218526e-11	1.27190031381499e-09	16.1656601536676
ANKRD20A2	-0.798569761107455	0.752706479362547	-8.25898491969142	1.62227401583306e-11	1.5429715918552e-09	15.9657389568322
NGFR	-0.603589373368467	0.3810123587866	-8.24716765067675	1.69969529702359e-11	1.60879854853059e-09	15.9198169483565
LOC100133091	-0.911473799417313	0.788761067773976	-8.22834949573301	1.83070220848102e-11	1.72446867167157e-09	15.84667931516
EXD3	-0.734158305457347	0.850569029600743	-8.18939587297718	2.13494695132194e-11	1.99190550558337e-09	15.6952461693896
SH2B1	-1.35245592721476	1.20011064745374	-8.1736951507911	2.27146586816819e-11	2.109233685072e-09	15.6341952940771
SAMD11	-1.45640069929318	2.110763199598	-8.16879930304001	2.31579980579625e-11	2.1402578110833e-09	15.6151566389927
LOC100289090	-2.39525638992122	1.854647887676	-8.16581078515951	2.34328730298307e-11	2.15549427827922e-09	15.6035347200136
FHOD1	-1.28466135489206	2.26526358806955	-8.15584079621748	2.43737558658389e-11	2.23156541438964e-09	15.5647608805219
LOC100133039	-1.45839518131437	1.61794920875338	-8.15299404543344	2.46492921725399e-11	2.24629572807709e-09	15.5536891560088
C5orf45	-1.17959977472809	4.45844638630725	-8.13754135570548	2.62003420253358e-11	2.3765893578815e-09	15.4935855775835
LOC100133050	-1.25087846555453	1.3865015560575	-8.12977765710835	2.7016160052424e-11	2.4392978060237e-09	15.4633858610238
LOC100508226	-1.54647201939808	0.843589693981256	-8.08984356413453	3.16325475179917e-11	2.76685939071434e-09	15.308021004124
MRC2	-0.508255182875245	0.289935406407923	-8.08350077717307	3.24352946692366e-11	2.81196782501926e-09	15.2833402209339
MIR143HG	-1.66302587099335	1.06758359118779	-8.08197496703563	3.26314287067381e-11	2.81650917467453e-09	15.2774028965309
LOC389834	-1.04011809679356	0.883860432386207	-8.07247996454313	3.38789478630423e-11	2.91136063807276e-09	15.2404540212304
IL17RE	-1.1828781503308	1.72028083329302	-8.07029841538685	3.41722610710497e-11	2.92374284351562e-09	15.231964410507
EME2	-0.620073900781261	0.370344819331279	-8.06741892478288	3.45633130706726e-11	2.94434344779864e-09	15.2207585407986
HBA2	-3.00778159063334	3.62700467657608	-8.05668843108972	3.60604802574715e-11	3.0467197915229e-09	15.17899776639
RPL35	-0.64566800748559	8.37469016385143	-8.04781654669584	3.73472776548494e-11	3.14053738665865e-09	15.1444681696506
NADK	-0.751643201415167	1.7418338138205	-8.04168494370632	3.82634075231815e-11	3.20382454530639e-09	15.1206027133479
POU6F1	-0.67938853528353	0.592052957544132	-8.04051566816188	3.84406497577325e-11	3.20496872639682e-09	15.1160515520866
AMY1C	-2.94693518338041	2.47830813633149	-8.03006272339588	4.00621355238652e-11	3.30725258258289e-09	15.0753642273074
GSDMB	-1.20544862174958	0.941744871238694	-8.02752501216674	4.04660206850342e-11	3.31736712670241e-09	15.0654859916884
HBA1	-2.97216945100933	4.49388510148249	-8.0149994959551	4.2520051584958e-11	3.47123071126701e-09	15.0167273329112
AP1G2	-0.940055518812791	1.36621921290302	-8.00921207051871	4.35040842593515e-11	3.53682789582354e-09	14.994197180737
LOC729313	-1.2725489614238	4.36401724591492	-8.00406909603752	4.43976696851627e-11	3.59456009149336e-09	14.9741752346018
LUC7L	-1.08084020051401	1.90455170291188	-7.96959911636109	5.08804193364966e-11	4.08565596745893e-09	14.8399671182454
TJAP1	-0.909871476910413	1.72637544240116	-7.95709449866854	5.345968288156e-11	4.2752472110139e-09	14.7912748770084
AGAP8	-1.6491628098719	1.05221874281542	-7.94808236122925	5.53993979620613e-11	4.37677582367205e-09	14.7561803478451
TSC22D3	-2.07577737115715	1.76043159933578	-7.94446220068089	5.6198281863811e-11	4.4144162544341e-09	14.7420825215144
ZNF276	-1.01104368138194	2.20222768148116	-7.94388622201473	5.63264463639322e-11	4.4144162544341e-09	14.7398394925495
AAAS	-0.609022083551082	2.26834998143737	-7.92978220892533	5.95578187663986e-11	4.63062040908749e-09	14.684912549523
SPG7	-1.15397885267735	4.27496615811006	-7.92619717663189	6.0408368069213e-11	4.67818638569206e-09	14.6709503901939
C19orf60	-0.743241816544841	5.5661767028496	-7.91735648613678	6.25581733836015e-11	4.82559957127915e-09	14.6365187969004
CELA2A	-1.30884695254714	1.37582412983156	-7.91300461634286	6.36443982261826e-11	4.8901360566494e-09	14.6195692266658
MFHAS1	-0.823005226906353	0.659157472774489	-7.89180748232115	6.92113810147048e-11	5.29710386023871e-09	14.5370069037025
SMA4	-1.39032546354617	1.34408097184576	-7.88911972943829	6.99512454211364e-11	5.3328978659001e-09	14.5265376954209
STAT5B	-0.703486001561896	0.901043461964168	-7.88298024461864	7.16711193886559e-11	5.44283814799199e-09	14.5026230788509
LOC155060	-1.44763953635808	0.920211535058261	-7.86331578584244	7.74699816852915e-11	5.79339447007601e-09	14.4260223224972
AGAP7	-1.30817708469833	1.14800754377661	-7.84409449164202	8.35919256030105e-11	6.21430772590489e-09	14.3511431366534
CACNA1H	-1.80521540539311	2.98511654562649	-7.8161174142314	9.33784583047455e-11	6.87806065249955e-09	14.2421471809747
ITIH4	-2.26195745592064	2.35902925524862	-7.80740701258453	9.66535597643278e-11	7.09263369461601e-09	14.2082107049631
SNORA70	-1.98900909675596	1.70143928506786	-7.79795805020253	1.00336514452537e-10	7.30815363445559e-09	14.1713959568296
TAC3	-0.715565449475094	0.303117709910628	-7.79530056097067	1.01397416257653e-10	7.35807250643038e-09	14.1610417931874
LINC00265	-1.63805442662461	1.82733157994906	-7.77852161481135	1.08359941943952e-10	7.80550125922006e-09	14.0956660228338
WFDC1	-1.21938570058399	1.24885001090007	-7.76939330970833	1.12346729399266e-10	8.04254300655111e-09	14.0600985599147
CISH	-1.6123316212419	3.678319137931	-7.76911258195946	1.12471637002756e-10	8.04254300655111e-09	14.0590047253747
PPFIA4	-0.998838531120402	0.511770443725248	-7.73225401939969	1.30139211872087e-10	9.07408390821995e-09	13.9153841738704
AFG3L1P	-1.86897151635105	2.23637868675785	-7.72950874988102	1.31561242631957e-10	9.13293357622455e-09	13.9046868798009
HEATR8	-1.77971868881022	2.36844719152817	-7.71853317924302	1.37403575534995e-10	9.44472700966525e-09	13.861918881723
SRRM2	-1.29838238408966	5.04436350814999	-7.71126938588921	1.41412181938861e-10	9.65396822553348e-09	13.8336141771176
PP12719	-0.600671842619663	0.580510078026386	-7.70571768978576	1.445546689285e-10	9.83423482054199e-09	13.8119808760973
FBXO18	-0.916846879303794	1.65992589527324	-7.68583176608619	1.56395402649162e-10	1.06029589069379e-08	13.7344908638369
STAG3	-1.18631674150434	2.12222510600162	-7.68460176071709	1.5715887217843e-10	1.0617978560662e-08	13.7296978505995
CPT1B	-1.74405447982404	1.90066496389247	-7.67038194258875	1.66260628954082e-10	1.11943110072073e-08	13.674286824907
LY6G5C	-1.19730221867256	0.697401867642138	-7.65604938256276	1.75968305835989e-10	1.1807352795358e-08	13.6184364861471
SCUBE2	-0.822667792736918	0.476064316337881	-7.65274927929669	1.78282662566856e-10	1.18409905344827e-08	13.6055768466659
HKR1	-1.09541187645213	1.41687885836927	-7.64667117671523	1.82625209896692e-10	1.2088431545628e-08	13.5818921083403
TXNL4B	-0.557305626715148	0.701802389702605	-7.63410600687694	1.91940885554898e-10	1.26197911767689e-08	13.5329292213366
PHF21B	-1.18875880934791	0.838265029624833	-7.631361048471	1.94038410427168e-10	1.27150320250819e-08	13.5222329494834
CHKB	-1.77792081922957	2.8908289666913	-7.62344542084673	2.00216314892671e-10	1.29895306546096e-08	13.491388266175
GNG13	-1.80773093380607	1.20777120469959	-7.60280564610041	2.17266251276141e-10	1.39114302655341e-08	13.4109626876273
GOLGA6L10	-1.54418750676191	1.4200146006365	-7.5965992338408	2.22671758780497e-10	1.41649602915139e-08	13.386778958322
POU5F1P4	-0.785769346794688	0.519134763727171	-7.57791554791075	2.39769991715005e-10	1.51055094780453e-08	13.3139779110994
C16orf79	-0.847306115523853	1.08737928802366	-7.56527464793491	2.52076925734126e-10	1.57793712648842e-08	13.2647238576832
ENGASE	-1.78837882047056	2.47285734099409	-7.55962652279173	2.5777812777116e-10	1.60848626032495e-08	13.2427168532859
TENC1	-1.63637610072661	2.68386084400991	-7.55041417270729	2.67355039318712e-10	1.65245655689954e-08	13.2068229630343
PRKRIP1	-0.710252225040378	1.5165462510151	-7.54869119533098	2.69185304393056e-10	1.65853700282175e-08	13.2001098396106
SNRNP70	-1.02722579472919	6.28199503249682	-7.54749207724171	2.70466479300633e-10	1.66120681157909e-08	13.1954378096653
LOC100131089	-0.674007315452314	0.646940280300091	-7.5461185414119	2.7194150166325e-10	1.66504682565252e-08	13.1900862248337
CAPN13	-0.536895957156273	0.909525159328422	-7.5444605390366	2.73732728391565e-10	1.67079294310776e-08	13.1836263204588
LOC100190986	-0.793299431061758	0.712832977613249	-7.50147996051757	3.24518135822205e-10	1.95039381446763e-08	13.0161749699132
UNC13B	-1.31217652068199	1.94578033073842	-7.49715984038748	3.30117100694483e-10	1.97797686663823e-08	12.9993450090858
DGAT2	-0.726684607138278	0.604005065622209	-7.47271840496233	3.63661934886606e-10	2.17232569824185e-08	12.9041326126463
HSF4	-0.76256768691601	0.898786407086026	-7.44555225304906	4.04959391488792e-10	2.38235617881127e-08	12.7983159154035
PCP4L1	-1.41105487580026	0.765035067157848	-7.44483068516633	4.06117982811701e-10	2.38235617881127e-08	12.795505443359
KCTD11	-1.18441362742481	1.96223258654364	-7.44133092935274	4.1178457231426e-10	2.40507240842264e-08	12.7818741833059
MMP14	-1.01435515038389	0.911922734851166	-7.44092591424637	4.1244542909713e-10	2.40507240842264e-08	12.7802966958049
BBS5	-1.10768107276845	4.94684675728265	-7.43899093835862	4.15617358678936e-10	2.41637712421258e-08	12.7727602233998
LOC440104	-0.626756371605361	1.16161453726911	-7.43262693357817	4.26222595324274e-10	2.46341572571932e-08	12.7479737162821
TARBP1	-1.19901252732825	1.77984482878783	-7.42448589985145	4.40184373765605e-10	2.52918839741627e-08	12.7162670515946
CSAD	-0.894441204256636	0.688415277778602	-7.41067843046788	4.64916955584864e-10	2.64032403210847e-08	12.6624941705284
EIF2D	-0.775961209442706	2.47665378581064	-7.39862008788227	4.87649775417713e-10	2.76142255773389e-08	12.6155361341041
ATXN7	-0.680796140844491	0.984226998909824	-7.39369181396237	4.97257478998565e-10	2.80599644780132e-08	12.5963450837735
NRGN	-1.28453152908331	1.37125796825779	-7.39239461727828	4.99817669720135e-10	2.80599644780132e-08	12.5912937876307
NBEAL2	-1.06609514067241	1.17927085902357	-7.38960984859276	5.05358361190337e-10	2.82093628797786e-08	12.5804499864044
SERPINA4	-1.11340055301848	0.757935547196961	-7.37926154901032	5.26490993330957e-10	2.89762304279029e-08	12.5401554268346
RGL2	-1.96058770770078	3.26777467440241	-7.35440447763756	5.80931052120126e-10	3.18828630369457e-08	12.4433755042627
SPTBN5	-1.26357447254129	0.768763023411383	-7.35349942677993	5.83015990033063e-10	3.19079114321727e-08	12.4398519890014
ANKRD54	-1.08160034543289	2.17646991855963	-7.3474355123075	5.97179415153181e-10	3.25920230671206e-08	12.416244639522
FOS	-2.44359506225534	1.63800770556309	-7.33968486670813	6.1578413311881e-10	3.35140514449912e-08	12.3860719594439
C6orf136	-0.902895068307912	2.46682175003295	-7.3230710139918	6.57638250876607e-10	3.54961604667365e-08	12.3214004076105
POLR2H	-0.636823939677344	5.18139176626231	-7.29946901799604	7.22029118573994e-10	3.86522309295636e-08	12.2295387529932
NSUN5P2	-1.42266805158242	5.35342438460603	-7.29501633830294	7.34865095797246e-10	3.91255756031398e-08	12.2122100871875
LINC00115	-0.833597346586419	0.759695334138679	-7.29151396365926	7.45121530447309e-10	3.95445028538739e-08	12.1985801443235
AKAP8L	-1.22533760130991	2.75995585942866	-7.29095551366863	7.46770073798466e-10	3.95445028538739e-08	12.1964068956336
PDAP1	-1.51112460548079	2.5509423600258	-7.28960379013217	7.50775456122373e-10	3.96242465528342e-08	12.1911466013962
PRPF19	-1.05669008889877	0.976063476745821	-7.24867813971187	8.82755471072641e-10	4.5515336696648e-08	12.0319076910039
EXOC3	-0.832153711827716	2.05322929697214	-7.24342275662102	9.01302716907432e-10	4.6300702921041e-08	12.0114630328924
MTG1	-0.625825301323677	1.41629414281963	-7.24259544263586	9.0425771061449e-10	4.6300702921041e-08	12.0082446691794
HAX1	-0.53794476235856	6.15782771104414	-7.2412073063396	9.09237596504565e-10	4.6300702921041e-08	12.002844679379
LOC644656	-1.17347613347695	1.04085969777583	-7.24105017476277	9.09803022742857e-10	4.6300702921041e-08	12.0022334256055
WDR90	-0.828138119811102	2.90888863100918	-7.20662164791444	1.04255294303698e-09	5.2242301311825e-08	11.8683233596516
LINC00473	-0.691844404151538	0.443925162528936	-7.20154112955669	1.06371626850409e-09	5.28969361644686e-08	11.8485660350239
GOLGA8A	-1.22545187653337	1.00836151617384	-7.20076774116247	1.06697528581165e-09	5.2924675379513e-08	11.8455585301395
GOLGA2P5	-1.0896273828825	1.59813683503475	-7.1994185405349	1.07268462910369e-09	5.30735099445166e-08	11.8403118926121
TUBGCP6	-1.46509169103261	2.28077265028024	-7.19333545123203	1.09880727927767e-09	5.42290453977014e-08	11.8166573777108
ZNF337	-0.846316540556509	2.2596466173283	-7.19150937900976	1.10677224088377e-09	5.44805984191569e-08	11.809556826264
RGS1	-2.08156359295286	1.02876248975962	-7.19089486671274	1.10946556266236e-09	5.44805984191569e-08	11.8071673659486
WASH1	-1.3426457344387	5.34817590371367	-7.18439920804648	1.13833839004325e-09	5.57586601902935e-08	11.7819105782489
MAP3K12	-0.501074918280394	0.449285581198157	-7.17818744710099	1.16665070200288e-09	5.70029606093329e-08	11.7577590959799
COL7A1	-0.836357814324222	0.775357578820777	-7.16683826922734	1.22020644368751e-09	5.93238333775913e-08	11.7136369046541
RPSAP52	-1.10440053932168	5.53209607535408	-7.15582511974167	1.27452158427091e-09	6.16585219768395e-08	11.6708257549947
C6orf145	-1.25065614672578	1.56828569989625	-7.14891200743391	1.3098421448723e-09	6.30558652198601e-08	11.6439549775247
RGS3	-1.75925394300315	3.21353438953195	-7.11869895674976	1.47603350481712e-09	7.06998855260578e-08	11.5265414302519
TSNAXIP1	-0.914396787943364	1.00045438079472	-7.09875434478166	1.59711225034087e-09	7.55873903430459e-08	11.4490537540498
CSRP1	-1.27445361533278	2.88020708411968	-7.09752730258498	1.60487696538085e-09	7.55873903430459e-08	11.4442870781075
AATK	-1.1438567319524	1.08421498544983	-7.08916536158509	1.65880381994047e-09	7.77439200043206e-08	11.411805305432
ATF3	-1.45820697705058	1.98431914960846	-7.08859179426304	1.6625683908442e-09	7.77439200043206e-08	11.4095774091142
MTCH1	-0.500823097265807	7.21405325709483	-7.03962770115688	2.01746144293225e-09	9.32267029513479e-08	11.2194426557603
SAA1	-2.29575856061155	1.16091499007304	-7.02419932505464	2.14424110203531e-09	9.79303401216268e-08	11.1595556645005
IZUMO4	-1.04995500172714	1.52794742762356	-7.02010203184081	2.1792252886738e-09	9.90933912045275e-08	11.1436535396
CECR7	-1.08584981805081	4.5211475092813	-7.01919384120291	2.1870565170659e-09	9.91921257844263e-08	11.1401288483028
STK36	-0.709956534968246	1.65327360608686	-7.01251054317699	2.24555583449983e-09	1.0137598033492e-07	11.1141922246588
GBA2	-1.56554089787346	1.50880936245897	-7.00621122652778	2.30212220634015e-09	1.03690759514535e-07	11.089747842225
CRELD1	-0.752890731658032	4.04517640087727	-6.99727512626791	2.38481283397991e-09	1.06923656421438e-07	11.0550749780699
PER1	-1.90378918528267	2.82536208437973	-6.99242053394672	2.43097012528138e-09	1.08496577823777e-07	11.0362404727288
TBC1D3P2	-1.21415523344561	1.30393013539632	-6.98148927750996	2.53819224218303e-09	1.12513123531883e-07	10.9938347133452
ACTBL2	-0.801349937373567	2.46318627032332	-6.97538379599808	2.60011910084463e-09	1.14998044114783e-07	10.9701524243598
SEC31B	-2.55663871108066	2.49565004947711	-6.97385169208411	2.61589404110424e-09	1.15435162043593e-07	10.9642099286389
GRIPAP1	-0.842175415865941	2.55602557523393	-6.96693941745447	2.68825972247236e-09	1.18096575655607e-07	10.9374012198644
ING4	-0.684522441838573	3.32763725853892	-6.96291596285831	2.73129758282476e-09	1.19718822237775e-07	10.9217977763748
CELF6	-1.4846390464276	1.14035679167841	-6.95368252696333	2.83268081175521e-09	1.23609610567305e-07	10.8859927866424
MYH3	-1.02128668022968	0.919565776144494	-6.94655304331939	2.91352271050999e-09	1.26854778815605e-07	10.8583496725176
SEPT4	-0.835111461822654	0.687958821709048	-6.93869288523148	3.0053184756287e-09	1.30561429917945e-07	10.8278768595037
BCS1L	-0.564930817293689	4.15437775247957	-6.92524378667451	3.16912285980082e-09	1.36767894696206e-07	10.7757446988217
TELO2	-1.01202423912841	2.69785352500012	-6.92390060882599	3.18596329498534e-09	1.37192480964061e-07	10.7705387750509
TMUB2	-0.95449307740695	2.34822268377045	-6.92197527080547	3.21025843820674e-09	1.3793551223637e-07	10.7630766845108
EBNA1BP2	-0.534917231050542	6.3377913731267	-6.90245588510397	3.46723952876756e-09	1.47042476379097e-07	10.6874372498027
ZNF655	-0.671271590096354	3.06158256429741	-6.88749099104264	3.6780601407722e-09	1.54644275403755e-07	10.6294625070476
MAFK	-0.876420801500821	1.77312563162628	-6.86711081264929	3.98586437594913e-09	1.6686974512387e-07	10.5505310726855
B4GALNT3	-0.546716619736878	0.432544154643213	-6.86521311969717	4.01580022360932e-09	1.67407603789739e-07	10.5431827384823
RPSA	-0.805396259783717	7.1097814062109	-6.85363504303204	4.20335911279447e-09	1.74483930290216e-07	10.4983545932883
NR4A3	-1.06604251891563	0.82398391099673	-6.84422578778239	4.36219555859844e-09	1.79555667184074e-07	10.4619301379058
FXYD6	-1.12212555799977	2.89593526327255	-6.82717998553416	4.66532968344713e-09	1.90487724862238e-07	10.3959585334598
GCGR	-2.10848284094309	2.73302105247682	-6.82266415098607	4.74909579948101e-09	1.93449135133537e-07	10.3784843694945
DUSP1	-1.74601184041651	3.67199491558597	-6.81841760819294	4.82923348123009e-09	1.95898905999464e-07	10.3620535021455
PKDCC	-1.43574409382553	1.94314216788135	-6.81569931314192	4.8812370662865e-09	1.97599334379652e-07	10.3515364290983
ZNF266	-0.904346550892893	1.66732911378297	-6.80517729612825	5.08784748964634e-09	2.05538548174517e-07	10.3108315795783
EPOR	-1.42848215071256	1.82601602247712	-6.77749409446887	5.6740050509461e-09	2.25042066727099e-07	10.2037750550364
WT1-AS	-1.05185291253624	0.816500645953289	-6.76670950418957	5.9201527014308e-09	2.33857967498253e-07	10.1620837241005
HBB	-3.43915794883678	7.490468888353	-6.75778119835126	6.13196011139109e-09	2.40286988924971e-07	10.1275748954108
ATHL1	-1.88861469217711	1.60512488098397	-6.75663217579949	6.15976113812392e-09	2.4089461073705e-07	10.1231342310026
PPIL2	-0.537405257597626	1.1448523232556	-6.7536652359821	6.23212937650288e-09	2.43239264688886e-07	10.1116682561228
DDIT4	-1.78005652415811	4.78330157740364	-6.74663254353	6.40706836102201e-09	2.49569961028836e-07	10.0844924770431
RNU12	-1.43417254772669	0.910650686216451	-6.70125101672689	7.65967304508021e-09	2.91976603058865e-07	9.90921957921163
LCAT	-1.02376951756608	0.825425678547779	-6.69802016445434	7.75763145288741e-09	2.95136452536744e-07	9.89674748455574
ALLC	-0.506880762456907	0.347096935673655	-6.69663830383326	7.79990897187931e-09	2.96169799391534e-07	9.89141332660199
CATSPER2	-1.25554407879862	1.29492989353812	-6.67518042150196	8.48662969873807e-09	3.19152659668666e-07	9.80860289144316
NEIL1	-1.46288608606403	3.99320552132128	-6.63903588924373	9.78210097784659e-09	3.60942946250373e-07	9.66919939107188
GPR157	-0.875647362263492	0.971205292067849	-6.62697929687714	1.02565976090027e-08	3.77484613033715e-07	9.62272370326251
D2HGDH	-1.58081679610957	4.56307912062067	-6.62080018916434	1.0508590608349e-08	3.85570816084985e-07	9.59890938219385
ZBTB48	-1.01274237444192	2.08973932538542	-6.59945981175038	1.14272176345948e-08	4.15386781288711e-07	9.51668919618894
OBSCN	-1.0138347350765	1.93358041839369	-6.58849772592096	1.19297313389436e-08	4.29667695080738e-07	9.47447024380229
ATP1A3	-2.24615679005339	5.2551026932186	-6.58538775346687	1.20762584758292e-08	4.335803156995e-07	9.46249459017256
SGSM2	-1.13456083381231	2.79505145207858	-6.57278846263085	1.2688428318451e-08	4.51989866083951e-07	9.41398718020092
GOLGA2	-0.761666045104609	3.12697920709426	-6.56581347555729	1.30405045935178e-08	4.62030029838687e-07	9.38713967220127
TRIP10	-0.908972843497316	2.03973157712937	-6.56444092745411	1.31109228078377e-08	4.62851010043177e-07	9.38185711069701
SMARCD2	-1.20969909376655	1.76660233121977	-6.55503259541694	1.36039064483141e-08	4.78530231672924e-07	9.34565174280607
DENND4B	-0.901559223596861	2.95430420993486	-6.54181326669948	1.43278915681097e-08	5.01297106239239e-07	9.29479485800729
LOC285074	-0.914054438619832	2.37965594121597	-6.5392874278195	1.44705246774857e-08	5.05385008923312e-07	9.28507943446387
ATP1A1	-1.76154421952173	8.39777207247469	-6.52580605460662	1.52560433303919e-08	5.2811246814906e-07	9.23323481925554
IL11RA	-1.42402818942944	2.31416213499111	-6.51691783622592	1.57969886869111e-08	5.43955007632073e-07	9.19906346709089
KIAA0485	-1.89373680926186	2.0399106578448	-6.51324302623515	1.60261770541268e-08	5.48952599687949e-07	9.18493766448908
DUSP2	-0.789516666111803	1.03402177008956	-6.50414140654055	1.66081610098859e-08	5.65271978474192e-07	9.14995716503803
EMD	-1.34566761050131	1.99174964350753	-6.50232470895661	1.67268183215061e-08	5.67987090768232e-07	9.14297598184933
DNAJA3	-0.905354683038349	4.91049037417693	-6.49631230911435	1.71255625136145e-08	5.80521014410466e-07	9.11987394345585
PAQR6	-1.42410186854676	1.64564029950255	-6.48116634349791	1.81724468137015e-08	6.11774485259197e-07	9.06169314537015
TRMU	-0.750047785844917	2.51606608604096	-6.47384140469056	1.87013364665678e-08	6.27423433886067e-07	9.03356388837353
SLC39A7	-1.8674715078637	3.35260443959182	-6.47233340413412	1.88121055006564e-08	6.30060825768137e-07	9.02777353794636
SIVA1	-0.5308628679233	6.39368644743715	-6.466128146283	1.92748153172055e-08	6.44456410426633e-07	9.00394932913549
PKHD1	-0.692771502532405	1.45335297671669	-6.46419241971271	1.94214600501354e-08	6.48253265353157e-07	8.9965181909608
ADPGK	-0.716396132962289	1.89482245246798	-6.46336494281047	1.94844851520253e-08	6.48579802103099e-07	8.99334167463865
ACADVL	-0.669308289547626	8.25748717810196	-6.458514697151	1.98580167700578e-08	6.58207846077304e-07	8.97472398655946
ANKFY1	-0.8228308435262	1.5493245960678	-6.45496102720257	2.01362066976792e-08	6.65309777112357e-07	8.96108475791164
LZTR1	-1.20141993718414	1.91257546014289	-6.45049396802733	2.04914017873734e-08	6.75905783198664e-07	8.9439417442436
MUS81	-0.67096294372119	3.89517883194019	-6.44238318861878	2.11523222916468e-08	6.95364850101067e-07	8.91282074429482
IQSEC1	-0.691900289792855	1.09838232541673	-6.43704079061258	2.15991902572021e-08	7.04147977885792e-07	8.89232578763554
AGXT2L2	-0.970824680770784	2.88647496195129	-6.42747240741153	2.24231273172496e-08	7.29794573964904e-07	8.8556263210602
LETMD1	-0.863257351502172	4.13078258924558	-6.41843589723308	2.32299265641253e-08	7.53518150482714e-07	8.82097584063982
DKFZP586I1420	-1.58101514908266	2.13553198605186	-6.41795258046221	2.32738819786951e-08	7.53518150482714e-07	8.8191228110356
MLXIPL	-1.42561941851418	3.9524666944751	-6.41760137318861	2.33058745058197e-08	7.53518150482714e-07	8.81777630318211
HOOK2	-1.2430902292334	4.03344234228419	-6.41592248714608	2.34594142795167e-08	7.57232790738997e-07	8.81133973783824
C6orf70	-0.800940297748987	3.1330202942879	-6.41322862031813	2.3707881162752e-08	7.6273976292578e-07	8.80101254514099
SUN2	-1.60372527594743	1.26978118609026	-6.40751384676239	2.42436732034415e-08	7.77424368371571e-07	8.77910703031885
MOGAT1	-1.31969945477134	0.99619485497395	-6.40565596680665	2.44204390917327e-08	7.81489332947194e-07	8.77198628671514
SDR39U1	-0.725284241854976	4.2328105814913	-6.40335350001319	2.46412831962272e-08	7.85831037692885e-07	8.76316208733108
SEC24C	-1.02552239597625	0.704300254219451	-6.3924672445874	2.57126317596597e-08	8.16511497677491e-07	8.72144841927206
EEF1G	-0.558395107969302	9.08269320557062	-6.39198899295083	2.57607450091287e-08	8.16715658517569e-07	8.71961616696145
RDH13	-1.65509277520764	1.79558080972187	-6.39086171775957	2.58745058709613e-08	8.1899708163125e-07	8.71529751024541
PRKAG1	-1.16625598781299	1.38982066774899	-6.37697912122555	2.73171065698476e-08	8.56358510436837e-07	8.66212407301429
UBAC2	-0.982535014218423	2.5965160704286	-6.37462853142155	2.75691589520852e-08	8.6287944304825e-07	8.65312292570516
CHTF8	-1.50971607249597	2.48745917161665	-6.373168844097	2.77268421900672e-08	8.64975978463769e-07	8.64753363704627
COX2	-1.72292875042382	8.55449589103544	-6.3730820131718	2.77362503230274e-08	8.64975978463769e-07	8.64720116032121
STAB1	-1.09422401942908	1.12204008478511	-6.37176894267492	2.78789088656073e-08	8.64975978463769e-07	8.64217350022803
C8orf58	-0.506521824543905	2.17820652369285	-6.37164915439125	2.78919595003831e-08	8.64975978463769e-07	8.64171484849619
LOC100506159	-1.54512860832951	0.778513571378384	-6.36027972010397	2.91586674018384e-08	9.01113202530316e-07	8.5981903556529
FIS1	-0.881227870056816	5.31814622112301	-6.35846400430269	2.93661894803868e-08	9.06097244864911e-07	8.59124079043413
MZF1	-1.04570248329394	3.0978584870319	-6.35716151351313	2.95159572816703e-08	9.09286400974476e-07	8.58625580145326
GOLGA6C	-1.95001171882817	1.7919728012284	-6.35619894895603	2.96271258950111e-08	9.11278300880615e-07	8.58257192801906
SGSM3	-0.878717597179176	4.34157940260835	-6.33928162992553	3.16502647368313e-08	9.68943182794898e-07	8.51784431944835
FAM40A	-0.710644053832885	2.61287541628063	-6.33701870875832	3.19310945880372e-08	9.74495227824629e-07	8.50918863697469
MYL9	-1.54004331304649	2.54742567754395	-6.33492071724203	3.21936674899075e-08	9.7657252958281e-07	8.50116434455762
MCM3AP	-0.676768597735711	4.13431164600267	-6.32576213387374	3.33652541157527e-08	1.00573142136914e-06	8.46614109214895
SNHG11	-1.0665324517331	2.26119765603677	-6.31696280303274	3.45307525465088e-08	1.03767029853335e-06	8.43250096377007
FGFR3	-1.38774279642123	4.92769677771108	-6.31540118955885	3.47417783794507e-08	1.04241296139139e-06	8.426531823575
SUGP2	-0.999799077004055	2.01540440061274	-6.30246494536545	3.65398801568592e-08	1.09196126792295e-06	8.37709528001389
NPRL2	-0.9341906315993	3.59263725305116	-6.29377084793714	3.77999707636721e-08	1.12384647522402e-06	8.34388163037791
ZMAT1	-1.15924915489197	1.63638694311196	-6.29262866163927	3.7968690762854e-08	1.12715236078273e-06	8.33951887007658
L3MBTL1	-0.715073880548158	0.692445841573735	-6.28657980435595	3.88747555875674e-08	1.15230421516975e-06	8.31641695336297
C15orf59	-1.83619050074421	3.66121802887824	-6.27627625161025	4.0467842102564e-08	1.19771364096002e-06	8.27707572011386
HINFP	-0.522053140622424	2.89440065669457	-6.26795124005215	4.18022358115952e-08	1.23162587407005e-06	8.2452985448929
ACAP1	-0.738880110914087	1.26451344097346	-6.26206693911997	4.27716822383063e-08	1.2582966517945e-06	8.22284292745846
SERPINF2	-2.2275621698786	1.7840730558793	-6.25214101309119	4.44578389940397e-08	1.30398568773985e-06	8.18497350239558
TRIM41	-0.974218097756851	1.9222267402513	-6.25051869119174	4.47396361659947e-08	1.31028952376732e-06	8.17878519140842
MAGEC1	-0.859919433615664	0.403338670149277	-6.23694558266	4.71678448465512e-08	1.37115665293543e-06	8.12702391996032
EDF1	-0.541512837065924	7.3212057107986	-6.22664937974921	4.90966889704333e-08	1.41255716152379e-06	8.08777484903633
TTC31	-0.621629905322862	0.997692781428884	-6.22052201617137	5.02815170055542e-08	1.44240960862346e-06	8.0644238430644
DNAJB1	-0.9905252145442	4.37340804995537	-6.2179233769026	5.07925385692431e-08	1.45493890085845e-06	8.05452205481547
SEC16A	-0.873451258599696	2.54266141919009	-6.21295041443644	5.17848859433051e-08	1.4811989347258e-06	8.03557565091688
LIPE	-0.925217492850647	3.57160460980527	-6.20318147196751	5.37906366223452e-08	1.53186038276397e-06	7.99836652145944
DYNC1H1	-1.01316685620993	5.88155935629077	-6.20017484101635	5.44233351861008e-08	1.54762903672173e-06	7.98691702077568
CSRNP1	-0.780308237757938	0.875457880165015	-6.18987662055527	5.66469333848009e-08	1.60852661711363e-06	7.94770958533294
EZH1	-1.19035669966518	2.33754077228764	-6.1823905121976	5.83197126774638e-08	1.65362971127286e-06	7.91921727727931
PSMD13	-1.67037132084759	2.56331232057331	-6.17862819867812	5.91788232456454e-08	1.67556457204036e-06	7.90490064906576
TAF1C	-1.15703036602513	3.59476892366314	-6.17781250939322	5.93667331356827e-08	1.67845945501794e-06	7.90179697938065
TMCC2	-0.873824016608013	0.810225674800995	-6.17554615962758	5.98919446644015e-08	1.69065561864045e-06	7.89317406559167
ANKRD13D	-0.542387108756715	0.756763392790686	-6.17284055534101	6.05249916312268e-08	1.70383069113596e-06	7.88288079937725
NAT9	-0.590037870678635	4.63148186588297	-6.17028821886421	6.11282622920136e-08	1.71834439467349e-06	7.87317153366478
DOCK6	-0.959693652922609	2.09634837067234	-6.16149844085973	6.32518348221963e-08	1.76537492830668e-06	7.83974135374334
CTRL	-0.51789082414996	0.942110797934265	-6.15988681033824	6.36490643267209e-08	1.77393473307744e-06	7.83361297495158
PKD1	-0.749871685019382	1.18921766175255	-6.15217083027179	6.55854358419831e-08	1.82013519044189e-06	7.80427713857836
THRSP	-1.67533094255024	1.25561268498377	-6.15123141429651	6.58251438421145e-08	1.82162717980021e-06	7.80070607471526
FLJ45445	-1.69795391753496	3.98261883354276	-6.15033717128372	6.60541326871072e-08	1.82538592628842e-06	7.79730684238386
UPK3A	-0.715774020077858	0.376403921608087	-6.14968521727028	6.6221576568428e-08	1.82743570381015e-06	7.79482867794712
ATF5	-0.573359288681417	1.19957987606733	-6.14819899781211	6.66048640254748e-08	1.83542770865138e-06	7.78917957742825
ITGA7	-1.43378815403505	4.34172016653315	-6.1423458610369	6.81358762905577e-08	1.86711360022503e-06	7.76693484217159
GHRLOS	-0.599040530850486	0.888136250498576	-6.13380460907085	7.04328767827054e-08	1.92143941129373e-06	7.73448248573613
RPL4	-1.0796722163468	7.50143432713164	-6.13352031700161	7.05106383259426e-08	1.92143941129373e-06	7.73340249672505
SLC25A27	-0.824999938739851	0.695168278292735	-6.1238196681691	7.32156789544428e-08	1.98411451971563e-06	7.69655774504561
ATP1A4	-1.41826912217871	3.95130469606668	-6.12317604037897	7.33987541774325e-08	1.98632844005309e-06	7.6941136011537
RRNAD1	-0.710724137824161	3.65725797718495	-6.11834891226655	7.47863465985308e-08	2.01552804526137e-06	7.67578468465499
IDUA	-0.513757899945045	0.878020676290183	-6.10545512857479	7.8621638807758e-08	2.10729653783913e-06	7.62684231132356
ELMOD3	-0.944521407119079	2.70051029565149	-6.09760729452812	8.10508469420858e-08	2.15492726955433e-06	7.59706500069841
TBC1D14	-0.600507837579896	4.82183602526331	-6.0975825824812	8.10586126505152e-08	2.15492726955433e-06	7.59697124884488
NISCH	-1.06263089133664	3.53827510446495	-6.09322585178152	8.24393029237142e-08	2.18866295688934e-06	7.58044418029264
COPS7A	-1.07226913199084	2.36017404525428	-6.09012916173615	8.34348300495158e-08	2.21209556855232e-06	7.56869868249796
SH3GLB2	-1.24954643686373	1.57712873064687	-6.08066387688869	8.65522489810895e-08	2.28546929149122e-06	7.53280621107067
RPS5	-0.744024181829006	5.94384829705969	-6.07847286216006	8.72901719547003e-08	2.30185240795214e-06	7.52449971141366
RPL32P3	-0.792594954037861	0.777600521685048	-6.07774828714644	8.75355753333669e-08	2.30522113912185e-06	7.5217528814171
ENO3	-1.28392632372941	3.10511009172623	-6.07630341002993	8.80269790859867e-08	2.315050471452e-06	7.51627564839937
ANKRD36	-1.22809594187111	1.92204211826864	-6.07041095996072	9.00594904638636e-08	2.36216277999797e-06	7.49394173728807
CCBL1	-1.34417439604055	2.10856371728076	-6.06874241520032	9.06434369290343e-08	2.37136163976075e-06	7.48761844485277
ZNF500	-0.870955323415176	1.66783338664292	-6.06871726628075	9.06522670433728e-08	2.37136163976075e-06	7.48752314099276
ERVK13-1	-0.947365702247524	0.951419669035622	-6.06139365748409	9.32603096008e-08	2.43308821039744e-06	7.45977369434032
ZNF76	-0.928044278483028	0.904629834330538	-6.05796017125818	9.45085058059489e-08	2.45910379051256e-06	7.44676680298738
HRASLS2	-3.19449787142155	3.3789843800822	-6.04717905279062	9.85364900727331e-08	2.55036387053508e-06	7.40593664383654
TCF21	-1.55825929582443	1.65733328018372	-6.03582776383781	1.0296150198828e-07	2.65787181614805e-06	7.36296590988822
CIDECP	-0.680485127758874	1.35471504060283	-6.02729261016921	1.06417943470303e-07	2.74348258738639e-06	7.33066854630557
CLK2	-0.764299986901426	0.890989928748381	-6.02403753579297	1.07766220739278e-07	2.77459075288393e-06	7.31835412241543
ERRFI1	-2.20181902688889	4.66198256816805	-6.00557875073984	1.15738477856541e-07	2.96426666227871e-06	7.24855244139718
DLST	-1.88750335014667	3.4486340823519	-6.00269673020506	1.17034888112038e-07	2.98790021222899e-06	7.23765884152563
NDUFA2	-0.601802338682381	7.00811729345269	-5.99730525996027	1.19498878721341e-07	3.04070328673668e-06	7.21728335508715
KCNQ1OT1	-1.78376190895057	4.03966594938707	-5.99339504674737	1.21318007093535e-07	3.07899444686998e-06	7.20250867049787
MAN2A2	-0.599430126053106	3.80028635948723	-5.98899687796121	1.23396953456308e-07	3.12770570384145e-06	7.18589309967826
BAIAP2	-0.966118606532374	2.0178961344705	-5.98684194624336	1.24428403737004e-07	3.14977482483091e-06	7.17775321907773
HERC2P7	-1.10439557260939	0.885454824652384	-5.98497708056911	1.2532790773954e-07	3.16436816538765e-06	7.17070959948201
LOC729737	-1.19744238147805	1.52886791623499	-5.98093277659898	1.2730084650542e-07	3.20591964727597e-06	7.15543609057516
NT5C	-0.929277978267925	4.26369665170516	-5.98052615087916	1.27500905928414e-07	3.20683600751658e-06	7.15390059115042
ME3	-0.830318967474555	3.11849780030069	-5.97548765647303	1.300058371412e-07	3.26146525878044e-06	7.13487639715464
FER1L4	-0.922329141311054	0.770863786194811	-5.97266175909644	1.31432036669759e-07	3.29302799804423e-06	7.12420821390035
PDZD3	-2.4959647125607	2.65170374742704	-5.96174348109339	1.37089511088418e-07	3.40430264988006e-06	7.0830019903139
CYP2D6	-0.766956662417759	0.508975118975067	-5.96112431594779	1.37417473316837e-07	3.4074103498421e-06	7.08066579323115
FLJ35424	-1.06286877765397	0.877703763527163	-5.95955243893527	1.38253568007445e-07	3.42020474491144e-06	7.07473515547027
HSPA6	-1.01595493604562	1.04192200528715	-5.95716495965785	1.39533138568603e-07	3.44750666327194e-06	7.06572803427978
KIFC3	-1.77194281079004	2.45328347251908	-5.9455580607117	1.4592297510199e-07	3.58279304658308e-06	7.02195231712981
EVL	-0.916746421167756	3.1792418980295	-5.92052725020092	1.60706177533034e-07	3.90175481586709e-06	6.92762230902607
C1orf43	-1.17728707129612	4.77420089831455	-5.91732686246209	1.62700231812567e-07	3.9404025239847e-06	6.9155688657513
CHPF	-0.63577185524938	0.709878540147462	-5.91440827201511	1.64540060005501e-07	3.97513365682833e-06	6.90457821340607
SERPINB6	-1.3276650998255	2.28239344715988	-5.90040690736043	1.73656797356419e-07	4.1645748232611e-06	6.85187235886948
RAPGEF1	-0.553847121758376	0.732263558621294	-5.89107243999559	1.80010872612018e-07	4.3064139524875e-06	6.81675245615008
FNDC5	-0.740076914060148	0.723899408881723	-5.88996146292522	1.80782292912026e-07	4.31959446954308e-06	6.8125735018363
COQ10A	-1.00509438330972	2.30958327964474	-5.88783863372007	1.82265418742654e-07	4.34972758760636e-06	6.80458903099917
PDE7A	-0.880393905080827	1.05889860616791	-5.88634482442631	1.83316291692541e-07	4.36948431037952e-06	6.7989709107052
MAMDC4	-0.827615301926026	1.56306240730772	-5.88025777261111	1.87660826642621e-07	4.44062630001071e-06	6.77608180150404
SLC9A8	-0.621002777490232	1.4405664516496	-5.87934944589603	1.88317812160217e-07	4.45079721791933e-06	6.77266676337479
BRD9	-0.898057322631672	1.56611300743624	-5.87793599210093	1.89344683598846e-07	4.46967516355685e-06	6.76735287622595
MLL4	-0.941257090303947	2.05953484814235	-5.87660885558559	1.90313891002019e-07	4.48714809434725e-06	6.76236380826198
MAN2C1	-1.37250527039992	2.25028563752007	-5.86211589098481	2.01223123226607e-07	4.73297077236363e-06	6.70790035799803
OLFML3	-0.858254283666247	1.08066207589264	-5.85360147185553	2.07918465187291e-07	4.8513467603573e-06	6.67592062946583
RHOT2	-1.82574287572635	3.71391574850807	-5.84549568181812	2.14497195262218e-07	4.97354265890253e-06	6.64548733593243
DDX11	-0.811369100257264	1.29000333438025	-5.84009422071354	2.18995030014598e-07	5.06584371083355e-06	6.62521382010338
LOC84856	-1.46479388195636	1.26398911408157	-5.83811811104089	2.20663767431498e-07	5.09842593783649e-06	6.61779808169155
NUP85	-0.878678800480799	2.69758883869844	-5.83700659368847	2.21607918474284e-07	5.11420959560266e-06	6.61362719515718
LOC202181	-0.504674116925917	0.533108227616606	-5.83422871486948	2.23985036698268e-07	5.15691988722581e-06	6.60320435620418
RANBP10	-0.659922806356137	3.47466496402085	-5.82539510923011	2.31713208641756e-07	5.32234102803978e-06	6.57006891619694
HNF1A-AS1	-1.46392936416264	2.42906625712403	-5.82164311512232	2.35074982269623e-07	5.38692880422074e-06	6.55599909809395
CALCOCO1	-0.852219942960627	1.54776746987243	-5.81571992579022	2.40480632288407e-07	5.49597959392436e-06	6.53379246166612
FAM95B1	-0.786738188813138	0.577252790283383	-5.81550912283916	2.40675266247491e-07	5.49597959392436e-06	6.5330022547563
SEMA6C	-0.876644659988085	1.99702661012096	-5.8134305986744	2.42602728596055e-07	5.52711076904942e-06	6.5252112110229
LOC100129138	-0.523282581439954	1.82099021658049	-5.81099049658668	2.44884988071436e-07	5.57262667977195e-06	6.51606582633378
MMS19	-0.686905405130624	3.48815501830711	-5.79922054443935	2.56195437343997e-07	5.7896622882133e-06	6.47196755243189
ATG4B	-0.944447097854338	3.46483122856247	-5.7955806827083	2.59796711708394e-07	5.86428222638545e-06	6.45833517679267
ZNF789	-0.63851273468171	0.776536164121459	-5.79151236627155	2.63881193578798e-07	5.93596351985005e-06	6.44310093506206
CRY2	-0.535365898801937	3.79616510947283	-5.78987855220935	2.65539321376335e-07	5.95957837769361e-06	6.4369837865221
MPP3	-1.62313714393606	1.36406325694197	-5.78570621594049	2.69820665543555e-07	6.03271254802563e-06	6.42136437235981
SHANK3	-1.20346946305708	3.70137847703134	-5.77788240518737	2.78033776674341e-07	6.18333233414343e-06	6.3920839459013
C2orf40	-1.51900248099216	3.18060917077133	-5.77535221922866	2.80742411957388e-07	6.23649215133911e-06	6.38261717155183
SULT1A4	-1.26842495616959	4.32352970873035	-5.77318998054346	2.83077821627116e-07	6.27414452391412e-06	6.37452801112248
SNHG7	-0.901952571366086	0.801349591951712	-5.76900350899566	2.87654338235405e-07	6.36837451869637e-06	6.35886841791622
CYR61	-1.37650870564411	4.28078391222504	-5.76305715130402	2.9428075518008e-07	6.47847509690259e-06	6.33663146247453
NAP1L4	-0.97280994157304	2.00246382754571	-5.75718096300652	3.00977240117697e-07	6.61103931123996e-06	6.31466331445672
LOC497257	-0.92315699102843	1.4390326885345	-5.74665003904816	3.13357412335343e-07	6.85990143004065e-06	6.27530942878139
TTC18	-1.67552615893146	2.7157776071509	-5.74507330784185	3.1525386102185e-07	6.89371528906374e-06	6.26941898660112
LOC100131434	-0.579778908955295	0.712198462387728	-5.74149628179589	3.19598392651209e-07	6.97315290335762e-06	6.25605745014618
GAS6	-2.20879344403788	2.48599403515652	-5.72042077875196	3.46424510423131e-07	7.49171681315719e-06	6.17738132341487
MGC16121	-2.40064029457746	2.91569608971276	-5.71247434951025	3.5710708311006e-07	7.68879019711583e-06	6.1477386439945
AGPAT4-IT1	-1.36569188886765	1.22377287866926	-5.70543108779074	3.66847345164152e-07	7.88118424758906e-06	6.12147513505085
TRPV1	-1.26397129208654	2.55422180047079	-5.69049872853012	3.88374551285995e-07	8.29817075610305e-06	6.06582560983389
PLCXD1	-0.801495473129182	0.976933017681471	-5.6811975295885	4.02409826637161e-07	8.5700171014151e-06	6.0311839466887
SCNN1D	-0.936818992130461	1.17455882884333	-5.6763872919695	4.09863832026655e-07	8.70039226532854e-06	6.01327516234263
RTEL1	-0.524180500996382	2.48996160414338	-5.66772047259905	4.2364003964212e-07	8.95112179244614e-06	5.98101953713094
KIF12	-1.64786155459021	2.48953469107723	-5.66752273598511	4.23959629632523e-07	8.95112179244614e-06	5.98028378543231
RPL10L	-0.571459201739619	7.09779245737358	-5.66681267261712	4.25109228133798e-07	8.96573208484984e-06	5.97764179727431
CRYGS	-0.966814357185985	0.853349663721793	-5.66438647542126	4.29060554665857e-07	9.02962776323109e-06	5.96861520510281
PDRG1	-0.536551210609723	3.81754671852119	-5.663211954482	4.30986405380318e-07	9.0604255800607e-06	5.96424585268561
NOP2	-0.592959936565268	1.50318677182142	-5.66055393046559	4.35376336787845e-07	9.12334606062486e-06	5.95435870397818
ZNF32	-0.742433173417238	1.40707649049043	-5.64487740339769	4.62180646569943e-07	9.58254540555015e-06	5.89607463598958
C14orf79	-0.717001773737584	0.889624266420075	-5.64218124590466	4.66952190572874e-07	9.66102879608693e-06	5.88605547039601
IRX1	-1.03558675346363	1.13738265033786	-5.62913808344945	4.90731437382446e-07	1.00890881979373e-05	5.83760647534537
RORC	-0.858099896727488	1.26789570114822	-5.62028085481773	5.0755721292625e-07	1.03805516418205e-05	5.80472573525843
RGL3	-1.35543646406863	3.95612954533129	-5.61964864057516	5.08779767071089e-07	1.03947048761458e-05	5.80237937036765
HERC2	-0.623402758472868	2.00233873635909	-5.61414639907918	5.19543365062207e-07	1.06035553663165e-05	5.78196208611484
C12orf47	-0.534547710489659	1.29873858572105	-5.6062529042408	5.35378609335885e-07	1.0892703107703e-05	5.75268230479164
ABCC10	-0.606997343882044	1.27549722535885	-5.60162041557365	5.4489288463056e-07	1.10290147609159e-05	5.73550469336206
SIAH2	-0.544351013944818	1.05285417253784	-5.59819155813676	5.52042476412059e-07	1.11506889075685e-05	5.72279307395195
MTFP1	-1.23264421580225	2.31539384963266	-5.58951844663443	5.70543140394378e-07	1.14888507191645e-05	5.69065052899865
ProSAPiP1	-1.11770614546373	2.45682810743562	-5.58736178188718	5.75237777819003e-07	1.1559624390572e-05	5.68266034532469
TBCB	-0.936598339688044	4.45933258427388	-5.58708783100831	5.75836839030968e-07	1.15598065441944e-05	5.68164545924078
WRAP73	-0.743526741533501	1.73180403685171	-5.57832370442676	5.9533028084232e-07	1.19023532576975e-05	5.6491858583258
IGLON5	-0.952396569659546	0.829494513907089	-5.57498524416337	6.02925932422051e-07	1.20174240019789e-05	5.63682544695465
ABCC8	-0.500163811193608	0.591540739759737	-5.57159818891384	6.10729917448904e-07	1.21482550990623e-05	5.62428749637034
PARVB	-0.819345049349937	1.0849979385803	-5.57115572966113	6.11756707697418e-07	1.21563379045796e-05	5.62264981075835
AHSA2	-2.07119042255057	3.71530758904357	-5.56608854167707	6.23638062205179e-07	1.23548438349708e-05	5.60389742709846
ARHGEF16	-0.750687816659821	4.7289712300898	-5.54817479148623	6.67496666601116e-07	1.30651969917239e-05	5.53764654034919
INPP5J	-1.06727775681809	1.29167921152332	-5.54183894533093	6.83726602120072e-07	1.33345537507212e-05	5.51423080784331
DHX16	-0.617825174941257	2.85209524547439	-5.54088356845336	6.86207459793043e-07	1.33646747114564e-05	5.51070071195594
COMMD5	-0.623907527043357	4.26480163963946	-5.52841734449339	7.19404806455606e-07	1.39419370651678e-05	5.46465620866513
ARHGEF10L	-0.501799841911396	6.22755587764334	-5.52537403844278	7.27746825588624e-07	1.40480232056728e-05	5.45342070488178
RBM5	-1.2092680629442	4.65240356349178	-5.52115155814259	7.39479391887949e-07	1.42324358794308e-05	5.43783514727713
DKFZP434F142	-1.30692308137836	2.29000996657163	-5.51796150855701	7.48466840178902e-07	1.4377167450613e-05	5.42606294140162
ERF	-0.871045863983499	1.28897449386462	-5.51350861846855	7.61192620275827e-07	1.46072938384567e-05	5.40963417715489
MICAL1	-1.20013212708883	2.52019545305957	-5.50595967578139	7.83256025717811e-07	1.49283417430828e-05	5.3817924980826
RETSAT	-1.77583376026972	2.88258027810452	-5.50266859386979	7.93071312985578e-07	1.51007252043989e-05	5.36965836539814
GRB7	-1.00656196045939	3.18675618830733	-5.49866475050623	8.05176067097539e-07	1.53014691393231e-05	5.35489949554884
KIAA0895L	-1.58887708458305	1.64672327039263	-5.49645844432685	8.11924063314224e-07	1.53998336616801e-05	5.34676816551801
DAAM2	-0.854528480849851	1.53655719997743	-5.49034073636763	8.30928300177822e-07	1.56994968036491e-05	5.3242269813846
MED15	-0.817129462908302	1.55996410133454	-5.48294372316555	8.54493388650286e-07	1.60981624652164e-05	5.29698311812167
TDRD10	-1.16760785668819	0.924802504644425	-5.47441165104641	8.82494039589936e-07	1.6561978656787e-05	5.26557378598545
LOC100507311	-1.52787445102147	1.71254782773143	-5.45975709659711	9.32714674468445e-07	1.73713675065211e-05	5.21166348350056
UROD	-0.634961950667974	6.1776733039992	-5.45874811133286	9.3627432851914e-07	1.7396370535066e-05	5.2079534591637
LOC100170939	-1.54532050446865	3.52774267831058	-5.44470405954139	9.8723443796197e-07	1.81623327164215e-05	5.15633751132285
ZNF768	-1.74202658068257	2.31184588919732	-5.43534614410008	1.02269888554514e-06	1.86919209556773e-05	5.12196927640206
REN	-2.35106525636781	1.6042981657279	-5.43292277489875	1.03208584059792e-06	1.88108445347302e-05	5.11307237013683
IGFBP4	-1.6890602096092	3.17271461060702	-5.43125664907744	1.03858882707727e-06	1.89095837962592e-05	5.10695630671192
ACACB	-0.625630387841755	0.864392500749432	-5.42879878485663	1.04825582919768e-06	1.90523900384695e-05	5.09793506581089
MRPS26	-0.598516710147036	6.13030644137996	-5.42770181945441	1.05259887162302e-06	1.90958978626944e-05	5.09390925674469
ILF3	-0.616542013429767	3.17238526991853	-5.42350139287571	1.0693935794354e-06	1.93826349693596e-05	5.07849644882751
PSAP	-1.33840175957497	5.08556123365788	-5.41900910169182	1.08764762762294e-06	1.96952679926212e-05	5.06201717523767
TTC4	-0.639894542782499	0.94338493958822	-5.41552092190978	1.10203308187224e-06	1.99189429641354e-05	5.04922453426934
TMEM101	-0.780687408288605	3.48295513729248	-5.40900745076653	1.129398844018e-06	2.028426084083e-05	5.02534438526859
NOS1AP	-0.560623227743948	0.493853198200927	-5.40874231470763	1.13052686358324e-06	2.028426084083e-05	5.02437253268348
ADC	-0.528648721413609	1.39557562596094	-5.39007530725537	1.21280028658066e-06	2.1543423404329e-05	4.95598998438164
C16orf48	-0.652836823166668	4.02155062212508	-5.38448942503668	1.23854710518338e-06	2.19410971354955e-05	4.93554314912514
LOC100527964	-1.66611200297255	2.17129969690957	-5.38027160744494	1.2583443282255e-06	2.22515707788107e-05	4.92010890581805
NUDCD3	-0.943282908605732	2.01800991515244	-5.37945904716605	1.26219391662515e-06	2.22995179517011e-05	4.9171359887772
PPP1R26	-0.869552728676516	2.80135840379741	-5.37592292020844	1.27908225653206e-06	2.25775303173267e-05	4.90420016399699
ZNF384	-1.04031709480225	2.58646246801564	-5.37214273456984	1.29738245616363e-06	2.28593655248327e-05	4.89037479557715
DFNB59	-0.585688790637181	0.962182227302412	-5.37174732767022	1.29931149297816e-06	2.28727853386532e-05	4.88892885941208
LOC653075	-1.20328357068002	1.28272634055419	-5.36861949956693	1.31467087277502e-06	2.30809555647679e-05	4.87749222759719
ARF5	-0.912552456074005	3.91770226893244	-5.3646627619306	1.33435714450965e-06	2.34056038785834e-05	4.86302808864577
CPSF1	-1.14367214786645	1.59069278689165	-5.36323841753769	1.34151465330289e-06	2.34681219662175e-05	4.85782220694326
MAST3	-1.14681779117666	1.39240514602057	-5.36223065717347	1.34660160921178e-06	2.35322172760913e-05	4.85413920337886
C9orf37	-0.857721050749184	1.50790558255097	-5.35538266637748	1.38167563496339e-06	2.3999264819005e-05	4.82911866579758
HEXDC	-1.04581928267124	2.1739887248324	-5.35387162114665	1.3895352655957e-06	2.4093065892758e-05	4.82359926226088
RASSF4	-1.74143828334075	4.51165045648924	-5.34887123413855	1.41585986553747e-06	2.45278004822949e-05	4.80533822243703
OGFOD2	-1.26442272800063	1.69945616417407	-5.33737148840475	1.47827861933078e-06	2.55188660692053e-05	4.76336483258462
ANP32D	-0.684406075622735	0.729597981545933	-5.33499430108462	1.49151566934937e-06	2.56569504034787e-05	4.75469222239643
FAM98C	-0.72184306965925	2.2689807149286	-5.33138077873101	1.51186097844923e-06	2.59841159217157e-05	4.7415117563457
LENG8	-1.31271070716539	2.37476584440212	-5.32872221214321	1.52700384785236e-06	2.61754911557055e-05	4.73181655275914
FLJ43663	-0.694410423082179	0.864432017947147	-5.32639581813917	1.54037717115401e-06	2.63816520230949e-05	4.72333411866629
LMO4	-1.12013454008367	2.78842704900953	-5.32151836401548	1.56879081721268e-06	2.67746676669408e-05	4.70555435822367
HOXD4	-1.03854941989878	3.25850522202498	-5.30719219860153	1.65526582693912e-06	2.81036597462895e-05	4.65336490202113
GUSBP3	-0.70445089696111	0.578598625501255	-5.30098149105321	1.6941973430192e-06	2.86158694325648e-05	4.63075530261667
IDH3B	-0.561578066051525	4.82348760268284	-5.29736807952173	1.71726118354631e-06	2.89306090878959e-05	4.61760534163719
THAP3	-0.789334757366747	2.45545342946289	-5.29486490229429	1.73341951799202e-06	2.91777393608399e-05	4.6084976509222
NPFF	-1.23971595803186	1.58908041092522	-5.29243845679058	1.74922536258191e-06	2.94185171923324e-05	4.59967062798751
NDUFAB1	-0.590312715041274	5.80819949983515	-5.29150494456278	1.75534396972674e-06	2.94961015427581e-05	4.5962750482681
FAM156A	-1.39833849362894	4.14480812302523	-5.28922062029807	1.77040532398237e-06	2.96449132569065e-05	4.58796690592759
PYROXD2	-0.77102391173728	1.74635825108987	-5.28486898005353	1.7994500381769e-06	3.00311964207836e-05	4.57214347926417
ANO9	-0.809008594710747	0.93714996588173	-5.27785936777819	1.84722433377678e-06	3.06977662185652e-05	4.5466650760959
CYHR1	-0.566808956832288	4.0791644611348	-5.27492589071568	1.86758612270244e-06	3.09524781884519e-05	4.53600617981768
LAT	-1.45084818468025	2.18533610330396	-5.27410179924328	1.87334592565639e-06	3.10003941903595e-05	4.53301220153192
ACTR1B	-1.1492352803308	3.11216030552887	-5.27147562006353	1.89181789342831e-06	3.12796523088109e-05	4.5234722580418
PRPF31	-0.639210431676513	4.09965540831893	-5.27070677330085	1.89725963300098e-06	3.13431770568197e-05	4.5206796483424
PRKAB1	-0.709376415752561	3.07477631326026	-5.26307701318853	1.95210335367383e-06	3.21309792507712e-05	4.49297485671536
SH3BP5L	-0.546383357743693	3.97722759669593	-5.26293396754364	1.95314634245233e-06	3.21309792507712e-05	4.49245557695668
C16orf7	-0.578097752792886	3.51188719046835	-5.26213338586211	1.95899375477039e-06	3.22001381184701e-05	4.48954942617696
INE1	-1.23574006737044	5.47763373305937	-5.26150867582086	1.96356857145175e-06	3.22482808218392e-05	4.48728181058232
PILRB	-2.53944082521047	4.25578526497041	-5.25907620209947	1.98148220707383e-06	3.24337350736821e-05	4.47845319000905
GABARAPL1	-0.889843820278806	4.78341593253881	-5.25775545195226	1.99127596210034e-06	3.25668363317462e-05	4.47366017791019
KLF9	-1.02188285259342	6.69927690248033	-5.25730742655539	1.99460901085406e-06	3.25941404083934e-05	4.47203439078239
DHRS11	-1.000488204502	1.72524447080056	-5.2544147270563	2.01626154529292e-06	3.28930994645497e-05	4.4615386358543
PELP1	-0.806952169708867	3.50314361920123	-5.25182051299719	2.03587645392476e-06	3.31567789075533e-05	4.45212769999224
ZNF335	-0.752559809670509	1.58568125235394	-5.25155972524193	2.03785863087615e-06	3.31567789075533e-05	4.45118174434439
LOC100131541	-0.920249643376715	0.989418947127663	-5.25031549303416	2.04734187437235e-06	3.32341088190368e-05	4.44666877788934
PMS2	-0.502200142333892	1.44864985740238	-5.24856291119593	2.06077333251135e-06	3.33968005822124e-05	4.44031263988091
LOC441124	-1.84889961068233	4.03706376972021	-5.24578966518279	2.08220430181919e-06	3.36605848890622e-05	4.43025642892424
NLE1	-0.602338226615748	3.35669968462928	-5.2431699557118	2.1026501067642e-06	3.39071798698197e-05	4.42075876666609
IRF3	-1.03935326971974	2.50291021027247	-5.23243817030174	2.18848930900057e-06	3.51179942925866e-05	4.38186939638652
AMT	-1.0323817895115	4.07887686969575	-5.22994915571059	2.20888520178176e-06	3.53873162375388e-05	4.37285403771
HAUS4	-0.750884854380291	1.34675218492564	-5.22828785202034	2.22260245980487e-06	3.55298521143917e-05	4.36683758432145
C20orf194	-0.65729094274236	1.83561594242311	-5.22819312938026	2.22338709743801e-06	3.55298521143917e-05	4.36649456530282
LCE2C	-0.779090697129068	1.51539059952382	-5.22777555894446	2.2268493031426e-06	3.55298521143917e-05	4.3649824453877
PRPF3	-0.525353887482345	1.31662401225256	-5.22407373625864	2.25777506450886e-06	3.58973386801171e-05	4.35157924850859
CCDC142	-0.773964975068952	1.5815731044325	-5.22392309658503	2.25904244335142e-06	3.58973386801171e-05	4.35103390202662
MADD	-1.09493057903775	3.6700004997397	-5.22353615781312	2.26230108875534e-06	3.59199880324014e-05	4.34963313125915
C17orf90	-0.619804122207794	4.03468639580162	-5.21739230839301	2.31466596624433e-06	3.65735889327623e-05	4.32739675262793
LLGL2	-1.34049027119192	3.37950497131943	-5.21407717529796	2.34341460287215e-06	3.69261903838721e-05	4.31540238384996
P2RX1	-0.613102223304581	0.37613470074665	-5.21388262915958	2.34511256120384e-06	3.69261903838721e-05	4.31469859179089
ARHGEF25	-0.634201071045526	0.526424500810555	-5.21373467472418	2.34640468677185e-06	3.69261903838721e-05	4.31416335692468
TMPRSS5	-0.727711409080404	0.630407487946421	-5.21282299707516	2.35438207485936e-06	3.7021996783884e-05	4.31086542877923
NASP	-1.20853104076105	2.66285454199259	-5.20697238331224	2.40621486038956e-06	3.77764164740485e-05	4.28970640173601
C21orf2	-1.05989510748034	1.58408731635346	-5.20406603800829	2.43237883271285e-06	3.80956022936394e-05	4.27919878025317
MARVELD3	-0.795133351945696	2.59790663750604	-5.2032659704343	2.43963030567468e-06	3.81786554146038e-05	4.27630659737985
NINL	-0.89991451290939	5.4097224980154	-5.19537625795357	2.51228744237152e-06	3.92217114409443e-05	4.24779486215933
PRR22	-0.552557222874995	0.813345565308428	-5.19309478138559	2.53369151847051e-06	3.94929339072337e-05	4.23955313555245
NUDT16L1	-0.731035908241593	4.92520778281721	-5.19099423070565	2.55355668742478e-06	3.97393456526717e-05	4.23196620471518
HARS2	-0.599288257291499	3.79177568117037	-5.17918688690112	2.66810289997705e-06	4.11299292834385e-05	4.1893411741979
ECHDC2	-0.597166110042572	7.483915701057	-5.17855033264675	2.67441976853278e-06	4.11948950667159e-05	4.18704423220537
GGT8P	-1.70102750390041	2.04006932424921	-5.17587222754383	2.70115747313476e-06	4.15414272928803e-05	4.1773817358394
HSBP1L1	-0.742022419190342	2.17640193769183	-5.17490734504601	2.71085493167497e-06	4.16578671971041e-05	4.17390094451286
SLC28A1	-1.5717733427177	1.71609964975278	-5.16808405656878	2.78041529106924e-06	4.25266797797968e-05	4.1492931511718
DDOST	-0.73014297232873	5.31526530980282	-5.16711418622713	2.7904440443123e-06	4.26135387063218e-05	4.14579637626673
MGC34796	-1.06459449932552	2.00631850468243	-5.16105667912489	2.85388988550236e-06	4.34132488560929e-05	4.12396229382305
VPS39	-0.828180580911808	1.38687046764612	-5.15653310494114	2.90219213116252e-06	4.40113393389066e-05	4.10766362290122
PHLDB1	-0.835180294123931	1.40010288154031	-5.1552983050719	2.91551620209236e-06	4.41294493776779e-05	4.10321552837512
ZNF284	-0.804329359791475	1.80103057235162	-5.15518540388996	2.91673745440172e-06	4.41294493776779e-05	4.10280884715358
DPY19L2P4	-1.12079461178107	1.45187744885806	-5.15446187786421	2.92457578028592e-06	4.42138991227948e-05	4.10020271609666
DHX38	-1.35683312037469	1.79578584428661	-5.15406300365097	2.92890583624045e-06	4.42452213180101e-05	4.09876603662991
TCL1B	-1.33926721467687	1.39297230325255	-5.14613817157136	3.01625325943446e-06	4.53733278524068e-05	4.0702309630779
TPCN2	-1.40737178878366	1.36882107291111	-5.14543089130398	3.02417218998542e-06	4.54163106835701e-05	4.06768506980711
PMF1	-0.8612528818438	3.72858819815925	-5.14516035775551	3.0272065668165e-06	4.54163106835701e-05	4.06671130547791
ABTB1	-0.596260511738126	2.84057175236882	-5.14237549607819	3.05861675811101e-06	4.58511691979105e-05	4.05668856279081
RPL37A	-0.661063395014697	8.73143070657162	-5.1416947651016	3.06634323716215e-06	4.59318524814357e-05	4.05423892453233
EHD3	-1.53031215192854	1.43189348432455	-5.13767809675015	3.11232549442478e-06	4.65494606200493e-05	4.03978733211012
QTRT1	-1.09584570828106	1.6367226750209	-5.12850113195029	3.21993949127044e-06	4.78666725739467e-05	4.00678590578102
TNFRSF6B	-0.852574496647176	1.48541403359004	-5.12771651586526	3.22930816893751e-06	4.79332082984792e-05	4.00396539859604
ARFGAP2	-1.22998503638099	1.44579413378896	-5.12638502684688	3.24526808387946e-06	4.81336393394778e-05	3.99917939797781
UBAP1L	-0.815363742019998	1.5352681127315	-5.12583649848515	3.25186554342681e-06	4.81950087688059e-05	3.99720786848957
NIT1	-1.43169292782163	3.33439700148396	-5.1251205688735	3.26049625786391e-06	4.82863969616989e-05	3.99463478621569
FAM3D	-1.20192982358429	1.42509395460923	-5.1236255917885	3.27859121313779e-06	4.85177021442664e-05	3.98926222441867
MAVS	-1.05150839902485	3.44829573313266	-5.11580638389904	3.37485304880118e-06	4.98668897323993e-05	3.96117196738196
LOC100289230	-0.874697721592752	0.930788438353181	-5.11450293438813	3.39116750051578e-06	5.00701920403962e-05	3.95649099524708
C8orf60	-0.689095513164458	0.647976475742695	-5.11102753620465	3.43504646230077e-06	5.06417346394726e-05	3.9440123611459
FTSJD2	-1.12559048833083	1.98130416812338	-5.10646661735162	3.49347784704012e-06	5.13182500465328e-05	3.92764113875942
KCNA5	-0.592811526928875	0.516608923735149	-5.10642381456439	3.49403080498519e-06	5.13182500465328e-05	3.92748752713597
SMTN	-0.932466747075125	2.13392492969297	-5.10032714366373	3.57367659621819e-06	5.24094652318137e-05	3.90561282089893
KLC1	-0.98627323735513	3.2774678850348	-5.09975049871501	3.58130144032414e-06	5.24750380605532e-05	3.90354436466282
RGMA	-0.574643941021221	0.677813403073616	-5.09834555330763	3.59994566192189e-06	5.255867015949e-05	3.89850513570573
LOC202025	-1.00534456784794	0.897044181244314	-5.09668191891634	3.62214609192731e-06	5.27916796602292e-05	3.89253875341532
ENSA	-0.726984208032988	2.18215190385084	-5.09654429526707	3.62398862568307e-06	5.27916796602292e-05	3.89204522060235
DES	-2.69587964172078	1.59378867731148	-5.08906835486218	3.72547323519663e-06	5.41894558999314e-05	3.86524361556903
DALRD3	-1.06970783941779	3.31172002258422	-5.08472958749043	3.78564568185812e-06	5.50238544841588e-05	3.84969605645407
NGRN	-1.60128173604811	3.00204241345808	-5.08409352717441	3.79454675417661e-06	5.51123458521737e-05	3.84741723609088
RAF1	-0.530549045665145	3.60342093289918	-5.07951450073102	3.85923528929931e-06	5.59275125911549e-05	3.83101524193615
TSR2	-1.33775778721846	2.45755887792852	-5.07446034055102	3.93189360143963e-06	5.6812382988943e-05	3.81291813858521
TRO	-1.30637291423345	2.87901635941975	-5.06652596240724	4.04867533747864e-06	5.81993366744087e-05	3.78452248953742
ERCC3	-0.585979351222313	2.14687495904832	-5.065481581398	4.06429840892072e-06	5.83509403807796e-05	3.78078616548911
MBD6	-0.818672476819132	2.89996331172572	-5.06469641789784	4.0760827596537e-06	5.8426180994896e-05	3.7779774072096
C14orf118	-0.59405316190193	0.549305851050899	-5.06447806851156	4.07936587561975e-06	5.8426180994896e-05	3.77719633882323
UCKL1	-0.890282527106718	1.31159241245945	-5.0635234370752	4.09375028959892e-06	5.85893713835732e-05	3.77378163745379
CSPG4	-0.871338530007974	0.923544816441812	-5.0566027867701	4.19953022238841e-06	5.99281832827794e-05	3.74903428088262
NPIPL2	-0.986405864448526	3.8678447692113	-5.05052594555514	4.29462177662844e-06	6.11534820640745e-05	3.72731546216967
ASCC2	-0.82079993356769	1.30685784837652	-5.05051734228326	4.2947578890505e-06	6.11534820640745e-05	3.72728472124076
NPM3	-0.791153844568703	3.36780428599703	-5.04941535186368	4.31222753817214e-06	6.12686542098672e-05	3.7233472991568
MAGED2	-1.42600508757534	4.6312048016624	-5.04862899180396	4.32473618112699e-06	6.13640521765169e-05	3.72053783841607
SIRT7	-1.23195337248345	2.57704551158749	-5.04852195478434	4.32644157215509e-06	6.13640521765169e-05	3.72015543647934
RPS19BP1	-0.993914064777258	5.35280932988622	-5.04840299641621	4.32833767712685e-06	6.13640521765169e-05	3.71973044799224
LOC100506990	-0.969337743843692	3.34722740727211	-5.04758051668499	4.34146970432562e-06	6.15057237287432e-05	3.71679218213398
TH1L	-1.16140920440358	2.59093528701363	-5.04615906930674	4.36425732887988e-06	6.16058313002474e-05	3.71171458964992
TTC15	-0.502939827594374	2.51672400982569	-5.04339269916668	4.40894283595297e-06	6.21023846044762e-05	3.70183441085613
LOC100233156	-0.505928102106959	0.615399317830417	-5.0343397682135	4.55833787897921e-06	6.39309334737578e-05	3.6695168597923
BABAM1	-0.672561835265643	3.85944727514769	-5.03177462739775	4.60156456950197e-06	6.44449282417813e-05	3.66036397386652
CWC25	-0.518272864684505	1.68125476797275	-5.02888612883087	4.65072195003338e-06	6.49476800905232e-05	3.65005955011639
ZYG11A	-1.14788667160375	1.14475547612006	-5.02722850454685	4.67916424275958e-06	6.52518612159348e-05	3.64414722771117
DDX17	-0.889739787797893	3.278843278164	-5.01232648746762	4.94264426847518e-06	6.84390312029924e-05	3.59103112658826
MICA	-1.13863662681933	2.23514811304789	-5.00981672220329	4.98842870497149e-06	6.89755000822205e-05	3.58209175175859
CLTA	-0.559647873153565	6.67098299977841	-5.00488202748661	5.07966644189863e-06	7.00393417284447e-05	3.56452051010399
FAM27E3	-1.31537208773602	2.07583536374729	-4.99631016554125	5.24205855811433e-06	7.18737951918363e-05	3.53401507139955
SORCS1	-1.38615003055021	1.01000088329665	-4.99462600413035	5.27455794646239e-06	7.21175253629014e-05	3.52802402116846
LOC220729	-1.42071825104408	2.87189754634438	-4.99338521231955	5.29862794810648e-06	7.23536892036069e-05	3.5236106962981
WDR59	-0.665732134940606	2.88278645281528	-4.992469367403	5.31646340912309e-06	7.24881472337848e-05	3.52035345187895
PREB	-1.15354061967253	4.06247308571102	-4.99151974418936	5.33501885662608e-06	7.26905594282856e-05	3.51697633299992
CERS5	-0.626891760162754	0.933164943015988	-4.98943428600232	5.37599148127747e-06	7.31438878995721e-05	3.50956080368884
PANK4	-0.758963636097734	1.1300195623328	-4.98925695170234	5.37948973936014e-06	7.31438878995721e-05	3.50893029240824
OXA1L	-1.07556109170796	3.24535150576551	-4.98467557870097	5.47064394360203e-06	7.4177388779927e-05	3.49264444468587
PROCA1	-0.646631650588329	1.27507159517684	-4.97910844645903	5.58345188309356e-06	7.55501192993454e-05	3.47286273850879
PTPRG	-0.667426254324402	1.41804897893536	-4.97885110301839	5.58872127951336e-06	7.55692312142894e-05	3.47194854035305
CEBPE	-0.749427194269763	1.08079052809227	-4.97114938783074	5.74869915878567e-06	7.75184188699846e-05	3.44459768772077
SLC35B2	-0.911869015274793	4.27180109489852	-4.97088437188383	5.75428316715583e-06	7.75403508212409e-05	3.44365685761182
ATP1A2	-1.37445957812841	1.92658107992306	-4.95145261609302	6.17854017028713e-06	8.26321758064408e-05	3.37472931815041
ORM1	-0.769030476462836	0.617175224086764	-4.94731719382876	6.27271015814383e-06	8.36366432941484e-05	3.36007486840353
AMPD2	-1.09885783758463	2.35209868856737	-4.94721786194422	6.27498931467351e-06	8.36366432941484e-05	3.35972293498664
NT5C3L	-0.78276755414671	1.26761804293156	-4.94661607302797	6.28881464443315e-06	8.37639329220794e-05	3.3575908568398
TBRG1	-0.957882161585652	2.20475225522108	-4.94499696793675	6.32615990659764e-06	8.42041107676409e-05	3.35185506870605
CNPPD1	-1.27447002500829	2.35362372981198	-4.93978087153388	6.44795529473985e-06	8.55926748576137e-05	3.33338205735897
ZMYM3	-0.716679684590747	1.31770474768274	-4.93620972079017	6.53266362272693e-06	8.65997823816568e-05	3.32073941148312
GOLGA8F	-0.522358557512999	0.536943650366584	-4.93377953464434	6.59093068428578e-06	8.70189386099806e-05	3.31213822746506
TBXAS1	-0.504141996213807	1.31277476633751	-4.93251508839658	6.62144865567712e-06	8.73387515671003e-05	3.30766366496456
CCT7	-0.564247164408503	5.73075685837229	-4.93240678454357	6.62406904653249e-06	8.73387515671003e-05	3.30728042689294
FAM73B	-0.602506189160509	1.4029784705921	-4.92994672484139	6.68386417065056e-06	8.80678888335954e-05	3.29857635035797
GNRH1	-0.777478284004739	0.692494794396504	-4.9241731993692	6.82628269664656e-06	8.98236110647388e-05	3.27815591395183
EEF2	-1.68032306229637	6.90089639203369	-4.91891868240555	6.95848050444658e-06	9.14403142344882e-05	3.25957996194221
STRADA	-0.624793805598204	1.71417083506302	-4.9186965421801	6.96412422571573e-06	9.14531407201397e-05	3.25879482912975
SNX22	-1.02179041603663	2.57041842996441	-4.91371658639104	7.09182936425222e-06	9.28811582445146e-05	3.24119761254689
CEBPD	-0.790296481494528	6.3531752279904	-4.91129357807142	7.15479152989346e-06	9.35806611783729e-05	3.23263838579411
RPL3	-0.755336902826842	9.20350014929674	-4.90918107327667	7.21013184842158e-06	9.41787422040826e-05	3.22517747080179
SDCBP2	-0.50925315382585	0.874677588502642	-4.90727348826153	7.26046413188251e-06	9.47099026204887e-05	3.21844146206469
DOM3Z	-0.640070594812573	2.50628480200435	-4.90672688455323	7.27494979401837e-06	9.48273851661596e-05	3.21651151637133
ATG16L2	-1.68228794703256	3.22536804798613	-4.90656859029267	7.27915006838687e-06	9.48273851661596e-05	3.21595262886702
KAT8	-0.85424066786633	1.77313474209263	-4.90471050782235	7.32863149582107e-06	9.54085560781543e-05	3.20939289529804
ILDR1	-1.85764375134187	8.66337876098634	-4.90248559401106	7.38831540305924e-06	9.59942066924003e-05	3.20153950179057
PI3	-0.866263974509481	0.864932983135357	-4.89655064721136	7.54986065395546e-06	9.78336109741729e-05	3.18059805347285
NANOG	-0.940592776172275	0.866939994445766	-4.88231414066909	7.95160325199793e-06	0.000102503074548157	3.13040885867521
HMGCS2	-1.61096414350144	2.14339660563336	-4.87964872284036	8.02911209111679e-06	0.000103360310907524	3.12101920464885
RAB11FIP3	-1.82689004932134	5.93663046978641	-4.87665052511568	8.11718232631134e-06	0.000104356924750274	3.11045988160856
FLYWCH1	-0.584995915934862	1.42810570322254	-4.86919181393856	8.34040165010021e-06	0.00010694600100158	3.08420326403815
SNRNP200	-0.544224238115363	5.58883897084613	-4.86831244364764	8.36711168798317e-06	0.000107218325246994	3.08110879404049
BLVRB	-0.908755226336372	4.49444021137386	-4.86802617574194	8.37582486019485e-06	0.000107259827768495	3.08010148049726
EWSR1	-0.72135291995484	0.922333021920683	-4.86475638317508	8.47598037527302e-06	0.000108400707240682	3.06859762042392
POLR2C	-1.10067178768565	3.27317686408775	-4.86298517881794	8.53072195626196e-06	0.000109029638153321	3.06236752534897
PRMT5	-0.974370605172121	2.92698221658861	-4.86188505607698	8.56489691060469e-06	0.000109395062040077	3.05849841062892
CXorf40B	-0.651406619937593	4.36927313811245	-4.85944259073713	8.6412511402556e-06	0.000109940281552616	3.04990965430089
LOC653061	-1.72314925480025	3.87688993867098	-4.84948117067345	8.95961656701814e-06	0.000113548361835437	3.01490044305345
LOC151174	-0.547303065426178	1.04074956619801	-4.84488775433253	9.11026216176514e-06	0.000115308376314899	2.998767509444
C9orf142	-0.724287160243571	3.00346313530684	-4.84019721948353	9.26665059742257e-06	0.000116936345730875	2.98230036238814
TGFB1I1	-0.653622265021106	1.14528941446689	-4.83864787528625	9.31888268985268e-06	0.00011749348040044	2.97686258245487
CPNE1	-1.01251911460809	1.57127524920363	-4.83763933867392	9.35303757850422e-06	0.000117848273489153	2.97332330026617
LOC100506124	-0.660141787682305	0.751346724826738	-4.83484174623401	9.44842279506624e-06	0.000118897204767972	2.96350733081806
FAM160A2	-0.817953033502622	4.40240319138235	-4.83205552973796	9.54436611670396e-06	0.000119950458835523	2.95373374847764
GOLGA8IP	-0.851844631496173	1.95603019035954	-4.82918086488856	9.6443543214015e-06	0.000121051783612569	2.94365249351905
CDK10	-1.11719575185836	1.9439872345761	-4.8279792906558	9.68645126541426e-06	0.000121502330117325	2.93943943431881
ACP6	-0.904172592262184	1.427171146229	-4.82746279458999	9.70460182302579e-06	0.000121574337288072	2.93762859446162
ADCK5	-0.931820299397329	2.4257368238219	-4.82713839273806	9.71601887192875e-06	0.000121639589621534	2.93649128215288
ILK	-0.935115532613384	3.56255740468203	-4.82637317329282	9.7430022162951e-06	0.000121821724584473	2.93380865152212
ID3	-0.939500984644986	3.24871526518131	-4.82155827261098	9.91447642189598e-06	0.000123336086688386	2.91693333932613
SPAG8	-0.902223363995858	0.717358388773723	-4.81609644541491	1.01125657351385e-05	0.000125006624888687	2.89779965199874
KLHDC8B	-0.990166376149463	2.58287287105102	-4.81526669443016	1.0142995968591e-05	0.000125303732668729	2.89489373325038
C1orf115	-1.05673544092346	2.1395906675204	-4.81475011156105	1.0161986325499e-05	0.000125459230041274	2.89308469020398
RNF185	-0.92575212241549	1.75248475757886	-4.81284642913659	1.02322692908792e-05	0.000125886545199433	2.8864188451755
PABPN1	-0.673678580606372	4.67715149839196	-4.81276871331962	1.02351485991271e-05	0.000125886545199433	2.8861467438495
DMAP1	-0.617007649353314	4.12942939180316	-4.81057646587765	1.03166969378994e-05	0.000126512447355742	2.87847197051017
CD40	-0.628523570420994	1.36341882049481	-4.81036011010138	1.032477942744e-05	0.000126512447355742	2.87771462084697
SUPT5H	-0.718699052310766	3.2947558058472	-4.80750534023689	1.04320080866046e-05	0.000127474527170639	2.86772295905619
ADSSL1	-1.71774539430337	4.43539042432115	-4.80385255845849	1.05708009223624e-05	0.00012872200277927	2.85494209426302
PITRM1	-0.811263908319147	2.19488365908764	-4.80348826158141	1.05847415733323e-05	0.000128811702885901	2.85366767732567
MC1R	-0.924926979451641	1.3815550241526	-4.79416383034557	1.09477466257048e-05	0.000132406913356441	2.82106269511914
IFT46	-0.896707682936837	2.68667962090338	-4.79187816897006	1.10385703799498e-05	0.000133423016319776	2.81307466129624
PRINS	-2.01182313307096	3.22370260527523	-4.78748333650519	1.1215280185485e-05	0.000135091328662197	2.79772016775196
LAMA5	-1.18133303233164	2.41556501599998	-4.78743427274462	1.12172684994455e-05	0.000135091328662197	2.79754878615324
TSC2	-1.02145348748351	2.36063628259695	-4.78572005021848	1.12869543882775e-05	0.000135755246979448	2.79156143297988
HYI	-0.947302478383838	5.44731528692772	-4.78486619405099	1.132182278845e-05	0.00013605144559166	2.78857948263302
THNSL2	-1.88350235006179	3.89277669469521	-4.7820377191722	1.14380815695749e-05	0.000137151978086096	2.77870320277263
MFI2-AS1	-0.927267935592532	0.994831580943428	-4.77962727990757	1.15380785354976e-05	0.000138181890431543	2.77028865161933
CPSF3L	-1.00891018019926	1.66736953063467	-4.77693722615307	1.16506847762962e-05	0.000139153874535376	2.76090024115902
PNISR	-0.991850059776697	4.00153009092273	-4.77684059853375	1.16547495591564e-05	0.000139153874535376	2.76056305037165
PCF11	-0.600464393188798	1.33990437803544	-4.77353764947512	1.1794529846733e-05	0.000140480378897896	2.74903894927334
POTEF	-1.38521859625477	3.23592615634703	-4.76174810593973	1.23069563442558e-05	0.000146050996761359	2.70793402092825
KLKB1	-1.06105069035228	1.13764738822826	-4.75692008113919	1.25230290768953e-05	0.00014823248713974	2.69111403595217
RHBG	-1.48923217526813	3.96792781859556	-4.75679652467003	1.25286070894406e-05	0.00014823248713974	2.69068368801754
PDGFRL	-0.528082123213355	0.59962500233498	-4.75589018055341	1.25695987197445e-05	0.00014857237247891	2.6875270401296
MAFIP	-0.66946254389553	0.777305986413698	-4.74861085930901	1.29036131092921e-05	0.000151844139129345	2.66218421434433
GRHPR	-1.84628601543843	5.74059432629476	-4.7477694738096	1.29427752670351e-05	0.000152213562909375	2.65925607772802
MRPL49	-0.512936715972031	3.87383242659048	-4.74699800823495	1.29787850858426e-05	0.000152454038481363	2.65657147842609
TBC1D17	-0.649140120049246	1.86505946144754	-4.74182312715222	1.32228778259264e-05	0.000154918591813728	2.63856867948803
PVALB	-1.76111422719568	3.74900448363916	-4.74171275079364	1.3228132705781e-05	0.000154918591813728	2.63818479017614
TYRO3	-1.74799633821244	1.96883287947806	-4.73396292443257	1.36022392034072e-05	0.000158636114709737	2.61124101842208
ATP6V0E1	-0.721084230764463	5.83434812218364	-4.73146928682119	1.37247982113254e-05	0.000159875131601962	2.60257566697646
HIPK3	-0.647917573605421	4.74042968053808	-4.72888303925791	1.38530486518854e-05	0.000161081769873229	2.5935906943072
LOC148413	-1.14148993469229	1.63557678407185	-4.72561568620777	1.40167498095347e-05	0.000162792044468414	2.58224267188801
RPS9	-0.664110040949693	5.92862279282577	-4.72053821948629	1.42748988899985e-05	0.000165593898136022	2.56461495208185
PSMA7	-1.10402919709739	4.71141556659905	-4.71890568204928	1.43588830567278e-05	0.000166469583272466	2.5589490227541
MST1	-1.17767921358386	6.69218247428704	-4.7102053753009	1.48146672192016e-05	0.000170843893364224	2.52876864064103
LINC00085	-0.667428632127788	2.29576869845012	-4.70787094513108	1.49393468223369e-05	0.00017187705360543	2.52067511348888
MPDU1	-0.885440183024261	3.54375621135581	-4.70652225469037	1.50118455528317e-05	0.000172609794552014	2.51600001040999
TRMT1	-0.571720451049618	3.60021474366971	-4.70483267497156	1.51031538060538e-05	0.000173557825526107	2.51014411696693
AUP1	-1.61238354505422	3.47137070862889	-4.69882455153066	1.54322599482186e-05	0.000176821210038274	2.48932847564215
ARHGEF4	-0.820889957737901	1.50668928101984	-4.69843842222192	1.54536487779983e-05	0.000176962793984407	2.48799111771999
PLA2G4F	-0.567224441959637	0.989046483119617	-4.6960676605774	1.55856081838261e-05	0.00017831551193134	2.479781101398
BAIAP3	-0.729809745521246	0.947140652794303	-4.69134598657666	1.58517086113003e-05	0.000180946980712688	2.46343550601378
DDIT3	-0.722579741407625	1.5934962015424	-4.68204833865685	1.63887305244857e-05	0.000186147476618115	2.43127094208806
TBC1D3F	-1.82172849163719	3.23365136799122	-4.68181915547334	1.6402189740905e-05	0.000186192412278998	2.43047847223184
NPIPL3	-1.40930561872846	6.38321641914349	-4.67940551137524	1.65445925041019e-05	0.00018759155146578	2.42213366398592
ARFIP2	-0.806417119105681	3.27190619229687	-4.67810083850001	1.66220688452802e-05	0.000188307361650093	2.41762378715751
KIAA1908	-0.738702918239537	1.4816721294404	-4.67573435725303	1.6763504276517e-05	0.000189634722453694	2.4094450367081
NHP2	-0.50000031788094	4.61361510899156	-4.67517678909919	1.67969986077917e-05	0.000189903977912558	2.40751831607117
ACTG2	-3.21125200628586	2.60590460266715	-4.67294547854405	1.69316934014469e-05	0.000191096007381653	2.39980891631035
POLDIP3	-0.865042343022274	4.3140159107956	-4.66714763292372	1.72866335417625e-05	0.000194207001710867	2.37978479479864
CLCN2	-0.598582097407426	0.961154266291009	-4.66471500141081	1.743771131429e-05	0.000195455994153824	2.37138662391854
CSAG1	-0.612141709613717	0.494896752936222	-4.66422025655666	1.74685946150999e-05	0.000195690208286822	2.36967886685676
PRKCD	-0.869501488315636	3.10012072627785	-4.66392285256045	1.74871850566425e-05	0.00019578652389417	2.36865233037041
TIMP4	-0.660831921167148	0.770952767381056	-4.66308999658765	1.75393489172431e-05	0.0001962584028187	2.3657777601216
LOC100289058	-0.609059742296995	0.636491528891714	-4.66099654719581	1.76711385100965e-05	0.00019756599399626	2.35855335919049
NFATC3	-0.566153256108235	1.81332157282048	-4.66091370433227	1.76763735760447e-05	0.00019756599399626	2.35826750332248
HTRA1	-1.39711979532928	7.30148564040141	-4.65853981309774	1.78270310689366e-05	0.000199022803267051	2.35007721266728
LOC100507619	-0.822461907521797	2.54755140228322	-4.65590535840823	1.79956923630075e-05	0.0002007913442303	2.34099022306184
ATP5B	-1.18339771219832	6.37857942834645	-4.65547696484347	1.80232655034271e-05	0.000200984542406743	2.33951279826398
POLG2	-0.595726031706167	2.68250925506152	-4.64961708055252	1.84045961725788e-05	0.000204654513512676	2.31930988462558
HADHA	-1.33571573557342	3.51395011399501	-4.64549172595725	1.86777636220245e-05	0.000207321489987923	2.30509420927831
HDAC5	-0.659684387015756	3.20598121609798	-4.64535681905047	1.86867631969924e-05	0.000207321489987923	2.3046294298675
ST3GAL4	-1.26972488644511	1.67224147096684	-4.64390818180828	1.87836681570036e-05	0.000208278670175535	2.29963900471953
LOC100288594	-0.545924249789713	1.0545454783426	-4.63273101306937	1.95480202652347e-05	0.000215898737912483	2.26115931062552
ZNF3	-0.829479582386502	1.95174982189445	-4.62779225651095	1.98953465548672e-05	0.000219117214755207	2.24417056910003
MRPL24	-0.639892611594655	5.73067088155992	-4.62705830598458	1.99474740140365e-05	0.000219567897953381	2.24164659677855
TXN2	-0.906078304557607	4.66039790422633	-4.6266745226525	1.99747845305163e-05	0.000219745060812131	2.24032688498385
CHI3L1	-0.998153632096561	0.84216090907504	-4.62374626167846	2.01843676759726e-05	0.000221801635375957	2.23025920995009
RASL10A	-0.561940759990371	1.49100651301388	-4.62046539255499	2.04217363524094e-05	0.000224033079704791	2.2189828170747
TRPM4	-0.863598399905287	1.94852171887377	-4.61899349130462	2.05291101578029e-05	0.000225084977796213	2.2139251051709
IFFO1	-0.852107659874783	4.26179569204877	-4.61486302406004	2.0833373106247e-05	0.000228038144843965	2.19973617723215
CCS	-0.955392511217967	4.2323833622659	-4.6117763510977	2.1063614029394e-05	0.000229916094528088	2.18913681582149
SLC2A11	-1.10593876664813	2.2402256229513	-4.60954681430564	2.12314612215585e-05	0.000231242137730362	2.18148288232738
ADHFE1	-0.976633952815177	2.53910062225254	-4.60689962810188	2.14324447663473e-05	0.00023290398796841	2.17239745904318
AFMID	-0.703286884907981	1.02149578367009	-4.60641977391723	2.14690750750843e-05	0.000233043539028325	2.17075081487336
ZNF687	-0.825022808502204	1.61702602465116	-4.6038797913265	2.16639872200783e-05	0.000234639304368709	2.16203609664794
NEAT1	-2.20679359243101	3.2486831605236	-4.60141039337044	2.18551367002426e-05	0.000236317711571663	2.15356575362293
INPPL1	-1.36779778242014	3.36655210234874	-4.59861053982661	2.2073855634055e-05	0.000238025896223468	2.14396453164219
TNIP2	-1.17691526236253	1.85979637229813	-4.59657338070724	2.22343343285563e-05	0.000239361160713958	2.1369804868478
NUP214	-0.879610158246242	3.45814335934244	-4.59169905258687	2.26229442492625e-05	0.000242877450233315	2.12027571284663
KLHDC3	-1.00230098945743	1.98014204315171	-4.58781868144579	2.29370369557461e-05	0.000245308605389702	2.10698339205079
JMJD6	-0.655665868817169	1.13583437979964	-4.58630399486977	2.30607919009753e-05	0.000246132310428621	2.10179625306339
MGC24103	-1.76817172274186	2.39749283988335	-4.58296892524752	2.33355770753671e-05	0.000248350875414268	2.09037799721121
TPPP3	-1.41362987056878	1.66765443994282	-4.58095136129352	2.35033562362933e-05	0.000249722232553975	2.08347241437338
FAM134C	-0.641600434973451	1.64460976522073	-4.58080689882263	2.35154146410496e-05	0.000249722232553975	2.08297801398373
AOC3	-1.03450317468951	3.11702824668514	-4.57374909143203	2.41119372318416e-05	0.000255779743466959	2.05883290428603
ACTA2	-1.6428500119318	4.29851130134039	-4.57316728260296	2.41617642839364e-05	0.000256052163239918	2.05684330762783
ARVCF	-0.565715168675156	2.13949743217197	-4.57314406329984	2.41637549038232e-05	0.000256052163239918	2.05676390770766
UBAC1	-0.813106078115829	4.22861253588624	-4.5729761145928	2.41781581167556e-05	0.000256066298368429	2.05618960194707
IFT27	-1.02219701405175	3.73458975220182	-4.56987746021288	2.44454037496425e-05	0.00025875677777782	2.04559548385503
GAD1	-0.53859724721192	1.01255256962087	-4.56600346980509	2.47835707193836e-05	0.000262053157638901	2.03235541472008
SLC39A1	-1.09462879034927	2.93587867243419	-4.56240593930537	2.51016849121283e-05	0.000264987776122484	2.02006505918208
LOC100507131	-1.06660506732123	1.01496335694749	-4.56195633634302	2.5141720014194e-05	0.000265267485319388	2.01852939607386
C12orf10	-0.542864822592417	4.59663362702078	-4.55734624883044	2.55558339548471e-05	0.000268912703908335	2.00278741859458
LOC100132167	-0.566505702994708	4.60570284711882	-4.55692416141973	2.55940795584859e-05	0.000269170585501564	2.00134651026667
TMCO6	-0.519964611666855	1.84440221223578	-4.55486365684233	2.57815852642045e-05	0.000270662917847328	1.9943133558463
RBM10	-0.647078552963934	5.37981809957433	-4.55068606048037	2.6165862868355e-05	0.000273422800629162	1.98005863636292
LRRC36	-0.7148935286481	1.47633107646794	-4.54976540109673	2.62512974440731e-05	0.000273998681690813	1.97691803346629
RPL29P2	-0.616755641266691	4.47153448757291	-4.54895926323341	2.63263278711668e-05	0.000274367947861581	1.97416834621978
SLC25A6	-1.06580935452279	6.43131593961395	-4.54792890351073	2.64225317435338e-05	0.000275224170362072	1.97065419681082
RGS2	-1.415346249522	3.97998444154424	-4.54282158364661	2.69044772594893e-05	0.000279501284700516	1.95324087004656
WIPF3	-0.724004053908594	2.11954500257527	-4.53876582841279	2.72932834981704e-05	0.000282790747530224	1.93941962927024
SFSWAP	-0.647758419267237	2.80972106902939	-4.53655245976339	2.75077716690637e-05	0.000284215873370593	1.9318794315438
EGFL8	-1.33323084764949	2.50083068554746	-4.53644872722208	2.75178641241267e-05	0.000284215873370593	1.93152609394461
CPSF4	-0.543828171069175	3.87893248110116	-4.53624480831311	2.75377145315131e-05	0.000284271043633265	1.93083150935635
SLC1A5	-1.19948057169998	1.30280831293602	-4.53509525328981	2.76498787303803e-05	0.000284978471312121	1.92691620292577
TAGLN	-1.57589852255543	3.74117117001314	-4.53485587277077	2.76732914457698e-05	0.000285069820871171	1.92610095010696
PDLIM2	-1.3337773394125	2.32029576431862	-4.53285746056472	2.78695019686364e-05	0.000286432067878219	1.91929582363682
MAT2A	-0.671345843357052	8.13346735691516	-4.53261654812926	2.78932468489584e-05	0.000286432067878219	1.91847555160221
FAM46A	-0.758667303329911	3.42074023884576	-4.52773146868722	2.83790041309613e-05	0.000290810579465442	1.90184716455373
FLII	-0.672466085913185	4.01625486845083	-4.52710106090317	2.8442287025702e-05	0.000291154508722351	1.89970195074444
GSTT1	-3.04168506898422	2.07744880299004	-4.52532493090685	2.86213221352497e-05	0.000292223848147967	1.89365874755178
PPP2R3B	-0.845544271327942	1.9247893168241	-4.52501683034945	2.86524903846088e-05	0.000292389710471688	1.89261056744501
LIN7B	-0.707431572031251	3.05182122318965	-4.52295320088341	2.88621062658145e-05	0.000294222293478722	1.88559085492425
CLCNKB	-2.06671804591014	3.08395503070307	-4.52230396480797	2.89283615513069e-05	0.000294591157939062	1.88338271616941
C1orf63	-1.03380398541841	2.60112699498612	-4.51993383711522	2.91714954375354e-05	0.000296758624147265	1.87532291577565
COASY	-1.0526685781401	4.63583201555803	-4.51165846851023	3.0036106729895e-05	0.000304920952932038	1.84719818197068
UBOX5	-1.37928331531563	8.28516482176716	-4.51034754363154	3.01753421340252e-05	0.00030601732838093	1.84274519018888
LGI4	-0.894092054415525	1.18079820766263	-4.50883633625998	3.03366296919658e-05	0.000307334842582568	1.8376126637726
SULT1A1	-1.29290634195668	2.67951988973498	-4.50784970277726	3.04423832666054e-05	0.000307958615562963	1.83426220967153
DHRS1	-0.907816199043181	4.4552721320006	-4.50470673225294	3.07816648531721e-05	0.000310878948179485	1.82359158168759
AP4M1	-0.717899647634836	1.51143580190399	-4.50011712923892	3.12837307755727e-05	0.000315461727784764	1.8080161280996
PI4KB	-0.505181783956702	3.06295828492261	-4.49741885982805	3.15826113653639e-05	0.000317913185030144	1.79886284190022
MED11	-0.86067956732402	3.5941650466256	-4.49395528443962	3.19703392250088e-05	0.000321063483565145	1.78711740719869
REG1A	-3.34219593231481	2.71672592055267	-4.49163015612546	3.22332192533434e-05	0.000323371973799671	1.77923511031904
NOXA1	-0.55192642018797	3.83703761848648	-4.48909095984044	3.2522705240776e-05	0.000325775748355074	1.77062942422548
COG4	-1.04072764945337	1.76333898138562	-4.48510628571075	3.29820936384778e-05	0.000329535013084495	1.7571296859554
RBM6	-1.17631999608091	2.69492762507891	-4.48229193076763	3.33103561529664e-05	0.0003321373069237	1.74759848073907
IKBKG	-0.805053209422983	2.24283700101555	-4.48120246079479	3.3438282189218e-05	0.000333243267005772	1.74390963793132
TRIM74	-1.23023029311984	1.3450854191751	-4.46762274321572	3.50734914249769e-05	0.00034759479893251	1.69796751747689
C10orf116	-1.24801452582648	7.78171210481084	-4.46348608912574	3.55868861782633e-05	0.000351615663585836	1.68398647156963
INTS10	-0.515075527815228	5.15349113619347	-4.46102057072856	3.5896347775319e-05	0.000354315940534925	1.67565660733752
SOX13	-0.572598282195891	1.56171828732726	-4.45833458809901	3.62364605007839e-05	0.000356595163531823	1.66658452033034
ARAP1	-0.584710420835573	3.66362711875111	-4.45781087587555	3.63031398087193e-05	0.000357071997124617	1.66481596629494
ARRDC2	-0.99239496901998	2.16086100564351	-4.45744570540064	3.63497041070812e-05	0.000357350603396911	1.66358286271709
PXN	-1.19938488300553	7.39416324122485	-4.45591010445205	3.65461511286183e-05	0.000358921673715798	1.65839801740549
FAM69B	-0.899433018547495	3.61323842177495	-4.45076578170461	3.72118095421612e-05	0.00036436331052452	1.6410351231705
PIGQ	-1.09069180630726	3.31208631514738	-4.45004788277823	3.7305635892481e-05	0.000365099562458232	1.63861290363211
SLC5A9	-0.970844720713146	0.975341619916216	-4.44803329800723	3.75701640533063e-05	0.000367321469209796	1.63181666431133
ARHGAP10	-0.697241095348615	1.94614658997981	-4.44677840418352	3.77358609361603e-05	0.000368757467991116	1.62758403951355
PLEKHG4	-0.760106360164204	1.11282761959599	-4.44284785649999	3.8259464804366e-05	0.00037294412632435	1.61433060938944
LOC728537	-0.794495425381175	1.16268441805758	-4.4405242483984	3.85723175969248e-05	0.00037524698047495	1.60649840477093
HAUS7	-0.775652331480761	1.52070281161222	-4.44027316159907	3.86062727189976e-05	0.000375390918800655	1.60565218822105
NEURL4	-1.00780363002337	3.05841593021929	-4.43944240744342	3.87188250706263e-05	0.000375925639052915	1.60285254006582
LOC100133161	-1.41292383069063	2.21476445402389	-4.43673161772647	3.90883123140704e-05	0.000379137278796822	1.59371899680359
ANKK1	-1.38244206294345	9.73940426096597	-4.42544682706858	4.06636398397769e-05	0.000392919339938795	1.55572715418372
SRGAP1	-0.562628238741249	1.68995575179735	-4.42212528176676	4.11389598808857e-05	0.000396671083142811	1.54455404437084
TUT1	-0.917017313302386	1.48219092561369	-4.41607908904685	4.20180832057024e-05	0.000404153315782684	1.52422662657281
PRPF6	-1.05543513025879	5.4756514261928	-4.41534868935747	4.2125512397554e-05	0.000404987813741548	1.5217719659977
MPRIP	-0.792414256239226	2.72830576356706	-4.41373704360697	4.23635029542914e-05	0.000406279056966927	1.51635642516487
LOC100506123	-1.11128264794809	1.15911418258726	-4.41237406619011	4.25657923071764e-05	0.000407819837982644	1.5117772590124
NDUFA13	-0.726803906762314	6.5426154714638	-4.41105449321035	4.27625339729979e-05	0.000409304508125524	1.50734460419978
HARS	-0.713650869568403	3.19372537152594	-4.41053566125339	4.28401310100908e-05	0.000409847015078471	1.50560195044884
PLEKHH3	-0.595766256797606	3.44049229207941	-4.40848179680459	4.3148654376988e-05	0.000411644608552993	1.4987044523286
POTEKP	-0.972904781817272	4.90155953379038	-4.40778839868495	4.32533006263389e-05	0.000412390228307473	1.49637618162571
NPHS1	-2.48262813861677	1.95268256211619	-4.40481135450756	4.37053996572147e-05	0.000416358767346874	1.48638207882441
ENDOV	-0.780721189582266	1.6241938271781	-4.4038480969897	4.38526624335209e-05	0.00041749524541301	1.48314910800098
KIAA0907	-0.772634026534398	1.46770512634592	-4.40347212675503	4.3910271481407e-05	0.000417637839386023	1.48188734114795
EPO	-0.646694940505966	0.375781609526893	-4.4022889301876	4.40920502552159e-05	0.000418458001530325	1.47791685881844
B3GNT1	-0.701243783584186	3.67779877020119	-4.39777110654189	4.47928903397295e-05	0.000424115323924416	1.46276130396276
MYD88	-0.62187539471836	1.32185534856293	-4.397603687908	4.48190685298568e-05	0.000424115323924416	1.46219983203893
CIRBP	-0.722229893672316	5.07448225047791	-4.39753750967393	4.48294204995389e-05	0.000424115323924416	1.46197789309215
MRPL10	-0.603451784531245	4.06575030750971	-4.39707643773855	4.49016084572179e-05	0.000424388429571766	1.46043166447274
POU5F1	-1.47718767948927	2.66642231473957	-4.39197134706569	4.57084760544705e-05	0.000431598154860357	1.4433170295335
STAT6	-1.0977532613444	4.90828084983853	-4.38825827242512	4.63041640092207e-05	0.000436591667676931	1.43087548388694
HCN3	-0.745721971139362	1.11457666547676	-4.38569656703141	4.67195272628173e-05	0.000439661718376743	1.4222950262443
JTB	-0.718167211386846	5.74095746845031	-4.38550132958266	4.67513317165865e-05	0.000439749804283763	1.42164118204133
DAB2IP	-0.795842803467004	2.11129481168728	-4.38467844744072	4.68856116577017e-05	0.000440378614194319	1.41888553949491
CNDP2	-0.918407345100456	4.97728019399982	-4.3844407836251	4.6924463905575e-05	0.000440532353283148	1.41808970764954
TMEM203	-0.721466279963184	4.45852730186538	-4.38427539025084	4.69515201490766e-05	0.000440575255881637	1.41753589089052
ETNK2	-1.30610731198646	1.33922847871227	-4.38177884511778	4.73617684853134e-05	0.000444212125386666	1.40917755924684
SPAG7	-1.12931968015241	2.73165482868721	-4.37781159016496	4.80208659325678e-05	0.000449318446139829	1.39590039190484
MFAP5	-0.888714912070657	0.505430736171538	-4.37549446078505	4.84099328837784e-05	0.000452167791397908	1.38814854740496
COL4A3	-0.88659408950521	1.35400211936528	-4.37544837812543	4.84177015440623e-05	0.000452167791397908	1.38799440154701
VPS52	-0.705438952926737	1.43068645354226	-4.37450412207578	4.85771520155503e-05	0.000453440752472929	1.38483606246786
TNNT2	-1.15589676203817	1.06194126909929	-4.37275553206682	4.88737729122882e-05	0.000455480331091133	1.3789883229504
ZSCAN21	-0.536153428416257	1.24287748055242	-4.36921289132115	4.94801280282969e-05	0.000460246272675811	1.3671445110873
ST6GALNAC6	-1.04084920201899	3.58863314349424	-4.36482640798812	5.02410431518403e-05	0.000466576197306722	1.3524864258846
SEMA5B	-0.9525291422703	2.35853236283598	-4.3646601015898	5.02701144548813e-05	0.000466576197306722	1.3519308381947
KIAA0195	-0.698416003835076	1.24227212517764	-4.36174601645555	5.07821717083771e-05	0.000470326999734659	1.34219739368867
MED12	-0.593160601953425	0.678182040078321	-4.36022665706079	5.10511555479288e-05	0.000472036475059258	1.33712385994453
OBSL1	-0.866222724317372	4.04944789961619	-4.35933553232366	5.12095612766949e-05	0.000473277799101077	1.33414859024326
MGAT1	-1.07136854781267	4.20103060324907	-4.3590101443716	5.12675208776997e-05	0.000473590069097958	1.33306226992371
UBA7	-0.946581231827436	2.17951508545614	-4.35667668767164	5.16850371066731e-05	0.000476772566869607	1.32527316602593
DNAL4	-0.565932593801477	1.41143655790878	-4.35549427075244	5.18978606693229e-05	0.000478510486632491	1.3213270714
KIAA1919	-1.03526036142906	2.86703675548988	-4.35369288582419	5.22237288261893e-05	0.000480610389333737	1.3153163558727
FAHD2A	-0.873060500085374	3.61744363443978	-4.35208814862502	5.25156960235636e-05	0.000483070437647738	1.30996288609113
CBX7	-0.57685909394395	5.65919973430186	-4.34908348054231	5.30666348125824e-05	0.0004879092331689	1.29994194700889
PINK1	-1.0052029405518	5.57791165275826	-4.34745446594371	5.33676738492961e-05	0.000490216987214842	1.29451048675305
COG7	-0.69542926318934	2.60210208135876	-4.34263596821429	5.4267859590464e-05	0.00049755272482731	1.27845085331659
RARRES2	-1.47609955705176	5.17004712473148	-4.33915371955749	5.49275651931544e-05	0.00050242566985503	1.26685059950853
RBM23	-0.808854936706465	1.94823111827024	-4.33620100818094	5.54930434135053e-05	0.000506888204942102	1.25701817290678
KAT5	-0.94927106352673	3.27866982779222	-4.33560084394466	5.56086707118783e-05	0.000507471208783341	1.25502007414078
RAB20	-0.800157077948715	1.47122593276142	-4.33376025658449	5.59647371845187e-05	0.000510245274851687	1.24889319365125
ZFP36	-0.94576765183086	3.87886306349099	-4.33303350339318	5.61059379469927e-05	0.000511187610880328	1.24647437837588
PIH1D1	-1.06619380407705	3.31546932034572	-4.33025784474713	5.66484087670479e-05	0.000515040497899197	1.23723824870579
FLJ14186	-1.1784463834562	2.48047842286509	-4.32976280341218	5.67456923048077e-05	0.000515685690782977	1.23559130161772
PDE4C	-1.37869033338363	4.82560800113524	-4.3293780644467	5.68214116044051e-05	0.00051613440777242	1.23431138621135
CALCA	-1.45399619708821	1.00764351894847	-4.32067466018376	5.85607333007757e-05	0.000530457904559454	1.20537359815543
CYP27B1	-2.1452521111282	2.05602552211258	-4.31976800153344	5.87448665875941e-05	0.00053187993116947	1.20236082219358
LOC338799	-1.50588392144833	4.08578950794614	-4.3182021240864	5.90642042462668e-05	0.00053427744865979	1.1971582808843
GABARAPL3	-0.738511488739345	3.22645050693584	-4.31707064288469	5.92960006598849e-05	0.000535879400797567	1.19339961372649
DAP	-0.865982930281462	3.5293030947212	-4.3103393227458	6.06933367778017e-05	0.000546491060426226	1.17104955064384
GP2	-1.20104583487503	1.19643189680584	-4.30840451895764	6.11008526209943e-05	0.000549207567602514	1.16462880114907
LOC100505616	-0.609569209849742	2.94114474645153	-4.308374692631	6.11071554827479e-05	0.000549207567602514	1.16452983278095
SPEG	-1.22023874910271	1.91370933698537	-4.30487235759529	6.18516658463759e-05	0.000554119656574323	1.15291105445935
PCOLCE2	-2.90225904324876	2.90992775991258	-4.3036110645528	6.21219344860022e-05	0.00055603246340075	1.14872801394339
C7orf49	-0.835221751489606	3.00894508263391	-4.30175299781107	6.2522166821384e-05	0.000559103977421897	1.1425669699317
FBXL6	-0.633830636859609	1.39368266108748	-4.30053624356798	6.27856126563245e-05	0.000560850903995903	1.13853317402511
SCMH1	-0.870984233550186	1.80891944527207	-4.29970748241976	6.29656681081066e-05	0.000561558032886964	1.13578600185025
XPC	-0.624904688168543	2.00821371457255	-4.29524873748092	6.39429959461746e-05	0.000568953278643687	1.12101098656562
PI16	-0.84696870807956	1.12813084219443	-4.29410246457845	6.41966189607695e-05	0.000570432814194266	1.11721387390193
UBN1	-0.871861618580534	3.18930143193576	-4.29122668911547	6.48372107907461e-05	0.000575072735855344	1.10769001970656
LOC100128977	-0.955995863491937	4.49655021974773	-4.29110009894004	6.48655512805752e-05	0.000575072735855344	1.10727086214001
VPS33B	-0.645407693351532	1.12666924480129	-4.28588702037216	6.60431234434842e-05	0.00058386170672833	1.0900153328478
DCAF8	-0.504096372615275	1.34628980995818	-4.28465098621645	6.6325353918392e-05	0.000585366062758133	1.08592563526376
GSTK1	-1.20373957225052	3.47331050493676	-4.28160268898246	6.70263953948344e-05	0.000591020776314577	1.07584233457861
PIGL	-0.549309800624864	0.77100972475738	-4.27477982869734	6.86216344767146e-05	0.000602646205424594	1.05328718792784
PRPF8	-0.889655785418428	4.7355461136845	-4.27022393694344	6.97072654272812e-05	0.000610811472055779	1.03823689851903
BSCL2	-1.30120155620007	2.3999347933001	-4.26942420246416	6.98995453081862e-05	0.000611675654856316	1.03559587594747
CDC25B	-0.942664802141618	1.47768609774447	-4.26437666330775	7.11250377063358e-05	0.000621844205167442	1.01893310547195
OAZ2	-0.719297634187782	5.09863811996854	-4.26076069214224	7.20157344870548e-05	0.000627950282957216	1.00700265610166
NOSIP	-0.80312763074166	4.61177450088446	-4.25683281618349	7.29955077618922e-05	0.000634672796210623	0.994049251729727
STK25	-1.02652991006831	4.17188277028614	-4.25533182263078	7.33733178002544e-05	0.000636671131824793	0.989100943811369
EDC4	-0.50698593874154	0.991038419283287	-4.25072153868064	7.45456419296548e-05	0.000644977059191362	0.973908124928959
CIB1	-0.606345946647985	5.87659077956129	-4.25066173512034	7.45609676449974e-05	0.000644977059191362	0.973711105163555
TRPT1	-0.620536663780259	5.03859942806779	-4.24909038603315	7.49647491432393e-05	0.000647612138431873	0.96853490925661
MARK3	-0.598090758798018	2.36679197504292	-4.24583361510849	7.58083814288329e-05	0.000654323179442785	0.957810022344101
NRN1L	-0.539417351894207	1.07357829579918	-4.24569287764371	7.5845044544991e-05	0.000654351368458833	0.957346658768636
SFXN5	-0.808940363924641	2.67965984169797	-4.2421191676828	7.67817986333795e-05	0.000660977935247717	0.945583355371362
CD2BP2	-0.968206263663711	1.85898743835998	-4.24025957742797	7.72736647446768e-05	0.0006640451374309	0.939464394942428
WFS1	-0.802410113757919	2.76198055344946	-4.23062098673983	7.98724022319013e-05	0.000682485816367048	0.907771897663891
MRPL54	-0.660729159355039	4.6308821330917	-4.22955009663582	8.01663046835511e-05	0.000684102093930669	0.904253123345422
EFHA2	-0.853230980715053	2.74288402486021	-4.22845369504017	8.04682936399773e-05	0.000686264952472634	0.900651020924911
FLJ10038	-0.541600657492243	4.16830381784057	-4.22826044392455	8.05216361202108e-05	0.000686264952472634	0.900016168732767
COMMD7	-0.775767975888236	3.03059726344556	-4.2279728314044	8.06010882860139e-05	0.000686317741324585	0.899071357484679
TP53I13	-0.915708708369106	2.48589331090313	-4.22776860941199	8.06575501358202e-05	0.000686500164991801	0.898400506404025
ASS1	-3.41027527267005	4.48611898611329	-4.22382207073357	8.1756213109099e-05	0.000693441334825358	0.885439919445541
FAM54B	-0.878885970755197	2.98175450168711	-4.22154181833572	8.23975952339151e-05	0.000697974960405576	0.877954467366185
SUCLG1	-1.43282208160323	6.19770946761332	-4.21324222124995	8.47734731379048e-05	0.00071549768894426	0.850727636421789
FLNA	-1.06276491071991	1.56518057091359	-4.21189383175143	8.51656796875077e-05	0.000718317331948919	0.846306989995483
CHD4	-0.753512261770384	3.11374238351651	-4.21172863186136	8.52138520636736e-05	0.000718414373271754	0.845765440950779
WDR60	-0.627508283322014	2.37325529412699	-4.20805178235852	8.62928757901013e-05	0.000725637903586032	0.833715186304059
C7orf53	-0.786138018067706	1.19627215861526	-4.20644467114403	8.67686484947276e-05	0.000728700441473295	0.82844994756371
ARID3A	-0.611452941658088	1.93948047700647	-4.2052976579829	8.71097645500996e-05	0.000730938593931521	0.82469275732638
RBM38	-0.726451866197088	1.24107833827444	-4.19913462693281	8.89649605879956e-05	0.000745796387353196	0.804514506894534
MID1IP1	-0.66159487137604	1.97733736540161	-4.19720376361346	8.9554015394e-05	0.000750163242246533	0.798196027177053
HRC	-0.593269162063189	1.56227153901921	-4.19231566890772	9.1062165099368e-05	0.000760520460695617	0.782207514177106
BDH1	-1.08748846425438	3.06533443638393	-4.19166151362903	9.12658503721419e-05	0.000761896807133096	0.780068603998369
ITGB5	-0.912965464391177	4.55573198804184	-4.19118417614938	9.14147577849142e-05	0.000762490144435855	0.778507955157957
SERPINA5	-1.59663396341474	5.25803173406761	-4.18750202661926	9.25713475967018e-05	0.00077180868657965	0.766472481050224
CXXC1	-1.02800361839306	2.67597517163598	-4.18668258977754	9.28306581342494e-05	0.000773641465259187	0.763794857171313
LAMTOR1	-0.914643991857509	4.66458330243992	-4.18633833891655	9.2939805741016e-05	0.000774221774610428	0.762670055162364
HDLBP	-0.786963895331217	3.8679499432579	-4.17749314484993	9.57872146276112e-05	0.000793555558646421	0.733786738229401
SRP68	-0.762163216033293	1.5684125732601	-4.17577320932404	9.63506060939784e-05	0.000797548553104909	0.72817431071209
HDAC10	-1.52551498469048	6.71077772066707	-4.17510296298991	9.65710224873035e-05	0.00079903549138249	0.725987532354933
LEPREL2	-0.806076386056426	2.2142287993631	-4.17474448957928	9.66891097363998e-05	0.000799674853130132	0.724818038686175
CAMK2B	-0.56805116760533	0.594317788675765	-4.1724076887854	9.74623218035846e-05	0.000805389823322494	0.717195746998089
RHBDF1	-0.79582087406421	2.44577243417497	-4.1714836817813	9.77697089219035e-05	0.000807589336807275	0.714182422871714
POP5	-0.688783860787963	2.84072174258631	-4.17009216470683	9.82343915833902e-05	0.000810744075102513	0.709645171646135
PPP1R37	-0.587536570940497	2.903951326336	-4.16936146100512	9.84792571483887e-05	0.000812080843985009	0.707262935576307
COQ6	-0.889508570045811	2.3112828893973	-4.16884105229636	9.86540107593023e-05	0.000813084991805044	0.705566442135871
CLIC5	-2.41405986340917	3.06683277119125	-4.16537030377016	9.98271846205936e-05	0.000820778022774356	0.694255044024249
PIGS	-0.939174666547468	1.42899998468554	-4.16341413457387	0.000100494337674886	0.000824307480569805	0.687882047159783
ATP6V1C2	-0.964315764231482	1.80259482986304	-4.16065062796008	0.000101444186960921	0.000830934763848379	0.678881642029874
CACNA2D3	-0.778078836088363	1.24053425353386	-4.15974704607008	0.000101756637688381	0.000832797745291748	0.675939500969009
FUS	-1.35988164012559	3.3178770667787	-4.15809049978744	0.000102331875562022	0.00083686752594982	0.670546558703534
PKD1P1	-0.961798895457023	1.64235933789395	-4.1580690773784	0.000102339335077618	0.00083686752594982	0.670476825097232
ZNF513	-0.899782460535907	1.96120000954089	-4.15249674424817	0.000104297643441244	0.000850396890530294	0.652344670538413
ATP6V1B1	-0.997729231052328	1.57068381673154	-4.15214722468439	0.000104421676737914	0.000851054040069034	0.651207795643658
TMED9	-1.33594395405059	3.54035825583656	-4.14820768856821	0.000105829591596017	0.000860024549208109	0.638397413061675
MUSTN1	-0.889292555631726	1.39863431827503	-4.14280291264334	0.000107791048065022	0.000872706613528089	0.62083340221562
MYO15B	-1.06143125086842	2.63553699156747	-4.1411403198176	0.000108401458108812	0.000877286149824845	0.615432994978305
MAPK13	-0.657409840124598	1.77320818195216	-4.14052151853069	0.000108629499079074	0.000878768693417132	0.613423321860059
ENDOG	-1.00555458283225	4.49112791772541	-4.13792025260626	0.000109593200933912	0.000885833162499233	0.604977047656219
MAPKAPK2	-0.907471337619643	2.549555774401	-4.13763134811143	0.00010970074105318	0.000886336750290704	0.604039160725768
LOC388387	-1.89502335686297	4.90354551864677	-4.13426005283823	0.000110963216017812	0.000895798224737119	0.59309742606479
TRAPPC3	-0.665221493283092	3.28189816137709	-4.13084940245033	0.000112254712517528	0.000905105589446887	0.582033011352109
UBR4	-1.19236631222276	3.26835404888113	-4.1296690643472	0.000112705040482646	0.000907989250894939	0.57820508707397
LIMS3-LOC440895	-0.770726906205626	1.22964795749797	-4.12869338525584	0.000113078603559973	0.000910250238106229	0.575041347237479
MSL1	-0.789482401386316	2.05740341851183	-4.1263212590739	0.000113991828886002	0.000916923664177041	0.567351221850946
OS9	-0.670971933300526	4.95732413454047	-4.12463931471017	0.000114643660573549	0.000921334389506787	0.561900069552142
MAN2B2	-0.700994339110056	2.43544887666716	-4.1244629183808	0.000114712230658416	0.000921507476543811	0.561328443954067
FLJ45340	-1.51182751822927	4.19623747182189	-4.11823955981847	0.000117156944128859	0.000938452987046903	0.541169917684139
ZC3H7B	-0.622282803901669	1.22029705228519	-4.1171263153275	0.000117599533795065	0.000940926431362317	0.537565721081566
FAM150B	-1.56777872190762	2.22216564702901	-4.11710053840022	0.000117609800970056	0.000940926431362317	0.537482273168234
CAPN10	-0.545536765587844	2.84870519312755	-4.11679294277068	0.000117732385837557	0.000941522708455205	0.536486513197497
CYP1A2	-1.31809134939423	3.56578566334646	-4.11193613012455	0.000119684391662259	0.000954018017021417	0.520769377195235
NRBP1	-0.83527601844836	3.24033775294708	-4.10974990002095	0.000120573231050325	0.000959541558070276	0.513697906588845
CCND3	-0.596198121474744	1.82016858661955	-4.10928142776866	0.000120764522202805	0.000960673683929986	0.512182883801758
NDUFA11	-0.55816511055135	6.44111355710846	-4.10699068576326	0.000121704129495429	0.000967362681218635	0.504776098935662
MCRS1	-0.873078314975489	2.52565860968853	-4.10548591044918	0.000122325190748567	0.000970723962064265	0.499911884894609
COQ9	-0.560938408804922	4.78366216878536	-4.1026701787604	0.000123495551841973	0.000977240851066149	0.490812667519987
SLC12A3	-3.02550287203731	2.98212000320065	-4.0987185498804	0.000125156303972868	0.000987988502715711	0.478048639677437
KLHL22	-0.75998452024222	1.03947446909572	-4.09815871359394	0.000125393323789316	0.000989062557570074	0.476240889823206
LOC100132831	-1.19358211952962	2.35382095449217	-4.09747876063706	0.000125681780806068	0.000990938885848408	0.474045461730098
RAMP3	-1.09986401384856	2.63094482395227	-4.09591376182092	0.000126348138408874	0.000995391667006464	0.468993181388588
PPM1G	-0.778089820594127	3.01747179622919	-4.09248595831405	0.000127819596539011	0.00100536706342386	0.457931010653846
WDR34	-0.697799780570096	5.08417679382814	-4.09169589738562	0.000128161086178277	0.00100724434877296	0.455382074127714
RPS3	-0.539207339952864	7.11547945582586	-4.08864407282728	0.000129488474818351	0.00101686079643926	0.445538720572535
TRAP1	-1.73832617044357	3.22385549960889	-4.08106187287789	0.000132844054309917	0.00103656453846842	0.421101037433623
ANKRD36B	-0.773708552190605	1.15009065740116	-4.07861293704561	0.000133945678398846	0.00104432856222388	0.413213511455849
WDR85	-0.633921809624123	2.7842013074833	-4.07838795986747	0.000134047322767574	0.00104470532815636	0.412489039840889
ABCA5	-0.761969164647247	3.07823439835011	-4.0750830893278	0.000135549065954867	0.00105264084393726	0.401849300208909
LMBR1L	-0.625686825829993	2.09151605291189	-4.07433327026935	0.000135892039230424	0.00105446840579869	0.399436003358117
ANKRD36BP2	-0.751085778080966	1.60207406246096	-4.07367313769196	0.000136194682371992	0.00105556266286173	0.39731157112584
C22orf25	-0.548114789302755	0.942038403983447	-4.07278841354003	0.000136601311681975	0.00105787727264227	0.39446466626596
MYLIP	-0.929150424033088	2.42869502450522	-4.072411560871	0.000136774873096565	0.00105880287972382	0.393252119325203
BLCAP	-0.628643367402372	3.61206445970628	-4.07150324251473	0.000137194078902709	0.00106162858923412	0.390329809740703
LOC644192	-0.910052265786427	1.69389585928342	-4.07011155800393	0.000137838773563573	0.00106451521104891	0.385853095289419
KLHL3	-0.95879916378265	2.0348982768445	-4.06149747609024	0.000141894763158639	0.00109110835736547	0.358162994289629
MAP3K14	-0.540140092510823	2.23761055477955	-4.06079846957978	0.0001422288994352	0.00109281993201329	0.355917488956608
ZNF83	-0.721346858445201	2.07320375233653	-4.05953104724916	0.000142836684797339	0.00109662976694132	0.351846551489583
SLC35C2	-1.06277163151165	1.77926536663727	-4.05617875837858	0.000144456360490443	0.00110813553004585	0.341082546078813
ALPK1	-1.35055532791868	7.34876488181051	-4.05511864018551	0.000144972239627418	0.00111066681567551	0.33767962152596
ARL16	-0.68067730418701	3.96431995173717	-4.05505115361237	0.000145005140330626	0.00111066681567551	0.337463010267761
PEX6	-1.28987670339639	2.9847592592837	-4.05426434204479	0.000145389254575599	0.00111230443768048	0.33493773731654
CHTF18	-0.558424184069127	2.67352911296431	-4.050617494963	0.000147182468019898	0.0011213680534642	0.323236822994297
GTF2H4	-0.84009267717885	1.32071271426274	-4.04685060365934	0.000149057102878158	0.00113240628797664	0.311157052678348
PAGE4	-0.877149540202056	0.555790887771572	-4.04513154712523	0.00014992024410465	0.00113754765061029	0.305646467156481
METTL23	-0.629713169687572	2.63280396961095	-4.04164125934548	0.000151687578506235	0.00114971556118865	0.294462161100126
DCTN5	-0.650630380454021	1.18519238286034	-4.0363449024588	0.000154407866153117	0.00116582401600694	0.277501021318074
COQ4	-1.11023157105323	3.3987322663528	-4.03221004070802	0.000156564233033967	0.00117847215437361	0.264268327085301
KIAA1652	-1.10196222760047	1.76521133636873	-4.03075696477774	0.000157328897744109	0.00118331865393487	0.259619930985513
PCOLCE	-0.991277306235107	1.97671058085237	-4.02970827331628	0.000157882995630135	0.00118612021985476	0.256265759619822
PPP1CA	-1.31785274455102	4.26126522140114	-4.02521005921382	0.000160281138561122	0.00120183250969309	0.241884198495068
AVIL	-0.899769212345662	1.31420448995294	-4.01998179884953	0.000163112631968652	0.00121887194406277	0.225180155052912
SRC	-0.552692551506272	1.31699699634873	-4.01998026260853	0.00016311347100151	0.00121887194406277	0.225175248671067
AQP3	-1.39378771168607	4.98087229660294	-4.01720975996716	0.000164633396369271	0.00122835572546197	0.216328690030747
EIF2B5	-0.902399448028507	2.56988190419876	-4.01626636574826	0.000165154060719482	0.00123177141670225	0.213317116790575
HDAC6	-1.1654888173637	3.90665550846236	-4.01034900019693	0.000168456268147534	0.00125116135777659	0.194436561432092
NPR1	-1.25412767616123	2.4152581219992	-4.00810443687383	0.000169725426538535	0.00125963268263997	0.187279028201869
LOC100132247	-1.32614528835375	6.92570923879569	-4.00745537844461	0.000170094142272723	0.00126147751974012	0.185209721751302
SUGP1	-0.86543456115169	3.02040349837732	-4.00572036576435	0.00017108355813798	0.0012673119677117	0.179679162462642
PRR11	-1.30659278512342	4.8687868614285	-3.99361991985417	0.000178139852929172	0.00131006437223916	0.141146087775789
COX1	-1.16712196844021	9.37279829847606	-3.99353173758725	0.000178192290716958	0.00131006437223916	0.140865524999835
DHPS	-0.874665295195688	2.28282016828529	-3.99183872629517	0.000179201931827169	0.00131649923145471	0.135479697095374
LINC00174	-1.10941797456486	2.25863166595829	-3.99136799693514	0.000179483632837511	0.00131807451955973	0.133982442563571
KCNN4	-0.745277249632566	0.825029489226141	-3.9848318276661	0.000183439462403421	0.00134359977079261	0.113203366111244
KIAA0754	-0.613908351046996	0.703798384978667	-3.98259590954727	0.000184811864236597	0.0013526405887141	0.106099722319698
LSM10	-0.65592483616456	3.48411145121928	-3.98001655060979	0.000186407354169576	0.00136228246558915	0.0979078280481911
PRODH	-0.97265722316059	1.3984904550484	-3.97988806210617	0.000186487177973883	0.00136235767264813	0.0974998367828395
STARD3	-0.527208504148755	1.1342597267374	-3.97954912929526	0.000186697898809526	0.00136338871836565	0.0964236556814022
LAMB2	-0.607190628520261	6.94686984459855	-3.97836867766583	0.000187433599081831	0.00136774171575803	0.0926758965490206
HTRA2	-1.0171686908866	3.53283643178956	-3.97753268840125	0.000187956305779061	0.00137104538314563	0.0900221460870174
ZNF512B	-0.906043054413516	3.53870450243354	-3.97674347634753	0.00018845105271749	0.00137363150144858	0.0875171825474057
EFEMP2	-1.1472759296435	3.19964529283615	-3.97491986976061	0.000189599049698773	0.00138045863275662	0.0817301528505121
TP53I3	-0.6690356245866	4.2375721959223	-3.97346488103713	0.000190519821268154	0.00138613251322203	0.0771140042324694
TRPM6	-0.757264401126687	0.685585142687932	-3.96924903285636	0.000193212145281263	0.00140467738868118	0.0637442230368475
UNC119	-0.813901315249762	1.53233549367421	-3.96765150257019	0.000194241899491395	0.00140954871730923	0.0586801166576487
DAG1	-0.684954296976591	1.67882015512616	-3.9674236235891	0.000194389218239548	0.0014100955027647	0.0579578465480095
PCDH12	-0.80721309970361	1.09663901512074	-3.95882700281187	0.000200025987981437	0.00144509925609155	0.0307282888022185
NR1H3	-0.589276471844863	6.07883767136518	-3.94867084000738	0.000206888179384653	0.00148754499034257	-0.00139647355367156
TUBGCP2	-1.25886046292891	3.41778323575675	-3.94629903457587	0.000208523062516216	0.0014982003534581	-0.00889170793269223
MYO19	-0.619782705838361	3.56322494762582	-3.94617888174177	0.000208606213728983	0.00149824836715248	-0.00927133714060702
APH1A	-0.530715803402309	1.48628774411828	-3.94563462737465	0.000208983262196776	0.00150040639656337	-0.0109908523932223
UPB1	-2.51453025627404	3.67078295053958	-3.9447857699514	0.000209572642836503	0.00150346598721321	-0.0136724511131385
GYPC	-0.788350750102101	2.54389507902747	-3.94468945108418	0.000209639620122823	0.00150346598721321	-0.0139767075796335
AARSD1	-0.677212127968199	1.94511024216584	-3.94167694271836	0.000211744855841996	0.0015163235515744	-0.0234905518449997
ALKBH3	-0.502916744984411	1.22595637392592	-3.93755735725618	0.00021465670346469	0.00153495211349769	-0.036493745404127
TEF	-0.645950738659095	1.42075767685064	-3.93405002871304	0.000217166115171431	0.00155106535437393	-0.0475580767250525
RRN3P3	-1.26107872502422	2.71077166963848	-3.93396579151936	0.00021722673058756	0.00155106535437393	-0.0478237425939776
THAP11	-0.588947663694427	1.54985392764784	-3.93257510598299	0.000218229795736692	0.00155652580555843	-0.0522091786640608
SLC35E4	-1.14706106708256	10.2759256671732	-3.93121717845161	0.000219213531710323	0.00156240477511835	-0.0564904316689239
ACSF2	-2.37732111555102	4.28946709609096	-3.92983267065956	0.000220220914391796	0.0015678736830227	-0.0608545879395086
LOC100505771	-0.503213198176127	1.15101204383943	-3.92969771251598	0.000220319349216968	0.00156800472546606	-0.061279945757529
NKTR	-0.876604891551053	2.79698689061976	-3.92952536662113	0.00022044511519001	0.00156833011689102	-0.0618231288458153
SDHA	-1.47348537699695	5.13664537956957	-3.92401428288526	0.000224503323049913	0.00159084759801698	-0.0791850059727421
CLEC11A	-0.785212314616633	2.21493796941409	-3.92091197100802	0.000226819285697355	0.00160435749627014	-0.0889520541449063
MIRLET7BHG	-1.5469375755488	3.07131305373612	-3.92009059320224	0.000227436303570734	0.00160814128324121	-0.0915372428786627
MAFG	-0.548015160951748	4.28573790775066	-3.91978927807515	0.000227663055480685	0.00160883374119446	-0.0924855159273763
PLXNB1	-1.43807165411333	3.48140389362996	-3.91832663707168	0.000228766844796555	0.00161405429963951	-0.0970880005035442
GGT5	-1.1199930356673	2.38135480033448	-3.91754445142473	0.000229359235049403	0.00161765136512705	-0.0995488822961823
GAS5	-0.622999974407796	4.73046889447456	-3.91259142586091	0.000233144805444534	0.0016413963970804	-0.115125135190064
LOC100190939	-0.639764766031962	2.93934533546996	-3.91183828720621	0.000233725661195274	0.00164371388363209	-0.117492578483245
COX4I1	-0.761816358807241	6.98353813155686	-3.91056907707502	0.000234707684746847	0.00165002786768747	-0.121481647482957
SNHG10	-0.592855888011834	1.38986370985645	-3.90366909595388	0.000240116179908611	0.00168321871661876	-0.14315451445135
ACAA1	-1.37430770543803	6.34187818446324	-3.90248535985029	0.000241056001052448	0.00168859858012893	-0.146870347017544
C19orf48	-0.570875056534715	3.00106692539509	-3.90036166122789	0.000242750969483469	0.00169864990896057	-0.153535108409788
LINC00482	-1.13506433632342	1.48589484038072	-3.90000751132917	0.000243034736058179	0.00170002841256262	-0.154646319927255
NBAS	-0.593860392689438	2.86179743579229	-3.89807423390408	0.000244589425548339	0.00170968270237909	-0.160711279875137
TMEM55B	-0.756993544457866	3.31328014080739	-3.89684743835975	0.000245580933796751	0.00171416716632695	-0.164558978832146
ACYP1	-1.09397969514782	3.40752423437682	-3.89400368853967	0.000247894157315316	0.00172600931921784	-0.173475286930074
PFDN6	-1.09814311648291	3.69879342130381	-3.88973112523175	0.000251409042006011	0.00174675792908645	-0.186864203776473
POLD2	-1.0245837694038	1.75159641865067	-3.88924998907995	0.0002518078423814	0.00174890856284253	-0.188371388761224
LOC100507317	-0.631398420654709	2.06441873027499	-3.88561670830308	0.000254839055000859	0.00176808130475631	-0.199749240355641
MRPL12	-0.891579367313192	3.91370147297858	-3.88504683697906	0.000255317662736641	0.00177077485522089	-0.201533252284179
ADCK3	-1.11041931723859	3.34444769093683	-3.88356673094815	0.000256564770875722	0.00177816538937673	-0.206166070489542
KLK1	-2.69077052965347	2.47586008243214	-3.87411069920957	0.000264671451095501	0.00182724021892676	-0.235739050979151
ATP6AP1L	-0.679316186868608	1.47116037626469	-3.86723808077562	0.000270717158233699	0.00186307034818155	-0.257205476869755
C17orf56	-0.919718558218748	5.3036510504966	-3.86639784959535	0.000271465327959262	0.00186756326218603	-0.259828344257584
PNPLA7	-0.620907929326651	1.19928872818218	-3.86559652735887	0.000272180701403607	0.00187117069564943	-0.262329434281254
SNHG13	-0.800576513350858	3.08676439086664	-3.863340687068	0.000274204317774914	0.00188244050391167	-0.269368697671113
HPCAL1	-1.31593080174746	3.33398525490714	-3.86188689894895	0.000275516094776604	0.00189012144431303	-0.273903878160358
TYSND1	-0.860349681738776	1.77137935121803	-3.86103460499895	0.000276287933230989	0.00189409008950132	-0.276562183381577
NPLOC4	-1.08783969219677	2.37625623391724	-3.86034342939277	0.000276915386808486	0.00189772758787641	-0.278717701079325
RAB17	-1.4708307885111	3.12580163547324	-3.85851422622212	0.000278582557681265	0.00190652079039995	-0.284421179063233
RNPEP	-0.52229104377783	1.45994024186583	-3.85709212056587	0.000279885346123161	0.00191406407908938	-0.28885419695505
ESRRA	-0.721970113992897	6.33827616803674	-3.85637926072711	0.000280540594657892	0.00191720679146567	-0.291075968252764
PRDX5	-0.970623409994175	6.78797293353324	-3.85515537475661	0.000281669005872158	0.00192357644895546	-0.29488987815377
MBL1P	-0.516162991950141	0.548427060636209	-3.85005469542987	0.00028641887890318	0.00195057528479319	-0.310776903339896
PQLC1	-0.676624676734066	4.84110059873098	-3.84768971332256	0.000288647206250097	0.00196370302502019	-0.31813877637873
SLC6A12	-1.25401985461374	3.13962885424045	-3.84402492282281	0.000292133139223676	0.00198466178807541	-0.329541379088989
FREM1	-0.859677422917343	2.63533966257491	-3.84370126196675	0.000292442938373626	0.00198607781336376	-0.330548099430776
ABCA7	-0.6105158364519	1.43428242576505	-3.84309614543309	0.000293022985054777	0.00198794991211158	-0.332430126865852
FGFRL1	-0.575818455658299	1.02046562285658	-3.83616928823744	0.00029974201634353	0.00202581763581193	-0.35396118972386
B4GALT4	-0.802548687176194	2.62708323482663	-3.83430993317909	0.000301570602489627	0.00203536783140863	-0.359736700622467
MOK	-0.512496090309602	3.37338646801102	-3.83371401445301	0.000302158921386069	0.00203863627641778	-0.361587378431442
TIMM10	-0.523026025744667	4.14729490043227	-3.831754644599	0.000304101075907463	0.00204891759981256	-0.367671143198527
ATP6V0B	-0.759748286793055	6.11689648620591	-3.83141398770939	0.00030443995961386	0.00204979110952384	-0.368728676620135
USP34	-0.580061533778578	2.07739614833857	-3.83091813963439	0.000304933874280638	0.00205241133589163	-0.370267882757811
LOC645321	-2.29494775360855	2.29289704421048	-3.82542087474074	0.000310461465441597	0.00208603274773567	-0.387324326269169
H1FX	-1.19620954312426	1.99428069923437	-3.82489101202211	0.000310999301171272	0.00208821429329977	-0.388967552656513
FBXO44	-0.649709695292843	1.66854683687445	-3.82350952333558	0.00031240578374459	0.00209693954124965	-0.393251216630762
C1orf186	-1.11094820596207	2.95100706302145	-3.82330920174392	0.000312610235369048	0.00209759326766635	-0.393872287564282
FRMD1	-0.512831360912482	1.23429432508941	-3.81559179834267	0.000320585192357412	0.00214767598823271	-0.41778400768516
SPINK1	-2.77617163702379	3.11953944725403	-3.81534682855722	0.00032084150551509	0.00214767598823271	-0.418542543888589
FARS2	-0.958594593858097	2.11388633655859	-3.81331657616587	0.000322973345980239	0.00215899582660895	-0.424827972178799
CLPTM1L	-0.740916054837493	5.36665257011354	-3.81185873747055	0.000324512502540552	0.00216780547639858	-0.429340014903618
FAM24B	-1.2017945432887	2.73310176424205	-3.81154064218855	0.000324849274643396	0.0021693155549039	-0.43032438690018
MYO18A	-0.628056104553567	2.37990020487604	-3.80698509777209	0.000329709216194923	0.00219727641935616	-0.44441639189209
TNNC1	-0.874290194309104	1.44511165265443	-3.80223262791159	0.000334853506440033	0.00222424613183205	-0.45910658624271
CDK5RAP1	-0.773223567609574	1.23044681568412	-3.80205733037298	0.000335044720340709	0.00222424613183205	-0.459648227805047
C15orf5	-0.673387317469595	0.8594381020328	-3.80174397565746	0.000335386787319609	0.00222527372975046	-0.460616406066315
FAAH	-1.06369039595025	1.6935452584977	-3.80157502172875	0.000335571361160924	0.00222574464428774	-0.46113840610548
ROGDI	-0.965032368445147	1.66487090990945	-3.79882265788511	0.000338591931872511	0.00224122693283044	-0.469640109684761
ZRANB2	-0.769851309922065	3.93605598284479	-3.79749548327671	0.000340057731306314	0.00224865039807108	-0.473738237008426
COL6A1	-0.712348794537862	5.54428565570358	-3.79589017017215	0.000341838849994084	0.0022581418030796	-0.478694044561159
PGD	-0.960391203317297	3.05105434155427	-3.79540489643266	0.000342379026135608	0.00225974192269185	-0.480191894170645
ZNF253	-0.503866519776733	1.73495888382798	-3.7934650369579	0.000344546538747118	0.00227219802547031	-0.486178306782004
STIP1	-0.718618009511878	1.56871969159589	-3.78932069151923	0.000349221392252987	0.00229607205987006	-0.498961481317498
LOC728431	-0.556220966063209	1.36903430597294	-3.78844329186858	0.000350218872992771	0.00230185789283709	-0.501666708187415
POMT2	-0.64357674302383	2.32254266300378	-3.78773073894193	0.000351030954508777	0.00230558931036189	-0.503863391319616
PRR5-ARHGAP8	-0.685369932688741	1.675836751169	-3.78763551457569	0.000351139616297651	0.00230558931036189	-0.504156933113967
SRSF5	-1.00302647125456	6.24390313785047	-3.78404231697887	0.000355263498338715	0.00232954408398609	-0.515230130197334
DAK	-1.62378012453796	2.71038476280062	-3.77999433150333	0.000359964922947665	0.00235406967133298	-0.52769711220454
WBSCR16	-1.08615354957034	2.00046649577835	-3.7795607934081	0.000360471963568424	0.00235659899305844	-0.529031835779331
SLC23A3	-1.87148597463619	3.01332409072327	-3.77850999220854	0.000361703759460572	0.00236307494468522	-0.532266521858574
AFG3L2	-0.971498166025356	1.91531200519051	-3.77636198931315	0.000364234302654324	0.00237722941102804	-0.53887700587421
GOLGA2P2Y	-0.501000313074876	0.728831700281214	-3.77427607422419	0.000366707926866019	0.00239178042978892	-0.545294198440978
SLC25A29	-0.789023248339011	5.2474505592623	-3.77380141539011	0.000367273053924719	0.00239446198883808	-0.546754152700877
ARL4D	-0.856238645991948	1.5784834309655	-3.77372552688351	0.000367363483818061	0.00239446198883808	-0.5469875598553
CYC1	-1.1392090917745	5.19304711508189	-3.77357973095236	0.000367537276309263	0.00239479808936727	-0.547435970278256
TMEM37	-0.77041529029027	5.93163671389817	-3.77197161732021	0.000369459421473049	0.00240492307140247	-0.552381181012357
BNIP1	-0.578597629475838	1.68856986315391	-3.7708093419492	0.000370854655970443	0.00241240214954478	-0.555954557401181
HEXA	-0.892287819982759	4.05485809768076	-3.76961032939909	0.000372299278954481	0.00242019235983913	-0.55964016911371
LOC100131581	-0.647872729988367	2.11481873576487	-3.76852771251775	0.00037360829246082	0.00242568678647818	-0.562967374016139
PET112	-0.861563689011896	2.73359820805075	-3.76850177828309	0.00037363970405712	0.00242568678647818	-0.563047070428169
IGSF8	-0.610406115717995	2.04700966472698	-3.76166052850058	0.000382014772446662	0.00246991862877479	-0.584058532443014
GFOD2	-0.521922481111519	3.85777663481742	-3.7615983294378	0.00038209173499803	0.00246991862877479	-0.58424945556079
GNB2L1	-0.722127856512035	7.1737741595365	-3.76021875076545	0.000383802590381884	0.00248015968118478	-0.588483639018339
UQCRC1	-0.848878005875354	6.29932072659416	-3.75842700738525	0.000386035535399735	0.00249376664856149	-0.593981398188234
LINC00263	-1.00881679606184	2.70221716790461	-3.75172144492049	0.000394503178950733	0.00254337956937928	-0.614542246682572
LOC157562	-0.642205561162983	1.66352703936466	-3.75152484108738	0.000394754109655611	0.00254337956937928	-0.615144737430023
NUMA1	-1.05844199202613	2.70815315502078	-3.74575400408055	0.000402188017505882	0.0025853247463887	-0.632820690924227
ADPRHL2	-0.898533021902328	2.58910394970611	-3.7422234907013	0.000406801839588192	0.00261070043991204	-0.643626248618761
C10orf54	-0.698334417475209	2.833868283395	-3.74073466583985	0.000408762645303617	0.00262070893633304	-0.648181076457129
IFT122	-0.655789477349271	3.31407037419474	-3.73921222547551	0.000410777075123498	0.00262932219303976	-0.652837580137051
LRRC48	-0.683531139597291	1.52092072520686	-3.7384070827227	0.000411846243679182	0.00263358467767827	-0.655299695939706
RGS11	-0.62911607285646	0.693590435817692	-3.73779147839638	0.000412665515506575	0.00263796262490059	-0.657181983215213
BCR	-0.619342753213356	4.06173221535717	-3.73351943503356	0.00041839404234047	0.00266848778371641	-0.670238973821503
NECAB3	-0.600093829770353	2.16169096999777	-3.73077080832129	0.000422119911128929	0.0026887501361343	-0.678634905132822
ALAD	-1.12077448317667	2.68223115006125	-3.72595316646062	0.000428727115228679	0.00272110475175754	-0.693341528611445
TCEA2	-1.00787559544285	2.43211632679638	-3.72570772848498	0.000429066358554047	0.00272237602433596	-0.694090449877461
TACO1	-1.06301687758438	2.82696771626684	-3.71969846652279	0.000437452892916635	0.00276573556983402	-0.71241729655584
PRAC	-1.23497013941483	3.4372582687822	-3.71927983771204	0.000438042936738821	0.00276767986440623	-0.713693327802635
UBA1	-0.806417766067157	2.52640366268627	-3.71900787485478	0.000438426667423081	0.00276921137808524	-0.714522255360146
PTOV1	-1.03683800663723	3.93194764801214	-3.71830643797059	0.000439417856395963	0.00277279035760583	-0.716660020719257
PAMR1	-0.833543177099173	0.96232119933453	-3.71763211972191	0.000440372744701898	0.00277695315145817	-0.718714898967503
G0S2	-1.09231240894305	6.98872503216288	-3.7158422283911	0.00044291700786612	0.00278948021058209	-0.724168178796897
SLC22A7	-1.78178318688994	3.02455404374175	-3.71527388924158	0.000443727816872937	0.00279368866195098	-0.725899399564654
SEMA3B	-0.890303849928419	6.35260792989266	-3.7137010206646	0.000445979122987466	0.00280605939521305	-0.730689658191945
SNX17	-1.28497418026125	2.89081547260861	-3.71301571378322	0.000446963441234093	0.00281134982475107	-0.732776401069402
NUDT13	-0.691274586163987	1.41197162708609	-3.70929257136599	0.000452347460962715	0.00284247716569675	-0.744109062847559
PEF1	-1.03831548288796	3.074880519127	-3.69292971427486	0.000476753561796414	0.0029795961701008	-0.793830383111577
MAGI1	-0.572671728035273	1.43045541132821	-3.69172990221259	0.00047859182885852	0.00298727292221248	-0.79747077457124
GPSM1	-0.64991299249514	3.6050682089621	-3.69111433128007	0.000479537590273832	0.00299222293192203	-0.799338210526274
ABCF3	-0.853305141401222	3.93457585633851	-3.6910101160821	0.000479697882886318	0.00299227017490978	-0.799654345101411
SLC25A11	-1.07329899737058	4.07835196305424	-3.68476372372565	0.000489399475464306	0.00304116838654365	-0.818592366050869
ABHD14A	-1.00148026323208	4.35733595931664	-3.68360823050093	0.000491214559410828	0.00304857993745213	-0.822093411251799
RECQL4	-0.531603364272791	1.41129778606339	-3.6820303085272	0.000493703598400875	0.00306111854540138	-0.826873259674619
KRTAP10-10	-0.543309999287428	1.85955454849771	-3.67876229234528	0.000498896993105792	0.00309136267739462	-0.83676863534546
SMARCB1	-0.649015163616021	0.911049048366663	-3.67319161066647	0.000507870200258713	0.00313902234500598	-0.853623550945997
TRAPPC6A	-0.968277163369722	4.26242930646162	-3.6722183722212	0.000509453620311245	0.00314637194076215	-0.856566568390768
EXOC3L4	-0.611132229929817	0.628440602252394	-3.66999719872036	0.000513085059833251	0.00316526309109348	-0.863281420589836
ZNF324	-0.658262285747457	2.34879033136437	-3.6648034531681	0.000521673147391878	0.00320713585718515	-0.878972636800432
C16orf89	-1.42856510607526	2.45916104971985	-3.66468606282658	0.000521868834906028	0.00320733252268312	-0.879327130779495
BZRAP1	-0.715712370530233	2.58247393870418	-3.66442431056436	0.000522305423480855	0.00320900914464108	-0.880117541260865
CDC37	-1.37761508096889	3.35593557297068	-3.6642699870598	0.000522562990121272	0.00320958516158185	-0.880583533500324
KLC3	-1.08030023117422	9.7277055976642	-3.65980815322244	0.000530062472491768	0.0032485186185584	-0.894051013610145
PLCE1	-1.3567757413186	2.30184260656742	-3.65543130172396	0.000537518883978996	0.00328804479981282	-0.907251857806815
CCDC107	-0.769713628004803	3.48888055944544	-3.65001694737338	0.000546881383540514	0.0033385307495193	-0.923567970409453
FAM185A	-0.84980705046039	3.87556688016413	-3.64720863592335	0.000551798617178884	0.00336137229720488	-0.932024729474618
NME4	-0.630224559951696	2.43001155482523	-3.64714640171435	0.000551908063089271	0.00336137229720488	-0.93221209039667
TOM1	-0.778004553329942	1.03128599118566	-3.64423235327479	0.000557056007389269	0.00338956470583166	-0.940982778068955
PRPF4B	-0.815263802257416	2.03555350947495	-3.64262445002764	0.00055991610670026	0.00340186153485871	-0.945820323044334
AS3MT	-0.522780998579343	0.512695897055257	-3.64166166649148	0.00056163538445393	0.00341001614118558	-0.948716306069083
HERC2P2	-1.17634415687672	1.822507177824	-3.64148585950873	0.000561949872849235	0.00341086860555609	-0.949245067979217
GRAMD2	-0.557112429277194	0.825362175813475	-3.64086806308917	0.000563056337468188	0.00341652611335218	-0.951103040258417
CLSTN1	-0.576499297834981	5.21822215429845	-3.64027949161554	0.000564112394048	0.00342081526975626	-0.952872933759195
PPP1R12B	-0.957753652321658	3.58115046006063	-3.63900059713636	0.000566413595768777	0.00343264509183348	-0.956718068174698
FTCD	-3.00656080196764	5.33981931817113	-3.63645252971445	0.000571025234948868	0.0034552493602079	-0.964376535935034
ERGIC3	-0.941638759835342	4.05321279722494	-3.6332599447111	0.000576853932090112	0.00348666241893409	-0.973967326337971
C11orf2	-0.614417796348008	5.6305742351233	-3.63321931589888	0.000576928472525102	0.00348666241893409	-0.97408934395972
DVL2	-0.579464451033435	1.69236844573356	-3.63138866291091	0.000580296666280966	0.00350593665816928	-0.979586308323137
SLC6A16	-0.690462331816279	1.82616829748772	-3.62929017914824	0.000584180713379178	0.00352520835441544	-0.985885316758034
RAP1GAP	-1.12083799764918	2.29948335473477	-3.62927646828032	0.00058420617193829	0.00352520835441544	-0.985926464940706
STOML2	-1.08200880513352	3.26662869804517	-3.62692142719356	0.000588594787387037	0.00354732010743593	-0.992992787328845
RNF5	-0.663035447095198	4.413979961949	-3.62278844232908	0.000596372715142328	0.00358867647659203	-1.00538674227671
NCRNA00185	-1.75370416714397	1.72116343212208	-3.62014811042419	0.000601392803732785	0.00361777378063754	-1.01329980094883
MYO7A	-1.06142894573736	1.78437876662165	-3.61680231798861	0.000607812092918063	0.00365302525660847	-1.02332180239558
SMG9	-0.675792690133283	1.28058191285531	-3.61570638582644	0.000609928933067182	0.00366237743965225	-1.0266032687978
KLF15	-0.916285763652077	2.40086529339671	-3.61532753454258	0.000610662334236056	0.00366565781699971	-1.02773748584457
CECR5	-0.595059198075607	3.89629063000205	-3.61490179403463	0.000611487509498381	0.00366921627099942	-1.02901199023974
CHST3	-0.625381009063546	1.3065470965869	-3.61434483857001	0.000612568612349742	0.00367372415726003	-1.03067915648513
CFD	-1.84293885651906	4.61753783509769	-3.60781719978298	0.000625375975597852	0.00373782055612845	-1.05020639382233
PRR14	-0.549202754665238	2.79896304010482	-3.60773163832831	0.000625545531748338	0.00373782055612845	-1.05046219759456
SCNN1A	-1.00027383653125	2.60324855143989	-3.6004024758762	0.000640233415220388	0.00381395357385621	-1.07235974936364
PDZD7	-1.05126788971915	8.54346399651184	-3.59989667834081	0.000641259082353095	0.00381890249256662	-1.0738698766794
VPS16	-0.895017805879943	3.42761758234094	-3.59516726141378	0.000650925568492619	0.00386823920639244	-1.08798356974474
NADSYN1	-0.837499757445464	2.20638327321104	-3.59180796869873	0.000657875815802301	0.00390629310633259	-1.09800121265038
POTEM	-0.792712913481268	5.00289149471523	-3.5917832683977	0.000657927180671544	0.00390629310633259	-1.0980748482476
ANO10	-0.509769096498573	1.17780447123633	-3.59156104280074	0.000658389475998233	0.00390785368168233	-1.09873732402264
LOC440434	-0.523021567595157	2.12722145024701	-3.58931124307199	0.000663087188103312	0.00393452075108598	-1.10544270042416
PPP1R12C	-1.08354383433459	3.35746598117088	-3.58845215898442	0.000664889416334885	0.00394165758978802	-1.10800242588535
TSC22D4	-0.759333216489769	1.84489874079113	-3.58590953329333	0.000670250843741958	0.00396504371420175	-1.11557610632795
NOTCH2NL	-0.649644202746151	1.95319287516557	-3.58525629899705	0.000671634900514949	0.00397083361671376	-1.11752132450322
TNFRSF25	-1.51768516460245	3.61660802317307	-3.58411143642144	0.000674067176508805	0.00398281006916074	-1.12092997287998
NQO2	-1.94974953004047	5.19103227557061	-3.57973731471819	0.000683437544277179	0.00402966951700956	-1.13394673900947
LOC100506268	-0.55948376415403	1.57053463995464	-3.57724770233278	0.000688826127265782	0.00405777820550766	-1.14135087165228
GMPR	-0.800933031351904	2.29211678854772	-3.57683554920963	0.00068972209685313	0.00406183499959224	-1.14257629696263
NCDN	-0.562458820334871	1.2243901107108	-3.57007368322394	0.000704580957616233	0.00413195291905862	-1.16266778109607
ILVBL	-0.735866284823977	5.92677633064425	-3.56808320385408	0.000709012678831657	0.00415297022910274	-1.16857737333293
DUSP9	-1.26222550096257	3.8639299971729	-3.56057161238953	0.000725977144466181	0.00424489817508359	-1.19085944373496
GGT6	-1.06190130567535	8.48050189202881	-3.55741546925089	0.000733219764051208	0.00427431563137617	-1.20021257123776
MST1P2	-0.994646457915916	6.18430623167992	-3.55510927923379	0.000738555363299817	0.00429902413343235	-1.20704347169805
ERP29	-0.681913769542976	5.39252803663042	-3.55384571959954	0.000741494381135671	0.00431484983949843	-1.21078489146701
FAM149A	-0.627480700061905	3.37626330834633	-3.55363545807809	0.000741984524609934	0.00431642006849241	-1.21140739490929
FBXW4	-0.825537217638831	3.64276970246914	-3.55243659069345	0.000744785116471489	0.00432885635924826	-1.21495632067378
C22orf36	-1.16592371877984	3.67960352068882	-3.54889001927907	0.000753129028896231	0.00437346089601774	-1.22545041844864
NTHL1	-0.73692023724294	3.19327570968022	-3.54863394539712	0.000753734916484117	0.00437506381824517	-1.22620786115069
MLKL	-0.508340260588878	1.23497050311101	-3.54858462979631	0.00075385165367201	0.00437506381824517	-1.22635372800666
LOC100130331	-0.991111100972816	2.93471735808814	-3.54440855463714	0.000763799675302283	0.00442699277692056	-1.23870101626837
SDHAP1	-1.43101933812411	3.72288304346789	-3.54383102566143	0.00076518522411948	0.00443165063439934	-1.24040783238332
CYTB	-0.741013798628572	10.2022153229378	-3.54066097637296	0.000772833164649242	0.00446802012244692	-1.24977328410238
MRPL34	-0.686374506633974	6.15702432750787	-3.53863822949937	0.000777751106638146	0.00448850587109314	-1.25574632994551
FTHL17	-1.09204931987151	5.36380149959869	-3.53798264106693	0.000779351427920488	0.00449509347284254	-1.25768176226456
PSMC5	-1.33959608810083	2.83195165604491	-3.53679003090258	0.000782270677756634	0.00450658928629198	-1.26120199123725
MIF4GD	-0.621590221586357	1.18593718329986	-3.53362833592518	0.000790060232257085	0.00453948684182202	-1.27053060635743
STAG3L1	-1.21165938897597	5.44587186339946	-3.53080343345291	0.000797082366758092	0.00457312878825514	-1.27886088392717
HABP4	-1.0386473172937	2.59212389405739	-3.53000383537339	0.000799080757134122	0.00458325212954592	-1.28121800315667
PCSK4	-0.502444573283527	2.65279653599045	-3.52844726712745	0.000802984672165525	0.00459891221331164	-1.28580557468727
GOLGA8E	-0.512319165057541	0.776917751176121	-3.52719735283691	0.000806132611358031	0.00461424372022726	-1.28948840352246
AGER	-0.653474577999593	1.35669991590241	-3.52622742802113	0.000808583471846391	0.00462556962449236	-1.29234566267014
AP1M2	-1.02610660909521	3.34795152824373	-3.52041091225615	0.000823430244797399	0.00469132561393296	-1.30946944700418
ZBTB16	-1.4333764464693	3.22085668050138	-3.51933899602441	0.00082619445993447	0.00470570582950467	-1.31262313270284
SLC6A8	-1.01520010909983	3.40721881198072	-3.51907803418626	0.000826868751805887	0.0047081776966384	-1.31339081311599
PBXIP1	-0.736831696856373	2.52376909952177	-3.51855343869754	0.000828225822162758	0.00471453472795901	-1.31493392036559
UQCRB	-0.513661253602421	6.44161942756171	-3.51491254250041	0.00083770291420095	0.0047629463720079	-1.32563951006525
IDH2	-1.6421394818631	4.59937552865509	-3.51332322212227	0.000841872078695273	0.00478387460495258	-1.33031041457449
MYCBPAP	-0.555683361238028	0.907887093796534	-3.51008923622327	0.00085041655446325	0.00482822705059358	-1.33981058002239
SCARA5	-0.532158666603902	2.08487594778417	-3.50653683835624	0.000859897257310464	0.00487499044053354	-1.35023946244156
DOT1L	-0.552260054260085	0.820327036705391	-3.50356018951301	0.000867918633529413	0.00491761994989641	-1.35897273336811
AP1M1	-1.27367963224729	3.09180071861471	-3.50338378415384	0.000868396229345407	0.00491853758133987	-1.35949014010874
C17orf61	-0.810038279443575	6.34082661181928	-3.50245244970497	0.0008709218442946	0.00492893463179205	-1.36222151061928
NHLRC4	-0.804064891768296	2.57878302699767	-3.50194847036605	0.000872291455624518	0.00493423475759457	-1.36369935563755
CHP2	-2.29696142491446	2.65743807978574	-3.50182994229561	0.000872613863883285	0.00493423475759457	-1.36404690129738
NPIP	-1.15295870348432	6.42214547311421	-3.50017099461952	0.000877138265093076	0.00495695703143024	-1.3689104188993
SORBS2	-0.536550452950954	2.43901462607079	-3.49615728151634	0.000888177105442341	0.00500465334750128	-1.38067107081043
PROZ	-1.86754150998803	2.45521112701225	-3.49601738920957	0.000888564218222573	0.00500465334750128	-1.38108081074937
GCDH	-1.65879035770841	4.229508257696	-3.49390541891895	0.000894428011555638	0.0050285589757273	-1.38726538326043
LOC389493	-0.762455021245533	3.79703608199166	-3.48963479871422	0.000906397679391591	0.0050870953114636	-1.39976365919109
GADD45G	-1.11983337258488	2.25090676131035	-3.48914526159489	0.000907779427845083	0.00509339127427512	-1.40119567756375
MYL5	-0.814841987430792	2.67534998444841	-3.48613327399535	0.000916325057977405	0.00513488078441604	-1.41000356260677
EIF6	-0.667875477947549	6.45555976464662	-3.48596205342962	0.000916813133356059	0.00513525435158527	-1.41050410737016
DEFB1	-0.988657821146582	10.1993699641056	-3.48449604105725	0.000921002213198117	0.00515187581494135	-1.4147891679163
DHRS4L1	-1.36963800249358	2.69196445612103	-3.4808303316556	0.000931556523394014	0.00519555563986875	-1.42549856616754
DNAJC7	-0.931095128997605	4.21474024703396	-3.47924180051541	0.00093616579132121	0.00521588111810622	-1.43013714706825
MIB2	-0.67882414243104	2.52072811477101	-3.47823093279991	0.000939110178678932	0.00522578407578992	-1.43308819283116
PHB	-0.989324777459066	4.61061493238535	-3.47445503465261	0.00095018628520128	0.00528141840736133	-1.44410620355825
LOC100132815	-0.613646171257419	2.17084985886261	-3.46786831088536	0.000969804950731461	0.00535703084287609	-1.46330709334434
MYO1C	-1.04892744947964	8.28184931625647	-3.46648598387872	0.00097397074644169	0.00537398164884034	-1.46733361933904
TEKT4	-0.558833438783721	0.753495422113129	-3.46334680736908	0.00098349414917146	0.00541280923166192	-1.47647362831012
GNPTG	-0.634163405332972	5.93559353690871	-3.45965996095557	0.000994791839996299	0.00546730898206101	-1.48720117573121
ACTC1	-0.895823070477739	2.29716804801049	-3.45927298764851	0.000995984764636441	0.00547079604528225	-1.48832670241586
SAA2	-0.74686324164412	0.761605645288439	-3.45607873391686	0.00100588366722023	0.00552052624421455	-1.49761410004247
SELENBP1	-0.755503224974907	6.32593523238064	-3.45359676844304	0.00101363955573964	0.00555368152597015	-1.50482653810067
SEPT14	-0.506464964258374	1.12992736692515	-3.45351087112849	0.00101390898884271	0.00555368152597015	-1.50507608837078
AAMP	-1.01465055576765	4.29444106638092	-3.45341167805323	0.0010142202111081	0.00555383359313613	-1.5053642605373
TRIP6	-0.638280058847488	5.95809806209004	-3.4529438808583	0.00101568916517799	0.00555877033891968	-1.50672321358518
MFSD10	-0.857430458964363	2.05122361807506	-3.45275520322911	0.00101628221236122	0.00556046282792331	-1.50727128814652
ACSS2	-1.10010565765091	2.8929881313131	-3.45201462363915	0.00101861316077818	0.0055701150536598	-1.50942234500219
CTDNEP1	-0.526226004442475	1.85706298051696	-3.44656957698316	0.00103590758616248	0.00565836000437176	-1.52522832101086
WDR46	-0.74255922624783	1.28742769232334	-3.44620176617078	0.0010370858011791	0.00566321686245876	-1.52629540631763
SLX1A	-0.948072979950265	2.89050488076842	-3.44420779480264	0.00104349527212907	0.00569187162216731	-1.53207894798361
COBRA1	-0.68392548188282	3.97732309384437	-3.44187899532044	0.00105102856701922	0.00572658584916783	-1.53883082332852
HSD17B8	-1.01097291248674	4.15418540534222	-3.43946654545603	0.00105888680994387	0.00576544203040465	-1.5458219965984
PACSIN3	-0.926895161432354	1.34989278076776	-3.43780853913045	0.00106431980797112	0.00579095195711695	-1.55062491909624
KLC4	-0.504169379224271	0.841802684729161	-3.43629300716265	0.00106930904773029	0.00581486876829855	-1.55501376137943
PNN	-0.76457529269182	4.2643592404579	-3.43473375833144	0.00107446533802642	0.00583642899028324	-1.55952784764993
GYS1	-0.673999675186759	3.32057918700162	-3.42990836888608	0.00109057216491511	0.00591735819085622	-1.5734888168859
VPS11	-0.88342200221937	2.9287747249315	-3.42968470071309	0.00109132427528689	0.00591979970257365	-1.57413562077415
UROS	-0.646391509297546	1.93417405613276	-3.42737070356887	0.0010991342613584	0.00595886485412153	-1.58082557549932
GOLGA6L9	-0.958499024131609	3.15446534576322	-3.42614570297118	0.0011032901778401	0.00597643473995608	-1.58436592255175
PSMG3	-0.709715164561444	3.06200936228636	-3.42456688720293	0.00110866840439546	0.00600390824967392	-1.58892756660892
CHKA	-0.621045342980693	3.18587218237137	-3.42396303966733	0.00111073196678407	0.00601176006221	-1.59067187824359
FAM160B2	-0.673141854937863	2.59719533553027	-3.42232338946179	0.00111635360710451	0.00603885042076163	-1.59540722917059
C3orf37	-0.538464535580097	1.97911674827127	-3.42152846298683	0.00111908875245522	0.0060503051674545	-1.59770244687338
KIAA0415	-0.514473237784076	1.97539718377305	-3.42016313086746	0.00112380134383154	0.00607243235788508	-1.60164377738604
OTUB1	-0.655545493934041	2.04493552222195	-3.41915265549185	0.00112730120717871	0.00608757088401386	-1.60456005344333
RECQL5	-0.814879615167274	1.89176616352819	-3.41826627990995	0.00113037973897658	0.00610124799607935	-1.60711769380287
MAST4	-0.704429420418323	3.39083724682632	-3.41763376088846	0.00113258145123507	0.00611144818894207	-1.6089425566523
BIN1	-1.259342689992	4.44970051881273	-3.41574491634133	0.00113918046225681	0.00614536420622183	-1.61439065332387
EFHD1	-0.547192636652266	3.85726455993435	-3.41542230503147	0.00114031119649592	0.00614977078803867	-1.61532097545979
SLC25A39	-1.04534540017815	4.65263373172869	-3.41431961498589	0.00114418409353515	0.00616556626640105	-1.61850038207128
GAK	-0.876258165185852	3.96151386729504	-3.41413936067758	0.00114481837092135	0.00616728796850754	-1.61902004676979
PPP2R1A	-0.745400795571399	3.24873756421348	-3.4135231721623	0.00114698912580655	0.00617388954448563	-1.62079634945256
DPT	-1.36911766916108	2.42695635958568	-3.41210198529762	0.0011520106619014	0.00619071445382174	-1.62489241655563
SNHG1	-1.0231008730441	3.42328412076553	-3.40938073143834	0.00116168392905874	0.00623585567727341	-1.63273225100916
TPCN1	-0.765279640915364	5.26770800467067	-3.40854619442478	0.00116466584302494	0.00624944690743743	-1.6351356754088
GTF3C1	-0.533015455085292	0.872655112772548	-3.40838261154525	0.00116525119578345	0.00624944690743743	-1.63560673922304
HAGH	-1.52113562504718	5.92515443274205	-3.40831551718505	0.00116549136178057	0.00624944690743743	-1.63579994405314
TTC38	-1.57305659073335	5.04665651118386	-3.40831542097231	0.0011654917062102	0.00624944690743743	-1.63580022110535
PHYHIP	-0.61270148057205	0.641927798764555	-3.40387002938032	0.00118150894653142	0.00632494666376778	-1.64859543484791
COL6A2	-0.594952128703542	1.48917403006685	-3.40266950225663	0.00118587018785777	0.00634309434635468	-1.65204898645605
C11orf51	-0.513712454470389	2.34643744926368	-3.39889627546877	0.00119967689434393	0.00640506931559612	-1.66289804351841
WDR13	-0.812897977462952	4.47919825808876	-3.39887775663258	0.00119974503078843	0.00640506931559612	-1.66295127012656
ORAI3	-0.652135347131675	1.78399665549957	-3.39621447596847	0.0012095822871827	0.00645231302825226	-1.6706039921254
SF3B2	-0.619004480274843	5.34265066832329	-3.39550541275082	0.00121221416628875	0.0064645923135807	-1.67264074277539
B4GALT3	-0.568426802532388	3.67567086666219	-3.39461788064785	0.00121551611884542	0.00647867446042936	-1.67518973060017
ZNF300P1	-0.981521191585825	2.62206231512165	-3.39328074701431	0.00122050683443444	0.00649997021121881	-1.67902911865069
SMA5	-0.630367140296276	1.12887989263346	-3.39052049958823	0.00123087057622432	0.00654626688381192	-1.68695152899302
URGCP	-0.797382531818975	3.54551785028897	-3.38652382227859	0.00124602434715312	0.00661429288370929	-1.69841496075665
CLASRP	-0.921054358297056	3.85898999872894	-3.3848787644354	0.00125231287303454	0.00664227561487974	-1.70313071416616
CD14	-0.74528664217372	2.0574637040118	-3.37783398674164	0.00127958395796833	0.00677141121051831	-1.72330778117818
CNN1	-1.99850160785227	4.04045690547042	-3.37763228278099	0.00128037298650236	0.00677277211785655	-1.7238850637088
CAPN1	-0.632998990496753	2.02610104732914	-3.37364984967548	0.00129604608057545	0.00683721886287422	-1.73527809403619
UBXN6	-0.595218304697013	5.72701731392745	-3.37335703076861	0.001297205618413	0.00683781266654988	-1.73611543529676
TIA1	-0.609513917095665	1.79690850772357	-3.37178752102508	0.00130343748281777	0.00686512112926036	-1.74060274132042
DBNL	-0.688935845562646	1.5682992190674	-3.37065146414871	0.00130796593839968	0.00688157267214421	-1.74384989603238
DHRS4	-1.7887747548145	4.83590043350861	-3.36834806015939	0.00131719327516032	0.006918972611318	-1.75043135094023
ANKRD10	-0.695485137476305	2.35802130629833	-3.36360676989844	0.00133638076031642	0.00700473735604058	-1.76396884853421
IDO2	-0.658919481501446	0.53048245608507	-3.36087369841456	0.00134756094419317	0.00704261445174095	-1.77176649238408
FXYD2	-0.515596898672953	10.4799262757365	-3.35802851151091	0.0013592936506055	0.00709251448735748	-1.77987940680037
HMGCL	-1.07610435663644	4.96146137883927	-3.35800792027637	0.00135937891358651	0.00709251448735748	-1.77993810459809
MRPL28	-0.611428722177441	5.14870268476436	-3.35554999132709	0.00136959295435057	0.00713302359239518	-1.78694295878221
ZRSR2	-0.751269595025615	2.78930765544886	-3.35305690005924	0.00138002717725159	0.00717973247049668	-1.79404443638747
POLRMT	-0.691924110765009	4.13589155343402	-3.35254499678571	0.00138217889805213	0.00718543944396869	-1.79550212666531
FDPSL2A	-1.13011852855603	3.52518650606267	-3.35253419686217	0.00138222432829674	0.00718543944396869	-1.79553287877048
PLLP	-0.825391832392778	1.86062642025927	-3.34946795391267	0.00139517980709888	0.00723934268021408	-1.80426106889695
MOV10	-0.919590983651848	1.87002229414025	-3.34238946025855	0.00142552732197235	0.00737524940721219	-1.82438938929654
CYB5D2	-0.537878826487005	4.050414857389	-3.34176228656109	0.00142824605600126	0.00738251442609073	-1.82617140401142
SWI5	-0.589685669123801	2.72558266886123	-3.34005361511141	0.00143567784109575	0.007408733110567	-1.83102515849351
FAM184A	-0.862592825739004	3.06180906898318	-3.33942603341363	0.00143841663749254	0.00742045739294136	-1.83280747663326
TPI1	-0.648180275600902	6.21213185196007	-3.33829607887341	0.00144336025778146	0.00743812665194952	-1.83601594255705
CYBASC3	-0.99193955711552	2.92694720049581	-3.33722362073712	0.0014480671664685	0.00746042071854257	-1.83906045946431
LOC100506165	-1.47401667746678	1.42704993815351	-3.33712164202096	0.00144851549453761	0.00746076868677062	-1.83934992381044
TMEM89	-0.552239080736575	0.591083677659163	-3.33681509033172	0.00144986397424985	0.00746379002823893	-1.84022002744751
RNASET2	-0.681360588944665	3.48288531125425	-3.33594409564238	0.00145370183523903	0.0074781379883883	-1.84269192296828
SGSH	-0.600776364362249	5.02590846672585	-3.33330193674895	0.00146540274628365	0.00752795910014042	-1.85018769384564
YPEL3	-0.598258309619229	1.75295422950943	-3.33302573205113	0.00146663105146043	0.00753229415236285	-1.85097104722906
CREB3	-0.778483255488253	2.80651545251021	-3.33168907932582	0.00147258900510256	0.00755299381596191	-1.85476134179885
IRF1	-0.688390887641497	1.48721816992082	-3.3312808010599	0.00147441340313712	0.00756037210355026	-1.85591887218116
NR1I3	-1.62343446547748	2.48803132695857	-3.32848096629141	0.00148698212554257	0.007610877948212	-1.86385419483229
ACRC	-0.729021841857146	1.37540272535849	-3.32833518466205	0.00148763931567294	0.00761167613143501	-1.86426724492697
SLC44A4	-1.02391489158014	2.13999494439583	-3.32520132266781	0.00150183338578446	0.0076748621616262	-1.87314355346819
TTC21A	-0.600885164268694	2.6442691059305	-3.3251117340524	0.00150224102923483	0.007674943542581	-1.87339721836235
SLC25A4	-1.05818880276732	5.17787684550882	-3.32252901146085	0.00151403786246484	0.00772556065465965	-1.88070802000677
ABP1	-2.01045457842971	4.60948596395498	-3.32181253067715	0.00151732591747584	0.00773788826160961	-1.88273543736774
GTPBP5	-0.562776242630736	1.50562865140257	-3.32008896710331	0.00152526327904334	0.00777515670490505	-1.88761134991591
PAAF1	-0.707531273529907	2.81063793543817	-3.32005338159185	0.00152542756972669	0.00777515670490505	-1.88771200192782
PRSS3	-0.547517323335805	0.964084171773982	-3.31953116533209	0.00152784045202145	0.0077813823697573	-1.88918898142685
SCAMP3	-0.706275280069153	2.91041734020138	-3.31772154076081	0.00153622965663106	0.00782004355998242	-1.89430588572955
TYK2	-0.598125319420436	3.27828394285745	-3.3141445128922	0.00155294037948339	0.00789075748319969	-1.90441464164702
CLK4	-0.730721197365007	2.28305474373079	-3.31341909730777	0.0015563501405827	0.00790193529526736	-1.90646376269363
ANKRD2	-0.645162389778149	3.10594057141614	-3.31332139107495	0.00155680994077192	0.00790222206464877	-1.90673973514644
RALY	-1.09123844220395	2.85379751208593	-3.31292561754081	0.00155867374077207	0.00790963341179672	-1.90785754482696
SNHG12	-1.10377065358991	2.73961117434873	-3.30864872697157	0.00157894947707079	0.00798357602690273	-1.91993116439951
PARL	-0.587390231732459	2.05861478179859	-3.30835577406338	0.00158034736467703	0.00798858253769788	-1.92075777285656
PFKL	-0.969834977131313	3.43377288629261	-3.30817197391431	0.001581225002422	0.00799095730525001	-1.92127636537183
PPP1R14A	-0.730369022647471	2.20224818252001	-3.30684014288376	0.00158759818744521	0.00801696167180772	-1.92503353394971
SDHB	-0.866255838418408	5.39504525155067	-3.30579127940289	0.0015926343404295	0.00804032069879804	-1.92799169861257
TPRG1L	-0.962224997460755	3.15266356003034	-3.30525425130559	0.00159521872798025	0.00805129328627436	-1.92950605569524
RFNG	-0.576706983196048	1.89237701587266	-3.30465873502604	0.00159808920846969	0.00806370380158298	-1.93118514353759
NIPSNAP1	-1.12342568514514	3.46607262974618	-3.30358212277723	0.00160329101519797	0.00808786839875742	-1.93422017376924
NUDC	-0.900853016432261	4.40049467132452	-3.30296731331628	0.00160626871491652	0.0080966356911138	-1.93595304887468
SPR	-0.612435904205546	4.32440441679736	-3.30072388317646	0.00161717859468799	0.00814115627074046	-1.94227438805634
NDRG1	-0.661668207855776	7.93460586691822	-3.3005499113375	0.00161802753910579	0.00814333767626503	-1.94276446619735
UCK1	-0.623974984108778	3.14582033640004	-3.29995937188452	0.00162091237776746	0.00815418451911281	-1.94442788052543
HLA-F	-1.12805760313831	6.5490554004922	-3.29888986117017	0.00162614938533742	0.00817791193709345	-1.94743992199655
EIF2B4	-0.828269493944747	2.20334064988488	-3.29856440737788	0.00162774617873719	0.00818384164228837	-1.94835635663802
PIPOX	-1.4902727688222	3.81115654311605	-3.2975890499944	0.00163254049295909	0.00820584039983258	-1.95110245799372
DHX30	-0.69789241570752	3.74521219374697	-3.29744114663741	0.00163326866519339	0.00820739496207594	-1.95151882809234
R3HCC1	-0.679551326641354	3.61663439503325	-3.29435925904633	0.00164851157026446	0.0082712643268096	-1.96019185580131
DPEP1	-2.94792051925891	4.16552192613735	-3.29225982582524	0.00165897198900076	0.00831948763258048	-1.9660968441023
RAPGEF3	-0.805943636844924	3.43550361860682	-3.28777146339318	0.00168154549504872	0.00841760881054919	-1.97871230464001
RPN2	-1.11862606305285	3.26522292303217	-3.28722299057083	0.00168432371922289	0.00842721006913536	-1.98025307973321
WSB1	-1.16909866830767	4.8398677939496	-3.28493120728355	0.00169597935191236	0.00847470631012977	-1.98668924575517
CUL7	-0.716580261667491	1.53279932559334	-3.28458809822512	0.00169773087673164	0.00848058858779013	-1.98765255290424
ZBTB17	-0.623005653859123	3.42446808287948	-3.27687029156209	0.00173758257839254	0.00863885556341174	-2.00930242937073
TMEM106A	-0.670013876522435	0.896149741434578	-3.27685783270629	0.00173764761779236	0.00863885556341174	-2.00933735009413
TBX2	-0.915784630202037	4.93592077467902	-3.27367224119794	0.00175435295188398	0.00870644310695615	-2.01826315589593
OAF	-0.959264206564063	2.39865314579236	-3.27136299602713	0.00176655716411255	0.00875592069730765	-2.02472971586874
SKIV2L	-0.96012737678257	2.46642216783771	-3.26852511060388	0.00178166474114624	0.00882365189484845	-2.03267226248167
SGK494	-1.19299718822183	1.65874313375532	-3.26845795611001	0.00178202370989207	0.00882365189484845	-2.03286015320484
ATAD2B	-0.551129267909347	1.80399490410537	-3.26817363351267	0.00178354428750136	0.00882656724517736	-2.03365562600673
STARD8	-0.508941157546344	4.03527430559418	-3.26685984168696	0.00179058642328457	0.00884593035587863	-2.03733070244697
SLC25A42	-1.18702078105608	2.03864325894691	-3.26380967120248	0.00180703693067267	0.00890922863177395	-2.04585898004321
TIE1	-0.524430904041947	1.06933560763604	-3.26164141845302	0.00181881741611613	0.00896118562592141	-2.05191803023703
PSMD2	-1.16866080831705	3.08952189942079	-3.25770981392839	0.00184036314851342	0.00905758230816965	-2.0628974776392
FLOT1	-0.549230401369742	3.43899582058508	-3.25407417416914	0.00186050058584966	0.00913832739497428	-2.07304216283159
LRRC32	-0.599943610829476	3.87355525617752	-3.25246864042982	0.0018694593376463	0.00917543006074747	-2.07751962907676
ANP32A-IT1	-0.936077484384464	5.72570472497736	-3.25152642355104	0.00187473572382759	0.00918981662170479	-2.08014653558043
MAPKAPK3	-0.584997284681966	4.27872713194762	-3.25111782742012	0.00187702820429592	0.00919645251482118	-2.08128553835137
HPCA	-0.570604895399828	0.85557723961978	-3.24973878578267	0.00188478498757786	0.009222925140263	-2.08512901482657
KCNH6	-2.02885039729035	3.62397713579493	-3.24572925345809	0.00190750937789805	0.00932946361486682	-2.09629734041941
HDAC3	-0.694593672004591	1.16815843648652	-3.2444609992125	0.00191475083145355	0.00935553941163827	-2.09982797724729
EFS	-0.90303654278092	2.92917799659556	-3.24375923259559	0.00191876887351286	0.00937051301575169	-2.10178117808779
MTMR9LP	-0.914398527216388	2.98436568914926	-3.24005658682185	0.00194010046179565	0.00945817077580549	-2.11208170187696
PARP12	-0.631040575958721	2.02360718705649	-3.23357326676964	0.0019779902879099	0.00960465023817066	-2.13009796972311
SH3TC1	-0.882348706167838	2.86573875900655	-3.23275069492875	0.00198284701530102	0.00962346335664922	-2.1323819711067
SQSTM1	-0.760379740048415	4.84287625410129	-3.23249369685412	0.00198436671216216	0.00962845393546143	-2.1330954832584
SLC27A3	-0.532142655771889	2.40484690015153	-3.23203280508812	0.0019870948298675	0.00963691806970147	-2.13437497214318
HPN	-1.08045723567554	6.32315317254077	-3.2271516997206	0.00201620444525389	0.00975394906070602	-2.1479176014859
ZBTB20	-0.7829948288809	4.7362671218761	-3.22646807403557	0.00202031327518399	0.00977141397202663	-2.14981317032425
LOC149703	-1.74055247572469	2.90457169802608	-3.22407435587425	0.00203476249192362	0.0098340161579328	-2.1564482818853
PMM1	-0.861548665312342	5.0201195509725	-3.22392521887263	0.00203566593616366	0.00983595627305907	-2.15686155763586
PAK1	-0.579950620716716	1.25996775468724	-3.2230345228322	0.00204106946402031	0.00985234639284307	-2.15932949795772
SOST	-2.68036765510067	3.00108704093882	-3.22035665229578	0.00205739645211315	0.00991406017861609	-2.16674644403209
CYTH2	-0.687488745972251	1.8523742965887	-3.2178107803628	0.00207303241715682	0.0099795882430844	-2.17379375724669
MICAL3	-0.621195942470981	1.47020791756969	-3.21578122677292	0.00208557725182851	0.0100276601460309	-2.17940901353084
IP6K3	-0.806636428560349	1.34559735809648	-3.21466866063345	0.00209248435370677	0.0100534688431037	-2.18248613799348
HRAS	-0.660704172094192	2.41600767358659	-3.2140291711882	0.00209646419533236	0.0100676526909674	-2.18425449114919
BAP1	-0.913282314285867	2.35337281425911	-3.21254007275865	0.00210575913565861	0.0101048588647953	-2.18837126869117
DPF3	-0.921201281855539	2.2217796065635	-3.20982980952096	0.00212277603815316	0.0101715702899327	-2.19586063036848
SELO	-0.830450415526086	3.64343119007402	-3.20897862078763	0.00212814699497563	0.0101923207217203	-2.19821182646444
TRPC4AP	-0.594156095601684	1.67410740090501	-3.20654785542094	0.00214355537723446	0.0102507798230589	-2.20492377924186
SDHAF2	-0.503741595794683	4.08468141461809	-3.20505690076586	0.00215305818606779	0.010285711335152	-2.20903889783986
KIAA1191	-0.701956108967666	6.75233347725857	-3.20429433388044	0.00215793379652344	0.0103028835347552	-2.21114310155541
MLF2	-0.84687032538218	3.4360292899367	-3.20427330534515	0.00215806839313201	0.0103028835347552	-2.21120112202883
ALB	-3.43190946796977	5.68799566244257	-3.20282769400078	0.00216734019589102	0.0103395900798862	-2.21518910594395
MTHFD1	-0.752432872719214	5.51282375962759	-3.20188304621251	0.00217341913956562	0.0103635437336357	-2.21779440141404
PAF1	-0.514459264311429	3.48973986564538	-3.20093088783118	0.00217956261881766	0.0103827304620701	-2.22041985975024
TPI1P2	-0.707307457175181	6.18947458161051	-3.19785604728591	0.00219951355198695	0.0104650483302769	-2.22889457053872
DPP7	-0.664306192268074	5.56197795341726	-3.19687165259084	0.00220593690040205	0.0104828818068342	-2.23160648610254
POTEE	-0.620175085809874	2.53855255832152	-3.19399532305596	0.00222480653615178	0.0105597467206448	-2.23952711181647
RTKN	-1.09462531307695	3.10565613210152	-3.19224924947072	0.00223633515206007	0.0105939348728996	-2.24433285329985
C8orf85	-0.64833810373389	0.992118929849078	-3.19106144766698	0.00224420975665105	0.0106260999908323	-2.24760098964081
RAB11FIP5	-0.912365649874792	5.5414050502818	-3.19091882028893	0.00224515706226521	0.0106280169898435	-2.24799335874434
MAU2	-0.599118535943572	2.83412510788804	-3.1892775891603	0.00225608487572801	0.0106720113399659	-2.25250750283297
UBE2M	-0.83039132972372	3.00124746895645	-3.18894437103692	0.00225830963226097	0.0106773794944231	-2.25342380518267
RPL23AP32	-0.531918232831887	4.00576514088252	-3.18620243873257	0.00227669471052529	0.0107461526049921	-2.26096114478685
LOC727820	-0.915410140105591	1.71115386227431	-3.18434977300135	0.0022891965544972	0.0107947600703402	-2.26605135650145
LOC100507153	-1.09208815410925	2.18305494184859	-3.18367199765799	0.00229378627950072	0.0108111990796867	-2.26791302283466
NUBP1	-0.536121768022894	2.6410243376429	-3.18256965783546	0.00230126949980048	0.0108438608248174	-2.27094025135952
C19orf70	-0.551553534629138	5.26761820232904	-3.17982836032986	0.00231997821788353	0.0109188885954821	-2.27846512561084
PIEZO1	-0.732649145623642	2.28584172488667	-3.17837674138023	0.00232994288877898	0.0109631534629795	-2.28244795687797
ATG13	-0.656321513083553	1.57538190339314	-3.17724213374243	0.00233775937639193	0.0109853045157381	-2.28556009713421
MAST2	-0.798909867814657	2.26279442889949	-3.17674219088409	0.0023412113636946	0.0109976874248066	-2.2869311501934
SLC35A4	-0.624734397422794	2.8468228392153	-3.17511344237688	0.00235249068770877	0.011041052378618	-2.29139679573873
ADAMTSL2	-0.683821982559929	2.72104597487919	-3.17249444962892	0.00237073455853766	0.0111138670765519	-2.29857403554924
ANP32B	-0.865485955311763	2.55598135745004	-3.17236835047074	0.00237161630414246	0.0111138670765519	-2.2989194984588
TBRG4	-0.699695816261049	2.7574826362529	-3.16982168459194	0.00238948978982421	0.0111895969053599	-2.3058942815188
SCRN2	-1.44227076951668	4.78553931622643	-3.16958532815593	0.00239115502264009	0.0111947193210483	-2.30654140952696
LOC399744	-1.12524110653789	3.91190005012289	-3.16901657460435	0.00239516659852295	0.0112014014732684	-2.30809847734578
PNP	-0.59412756699145	8.18416944093084	-3.16571926550589	0.00241854808795114	0.0112986677842696	-2.31712153954091
ORC6	-1.09059016443817	5.97473634558063	-3.16381283245411	0.0024321642485341	0.011351451672589	-2.32233541933981
ACY3	-1.67425575113845	2.65369330479372	-3.16354857538952	0.00243405729304552	0.0113575814581188	-2.32305795561689
B9D1	-0.517944601791603	3.26908511940065	-3.16286173591588	0.00243898403370435	0.0113724450671988	-2.32493572240483
FARSA	-0.671336617076284	3.39139751272615	-3.16243845556367	0.00244202490451695	0.0113836142546809	-2.3260927935408
ENG	-1.02314832265831	2.94767852498842	-3.16017457814521	0.00245834917629664	0.011446396247904	-2.33227940676705
CD81	-0.711680620502587	7.31155369385422	-3.15746683659953	0.00247800841111569	0.0115160386145611	-2.33967482956345
NES	-0.963332510557732	3.64668021056948	-3.15524171728126	0.0024942738482254	0.0115724147545063	-2.34574871273148
MVD	-0.826821024992034	2.22621336856919	-3.15435049614861	0.0025008166280288	0.0115955232470367	-2.348180609511
ECE1	-0.601551267652673	1.25087051424085	-3.15244950299516	0.00251482630510661	0.0116539715695255	-2.35336625223329
RASGRP2	-1.1777454497852	3.19534460699482	-3.15190595163897	0.00251884559844819	0.0116643209194978	-2.35484857254261
LOC100505648	-0.777642840276485	1.36368600383899	-3.15121461126654	0.0025239664175853	0.0116825121709777	-2.35673366414199
CKM	-0.861423571258397	0.943634641962231	-3.14978182734009	0.00253461025530617	0.0117197193552118	-2.36063952146421
NDUFS3	-0.571164551185156	6.26095343335958	-3.14897081870932	0.00254065369060585	0.0117431063364096	-2.36284981684835
TPM2	-1.22229141732676	4.94713519271309	-3.14170100312751	0.00259543281737249	0.011940661713728	-2.38264449549002
SERPINF1	-1.04421522463097	2.87928513195978	-3.13990754755686	0.00260911591389292	0.0119888386728199	-2.38752277196493
FBXW9	-0.611014713262828	2.18993926093579	-3.13749752187215	0.00262760954448838	0.0120709856518548	-2.39407499522698
TTTY14	-1.16791740103522	2.66738297447103	-3.13678920263022	0.00263306822256263	0.0120903927079141	-2.39600004089533
PTH1R	-2.21263986189937	5.03658786285768	-3.13620633296314	0.00263756808521184	0.0121053810010671	-2.39758390976862
C3orf51	-0.512499628135146	0.919706620744377	-3.13245863691199	0.00266667347983262	0.0122160704910826	-2.40776270866137
CLEC3B	-0.821699794699403	7.41769460889844	-3.13158606914697	0.00267349305636554	0.0122415866916032	-2.41013135967872
CCDC14	-0.800414176727002	3.96483211951623	-3.13003992037294	0.00268561714699082	0.0122827490105021	-2.4143273311775
C11orf96	-1.18200663051594	6.33256586728493	-3.12905139493026	0.00269339560651899	0.0123068330500295	-2.4170092311214
C10orf11	-0.700806645416369	1.63964742538803	-3.1238668340856	0.00273453821505477	0.0124686529477453	-2.4310651143988
ZNF573	-0.647768006368563	4.03852567560516	-3.12382954348685	0.00273483625813906	0.0124686529477453	-2.43116615226838
JMJD7-PLA2G4B	-1.37092907787625	3.63429327510751	-3.12182577613614	0.00275089605000429	0.0125228406848824	-2.43659402744219
GRB14	-0.697712082706981	5.0316268125192	-3.11982469882326	0.00276702234510611	0.012590401488078	-2.44201210985815
SCAP	-0.690597071664424	5.37985426731856	-3.11965378540398	0.0027684037967742	0.0125937626167162	-2.44247475595801
MRPS15	-0.536667795763362	4.53218877111409	-3.11826922885726	0.00277961864984	0.0126330476006298	-2.44622194270845
AMDHD2	-0.758117671683017	5.49448960421514	-3.11734716798499	0.00278711087728109	0.012662111074782	-2.44871675778551
DIABLO	-0.607267911285505	3.9020124942609	-3.11732319416936	0.00278730592893048	0.012662111074782	-2.44878161650703
USH1C	-1.40879664107253	2.66524915446213	-3.11699116471173	0.00279000864403952	0.0126658290851033	-2.44967985144474
C12orf44	-0.948668692290287	2.85073850293033	-3.11562524104392	0.00280115306150342	0.0127088483201888	-2.45337434048027
LSM4	-0.591844762572044	5.15236545564178	-3.11285626231957	0.00282387277724752	0.012793122825659	-2.46086016250265
TMEM120B	-0.525475353364508	2.53448894584575	-3.11239013868346	0.00282771427671777	0.0128070748552315	-2.46211983621074
PYGO2	-0.778944773786198	3.59842419889258	-3.11050297100578	0.00284331715739619	0.0128669743495404	-2.46721841110486
AGPAT6	-0.923069232070419	1.84801442244785	-3.11043681998576	0.00284386554468555	0.0128669743495404	-2.46739709127051
SNX1	-0.710679221986162	3.47622518658964	-3.10965733279873	0.00285033489532007	0.0128916462613126	-2.46950235309316
ABCF1	-0.748250969107039	4.03203888988391	-3.1082147398271	0.00286234402179126	0.0129299524663289	-2.47339754432793
PDPR	-0.62335504807319	2.37010189927382	-3.1081644002599	0.00286276393604525	0.0129299524663289	-2.4735334442034
C19orf53	-0.564716871460495	3.12340915363055	-3.10538906590402	0.00288600412865505	0.013010924733718	-2.48102344913601
SNRPN	-0.863548484684976	3.63763549312652	-3.10411207675918	0.00289675659777321	0.0130503913589723	-2.48446813049638
NPHS2	-2.67135636763173	3.15303556492879	-3.10305704853965	0.00290566837056091	0.0130785114597748	-2.48731329827449
ARAF	-0.790328314920952	1.87603940032076	-3.10294828076016	0.00290658858332809	0.0130796486249764	-2.48760658008685
SFXN4	-0.510542316016919	3.52537309055322	-3.10063840076591	0.00292619543190544	0.0131467432004869	-2.49383319107715
EI24	-0.559373512706328	3.2431166509616	-3.09783595625684	0.00295014934211716	0.0132297688102794	-2.5013830710544
MIR210HG	-0.667398610574611	1.22122489347589	-3.09776568984296	0.00295075229423371	0.0132297688102794	-2.50157230758223
PRODH2	-3.34024595515386	5.79346802822089	-3.09539924059067	0.00297112607223863	0.0132983777727865	-2.50794364439753
PMS2P4	-0.51960262543259	2.48655008387461	-3.0953577322535	0.00297148460619912	0.0132983777727865	-2.50805536834911
VEGFA	-0.723410442617678	2.12655780182903	-3.09517335746387	0.00297307765767386	0.0133024687250066	-2.50855161889963
RPS4Y1	-3.72885756449552	4.23071555377062	-3.0943529036109	0.00298017630276297	0.0133281429582367	-2.51075963638656
DUS1L	-1.09597273564356	4.01304364965879	-3.09101650374759	0.00300920669564944	0.0134456982412451	-2.51973423090364
PTGES2	-0.835755752073802	1.80892951388329	-3.09011185250512	0.00301712360037671	0.0134749265334353	-2.52216644507311
SAMM50	-0.61106629990206	5.59885018393363	-3.08116337510368	0.00309649022929252	0.0137531218033604	-2.54619715555796
FAM108A1	-0.597216894343398	4.51820347472256	-3.0808828115784	0.00309900988619157	0.0137559811282627	-2.54694977662848
TNS4	-0.629509596376705	1.44659512697267	-3.08023540138763	0.00310483139471219	0.0137693439376632	-2.54868628599091
UAP1L1	-0.723952373828527	2.13345630831352	-3.078154579193	0.00312361139758848	0.0138400990757465	-2.55426575226184
RPP25	-0.556266845250504	2.01581842758004	-3.077256810053	0.00313174673840511	0.0138730078782662	-2.55667216157078
MPG	-0.723173694606684	3.74712681826466	-3.0752540835883	0.00314996627916442	0.013931668015275	-2.56203849293169
PKN1	-0.620127586954047	1.3673935371203	-3.0739252066723	0.0031621101514675	0.0139822216650198	-2.56559783191917
EIF4G1	-1.03371347024502	4.09965499379701	-3.07301114100087	0.00317048866053645	0.0140097844668224	-2.56804546667885
SRA1	-0.52067578692884	2.96077196066429	-3.06974563187602	0.00320059061393655	0.0141141507762455	-2.57678533541152
SLC43A1	-0.542274592219709	1.31762035783641	-3.06894727928748	0.00320799043922056	0.0141250484782501	-2.5789210307165
PQBP1	-0.936820516677833	2.84486234720611	-3.06806014471719	0.00321623191033806	0.014154454586535	-2.58129375412783
PXMP2	-0.834116103756215	5.18154098089213	-3.06476435345683	0.00324702324104275	0.014270765609661	-2.59010427041064
SPAG5	-1.77733359053573	4.54667838044872	-3.06476355544889	0.00324703072974372	0.014270765609661	-2.59010640285906
STUB1	-0.742242388586613	6.30104288989321	-3.0638882586247	0.00325525444354706	0.0142972876737094	-2.59244513979615
DCN	-1.29769066058707	7.05136518570646	-3.06337842134629	0.00326005349654348	0.0143055382212265	-2.59380716759151
C9orf103	-0.850923476665903	5.81177606440156	-3.06194969269943	0.00327353720250939	0.0143518492747296	-2.59762312770066
SLC25A48	-0.827623174185687	1.43320182731647	-3.05878776856479	0.00330356333866466	0.0144608392525596	-2.60606361975899
RBP1	-0.737196191812586	2.33084153509479	-3.05495253460001	0.00334032828787371	0.0145891779189277	-2.61629290387163
CTIF	-0.659256669965078	2.70896152326301	-3.05446517026899	0.00334502745887536	0.0146042998961851	-2.61759212354586
GPS1	-1.03403462375632	4.60002251583872	-3.05443885435048	0.0033452813726371	0.0146042998961851	-2.61766227241574
MEG3	-0.523044457474031	2.30446466347696	-3.05354090883589	0.00335395614201712	0.0146275898099055	-2.62005561063708
NAIP	-0.733221972515126	1.17666692052833	-3.05350028892	0.00335434905404509	0.0146275898099055	-2.62016386472425
DCXR	-1.59869785773991	5.74589594284959	-3.05230904122858	0.0033658909801374	0.0146648659047881	-2.62333813038844
MAF1	-0.787021799742171	1.90674974894454	-3.05197161170072	0.00336916704248541	0.0146739118489413	-2.62423709942748
PDLIM1	-0.549746409277124	1.39124091944649	-3.05140244133981	0.0033746997907392	0.01468547124984	-2.62575330026687
MAGI2-AS3	-0.627585887283711	2.05320182022572	-3.05135950642386	0.00337511749288161	0.01468547124984	-2.62586766528512
C6orf108	-1.14608600641743	4.47480908306834	-3.0490402036538	0.00339775317334733	0.014761015061063	-2.6320438031778
CD151	-0.783916482401049	3.33881341852778	-3.04818086523164	0.00340617594973085	0.014787769861085	-2.63433128727443
PLEKHG2	-0.563528314123193	1.68470102367505	-3.04656164854997	0.0034220995974618	0.0148536104149466	-2.63864021812958
NBPF10	-0.531229860305692	4.81692206329384	-3.04361242792487	0.00345128127762136	0.0149570789808527	-2.6464841401917
GNPDA1	-0.792234628251777	2.16445549701793	-3.0402058017647	0.00348527765955676	0.0150810612154805	-2.65553767392685
PHGDH	-1.17107491711417	4.49300462330505	-3.04004946311405	0.00348684530856056	0.0150811832517941	-2.65595298495211
TUBA1A	-0.800482782171972	3.77175576151391	-3.03731073966574	0.00351441407978093	0.0151669416443057	-2.66322581688526
AHCY	-1.05017815984919	7.25529714831656	-3.03669825662526	0.00352060725280983	0.0151903232557373	-2.66485164143136
LOC494150	-0.780417358544225	4.07292126864817	-3.03652334826941	0.00352237772004385	0.0151946161754335	-2.6653158881516
PRMT1	-0.637997554674904	3.78339157502327	-3.03561437260024	0.00353159197861379	0.0152276588109551	-2.66772820110145
HLA-A	-0.918630716618472	6.19775101910402	-3.03545835958944	0.00353317573540686	0.0152290125829487	-2.66814218770576
LMAN2	-0.795914894250685	5.14974857940185	-3.03543031674291	0.00353346048089036	0.0152290125829487	-2.66821659883577
COL16A1	-1.1384225409887	3.87117816650276	-3.03297058715224	0.00355851983756043	0.0153201668154958	-2.67474147788866
CLSTN3	-0.551955338329892	1.08387668250943	-3.03171060288527	0.00357142044074656	0.0153655776670065	-2.67808230997396
PPAP2A	-0.538232175856838	5.26308186130363	-3.03135760242912	0.00357504251686695	0.0153777844199724	-2.67901810325736
SPATA20	-0.563488163619497	3.63938071172174	-3.02875875705817	0.00360181439745763	0.0154793484293458	-2.68590509680597
ORAI1	-1.04739251912475	7.97312415620512	-3.02766902050764	0.00361309576927432	0.015524426624428	-2.68879162887288
PKIG	-0.500747328785605	2.96014609347754	-3.02722023071416	0.00361775138000903	0.0155376156923536	-2.68998017683053
DBNDD2	-0.544122247148429	3.40228318780779	-3.02645522742501	0.0036257001834658	0.015564930695584	-2.69200586694923
AKR7A3	-1.48242340234899	5.99914839343846	-3.02548216057694	0.00363583439833211	0.0156050171668173	-2.69458195473826
GSS	-0.781825579649968	5.61001658423055	-3.02383183486951	0.00365308243843834	0.0156756119615248	-2.69894961769864
WDR74	-0.838598451830178	3.39682139270258	-3.0236534248878	0.00365495161322325	0.0156767659715156	-2.69942168289402
LOC100505717	-0.576470328951263	1.10948242948446	-3.01635301792345	0.00373220555590938	0.0159552779374277	-2.71872065543914
HSD11B2	-0.720944231095469	7.53522346319569	-3.00770574189722	0.00382567924164254	0.0162807413947659	-2.74153563491359
LOC645676	-0.748001321660589	1.97103554949503	-3.00500545288416	0.00385531198502397	0.0163926058425726	-2.74865017250863
TRIM56	-0.546988082363819	3.63909961959966	-3.00276340379982	0.0038800782494379	0.0164836021555154	-2.75455378335149
IGFBP3	-0.667495201577508	2.77131679277872	-3.00100905167705	0.00389956046977947	0.0165555987615144	-2.75917095251425
PRRT2	-1.03097430272916	1.94883093151141	-2.99708462543229	0.00394347162142768	0.0167094376035105	-2.76949217824889
RPS4Y2	-3.67680686007349	4.27442292785523	-2.99626487523064	0.00395270186547387	0.0167413073173864	-2.77164685644399
KEAP1	-0.775216616133549	3.97487832274477	-2.99238427563624	0.00399667019822814	0.0168946621777527	-2.78184092355294
KAZALD1	-0.539939596515722	1.81930482012733	-2.99103803511231	0.00401202950455751	0.0169464906213816	-2.78537511843859
ARFRP1	-0.561071344019261	1.31597698003928	-2.99102537177372	0.00401217424137216	0.0169464906213816	-2.78540835705809
CROCCP2	-0.874737289972545	3.73138743958893	-2.99100643856248	0.00401239064934361	0.0169464906213816	-2.78545805258957
SLC28A2	-1.01927220401133	1.14489272037478	-2.98922180483607	0.00403283795983748	0.0170108491167052	-2.79014127860867
CCDC84	-0.922704793229589	2.44391999681193	-2.98913176438486	0.00403387215574769	0.0170115491062343	-2.79037750737383
C1orf54	-0.740277913790598	5.41577137883826	-2.98859789287577	0.00404000922162375	0.0170300991134411	-2.79177805624084
SULT1C2	-0.588364202870099	2.59662355766963	-2.98829386747771	0.00404350799467781	0.0170411813593724	-2.79257554810659
HLA-L	-1.08869224831738	2.07898306051751	-2.98797170160792	0.00404721860662668	0.0170531514321799	-2.79342055878035
C16orf5	-0.831438761321505	2.59096971873842	-2.98699133865655	0.00405852963123646	0.0170824427636554	-2.79599154277873
EBLN2	-0.955894858658499	2.44758459071436	-2.98613436297722	0.00406844114032278	0.0171204826594382	-2.79823843345095
FAH	-1.61966185722157	4.26619005955004	-2.98561172514262	0.00407449684988219	0.0171386038599703	-2.79960849441494
MGAT4B	-0.77884181627784	2.51257279039914	-2.9848040443285	0.00408387178990691	0.0171559391036977	-2.801725427092
TMC8	-0.578262938345488	1.71535227872974	-2.98105157142974	0.00412769129445138	0.0172998979736357	-2.81155509005508
WDR45	-0.653100122420899	4.41021952554451	-2.98041554600152	0.00413516166975861	0.017319414834455	-2.81322025914907
ETFB	-0.56594199426445	7.64244147172596	-2.97854997708375	0.00415714610117554	0.0174003340227157	-2.81810295652486
FUZ	-0.666118986261526	3.13368155489995	-2.97630995832229	0.00418368671514407	0.0174890065734623	-2.82396268962501
MICB	-0.605401380758151	3.04220784204902	-2.97602046563034	0.00418712820755858	0.0174996593367524	-2.82471974332744
TMEM138	-0.568967774498596	2.23486953513625	-2.97577452477951	0.00419005402246657	0.0175022956081691	-2.82536286141027
ATP6AP1	-0.535088905218171	5.63630992835958	-2.9730301865792	0.00422283097944843	0.0176188090673623	-2.83253643321853
AIF1	-1.16563651843036	4.64027748934172	-2.97267770160356	0.00422705810481671	0.0176229830245503	-2.83345745584661
FAM27A	-0.516001229574756	3.88111973024032	-2.97191229808851	0.0042362506412864	0.0176522456007496	-2.83545713082606
CAHM	-0.655983161138998	2.13789406167345	-2.96866236612123	0.00427548979211965	0.0177817175752495	-2.8439435588766
TNFRSF14	-0.529817335989396	5.84888168876831	-2.96391703409324	0.00433339106797997	0.0179957887229613	-2.85632245466638
MGC10814	-0.850827953119623	9.50731647270023	-2.96115804323473	0.00436738957432952	0.0181024463570633	-2.86351290537475
MRPS23	-0.718087412928649	2.45698499867373	-2.95910125713916	0.0043928959677262	0.0181950620128129	-2.86887003033488
COX3	-0.630486216645105	9.00183998144348	-2.95829624402697	0.00440291662756023	0.0182243821945377	-2.87096601950257
AKR7A2P1	-1.23726410235445	3.87422867046776	-2.95826397064764	0.00440331880308995	0.0182243821945377	-2.87105003989208
RDH12	-2.06199465256186	3.4884404975	-2.95765105860329	0.00441096310134806	0.0182483108202518	-2.87264556292985
ADAMTS13	-0.540304954759288	1.71320255382103	-2.95679392893227	0.0044216739755745	0.0182849004228432	-2.87487641588174
LAMA4	-0.641148703278509	2.32042398435701	-2.95637625439206	0.0044269020730158	0.0182989850987431	-2.87596332336213
GPR108	-0.628800376143327	2.37651584995822	-2.95498892260003	0.00444430874946728	0.0183668722481148	-2.87957273139601
GNB2	-0.973168572604565	3.27275673772183	-2.95364422142672	0.00446124118014288	0.018421306310335	-2.88307002098328
CDC34	-0.731343178179228	4.03089645607309	-2.9533441813845	0.00446502743850726	0.0184299518560854	-2.88385020091763
PIN1	-0.528157922763524	4.02627429875871	-2.95213068506311	0.00448037121881525	0.0184847153696035	-2.88700499436748
DDX3Y	-1.79768139769298	2.16755551209872	-2.95098526980199	0.0044948990611095	0.0185290463505825	-2.88998190545838
KHK	-2.40201904178834	6.27214789072759	-2.9508112337808	0.00449711026549709	0.0185342619755752	-2.89043414604642
ESYT1	-0.52758218200778	3.12042114654491	-2.95039990453775	0.0045023403993625	0.018551914920023	-2.89150292477317
PLIN4	-0.97922265990402	1.23131651001438	-2.94941094500922	0.00451493833605303	0.0185960031150488	-2.8940721355829
OCEL1	-0.697066824910105	3.55092788608743	-2.94840853490587	0.00452774100052961	0.0186448149271493	-2.89667563278319
AZGP1	-2.43968221270806	5.30266580917342	-2.94592654789516	0.00455958580432776	0.0187523015667913	-2.90311909616934
NTPCR	-0.528334383579366	2.87499695412818	-2.94347645516757	0.00459122516959751	0.0188665844689438	-2.90947577936932
HP07349	-0.524970831264812	2.56117238469316	-2.94192075182524	0.00461142043149255	0.01892575628702	-2.91350994573415
PCCB	-1.08022353602544	3.13051612249277	-2.93922770600952	0.00464657499697101	0.0190381313081667	-2.92048963447391
ABCC5	-0.721756398789434	3.04342586287241	-2.93913703148072	0.00464776296263502	0.0190390172960293	-2.92072455648652
GJB1	-1.15908122502091	4.67355665772982	-2.93600425756589	0.00468898023323121	0.0191837940508873	-2.92883769835807
PLOD1	-1.11005893141634	3.77762124598166	-2.93554823548125	0.00469500821682477	0.0192044459274004	-2.93001814708584
PTGDS	-1.71934515597403	5.90207374662727	-2.9347590534501	0.00470545710324178	0.0192351389576082	-2.93206068170495
PRELID1	-1.16017214248956	5.50329817726403	-2.93387778037264	0.0047171507792881	0.0192628460230496	-2.93434107691655
FBXW4P1	-0.649185161022512	1.38420811889215	-2.93362323122263	0.00472053342419804	0.0192686273708984	-2.93499965650894
TEX264	-0.969882844120634	2.32361498960854	-2.93241091113444	0.00473667456197469	0.0193264607856664	-2.9381356310327
LUC7L3	-0.6166299378115	2.8146832189794	-2.93224708040745	0.00473885976793052	0.0193313511207709	-2.93855934638258
NR0B2	-0.66011876516224	1.93147979594206	-2.9306656418102	0.00476000142716579	0.0194014370631286	-2.94264850778426
ATPAF2	-0.768157708703451	3.39921489858069	-2.92838621320971	0.00479062818843158	0.0195059804854406	-2.94853956643394
HDHD3	-0.737574605443792	1.26780001436027	-2.92795192662632	0.00479648401513141	0.0195257659066008	-2.94966156635917
ADAM8	-1.03589113679844	2.885963145997	-2.92778629820161	0.00479871906092988	0.0195308065144992	-2.9500894423352
UBE2MP1	-0.611854430988732	2.92434995758162	-2.92659029286001	0.00481488704653925	0.019588472155906	-2.95317860200934
C2orf54	-1.40793404801222	1.98785088492518	-2.92591705422364	0.00482401030624404	0.019621514205987	-2.95491709193433
ACOT4	-1.16781504860226	3.22949707996211	-2.92458117504597	0.0048421606796148	0.0196830817833388	-2.95836581550325
EIF1AY	-0.652806624418457	4.04517162808869	-2.92251881955345	0.00487030592443686	0.0197851760268487	-2.96368769766254
NOMO1	-0.711856972541207	2.1108324628899	-2.91980122201307	0.00490762494519322	0.0199037664150633	-2.97069611656884
CCDC48	-0.700745993377573	2.24079499829877	-2.91831888832049	0.00492809242425232	0.0199826396664685	-2.97451684508011
FLJ42875	-1.2486683880917	4.22392938042804	-2.91503851603998	0.00497366806996605	0.020150760648231	-2.98296684738466
DEDD2	-0.596206136865186	3.18078416958359	-2.91324969421515	0.00499868520872829	0.0202274545059714	-2.98757171095702
PCP2	-1.02147190560397	3.09387357820073	-2.90811128426214	0.00507119712996309	0.0204861692106259	-3.00078739499558
TBC1D8B	-0.543074226250668	1.98822018161518	-2.90804503464963	0.00507213835761477	0.0204861692106259	-3.00095767031709
CTNNBL1	-0.525787154713171	1.84357165455186	-2.90390407495002	0.00513129235973104	0.0206782005767606	-3.01159499828772
TMBIM1	-0.649804912109611	3.60054782059048	-2.90305423696934	0.0051435111186527	0.020723177739618	-3.01377665518976
FGFR4	-0.630787282849422	1.41507064646165	-2.90210104261195	0.00515724796475161	0.0207742515159084	-3.01622306988389
SRSF2	-0.598245510111167	4.55983523529953	-2.90123566156605	0.00516974871348467	0.0208117704013366	-3.01844358310837
HDGFRP2	-0.599659227143209	1.19071357625049	-2.89803528263357	0.00521622351295384	0.0209816192341007	-3.02665121266554
FAM32A	-0.695848176862413	3.73589004807271	-2.89753511479609	0.00522352162951306	0.02100666241524	-3.02793331560765
SUOX	-0.790479802830504	2.22483646172321	-2.89605794935506	0.00524513066531884	0.0210805836155061	-3.03171882554243
ELMO3	-0.708641146154399	3.63240259660129	-2.89137677925216	0.005314158010162	0.0213088832853103	-3.04370555807027
SYNPO	-0.562988389869683	3.82230432315831	-2.89131438616071	0.00531508369430261	0.0213088832853103	-3.04386522458047
ELOF1	-0.607231540675747	1.9906764467518	-2.88746722525562	0.00537245053863427	0.0214996779827331	-3.05370523635759
ACADS	-1.07019549464929	2.37302514805924	-2.88530345212839	0.00540496677671107	0.0216077359836972	-3.05923523666723
ZKSCAN1	-0.86335748521326	7.29921094863273	-2.88458400717356	0.00541581855117972	0.0216207794360443	-3.06107324230912
TUBB8	-0.771207370083417	2.3930672837363	-2.88427119383741	0.00542054316683382	0.0216216342205017	-3.06187229555791
FBLN5	-0.594121139673451	4.12597779732147	-2.87568116124546	0.00555178323907071	0.0220730700087485	-3.08378910317712
USP5	-0.645403946413067	1.24192331909951	-2.87481484888313	0.00556518075047355	0.0221128749632992	-3.08599668236932
NDRG2	-0.802282286146411	6.58341389677873	-2.87461539948222	0.00556826946379859	0.0221206617202364	-3.0865048575847
TCTA	-0.554119509725833	2.62042928152137	-2.8720633196109	0.00560793162697827	0.0222572765091474	-3.09300491709428
CCNL1	-0.704644889907205	2.94317288986691	-2.86765476526654	0.00567706127413322	0.0224981111537403	-3.10422303179209
TMED3	-0.601765239434827	4.62840172134631	-2.86600052308018	0.00570320371165337	0.022588006938028	-3.10842908066004
COL12A1	-0.723474997752233	1.93729081840835	-2.86474473114865	0.00572312356920642	0.0226440145580496	-3.11162080551167
TCF23	-0.653363154324247	0.613780041830412	-2.8642750539832	0.0057305902760264	0.0226689794625853	-3.11281426544863
C15orf27	-0.687085231577317	1.2613712485985	-2.8612689924147	0.00577859280578343	0.0228266066217167	-3.120449211419
AIP	-0.514315423099545	4.60983282208876	-2.86078536295062	0.00578635028459305	0.0228526428393533	-3.12167698865084
NAGS	-0.814590831787629	4.29294928188728	-2.8562542938439	0.00585949796061463	0.023057871769898	-3.1331722249077
GPT2	-1.02237303370009	2.31202488633176	-2.85320513166373	0.00590920212348501	0.0232441271241602	-3.14090008538699
YBX2	-0.505375559206635	1.62500223194158	-2.85244139963243	0.00592171249374676	0.0232839881376641	-3.14283471960272
GSTM4	-0.526233259293516	1.39114583013857	-2.85114250372468	0.0059430453419891	0.0233444441430618	-3.1461240887261
ATP6V1E1	-0.947223836430091	3.79095927360604	-2.85025145065668	0.00595772086327506	0.0233880234169802	-3.14837996244006
TNFSF13	-0.811656844675153	2.48590500724138	-2.84997469504766	0.00596228579606148	0.0233918833805031	-3.14908051361338
CLPS	-0.859372756857983	1.57708587592988	-2.84919149139921	0.00597522182092573	0.023431416141441	-3.15106275524908
TIMP3	-0.806008665455225	5.5154879929442	-2.84825884285647	0.00599065999950576	0.0234752358290468	-3.15342269137713
ALDH1L1	-1.54856440656207	4.76105844076964	-2.84505218149305	0.00604402143908735	0.0236415476254818	-3.16153220320187
NR2F6	-0.915601586806671	2.83628520557823	-2.84191302973866	0.00609668415023072	0.0238237599831413	-3.16946423652988
GRINA	-0.643634992073522	3.47217338561252	-2.84134710601155	0.00610622307818421	0.0238515208873332	-3.17089350615639
CIC	-0.509862769966682	2.64296020149784	-2.84016790231037	0.00612614341423504	0.023919794323457	-3.17387094804796
C16orf42	-0.753259082333748	4.62788070370446	-2.8398882712765	0.00613087602131205	0.0239263754659462	-3.17457686676104
RAX2	-0.816607575658992	8.26084154348891	-2.83903899774042	0.00614527021764831	0.0239701903992569	-3.17672050261184
CES3	-0.591506053158831	1.02375980433195	-2.83734046396785	0.00617415198277377	0.0240537984013211	-3.18100627190818
AATF	-0.545702807957365	3.48136097682749	-2.8372792305743	0.00617519552690476	0.0240537984013211	-3.18116074046491
PSMC3	-1.01526158419322	3.72524556119196	-2.83538645388369	0.00620753274457137	0.0241422405409665	-3.18593423992454
UGT2B28	-2.02701856381899	5.8611574599659	-2.83489470549658	0.0062159595685412	0.0241645428227039	-3.18717400938754
DGAT1	-0.585750416998876	3.2113214479469	-2.83417481775079	0.00622831492735412	0.0241981706071087	-3.18898865509979
CLCNKA	-1.84443564004486	3.92333159777279	-2.83126495319183	0.00627848785069931	0.0243592895957924	-3.19632006021913
AHSA1	-0.866623715113656	3.52227936041646	-2.83045715448028	0.00629248216851224	0.0244016609331369	-3.19835428823212
DGCR8	-0.621395092468622	2.36493138700368	-2.8281285101936	0.00633298480150507	0.0245124794974099	-3.20421587972589
GIPC1	-0.610584422370139	2.65304696413796	-2.82575747887861	0.00637447159096493	0.0246292687599637	-3.2101803732902
SIGIRR	-0.676897628546892	6.02918738703614	-2.8239065284794	0.00640703235518327	0.0247209501644556	-3.21483390545825
PHYHD1	-0.633829116757408	3.9946292175611	-2.82334700597827	0.00641690526775635	0.0247492962423524	-3.2162401588448
SERPING1	-0.730110249268356	2.39702241003855	-2.8212128101396	0.0064546926021933	0.0248754508565644	-3.22160209430955
YKT6	-0.736446132174017	2.75783299002967	-2.81975501031258	0.00648062169998941	0.024960648902672	-3.22526287237564
RNF43	-0.642175627316508	2.40731252286821	-2.81903897389317	0.00649339258263829	0.0249950964384346	-3.22706042798311
NUDT8	-0.690987292226773	4.66116866505613	-2.81843844488452	0.00650412121168633	0.0250216467505537	-3.22856774110696
NUBP2	-0.841089619097576	2.98249447797479	-2.81822672274768	0.00650790758436854	0.0250312982529511	-3.2290990997971
ECH1	-1.29210842004253	4.45215383128584	-2.80943132151999	0.00666700859909105	0.0255679584032083	-3.25114584097367
SLCO2A1	-0.656426359485648	3.0362542110855	-2.80914452931615	0.00667225623827116	0.0255780701382209	-3.25186382992003
TLE2	-0.709509662833756	3.78863523198363	-2.80739834934439	0.00670428952137947	0.0256807711813075	-3.2562342049709
ATP5A1	-0.671392728576392	8.04965994374839	-2.80651619128222	0.00672052631858699	0.0257228505880201	-3.25844129454746
TRPV4	-0.78694689093498	2.07741956970052	-2.80544901866961	0.00674021685799633	0.025778073179528	-3.26111056350307
LGMN	-1.35109382946544	2.48413241845487	-2.80387427575052	0.00676936970837887	0.0258592826469618	-3.26504796921239
STARD10	-0.585732634234303	2.83686653641243	-2.8037159385878	0.0067723073833472	0.0258654617079769	-3.26544377323766
ABHD14B	-0.691756248824135	2.85430375037325	-2.80324865002552	0.0067809839690341	0.0258935527003089	-3.26661177970618
CLIC1	-0.5229565837752	5.42736093032426	-2.80191864647878	0.00680573545689668	0.0259537530749473	-3.2699353574665
MACROD1	-0.763378498072615	2.36887583886409	-2.80059281472187	0.00683049208405014	0.026036932179532	-3.27324730295458
ENO1	-0.813557276890105	7.2314576246823	-2.79879021172533	0.00686428424774018	0.0261125990276511	-3.27774829508538
COPZ2	-0.651167239606581	2.7192623400725	-2.7986851396853	0.00686625870056813	0.0261125990276511	-3.27801058492762
ASRGL1	-0.623312093468302	5.85307351054171	-2.79868105673054	0.00686633543563815	0.0261125990276511	-3.27802077699669
TWF2	-0.910539675602873	2.32472410096288	-2.79779227951206	0.00688305792225475	0.0261660368394911	-3.28023911331863
GPX3	-2.53665972318571	7.58539008429925	-2.79689666186123	0.00689994703189521	0.0262048191889751	-3.28247397440401
ECHDC3	-0.765767057311352	5.83789165251943	-2.79592214282853	0.0069183673559487	0.0262595063163702	-3.28490509470762
LOC283481	-0.633260449661848	2.64682588934339	-2.79381272444848	0.00695839463908401	0.0263858769428243	-3.29016519974948
AFM	-1.45541287820354	2.12182423374141	-2.79181985351881	0.00699640607300095	0.0265197493109514	-3.29513186960667
CTGF	-0.869944468142675	3.36236810917267	-2.79008936675261	0.00702956777665025	0.0266196987723054	-3.29944240562074
DKFZP564C152	-1.00813261016231	1.89152973553834	-2.78983658414473	0.00703442399504065	0.0266277954665439	-3.30007189911634
TMEM120A	-0.766853995712646	4.85988510306949	-2.78872659322066	0.00705578464188212	0.0266983369039004	-3.30283554068343
CAPNS2	-0.527021122646888	1.79082889333781	-2.78784145041779	0.00707286106891142	0.0267577846926398	-3.30503875054849
SGK1	-0.52826060180142	6.16023130137103	-2.78422206196591	0.0071430837021265	0.0269713700088195	-3.31404216134006
CLK1	-0.776734938781723	3.0494409464661	-2.78251279823674	0.00717646894132464	0.0270817711801567	-3.31829090349168
GSTA4	-0.531185733382408	3.3302434151183	-2.7813499471818	0.00719926364673274	0.0271504247627777	-3.32118026846729
FUT6	-0.637159393803657	9.36618031256238	-2.78127412780358	0.00720075220065083	0.0271504247627777	-3.32136862638729
ROBO3	-0.628831399218791	1.97948729370287	-2.78010137847347	0.00722381274485564	0.0272132595866096	-3.32428158014018
PLN	-1.07005805272014	2.67213183889188	-2.77968372134599	0.00723204179991642	0.0272233227638352	-3.3253187559538
MPV17	-0.632675101523092	2.62265076856575	-2.77786093152545	0.00726805704554552	0.0273326375611081	-3.3298439153949
AP2M1	-0.894029022199978	3.58486672317862	-2.7758485488294	0.00730800981612529	0.0274565362085029	-3.33483708431595
MYOM3	-1.01697210677153	1.55659686226415	-2.769817081766	0.00742896794179596	0.0278469043205679	-3.34978573664161
SLC26A7	-0.814117618672378	1.96883628510449	-2.76972145495898	0.00743090042344115	0.027848820198256	-3.35002253977566
CAPNS1	-0.613071828744165	5.65179193377584	-2.76711209127046	0.00748381057989279	0.028025669092477	-3.35648173273423
HPD	-2.04547955476518	3.38105429998159	-2.76578754819205	0.00751080064861073	0.0281159948620997	-3.3597586902668
EDARADD	-0.768871577738537	6.31733989436073	-2.7638010952876	0.00755144606325847	0.0282411686805541	-3.36467095430998
SLC22A6	-2.71641627487072	4.97507827850893	-2.76109795891636	0.00760708038026206	0.0284247220302702	-3.37135110044296
LOC100507520	-0.577039691788763	0.874436476270367	-2.75972464275114	0.00763548914649463	0.0284955407781542	-3.37474297784377
KRT7	-0.914357594198588	1.68263182728567	-2.75759963142667	0.00767963976987982	0.0286222526177012	-3.37998884713878
AKR1B1	-1.32673564465743	4.77416203874884	-2.75465416280506	0.00774122451843932	0.0288298445143094	-3.38725494017144
HAO2	-2.10314801364713	4.355911797183	-2.75324813008379	0.00777078189065616	0.0289103385619979	-3.39072131799219
MYH11	-1.53296753776107	4.808051058556	-2.75317558579756	0.00777230971122745	0.0289103385619979	-3.39090012856611
IGFBP6	-0.775282068174031	2.58877979800651	-2.75208734478628	0.00779526175991723	0.0289705166278563	-3.39358203738122
TMC4	-0.57326465973874	3.86321520109138	-2.75097431582878	0.00781880096438247	0.0290304656613882	-3.39632418326843
HLA-DRB4	-0.843948800268063	4.58076344950661	-2.75043081360962	0.00783031906912107	0.0290567124093351	-3.39766288523297
PGM1	-0.517839104782356	5.38981109588152	-2.74561418803099	0.00793307756252601	0.0293983043507898	-3.40951775098545
PCYT2	-1.04519335954981	2.9583741449654	-2.74407367052814	0.0079662034507469	0.0294827775237031	-3.41330592426445
TMEM161A	-0.688389048009046	2.06157565253131	-2.74369217244226	0.00797442642413105	0.0295020651299093	-3.41424378281617
KCNK5	-1.11870372203609	6.26396322583933	-2.73200551646088	0.00823013053186328	0.0302538363059657	-3.44292458616356
TMED1	-0.859888840796183	2.89467108695561	-2.7296265959304	0.00828309362618667	0.0304256943040636	-3.44875113246837
SRGAP2	-0.510144351405371	3.18384703352436	-2.72928469850467	0.00829073108918388	0.0304423340011956	-3.44958819602202
SLC2A4RG	-0.501202286463498	7.25791793788254	-2.72836969582756	0.00831120261340149	0.0305003545241385	-3.4518279844843
SLC6A13	-1.28814937008053	7.35926974997612	-2.72768335055699	0.00832658874831766	0.0305453760243003	-3.45350766976851
RAD23A	-0.699849837854728	1.88107341034451	-2.7263701907151	0.00835609928106857	0.0306306928370396	-3.45672043305372
TIMM44	-0.816957304191219	2.5610161964032	-2.72546646802151	0.00837646422562928	0.0306938589064437	-3.45893077066629
HSPB8	-0.689646681907482	1.10417670004159	-2.72368795830198	0.00841667497836419	0.0308066341959816	-3.46327900494579
ISOC2	-0.880158864035367	6.33268439202335	-2.72260293926324	0.00844129323970476	0.0308909709461216	-3.46593065322812
SLC7A10	-0.504113068119907	0.448714272379874	-2.71996610431848	0.00850139631823222	0.0310934959983431	-3.47237130406662
ST3GAL1	-1.37298477392076	4.85861257821285	-2.7187525678778	0.00852918877613922	0.0311835035810591	-3.4753338128446
COX7A1	-0.691147934734825	6.48271858952835	-2.71669744366675	0.00857644522874031	0.0313052177631472	-3.48034846668871
ISYNA1	-0.800697989749056	2.7689358001	-2.71661192620689	0.00857841684395963	0.0313052177631472	-3.48055707135791
GRB10	-0.680266177858514	4.97619634036339	-2.71512321000671	0.00861280596806621	0.0313954804339202	-3.48418770812676
NDNF	-0.883802530247529	1.35012047155003	-2.71281262462947	0.00866643030284244	0.0315615927367271	-3.4898196139678
AARS	-0.87814721188384	2.49816667460212	-2.71040142260619	0.00872271565313039	0.0317135215794737	-3.49569276849363
WASH2P	-0.58562217719795	8.29027454281733	-2.70598612984748	0.00882665152761954	0.0319786581694988	-3.50643685170158
ACSF3	-0.82014387358457	2.93507694219326	-2.70297124566877	0.00889827189311143	0.0322202626504772	-3.51376532974488
ZNF607	-0.663947921061516	3.08078646140006	-2.69954410638501	0.0089803313456481	0.032451426052247	-3.52208813031841
BAD	-0.539389875513662	5.70171743571301	-2.69529610588589	0.0090830064681606	0.0327680621857247	-3.53239290058207
FBXO6	-0.522251169189231	1.4996414126487	-2.69231442322233	0.00915571464679304	0.0330122660195827	-3.53961824188053
SLC2A9	-0.860597331463006	2.33380549684931	-2.69086593976728	0.00919122762095896	0.0331158004371918	-3.54312600384064
SLCO2B1	-0.842858826071847	3.51986903557466	-2.6896827931008	0.00922032866928298	0.0332084374296436	-3.54599010560395
RBPMS2	-0.553689814565941	1.29737501528082	-2.68487809524731	0.00933937443244673	0.0335947874140301	-3.5576109082184
ZNF428	-0.524297026967791	1.61245725410522	-2.68367434198488	0.00936941908377981	0.0336711350162322	-3.56051978832371
CEP95	-0.720356750138592	4.20856969939087	-2.6788849238328	0.00948983599096752	0.0340601495825291	-3.57208329829685
PBX4	-0.952498523392872	1.95939381650173	-2.67480473661985	0.00959353508172676	0.0343882423813158	-3.58192162903728
PZP	-0.528772608294581	1.11286980227618	-2.67457275857904	0.00959946185716489	0.0344031930066639	-3.58248063024038
PTN	-1.01380497504201	3.83606985324356	-2.67025659321699	0.00971034686318014	0.0347402200432152	-3.59287439775281
GPD1	-1.61562753873075	4.51691090385093	-2.670222288219	0.00971123284727657	0.0347402200432152	-3.59295695471997
UGT2B10	-1.90930198698975	8.39760569712147	-2.66543332931484	0.00983564278044077	0.0350857340977665	-3.60447365648376
USP19	-0.543920102855512	1.14928831618914	-2.66245667571097	0.00991370337577114	0.0353033788152461	-3.61162382850915
PRX	-0.52881872177374	2.5966978050454	-2.66160850224385	0.00993604942106964	0.0353636723536817	-3.6136600583423
UGT2B7	-1.93393774141559	8.63276430383023	-2.6573114360309	0.0100499683972718	0.0357042666922478	-3.6239682545443
PNPLA3	-1.69059489038376	3.71510756137089	-2.65315345114203	0.010161333637459	0.03602805102402	-3.63393028420668
POR	-0.77205120233304	3.93898115346417	-2.65307757608894	0.0101633762537906	0.036028773464903	-3.63411195713255
PRKD2	-0.627535734151959	3.02141721508696	-2.65270212453086	0.0101734892202054	0.0360580995462165	-3.63501086651472
KDM5D	-0.810790782955353	1.42444886695155	-2.65059022575834	0.0102305454656238	0.0362210114398205	-3.64006531879814
DKFZP586B0319	-0.615404199944853	1.1276955672112	-2.64681808262198	0.0103331825735415	0.0364986562400213	-3.64908534639974
GPAA1	-0.99322943156639	2.79610822918272	-2.64561969900201	0.0103659856868022	0.0365683755062144	-3.65194881883501
LOC284454	-0.8938824358697	2.12258103503961	-2.6455027361051	0.0103691923695182	0.0365731028075555	-3.65222824033684
GPX4	-0.609400887423146	6.59021251279331	-2.64146714954124	0.0104803885091753	0.0369374543931777	-3.66186316708499
IDH3G	-0.699935106436898	3.95046078841958	-2.63794693983325	0.0105782705146632	0.0372248696032557	-3.67025812126929
DGCR6	-0.609465622699401	4.53761695755458	-2.63793228165778	0.0105786798321302	0.0372248696032557	-3.67029305936379
ST5	-0.590824861001898	2.24823523715792	-2.63763455829925	0.0105869966361877	0.037240758544493	-3.67100265645487
TSHZ1	-0.526990445473577	2.47885652944111	-2.63671938451012	0.0106125990407383	0.0373040281674176	-3.67318349410222
MGMT	-0.70045737515512	4.44649040542207	-2.6359926594101	0.0106329696853235	0.0373555271731294	-3.67491483556737
THSD1	-0.586676918081712	3.02603520646086	-2.63539690317155	0.0106496957466946	0.0374075813490477	-3.67633387607883
UGT2B4	-1.46907469388637	2.49216387586986	-2.63451823786572	0.0106744083367053	0.0374675174742148	-3.67842631763732
CAPS2	-0.501520424088726	2.11675775511708	-2.62908953576768	0.0108282535467833	0.0379627435072805	-3.69134187844924
UGT2B11	-2.11240212336021	6.44762527635136	-2.6290612626462	0.0108290600450258	0.0379627435072805	-3.69140908839368
IPO13	-0.543115257045575	1.75199303026655	-2.62716757967541	0.0108832025698569	0.0381361478575744	-3.69590938352706
HBXIP	-0.505434306838545	8.1281983453366	-2.62586472259426	0.010920595751659	0.0382225042821541	-3.69900409889063
TUBB3	-0.511802030305585	3.87202233113743	-2.61966839687252	0.0111000423418065	0.0387187341290752	-3.71370571938286
STK19	-0.646383915377672	2.48968180564672	-2.61688080874149	0.0111816433446835	0.0389479000982016	-3.72031064231429
CERS4	-0.963787001741756	2.35508893380276	-2.61353428258423	0.011280327059101	0.0392427997281546	-3.72823252478581
MRPL11	-0.500218004995597	2.31824333162869	-2.6128974352617	0.011299196181201	0.0393014647218662	-3.7297391532239
FOXRED1	-0.61831582654131	1.10635389652107	-2.61016902833459	0.0113803615260178	0.0395276410883295	-3.73619060196798
METTL21A	-0.627849234365959	3.84197572136183	-2.60606674740714	0.0115033957386058	0.0398842740588396	-3.74588053523174
ACOT7	-1.58447017755262	3.93934173626784	-2.60529393044003	0.0115267087637922	0.0399227160701751	-3.74770463433963
WNK4	-0.814537845385217	3.68526026631474	-2.60470351006343	0.0115445485013129	0.0399703726429092	-3.74909792762531
JUNB	-0.627089485094981	3.73871887941852	-2.60149152132966	0.0116420403073872	0.0402631392455162	-3.75667327205826
HNRNPCL1	-0.615428653785068	1.59521571446014	-2.60077691791411	0.0116638318216726	0.040319282564469	-3.7583576211646
PLEKHM2	-0.519948447553163	1.62311338267053	-2.5968137119372	0.0117853625259444	0.0406175211909987	-3.76769235428978
GPR98	-0.995050430899847	2.35735493483683	-2.59547248120204	0.0118267509433815	0.0407243464382555	-3.77084884695723
SLC22A17	-0.554714617379314	1.96917871964176	-2.5943715447556	0.0118608228921563	0.040812979087815	-3.77343885064157
MME	-1.75662264910966	3.37039225299532	-2.59409106902189	0.0118695173422114	0.0408285557032916	-3.7740985424454
PODXL	-0.900842692223405	7.88958856780448	-2.59020804398493	0.0119904835197337	0.0411507345598429	-3.78322573988228
EGFL7	-0.657879200244358	4.5065886970353	-2.58787252215181	0.0120637792934849	0.0413443462825345	-3.78871020905682
ALDH4A1	-1.51210638604477	6.80035281727429	-2.58490420814285	0.012157521201046	0.0416292053289226	-3.79567494427765
P2RX4	-0.549876364778211	1.51302954001793	-2.580423454758	0.0123002805266432	0.0420518925769533	-3.80617629241376
SLC25A1	-0.909365159986343	4.12530010296346	-2.57925572957958	0.0123377340412651	0.0421652229322357	-3.8089106435684
H19	-1.25636516336512	2.7958949165141	-2.57918584596109	0.0123399787618613	0.0421655395676924	-3.80907425196977
IFRD2	-0.582471791108436	4.12418411618109	-2.57635286833728	0.0124312890915981	0.0424109780901412	-3.81570370278917
HDAC11	-0.600723662216866	1.69017447008848	-2.57347153699712	0.0125247864722882	0.0426556824876659	-3.82244031761563
EAF2	-1.10363556716742	3.94310468492735	-2.57184055042449	0.0125779933210307	0.0428000141750118	-3.82625092097898
POLR2E	-0.788833634573291	3.57407377130474	-2.56655170789482	0.0127519421321565	0.0433221774458796	-3.83859433316604
SEPX1	-1.1495631401548	5.42726750685133	-2.56300724431336	0.0128697366818352	0.0436635066332807	-3.84685519702711
SARDH	-0.555373240106693	2.47805397691455	-2.56150300747912	0.0129200250875156	0.0438113623294727	-3.85035825856749
MARC2	-0.964249490681305	5.14415294004637	-2.56108083982591	0.0129341706266555	0.0438517399356396	-3.85134110426781
YBEY	-0.520501607280492	3.31563896165969	-2.56064834073712	0.0129486768983154	0.0438781436300059	-3.85234786755511
ANK2	-0.771066913287414	1.6430960112797	-2.55985618526807	0.0129752845042284	0.0439455054954791	-3.85419147798992
SYNPO2	-0.563579404298272	1.4861718947298	-2.55935142057586	0.0129922648203672	0.0439954104088239	-3.85536599498905
C21orf33	-0.556927160381027	7.26762707213967	-2.55922000333442	0.0129966890081054	0.0440027868905839	-3.85567175403353
ESPL1	-0.83758203269574	2.10086455842325	-2.55842477429726	0.0130234896975086	0.0440630691837829	-3.85752168705767
CRYAA	-2.09830501071511	3.33161882643076	-2.55414570378981	0.0131685640977278	0.0444771033212861	-3.86746810896856
POMGNT1	-0.551853696972826	3.25127415451146	-2.55403140843878	0.0131724590819937	0.0444825906228029	-3.86773359751121
CA8	-0.650606445790598	1.11705794141559	-2.55363172818118	0.0131860876899439	0.0445209402221386	-3.86866191122172
SLC34A1	-2.23452704102645	4.9399057412458	-2.55113777563889	0.0132714173786221	0.0447704684399696	-3.87445182720153
SLC37A4	-1.06429196487359	5.87797105760325	-2.54785888467178	0.0133843645333754	0.0450889806808036	-3.88205711377605
TUBA3C	-0.578071829056817	2.5951383993725	-2.5434044371518	0.0135392004702893	0.0455092734284402	-3.89237644774739
SBF1	-0.588862711282776	2.05041333979683	-2.54117104468607	0.0136174416672971	0.0457173637058518	-3.89754492890978
UGT2B17	-1.36656141929525	3.64392908315953	-2.53480671584887	0.0138426496326285	0.0463305490693697	-3.91225307286356
ASL	-0.939071709200074	4.47007615380086	-2.53332161155171	0.0138956840795123	0.046484230522432	-3.9156809086304
PLEKHO2	-0.539815550418884	3.06724586973845	-2.53081942325575	0.0139854554374727	0.0467103081390641	-3.92145265339561
RBCK1	-0.58703596499038	3.14911684974415	-2.53063358788658	0.0139921435606592	0.0467191664594404	-3.92188113218586
DPP3	-0.715374459923317	3.0834024660005	-2.52667563936293	0.0141352768332017	0.0471408474881567	-3.93100089997632
SLC35E2	-0.528014369561062	3.60304905103015	-2.52258826510234	0.0142844789950104	0.047540439864964	-3.94040677683351
IL17RC	-0.755849673924671	2.77591220985227	-2.52252938712059	0.0142866385915841	0.047540439864964	-3.94054217705143
PRELP	-0.703343604410227	1.38802860747159	-2.5199735154199	0.0143806708510105	0.0477965197597708	-3.94641738718684
DGCR6L	-0.649807282641407	5.04139086808766	-2.51976836101511	0.0143882428193559	0.0478088704979211	-3.94688876896802
SPRYD3	-0.625289565842333	3.0982472386844	-2.51721292995629	0.0144828627189042	0.0480709349909351	-3.95275776167486
TRIM63	-1.79822416115522	3.49883227674658	-2.51007788655083	0.014750035644827	0.0487594817595908	-3.96911910286581
TMEM191A	-0.531613716849409	3.24503665003137	-2.50687835080176	0.014871282021518	0.0491105728379576	-3.97644372450408
HLA-B	-0.889141525282147	7.98390356775511	-2.50635233385922	0.0148913013412888	0.0491601124144686	-3.97764719768512
HSP90AB1	-0.566942263070596	3.79464446391133	-2.50618398333571	0.0148977136169002	0.049172995770877	-3.97803232327431
EVPLL	-0.556480234159954	1.79614500724253	-2.5046789256191	0.0149551503741065	0.0492878488275641	-3.98147442307615
TRAF4	-0.682965639819513	2.59435489455017	-2.50418627784431	0.0149739944240591	0.0493333567766252	-3.98260075494191
GSTZ1	-0.587424763221233	3.73599271802259	-2.50313744328601	0.0150141843363551	0.0494441473342829	-3.9849980881171
ANPEP	-2.20468606155557	4.75206049920818	-2.50241514246738	0.0150419185095624	0.0494988762777723	-3.9866485855876
OGDH	-0.524343302498867	2.4314729978578	-2.49843452762991	0.0151955933645016	0.0499374808437907	-3.99573757501527
DNASE1	-1.23832315611237	3.19482773343008	-2.49606378466206	0.0152877895396162	0.0501884115428136	-4.00114514073882
TCN2	-1.23070795544572	2.64508004552058	-2.49601016739144	0.015289880492985	0.0501884115428136	-4.00126739127762
DIP2C	-0.726808187736483	3.26495283162926	-2.49531714729337	0.0153169299517975	0.0502519438287958	-4.00284732598605
PLXNB2	-0.73376515311721	5.6575573966829	-2.49430131100038	0.015356657357093	0.0503572243349026	-4.0051625670623
BOK	-0.848240844016761	3.47321256066577	-2.4942994498013	0.0153567302302375	0.0503572243349026	-4.00516680830715
WBP2	-0.547797857081271	1.87436211674098	-2.49269546120574	0.0154196486838885	0.0505381693983651	-4.00882097344528
CTSL2	-1.58293565195473	3.96849478169949	-2.49206791724586	0.0154443280893371	0.0505852728636502	-4.01025010785562
ASNA1	-0.798807648860844	3.3010134330957	-2.49121601463783	0.0154778878466621	0.050669717055915	-4.01218971636769
PPAPDC1A	-0.538526973111635	2.30449289676996	-2.49099154856627	0.0154867413784205	0.0506817644608974	-4.01270069009922
HLA-DRB3	-0.843698654910333	4.18964417819822	-2.48399714506354	0.0157649174703047	0.0513861300941075	-4.02860395828134
SLC22A8	-2.07953500775758	3.35542753848612	-2.48182818775033	0.0158520899049839	0.0516359098101994	-4.03352815292787
SLC7A7	-2.20801360433978	5.13390985368393	-2.47845963921042	0.0159883364364341	0.0520105389007227	-4.04116884046798
CHRD	-0.88133576629256	2.85068729263458	-2.47541179816636	0.0161125195882405	0.0523536643934322	-4.04807479915224
CLPTM1	-0.563303158721292	1.34261636487182	-2.47425921604515	0.0161597070581638	0.0524461057463314	-4.0506845755111
MRI1	-0.548562072524354	2.67367225491883	-2.46977104094112	0.0163446441086585	0.0529323325654456	-4.06083764581057
CABP1	-0.620657146315475	1.12579885654078	-2.46958331738358	0.0163524206869299	0.0529463704132959	-4.06126198309664
MOCS1	-0.572986315989763	1.56063437223735	-2.46896759787425	0.0163779506801735	0.0529963976344573	-4.06265359357251
HLA-H	-0.673327927852965	7.82028306095695	-2.46828571017649	0.0164062661196114	0.0530792556277321	-4.06419442278908
TUBG2	-0.606475293408993	1.7692914899599	-2.46733209468526	0.0164459389872838	0.0531988249261766	-4.06634867983658
PSMC4	-0.907156389906628	3.54194599797042	-2.46572376661243	0.0165130452671149	0.0533894547720431	-4.06998042038684
CRIP2	-0.686564571287806	2.81420690699184	-2.46539975191675	0.016526594325959	0.0534244452447641	-4.07071183894569
SLC22A11	-1.12206399976902	2.24594942793359	-2.46415348212551	0.0165788018787906	0.05353469612629	-4.07352438987773
DDX5	-0.529738828752566	6.86428208571858	-2.46298919643336	0.0166277090771982	0.0536563073930367	-4.07615087181026
FAM83D	-0.811976317324052	1.23433355359999	-2.4629717301868	0.0166284437549389	0.0536563073930367	-4.07619026574485
GSTA3	-2.32979163587617	5.49593246994299	-2.45998647697555	0.016754441568626	0.0540158721478016	-4.08291994877776
KCNE3	-0.572030501875116	3.50128501098318	-2.45390855359334	0.0170136287166435	0.0546843552928793	-4.09660084503875
KIAA0664	-0.846895103435223	2.69863918877284	-2.45387120431062	0.0170152325256422	0.0546843552928793	-4.09668482958203
HYAL2	-0.618108940732486	4.88346935135497	-2.45345439132947	0.0170331400449444	0.0547098873607533	-4.09762201485843
PLCH2	-1.19235566368089	3.29453971177112	-2.44778198793104	0.017278533392891	0.0553240574582231	-4.11036320677338
MUL1	-0.616407729094478	3.75811749935294	-2.44608078810976	0.0173527457297164	0.0554908351693052	-4.11417968681258
DDX41	-0.554239505384415	3.56068008889265	-2.44392114867984	0.0174473693820481	0.0557297535543638	-4.11902150150014
DMTF1	-0.687415407512118	2.58863879486811	-2.44108632279574	0.017572279606818	0.0560249440504071	-4.12537173443246
RNF40	-0.645359549316224	1.85096025221327	-2.44056967193671	0.0175951310147931	0.0560555125159091	-4.12652842214474
DIO1	-1.37591269068063	2.82045454628606	-2.43598233095459	0.0177992021540499	0.0566132407254758	-4.13678984166861
NELF	-0.594393077395194	3.02900936774652	-2.43592023446986	0.0178019790797559	0.0566132407254758	-4.13692863661432
CRHBP	-0.90592191287185	2.30928372306673	-2.43454475997792	0.0178635894778029	0.0567539011899776	-4.14000228379327
TSPAN33	-0.749390288332262	4.37164579215905	-2.4342897407469	0.0178750333401368	0.0567718476630409	-4.14057199541934
PEX16	-0.552798597936077	1.71935101982856	-2.43415637939089	0.0178810204858479	0.0567816587324501	-4.14086990448662
SERPINC1	-0.986073808271262	1.83522070114454	-2.43358409660206	0.017906733083737	0.0568518840673845	-4.14214814547283
CDH15	-0.588767537928298	0.663170418922821	-2.43202313447696	0.0179770357522143	0.0569766458884278	-4.14563342940902
STRA6	-1.48357033332217	2.2471602206038	-2.4310156046402	0.0180225443826099	0.0571015058357821	-4.1478820462452
NHS	-0.530201782686069	3.35825381023734	-2.4208623994881	0.0184869532134689	0.0582901310446565	-4.17049935393799
BPHL	-1.13725393851069	5.27063571454237	-2.41958437669362	0.0185461643009423	0.0584486081950077	-4.17334076616628
CUBN	-1.76696584165804	4.01068986424792	-2.41931221750903	0.0185587954395613	0.0584602056346182	-4.17394569489833
TOLLIP	-0.500891378178245	2.05915644848903	-2.41908500660115	0.0185693463980164	0.0584840385752026	-4.174450674135
GADD45A	-0.612235063375701	4.81672820120243	-2.41709945678363	0.0186617781870473	0.0587373847419788	-4.17886192417085
MALAT1	-1.11659244113952	6.97780559289225	-2.41625136432424	0.0187013843538801	0.0588242452473227	-4.1807452030076
F11	-0.826232149108872	4.49087391592592	-2.41592999489981	0.018716412076311	0.058852617848044	-4.18145869562173
NDUFS2	-0.761969694390577	4.62379882827016	-2.41455614875363	0.0187807773347953	0.0590192084749705	-4.18450797759978
TFPI	-0.533724920227914	5.19010517491863	-2.41239377151031	0.0188824875540871	0.0592227595081205	-4.18930452881488
HIST1H2BI	-0.566392787315221	2.4312825060063	-2.40993243487546	0.0189988602172952	0.0594925153008573	-4.194759919351
PTGR1	-1.18756717724165	5.31126298834588	-2.40889680071374	0.0190480170606857	0.0596083370499943	-4.19705396282506
OGDHL	-0.734643687231909	8.28626813393347	-2.40554369128556	0.019207956567001	0.0600034268203524	-4.20447589300694
PCBD1	-0.531453588291235	6.21325053740449	-2.40500724377123	0.0192336558190372	0.0600549830218957	-4.20566250030801
MIOX	-2.25750470883911	6.01164319701776	-2.40385458124849	0.0192889798940512	0.0601955321357564	-4.20821142017771
MDP1	-0.51295402695655	4.45587727547107	-2.40280115088007	0.0193396657375005	0.0603186995852989	-4.21054002338337
CARD10	-0.590274822934048	5.79248958089428	-2.40253698224687	0.0193523949110882	0.0603391905622139	-4.21112383495238
SCAMP2	-0.590327086533474	2.11107549489483	-2.40134266669709	0.0194100376244733	0.0604708009502792	-4.21376260640421
PTPRO	-1.06122513919991	1.54895014070629	-2.39486467255405	0.0197253792671304	0.0612972808851523	-4.2280564926498
FUT5	-1.55402015005316	4.65493421419569	-2.39171863652076	0.0198801724516446	0.061700018825451	-4.23498681001677
GP1BB	-0.51785161119129	1.88477363990618	-2.38866095543697	0.0200316587952084	0.0620522198852993	-4.24171527795549
KCNJ10	-0.541384490550192	1.92895994871007	-2.38642518979763	0.0201430776549477	0.0623382278460577	-4.246630605745
CDHR2	-1.15365516600297	2.69005937182903	-2.38350565571404	0.0202894061381414	0.0626624108550764	-4.25304346558023
SLC4A11	-1.41867650883467	2.68120843340248	-2.38265339124651	0.0203323008827801	0.0627750978878523	-4.25491426982468
CDIPT	-0.725349179114961	2.8753813217772	-2.38131899765276	0.0203996241824978	0.0629531952445549	-4.25784228269072
ASPA	-0.784653479909291	3.80613131958496	-2.37667219315862	0.020635624130174	0.0635265144125257	-4.26802800268583
PDXK	-0.535223117065442	4.45172470218308	-2.37626394717194	0.0206564740778332	0.0635656190681617	-4.26892208384602
ATG9A	-0.568203994514654	3.1566158371369	-2.37606391415178	0.0206666970374004	0.0635671263820699	-4.2693601207152
GCHFR	-0.989020723957926	5.18654864790196	-2.3748315905529	0.0207297763710767	0.0637111385785892	-4.27205801717464
NMRAL1	-0.574910791632332	4.84753832822126	-2.37407222417941	0.0207687318893682	0.0638008410016293	-4.2737199022547
WDR18	-0.572471577842805	5.43054355312858	-2.37164203587163	0.0208938405007409	0.0641148029649203	-4.27903544639981
COL27A1	-0.711737860888638	4.23764528361529	-2.37075754506306	0.0209395418018505	0.0642047640882091	-4.28096897051458
SDHC	-0.840464064135043	3.07941548657857	-2.36768299651482	0.0210990978017926	0.0646232020057093	-4.28768537517039
SLC2A5	-1.386053375553	3.75122404123936	-2.36746811232	0.0211102898559868	0.0646372728783167	-4.28815452313204
NSMCE1	-0.566538632562064	3.76332378386593	-2.36601631755226	0.0211860442790241	0.06484895571925	-4.29132324226746
AQP7P1	-0.765015608129263	1.38637777607261	-2.36552229483412	0.0212118775899878	0.0648976136197112	-4.29240113932086
ACSM2A	-1.904985511646	4.77085894517965	-2.36277840472667	0.0213558728235982	0.0652566463245103	-4.29838457104754
BDH2	-0.555253527884895	7.57752014967673	-2.34987505603627	0.0220447826528597	0.0669752560889255	-4.32644473687889
SLC9A3R1	-1.09219280424564	5.86088082027592	-2.34840950592648	0.0221242680492166	0.0671750788607315	-4.32962370363962
FAM151A	-3.07279633080028	7.17838017801857	-2.34738440887713	0.0221800168084399	0.0672713729609539	-4.33184629021679
MRPS18A	-0.591664530715658	3.95600363003128	-2.34698915670058	0.0222015455768551	0.0673158283019688	-4.33270304915001
TFIP11	-0.623019695531078	2.31158502036055	-2.34616662903357	0.0222464070838004	0.0674309798875158	-4.33448559663897
PKM2	-0.593338346303449	4.18889691311352	-2.34585183773386	0.0222635974877746	0.0674726474211862	-4.33516766154471
SNRNP25	-0.603819197217224	3.29942500153345	-2.34509763759632	0.0223048316826563	0.0675871585459768	-4.33680149286173
H1F0	-1.09926847826158	3.74263264860891	-2.34493556860685	0.0223137013172684	0.0676035796983517	-4.33715252744791
PMPCA	-0.621087980475705	4.80855224769468	-2.34130776472636	0.0225130662499107	0.0681233215497297	-4.34500490985682
SLA	-0.664555051562477	2.01140400213733	-2.33732986027011	0.0227334931507857	0.0685996197910586	-4.35360344273768
PDK2	-0.701674565241512	4.9368563769369	-2.33582036929173	0.0228176399828404	0.068800557122775	-4.35686312879113
EGLN2	-0.675300691168396	2.91781911422122	-2.33520900212333	0.0228517995729562	0.0688717595805156	-4.35818285247582
CNTNAP3B	-0.601866695313346	1.52835344267147	-2.33418856577958	0.0229089169543937	0.0690226679820753	-4.36038496896298
EPHX2	-0.618029458464817	7.49903735153577	-2.32976065870511	0.0231582371370956	0.0696453323449138	-4.36993115622249
LOC100506451	-0.660224341873108	3.61965871154024	-2.32639146823083	0.0233495591537717	0.0701130900382911	-4.37718470698381
HSD17B14	-1.2002423097669	2.78076447809206	-2.32549380449325	0.0234007703044281	0.0702279318062282	-4.37911581413335
LOC100507100	-0.679957280602781	1.65794692764133	-2.32432956344532	0.0234673383222901	0.0703804622300062	-4.38161947102524
EGF	-1.20610034254815	3.27652990866138	-2.32425568888221	0.0234715679381822	0.0703823738311608	-4.38177830018502
INSR	-0.585933674518025	1.40930842467528	-2.32220075658196	0.023589493126736	0.0706494862170801	-4.38619468249084
PDGFRB	-0.795981923215847	4.07024487316084	-2.31770869664738	0.0238491125799537	0.0713071360871407	-4.39583747861958
JUN	-0.602577759314545	4.91809584180219	-2.3173049617892	0.0238725704440795	0.0713574861310368	-4.39670338402215
EYA2	-0.697235863776219	2.85332060674563	-2.31729350442012	0.0238732364410221	0.0713574861310368	-4.39672795523399
DHRS3	-0.519628124975956	5.92405729889879	-2.30810082703195	0.0244129423014602	0.0726051576369929	-4.41640960203793
C8orf55	-0.766519514749631	3.80442321903598	-2.3069017749513	0.0244841321627684	0.0727829117310421	-4.41897196073558
TMEM115	-0.525638571538013	1.29455818289821	-2.30628697613483	0.0245207053068672	0.072859293157029	-4.42028534535467
MFI2	-1.67594757325617	2.32631460659396	-2.29897809245996	0.0249592265310148	0.0739156779658666	-4.43587671956481
MOB2	-0.673082929969967	3.59115788417038	-2.29275965947473	0.0253377867944547	0.0747880772316587	-4.44910925691547
TSKU	-1.15094724508838	3.2177829979849	-2.28983783041183	0.0255174111770814	0.0752049694934651	-4.45531638634613
DNASE2	-0.57744232941896	1.44111668190571	-2.28939051718907	0.0255450099358299	0.0752614671281847	-4.45626607131391
FANCC	-0.655110045070464	2.94986961907428	-2.28934038275422	0.0255481048267012	0.0752614671281847	-4.45637250138012
GLTPD2	-1.32009080366884	3.37321224287481	-2.28674291499287	0.0257089067254715	0.0756669084380597	-4.46188397076008
ALDOAP2	-0.910426959093273	4.47857122345629	-2.28591619942596	0.0257602742113237	0.0757953225142613	-4.46363704483619
GALK1	-0.901480465177717	4.09332769839214	-2.28147464663471	0.0260378075288853	0.0764626443215602	-4.47304636510287
CORO1A	-0.577362777457965	1.2001100562276	-2.27730843576926	0.0263005401922037	0.0771185998182949	-4.48185839339695
AGXT	-0.903411651691044	1.63418957255478	-2.27720549220758	0.0263070617104138	0.0771254171886932	-4.48207595967599
MICU1	-0.566630163846749	2.84419795474012	-2.27665070170614	0.0263422325831531	0.077206187434812	-4.48324834032154
DHDH	-1.68838493644079	4.55803436787907	-2.27392186752299	0.0265158334152238	0.0776337005535684	-4.48901140055074
GPATCH3	-0.546407132981771	2.60511555211139	-2.26855656325931	0.0268601146975706	0.0785022195847926	-4.50032548622973
ACO1	-0.874627622652607	5.8195642155339	-2.26848764017498	0.0268645629722878	0.0785022195847926	-4.50047068134188
KNG1	-1.08206097113705	6.05731124075039	-2.26756578615143	0.0269241218388544	0.0786410732243104	-4.50241232504976
BCRP2	-0.567590123934386	2.87506496519772	-2.26276312302711	0.0272363043106607	0.0793636095120129	-4.51251711589339
PCK2	-1.55226939692802	7.60123515223147	-2.26074904402801	0.0273681732134204	0.0796649261284424	-4.51674935683846
SART1	-0.506296055097819	3.44758172376278	-2.25727926279228	0.0275966764103331	0.0801752195889171	-4.52403304949189
ADCY4	-0.618279523559374	3.0239696220177	-2.25162677725426	0.0279725341103397	0.081034806182174	-4.53587840693636
NANS	-0.54221347992313	2.79645036493583	-2.24818144617661	0.0282038405491785	0.0815161303850206	-4.5430861435166
TFRC	-0.59350704820469	2.79104162281307	-2.24783366026419	0.02822728316962	0.0815598229084745	-4.54381320392881
ATP2C2	-0.543025388285008	1.29254886862733	-2.24708273299982	0.0282779583522998	0.081670111732991	-4.54538272331257
NAA10	-0.518581854988436	2.79836786753071	-2.24491857129071	0.0284244531305165	0.081960310549847	-4.54990357624298
ANKRD9	-0.614201477341264	3.89188711615013	-2.24302176986506	0.0285534004673543	0.0822594876278301	-4.55386289487207
GABRE	-0.988438557261162	2.75340514789051	-2.24049529289232	0.0287259557839346	0.0826836567760584	-4.55913218066178
MRPS7	-0.518162232613099	3.10885793892561	-2.23988031658325	0.0287680969188243	0.0827693544252861	-4.56041403092283
CAD	-0.512394671191428	2.52708857911049	-2.23987586493565	0.0287684021658857	0.0827693544252861	-4.56042330880569
ACMSD	-1.33425226930811	4.07574236943138	-2.23881715577115	0.0288410784872606	0.0829005997829498	-4.56262937001958
RAMP1	-1.03931129227952	4.055109759777	-2.23707369522703	0.0289611134090764	0.0831284932645816	-4.5662603427834
MAN1B1	-0.605294855943027	2.57808635257734	-2.23650181669791	0.0290005823497553	0.0832174004069648	-4.56745082925294
VRK3	-0.747199376588985	2.12160287025004	-2.2361241906596	0.02902667070344	0.0832718511605157	-4.56823679671535
FGF9	-0.68959191264745	5.14652911651551	-2.2273286004902	0.029640199138461	0.0846160755226755	-4.58651158855189
[truncated: 99 more rows]
