# Supplementary material for: Pharmacological mechanisms of Fuzheng Huayu formula for Aristolochic acid I–induced kidney fibrosis through network pharmacology
Source: Front Pharmacol. 2022 Dec 8;13:1056865. doi: 10.3389/fphar.2022.1056865 (PMC9779930; doi:10.3389/fphar.2022.1056865)
Supplement: Supplementary file 5 [file DataSheet2.zip › the original source data of Figures 1-3/genecards OMIM/GeneCards-SearchResults--Glomerulosclerosis .csv]

Gene Symbol	Description	Category	Gifts	GC Id	Relevance score	GeneCards Link
INF2	Inverted Formin 2	Protein Coding	40	GC14P106548	75.1075286865234	https://www.genecards.org/cgi-bin/carddisp.pl?gene=INF2
TRPC6	Transient Receptor Potential Cation Channel Subfamily C Member 6	Protein Coding	48	GC11M101451	52.6909828186035	https://www.genecards.org/cgi-bin/carddisp.pl?gene=TRPC6
CD2AP	CD2 Associated Protein	Protein Coding	43	GC06P058546	51.5391082763672	https://www.genecards.org/cgi-bin/carddisp.pl?gene=CD2AP
ACTN4	Actinin Alpha 4	Protein Coding	47	GC19P038647	47.2594985961914	https://www.genecards.org/cgi-bin/carddisp.pl?gene=ACTN4
APOL1	Apolipoprotein L1	Protein Coding	44	GC22P036253	43.9098892211914	https://www.genecards.org/cgi-bin/carddisp.pl?gene=APOL1
NPHS1	NPHS1 Adhesion Molecule, Nephrin	Protein Coding	45	GC19M035825	40.7089309692383	https://www.genecards.org/cgi-bin/carddisp.pl?gene=NPHS1
NPHS2	NPHS2 Stomatin Family Member, Podocin	Protein Coding	41	GC01M179519	39.735782623291	https://www.genecards.org/cgi-bin/carddisp.pl?gene=NPHS2
PAX2	Paired Box 2	Protein Coding	47	GC10P100735	37.916633605957	https://www.genecards.org/cgi-bin/carddisp.pl?gene=PAX2
CRB2	Crumbs Cell Polarity Complex Component 2	Protein Coding	40	GC09P123356	36.2255821228027	https://www.genecards.org/cgi-bin/carddisp.pl?gene=CRB2
WT1	WT1 Transcription Factor	Protein Coding	49	GC11M032365	33.6455192565918	https://www.genecards.org/cgi-bin/carddisp.pl?gene=WT1
MYO1E	Myosin IE	Protein Coding	44	GC15M059132	32.1780204772949	https://www.genecards.org/cgi-bin/carddisp.pl?gene=MYO1E
SMARCAL1	SWI/SNF Related, Matrix Associated, Actin Dependent Regulator Of Chromatin, Subfamily A Like 1	Protein Coding	43	GC02P216412	30.9583778381348	https://www.genecards.org/cgi-bin/carddisp.pl?gene=SMARCAL1
ANLN	Anillin Actin Binding Protein	Protein Coding	42	GC07P036389	30.5542545318604	https://www.genecards.org/cgi-bin/carddisp.pl?gene=ANLN
COL4A5	Collagen Type IV Alpha 5 Chain	Protein Coding	44	GC0XP108439	29.8989067077637	https://www.genecards.org/cgi-bin/carddisp.pl?gene=COL4A5
LMX1B	LIM Homeobox Transcription Factor 1 Beta	Protein Coding	45	GC09P126614	24.9341926574707	https://www.genecards.org/cgi-bin/carddisp.pl?gene=LMX1B
COQ8B	Coenzyme Q8B	Protein Coding	32	GC19M048448	22.1602382659912	https://www.genecards.org/cgi-bin/carddisp.pl?gene=COQ8B
PLCE1	Phospholipase C Epsilon 1	Protein Coding	43	GC10P093993	18.3511753082275	https://www.genecards.org/cgi-bin/carddisp.pl?gene=PLCE1
PTPRO	Protein Tyrosine Phosphatase Receptor Type O	Protein Coding	45	GC12P015366	17.2796459197998	https://www.genecards.org/cgi-bin/carddisp.pl?gene=PTPRO
NUP93	Nucleoporin 93	Protein Coding	41	GC16P056788	15.9147100448608	https://www.genecards.org/cgi-bin/carddisp.pl?gene=NUP93
NUP107	Nucleoporin 107	Protein Coding	43	GC12P068686	15.8855962753296	https://www.genecards.org/cgi-bin/carddisp.pl?gene=NUP107
COQ6	Coenzyme Q6, Monooxygenase	Protein Coding	42	GC14P073949	14.4719696044922	https://www.genecards.org/cgi-bin/carddisp.pl?gene=COQ6
NUP133	Nucleoporin 133	Protein Coding	41	GC01M229441	14.1914691925049	https://www.genecards.org/cgi-bin/carddisp.pl?gene=NUP133
COL4A3	Collagen Type IV Alpha 3 Chain	Protein Coding	44	GC02P227164	13.6357612609863	https://www.genecards.org/cgi-bin/carddisp.pl?gene=COL4A3
LAMB2	Laminin Subunit Beta 2	Protein Coding	45	GC03M049121	12.9557762145996	https://www.genecards.org/cgi-bin/carddisp.pl?gene=LAMB2
MPV17	Mitochondrial Inner Membrane Protein MPV17	Protein Coding	41	GC02M027309	12.7780590057373	https://www.genecards.org/cgi-bin/carddisp.pl?gene=MPV17
NUP205	Nucleoporin 205	Protein Coding	37	GC07P135557	12.7029838562012	https://www.genecards.org/cgi-bin/carddisp.pl?gene=NUP205
EMP2	Epithelial Membrane Protein 2	Protein Coding	42	GC16M010541	11.6524686813354	https://www.genecards.org/cgi-bin/carddisp.pl?gene=EMP2
COL4A4	Collagen Type IV Alpha 4 Chain	Protein Coding	44	GC02M226973	10.8089046478271	https://www.genecards.org/cgi-bin/carddisp.pl?gene=COL4A4
SCARB2	Scavenger Receptor Class B Member 2	Protein Coding	44	GC04M076158	10.808723449707	https://www.genecards.org/cgi-bin/carddisp.pl?gene=SCARB2
MYH9	Myosin Heavy Chain 9	Protein Coding	50	GC22M036281	10.7859516143799	https://www.genecards.org/cgi-bin/carddisp.pl?gene=MYH9
SYNPO	Synaptopodin	Protein Coding	38	GC05P150601	10.7177648544312	https://www.genecards.org/cgi-bin/carddisp.pl?gene=SYNPO
CLCN5	Chloride Voltage-Gated Channel 5	Protein Coding	43	GC0XP049922	9.99706935882568	https://www.genecards.org/cgi-bin/carddisp.pl?gene=CLCN5
TGFB1	Transforming Growth Factor Beta 1	Protein Coding	51	GC19M041301	9.99302005767822	https://www.genecards.org/cgi-bin/carddisp.pl?gene=TGFB1
ITGA3	Integrin Subunit Alpha 3	Protein Coding	47	GC17P050055	9.85764980316162	https://www.genecards.org/cgi-bin/carddisp.pl?gene=ITGA3
ITGB4	Integrin Subunit Beta 4	Protein Coding	48	GC17P075721	9.49732971191406	https://www.genecards.org/cgi-bin/carddisp.pl?gene=ITGB4
TBC1D8B	TBC1 Domain Family Member 8B	Protein Coding	33	GC0XP106802	9.48480224609375	https://www.genecards.org/cgi-bin/carddisp.pl?gene=TBC1D8B
ARHGAP24	Rho GTPase Activating Protein 24	Protein Coding	39	GC04P085475	9.06415748596191	https://www.genecards.org/cgi-bin/carddisp.pl?gene=ARHGAP24
KIRREL1	Kirre Like Nephrin Family Adhesion Molecule 1	Protein Coding	32	GC01P157994	8.93672561645508	https://www.genecards.org/cgi-bin/carddisp.pl?gene=KIRREL1
ACE	Angiotensin I Converting Enzyme	Protein Coding	50	GC17P063477	8.80281829833984	https://www.genecards.org/cgi-bin/carddisp.pl?gene=ACE
SGPL1	Sphingosine-1-Phosphate Lyase 1	Protein Coding	45	GC10P070815	8.7192554473877	https://www.genecards.org/cgi-bin/carddisp.pl?gene=SGPL1
PLAUR	Plasminogen Activator, Urokinase Receptor	Protein Coding	44	GC19M043646	8.63241386413574	https://www.genecards.org/cgi-bin/carddisp.pl?gene=PLAUR
LOC107982234	WT1/WT1-AS Bi-Directional Promoter Region	Biological Region	2	GC11P032430	8.63124561309814	https://www.genecards.org/cgi-bin/carddisp.pl?gene=LOC107982234
JAG1	Jagged Canonical Notch Ligand 1	Protein Coding	50	GC20M010637	8.55901050567627	https://www.genecards.org/cgi-bin/carddisp.pl?gene=JAG1
AXDND1	Axonemal Dynein Light Chain Domain Containing 1	Protein Coding	30	GC01P179366	8.38372802734375	https://www.genecards.org/cgi-bin/carddisp.pl?gene=AXDND1
REN	Renin	Protein Coding	47	GC01M204154	7.99281787872314	https://www.genecards.org/cgi-bin/carddisp.pl?gene=REN
PODXL	Podocalyxin Like	Protein Coding	43	GC07M131500	7.82038688659668	https://www.genecards.org/cgi-bin/carddisp.pl?gene=PODXL
NUP160	Nucleoporin 160	Protein Coding	40	GC11M071247	7.81653642654419	https://www.genecards.org/cgi-bin/carddisp.pl?gene=NUP160
NUP85	Nucleoporin 85	Protein Coding	40	GC17P075205	7.81653642654419	https://www.genecards.org/cgi-bin/carddisp.pl?gene=NUP85
DAAM2	Dishevelled Associated Activator Of Morphogenesis 2	Protein Coding	40	GC06P039792	7.68942165374756	https://www.genecards.org/cgi-bin/carddisp.pl?gene=DAAM2
MTX2	Metaxin 2	Protein Coding	41	GC02P176269	7.68713760375977	https://www.genecards.org/cgi-bin/carddisp.pl?gene=MTX2
TTC21B	Tetratricopeptide Repeat Domain 21B	Protein Coding	37	GC02M165905	7.48439311981201	https://www.genecards.org/cgi-bin/carddisp.pl?gene=TTC21B
CDKN1C	Cyclin Dependent Kinase Inhibitor 1C	Protein Coding	47	GC11M002897	7.26178455352783	https://www.genecards.org/cgi-bin/carddisp.pl?gene=CDKN1C
MAGI2	Membrane Associated Guanylate Kinase, WW And PDZ Domain Containing 2	Protein Coding	44	GC07M078017	7.21296834945679	https://www.genecards.org/cgi-bin/carddisp.pl?gene=MAGI2
TTC21B-AS1	TTC21B Antisense RNA 1	RNA Gene	13	GC02P165933	7.19327068328857	https://www.genecards.org/cgi-bin/carddisp.pl?gene=TTC21B-AS1
ENTPD5	Ectonucleoside Triphosphate Diphosphohydrolase 5 (Inactive)	Protein Coding	43	GC14M073958	7.14585208892822	https://www.genecards.org/cgi-bin/carddisp.pl?gene=ENTPD5
KANK2	KN Motif And Ankyrin Repeat Domains 2	Protein Coding	38	GC19M011165	7.03176307678223	https://www.genecards.org/cgi-bin/carddisp.pl?gene=KANK2
CDKN1A	Cyclin Dependent Kinase Inhibitor 1A	Protein Coding	48	GC06P058459	6.98793983459473	https://www.genecards.org/cgi-bin/carddisp.pl?gene=CDKN1A
ALB	Albumin	Protein Coding	49	GC04P073397	6.98542928695679	https://www.genecards.org/cgi-bin/carddisp.pl?gene=ALB
CD80	CD80 Molecule	Protein Coding	41	GC03M119524	6.96362161636353	https://www.genecards.org/cgi-bin/carddisp.pl?gene=CD80
AGRN	Agrin	Protein Coding	44	GC01P001020	6.87382078170776	https://www.genecards.org/cgi-bin/carddisp.pl?gene=AGRN
ILK	Integrin Linked Kinase	Protein Coding	47	GC11P006604	6.86829710006714	https://www.genecards.org/cgi-bin/carddisp.pl?gene=ILK
FMN1	Formin 1	Protein Coding	38	GC15M032765	6.86794519424438	https://www.genecards.org/cgi-bin/carddisp.pl?gene=FMN1
CDKN1B	Cyclin Dependent Kinase Inhibitor 1B	Protein Coding	47	GC12P013453	6.81826782226563	https://www.genecards.org/cgi-bin/carddisp.pl?gene=CDKN1B
NOS1AP	Nitric Oxide Synthase 1 Adaptor Protein	Protein Coding	39	GC01P162069	6.65440273284912	https://www.genecards.org/cgi-bin/carddisp.pl?gene=NOS1AP
CTNNB1	Catenin Beta 1	Protein Coding	53	GC03P041236	6.64255809783936	https://www.genecards.org/cgi-bin/carddisp.pl?gene=CTNNB1
TNF	Tumor Necrosis Factor	Protein Coding	50	GC06P058308	6.4861946105957	https://www.genecards.org/cgi-bin/carddisp.pl?gene=TNF
VIM	Vimentin	Protein Coding	50	GC10P017227	6.45857048034668	https://www.genecards.org/cgi-bin/carddisp.pl?gene=VIM
AGTR1	Angiotensin II Receptor Type 1	Protein Coding	51	GC03P148697	6.40608549118042	https://www.genecards.org/cgi-bin/carddisp.pl?gene=AGTR1
PDSS2	Decaprenyl Diphosphate Synthase Subunit 2	Protein Coding	41	GC06M107152	6.37635660171509	https://www.genecards.org/cgi-bin/carddisp.pl?gene=PDSS2
PLEKHH2	Pleckstrin Homology, MyTH4 And FERM Domain Containing H2	Protein Coding	37	GC02P043600	6.36315155029297	https://www.genecards.org/cgi-bin/carddisp.pl?gene=PLEKHH2
KIRREL2	Kirre Like Nephrin Family Adhesion Molecule 2	Protein Coding	40	GC19P041437	6.33792352676392	https://www.genecards.org/cgi-bin/carddisp.pl?gene=KIRREL2
ITGB1	Integrin Subunit Beta 1	Protein Coding	50	GC10M032892	6.29786920547485	https://www.genecards.org/cgi-bin/carddisp.pl?gene=ITGB1
UTRN	Utrophin	Protein Coding	40	GC06P144285	6.24479532241821	https://www.genecards.org/cgi-bin/carddisp.pl?gene=UTRN
SLC12A1	Solute Carrier Family 12 Member 1	Protein Coding	47	GC15P048191	6.24186086654663	https://www.genecards.org/cgi-bin/carddisp.pl?gene=SLC12A1
AGT	Angiotensinogen	Protein Coding	49	GC01M230702	6.15373802185059	https://www.genecards.org/cgi-bin/carddisp.pl?gene=AGT
FAT1	FAT Atypical Cadherin 1	Protein Coding	40	GC04M186587	6.11599349975586	https://www.genecards.org/cgi-bin/carddisp.pl?gene=FAT1
NOTCH1	Notch Receptor 1	Protein Coding	51	GC09M136832	6.10738849639893	https://www.genecards.org/cgi-bin/carddisp.pl?gene=NOTCH1
WDR73	WD Repeat Domain 73	Protein Coding	36	GC15M084639	6.02645540237427	https://www.genecards.org/cgi-bin/carddisp.pl?gene=WDR73
SMAD3	SMAD Family Member 3	Protein Coding	49	GC15P067063	6.01227283477783	https://www.genecards.org/cgi-bin/carddisp.pl?gene=SMAD3
PON1	Paraoxonase 1	Protein Coding	45	GC07M095297	6.00612449645996	https://www.genecards.org/cgi-bin/carddisp.pl?gene=PON1
SMAD2	SMAD Family Member 2	Protein Coding	47	GC18M047809	5.96929311752319	https://www.genecards.org/cgi-bin/carddisp.pl?gene=SMAD2
IL6	Interleukin 6	Protein Coding	48	GC07P022725	5.94357061386108	https://www.genecards.org/cgi-bin/carddisp.pl?gene=IL6
CCL2	C-C Motif Chemokine Ligand 2	Protein Coding	48	GC17P034255	5.93117046356201	https://www.genecards.org/cgi-bin/carddisp.pl?gene=CCL2
CCNA2	Cyclin A2	Protein Coding	44	GC04M121816	5.85492324829102	https://www.genecards.org/cgi-bin/carddisp.pl?gene=CCNA2
NXF5	Nuclear RNA Export Factor 5	Protein Coding	33	GC0XM101832	5.83547353744507	https://www.genecards.org/cgi-bin/carddisp.pl?gene=NXF5
VTN	Vitronectin	Protein Coding	43	GC17M031461	5.83274269104004	https://www.genecards.org/cgi-bin/carddisp.pl?gene=VTN
MFF-DT	MFF Divergent Transcript	RNA Gene	12	GC02M227223	5.82067966461182	https://www.genecards.org/cgi-bin/carddisp.pl?gene=MFF-DT
PPARG	Peroxisome Proliferator Activated Receptor Gamma	Protein Coding	52	GC03P012287	5.80296611785889	https://www.genecards.org/cgi-bin/carddisp.pl?gene=PPARG
APOE	Apolipoprotein E	Protein Coding	50	GC19P044906	5.77389860153198	https://www.genecards.org/cgi-bin/carddisp.pl?gene=APOE
TLR4	Toll Like Receptor 4	Protein Coding	50	GC09P117704	5.77138948440552	https://www.genecards.org/cgi-bin/carddisp.pl?gene=TLR4
IL10	Interleukin 10	Protein Coding	46	GC01M206767	5.7651948928833	https://www.genecards.org/cgi-bin/carddisp.pl?gene=IL10
DAG1	Dystroglycan 1	Protein Coding	46	GC03P049482	5.71831560134888	https://www.genecards.org/cgi-bin/carddisp.pl?gene=DAG1
NOC3L	NOC3 Like DNA Replication Regulator	Protein Coding	34	GC10M094333	5.70261764526367	https://www.genecards.org/cgi-bin/carddisp.pl?gene=NOC3L
CD151	CD151 Molecule (Raph Blood Group)	Protein Coding	45	GC11P001093	5.63653469085693	https://www.genecards.org/cgi-bin/carddisp.pl?gene=CD151
VCL	Vinculin	Protein Coding	47	GC10P073995	5.59833908081055	https://www.genecards.org/cgi-bin/carddisp.pl?gene=VCL
CTSL	Cathepsin L	Protein Coding	45	GC09P087725	5.43682241439819	https://www.genecards.org/cgi-bin/carddisp.pl?gene=CTSL
PLCE1-AS1	PLCE1 Antisense RNA 1	RNA Gene	15	GC10M094199	5.41296911239624	https://www.genecards.org/cgi-bin/carddisp.pl?gene=PLCE1-AS1
EDN1	Endothelin 1	Protein Coding	47	GC06P012256	5.39566230773926	https://www.genecards.org/cgi-bin/carddisp.pl?gene=EDN1
AKT1	AKT Serine/Threonine Kinase 1	Protein Coding	53	GC14M104769	5.36176490783691	https://www.genecards.org/cgi-bin/carddisp.pl?gene=AKT1
MAFB	MAF BZIP Transcription Factor B	Protein Coding	43	GC20M040685	5.31710386276245	https://www.genecards.org/cgi-bin/carddisp.pl?gene=MAFB
LCN2	Lipocalin 2	Protein Coding	43	GC09P128149	5.18431758880615	https://www.genecards.org/cgi-bin/carddisp.pl?gene=LCN2
MME	Membrane Metalloendopeptidase	Protein Coding	50	GC03P155024	5.1805591583252	https://www.genecards.org/cgi-bin/carddisp.pl?gene=MME
FYN	FYN Proto-Oncogene, Src Family Tyrosine Kinase	Protein Coding	47	GC06M111660	5.1805591583252	https://www.genecards.org/cgi-bin/carddisp.pl?gene=FYN
NCK1	NCK Adaptor Protein 1	Protein Coding	44	GC03P136862	5.1805591583252	https://www.genecards.org/cgi-bin/carddisp.pl?gene=NCK1
KIRREL3	Kirre Like Nephrin Family Adhesion Molecule 3	Protein Coding	43	GC11M126423	5.1805591583252	https://www.genecards.org/cgi-bin/carddisp.pl?gene=KIRREL3
LOC107548112	REN Promoter And Enhancer Region	Biological Region	2	GC01P204162	5.13399696350098	https://www.genecards.org/cgi-bin/carddisp.pl?gene=LOC107548112
TTR	Transthyretin	Protein Coding	48	GC18P031557	5.13124370574951	https://www.genecards.org/cgi-bin/carddisp.pl?gene=TTR
ACTN1	Actinin Alpha 1	Protein Coding	50	GC14M068874	5.10506629943848	https://www.genecards.org/cgi-bin/carddisp.pl?gene=ACTN1
PTPRU	Protein Tyrosine Phosphatase Receptor Type U	Protein Coding	42	GC01P029236	5.06434154510498	https://www.genecards.org/cgi-bin/carddisp.pl?gene=PTPRU
CLCF1	Cardiotrophin Like Cytokine Factor 1	Protein Coding	40	GC11M067364	5.01126766204834	https://www.genecards.org/cgi-bin/carddisp.pl?gene=CLCF1
MIR193A	MicroRNA 193a	RNA Gene	18	GC17P031559	5.01126766204834	https://www.genecards.org/cgi-bin/carddisp.pl?gene=MIR193A
LAGE3	L Antigen Family Member 3	Protein Coding	35	GC0XM154477	4.76035976409912	https://www.genecards.org/cgi-bin/carddisp.pl?gene=LAGE3
SLC37A4	Solute Carrier Family 37 Member 4	Protein Coding	44	GC11M119024	4.65280055999756	https://www.genecards.org/cgi-bin/carddisp.pl?gene=SLC37A4
NARS2	Asparaginyl-TRNA Synthetase 2, Mitochondrial	Protein Coding	43	GC11M078435	4.65280055999756	https://www.genecards.org/cgi-bin/carddisp.pl?gene=NARS2
SEC61A1	SEC61 Translocon Subunit Alpha 1	Protein Coding	42	GC03P128051	4.19682502746582	https://www.genecards.org/cgi-bin/carddisp.pl?gene=SEC61A1
COQ2	Coenzyme Q2, Polyprenyltransferase	Protein Coding	40	GC04M083261	4.17211484909058	https://www.genecards.org/cgi-bin/carddisp.pl?gene=COQ2
CLCNKB	Chloride Voltage-Gated Channel Kb	Protein Coding	44	GC01P016043	4.15142869949341	https://www.genecards.org/cgi-bin/carddisp.pl?gene=CLCNKB
ARHGDIA	Rho GDP Dissociation Inhibitor Alpha	Protein Coding	47	GC17M081867	4.1462230682373	https://www.genecards.org/cgi-bin/carddisp.pl?gene=ARHGDIA
STAMBP	STAM Binding Protein	Protein Coding	45	GC02P073828	4.02234792709351	https://www.genecards.org/cgi-bin/carddisp.pl?gene=STAMBP
CFHR1	Complement Factor H Related 1	Protein Coding	41	GC01P196822	4.02234792709351	https://www.genecards.org/cgi-bin/carddisp.pl?gene=CFHR1
LIMA1	LIM Domain And Actin Binding 1	Protein Coding	40	GC12M050175	4.02234792709351	https://www.genecards.org/cgi-bin/carddisp.pl?gene=LIMA1
MT-TL1	Mitochondrially Encoded TRNA-Leu (UUA/G) 1	RNA Gene	16	GCMTP003232	3.79623055458069	https://www.genecards.org/cgi-bin/carddisp.pl?gene=MT-TL1
BSND	Barttin CLCNK Type Accessory Subunit Beta	Protein Coding	40	GC01P054998	3.78706574440002	https://www.genecards.org/cgi-bin/carddisp.pl?gene=BSND
TPRKB	TP53RK Binding Protein	Protein Coding	38	GC02M073730	3.64304971694946	https://www.genecards.org/cgi-bin/carddisp.pl?gene=TPRKB
AVIL	Advillin	Protein Coding	37	GC12M057793	3.46887063980103	https://www.genecards.org/cgi-bin/carddisp.pl?gene=AVIL
VHL	Von Hippel-Lindau Tumor Suppressor	Protein Coding	45	GC03P011127	3.41996550559998	https://www.genecards.org/cgi-bin/carddisp.pl?gene=VHL
SLC12A3	Solute Carrier Family 12 Member 3	Protein Coding	46	GC16P056865	3.37845087051392	https://www.genecards.org/cgi-bin/carddisp.pl?gene=SLC12A3
VPS33A	VPS33A Core Subunit Of CORVET And HOPS Complexes	Protein Coding	41	GC12M122229	3.37845087051392	https://www.genecards.org/cgi-bin/carddisp.pl?gene=VPS33A
G6PC1	Glucose-6-Phosphatase Catalytic Subunit 1	Protein Coding	36	GC17P045036	3.37845087051392	https://www.genecards.org/cgi-bin/carddisp.pl?gene=G6PC1
MT-CO1	Mitochondrially Encoded Cytochrome C Oxidase I	Protein Coding	34	GCMTP005906	3.37845087051392	https://www.genecards.org/cgi-bin/carddisp.pl?gene=MT-CO1
MT-CO2	Mitochondrially Encoded Cytochrome C Oxidase II	Protein Coding	34	GCMTP007587	3.37845087051392	https://www.genecards.org/cgi-bin/carddisp.pl?gene=MT-CO2
MT-ND1	Mitochondrially Encoded NADH:Ubiquinone Oxidoreductase Core Subunit 1	Protein Coding	33	GCMTP003309	3.37845087051392	https://www.genecards.org/cgi-bin/carddisp.pl?gene=MT-ND1
MT-ND5	Mitochondrially Encoded NADH:Ubiquinone Oxidoreductase Core Subunit 5	Protein Coding	33	GCMTP012339	3.37845087051392	https://www.genecards.org/cgi-bin/carddisp.pl?gene=MT-ND5
MT-ND4	Mitochondrially Encoded NADH:Ubiquinone Oxidoreductase Core Subunit 4	Protein Coding	33	GCMTP010762	3.37845087051392	https://www.genecards.org/cgi-bin/carddisp.pl?gene=MT-ND4
MT-ND6	Mitochondrially Encoded NADH:Ubiquinone Oxidoreductase Core Subunit 6	Protein Coding	33	GCMTM014151	3.37845087051392	https://www.genecards.org/cgi-bin/carddisp.pl?gene=MT-ND6
MT-CO3	Mitochondrially Encoded Cytochrome C Oxidase III	Protein Coding	31	GCMTP009209	3.37845087051392	https://www.genecards.org/cgi-bin/carddisp.pl?gene=MT-CO3
MT-TS1	Mitochondrially Encoded TRNA-Ser (UCN) 1	RNA Gene	15	GCMTM007447	3.37845087051392	https://www.genecards.org/cgi-bin/carddisp.pl?gene=MT-TS1
MT-TF	Mitochondrially Encoded TRNA-Phe (UUU/C)	RNA Gene	14	GCMTP000580	3.37845087051392	https://www.genecards.org/cgi-bin/carddisp.pl?gene=MT-TF
MT-TW	Mitochondrially Encoded TRNA-Trp (UGA/G)	RNA Gene	13	GCMTP005514	3.37845087051392	https://www.genecards.org/cgi-bin/carddisp.pl?gene=MT-TW
MT-TQ	Mitochondrially Encoded TRNA-Gln (CAA/G)	RNA Gene	13	GCMTM004331	3.37845087051392	https://www.genecards.org/cgi-bin/carddisp.pl?gene=MT-TQ
MT-TS2	Mitochondrially Encoded TRNA-Ser (AGU/C) 2	RNA Gene	13	GCMTP012215	3.37845087051392	https://www.genecards.org/cgi-bin/carddisp.pl?gene=MT-TS2
MT-TH	Mitochondrially Encoded TRNA-His (CAU/C)	RNA Gene	13	GCMTP012140	3.37845087051392	https://www.genecards.org/cgi-bin/carddisp.pl?gene=MT-TH
NAGLU	N-Acetyl-Alpha-Glucosaminidase	Protein Coding	42	GC17P042543	3.31601715087891	https://www.genecards.org/cgi-bin/carddisp.pl?gene=NAGLU
RET	Ret Proto-Oncogene	Protein Coding	53	GC10P043081	3.29183411598206	https://www.genecards.org/cgi-bin/carddisp.pl?gene=RET
SDHB	Succinate Dehydrogenase Complex Iron Sulfur Subunit B	Protein Coding	48	GC01M017338	3.29183411598206	https://www.genecards.org/cgi-bin/carddisp.pl?gene=SDHB
SDHD	Succinate Dehydrogenase Complex Subunit D	Protein Coding	44	GC11P112087	3.29183411598206	https://www.genecards.org/cgi-bin/carddisp.pl?gene=SDHD
NEDE	Nephropathy, Progressive, With Deafness	Genetic Locus	1	GC11U900692	3.21764636039734	https://www.genecards.org/cgi-bin/carddisp.pl?gene=NEDE
TP53RK	TP53 Regulating Kinase	Protein Coding	41	GC20M046684	3.12633490562439	https://www.genecards.org/cgi-bin/carddisp.pl?gene=TP53RK
OSGEP	O-Sialoglycoprotein Endopeptidase	Protein Coding	41	GC14M020446	2.99820351600647	https://www.genecards.org/cgi-bin/carddisp.pl?gene=OSGEP
EPAS1	Endothelial PAS Domain Protein 1	Protein Coding	49	GC02P046293	2.94431328773499	https://www.genecards.org/cgi-bin/carddisp.pl?gene=EPAS1
MUC1	Mucin 1, Cell Surface Associated	Protein Coding	47	GC01M155185	2.92943477630615	https://www.genecards.org/cgi-bin/carddisp.pl?gene=MUC1
TSFM	Ts Translation Elongation Factor, Mitochondrial	Protein Coding	43	GC12P057778	2.79586720466614	https://www.genecards.org/cgi-bin/carddisp.pl?gene=TSFM
ZNF592	Zinc Finger Protein 592	Protein Coding	36	GC15P085528	2.79410529136658	https://www.genecards.org/cgi-bin/carddisp.pl?gene=ZNF592
CCN2	Cellular Communication Network Factor 2	Protein Coding	38	GC06M131948	2.72135424613953	https://www.genecards.org/cgi-bin/carddisp.pl?gene=CCN2
LCAT	Lecithin-Cholesterol Acyltransferase	Protein Coding	46	GC16M067939	2.65865039825439	https://www.genecards.org/cgi-bin/carddisp.pl?gene=LCAT
WDR4	WD Repeat Domain 4	Protein Coding	38	GC21M042843	2.62057709693909	https://www.genecards.org/cgi-bin/carddisp.pl?gene=WDR4
FAH	Fumarylacetoacetate Hydrolase	Protein Coding	47	GC15P080152	2.60159111022949	https://www.genecards.org/cgi-bin/carddisp.pl?gene=FAH
MAX	MYC Associated Factor X	Protein Coding	47	GC14M065009	2.60159111022949	https://www.genecards.org/cgi-bin/carddisp.pl?gene=MAX
OCRL	OCRL Inositol Polyphosphate-5-Phosphatase	Protein Coding	45	GC0XP129539	2.48730945587158	https://www.genecards.org/cgi-bin/carddisp.pl?gene=OCRL
ZMPSTE24	Zinc Metallopeptidase STE24	Protein Coding	43	GC01P040258	2.48512840270996	https://www.genecards.org/cgi-bin/carddisp.pl?gene=ZMPSTE24
DNMT3A	DNA Methyltransferase 3 Alpha	Protein Coding	51	GC02M025228	2.47345948219299	https://www.genecards.org/cgi-bin/carddisp.pl?gene=DNMT3A
NF1	Neurofibromin 1	Protein Coding	49	GC17P031094	2.47345948219299	https://www.genecards.org/cgi-bin/carddisp.pl?gene=NF1
MDH2	Malate Dehydrogenase 2	Protein Coding	48	GC07P076048	2.47345948219299	https://www.genecards.org/cgi-bin/carddisp.pl?gene=MDH2
SDHA	Succinate Dehydrogenase Complex Flavoprotein Subunit A	Protein Coding	48	GC05P000208	2.47345948219299	https://www.genecards.org/cgi-bin/carddisp.pl?gene=SDHA
DLST	Dihydrolipoamide S-Succinyltransferase	Protein Coding	46	GC14P074881	2.47345948219299	https://www.genecards.org/cgi-bin/carddisp.pl?gene=DLST
FH	Fumarate Hydratase	Protein Coding	45	GC01M241499	2.47345948219299	https://www.genecards.org/cgi-bin/carddisp.pl?gene=FH
SDHC	Succinate Dehydrogenase Complex Subunit C	Protein Coding	45	GC01P161314	2.47345948219299	https://www.genecards.org/cgi-bin/carddisp.pl?gene=SDHC
KIF1B	Kinesin Family Member 1B	Protein Coding	44	GC01P010210	2.47345948219299	https://www.genecards.org/cgi-bin/carddisp.pl?gene=KIF1B
SLC25A11	Solute Carrier Family 25 Member 11	Protein Coding	44	GC17M004937	2.47345948219299	https://www.genecards.org/cgi-bin/carddisp.pl?gene=SLC25A11
PLEC	Plectin	Protein Coding	42	GC08M143951	2.47345948219299	https://www.genecards.org/cgi-bin/carddisp.pl?gene=PLEC
TREX1	Three Prime Repair Exonuclease 1	Protein Coding	42	GC03P048466	2.47345948219299	https://www.genecards.org/cgi-bin/carddisp.pl?gene=TREX1
SDHAF2	Succinate Dehydrogenase Complex Assembly Factor 2	Protein Coding	41	GC11P061430	2.47345948219299	https://www.genecards.org/cgi-bin/carddisp.pl?gene=SDHAF2
TMEM127	Transmembrane Protein 127	Protein Coding	37	GC02M096248	2.47345948219299	https://www.genecards.org/cgi-bin/carddisp.pl?gene=TMEM127
ELP1	Elongator Acetyltransferase Complex Subunit 1	Protein Coding	33	GC09M108868	2.47345948219299	https://www.genecards.org/cgi-bin/carddisp.pl?gene=ELP1
LMNA	Lamin A/C	Protein Coding	48	GC01P156082	2.45998120307922	https://www.genecards.org/cgi-bin/carddisp.pl?gene=LMNA
NOTCH2	Notch Receptor 2	Protein Coding	50	GC01M119911	2.44658446311951	https://www.genecards.org/cgi-bin/carddisp.pl?gene=NOTCH2
PLCG1	Phospholipase C Gamma 1	Protein Coding	48	GC20P041136	2.4316029548645	https://www.genecards.org/cgi-bin/carddisp.pl?gene=PLCG1
LAMA5	Laminin Subunit Alpha 5	Protein Coding	43	GC20M062307	2.39545202255249	https://www.genecards.org/cgi-bin/carddisp.pl?gene=LAMA5
LAMB1	Laminin Subunit Beta 1	Protein Coding	48	GC07M107923	2.37446308135986	https://www.genecards.org/cgi-bin/carddisp.pl?gene=LAMB1
MAGI2-AS3	MAGI2 Antisense RNA 3	RNA Gene	17	GC07P079452	2.33989191055298	https://www.genecards.org/cgi-bin/carddisp.pl?gene=MAGI2-AS3
LPL	Lipoprotein Lipase	Protein Coding	49	GC08P019901	2.3233106136322	https://www.genecards.org/cgi-bin/carddisp.pl?gene=LPL
PDGFA	Platelet Derived Growth Factor Subunit A	Protein Coding	43	GC07M000497	2.21800518035889	https://www.genecards.org/cgi-bin/carddisp.pl?gene=PDGFA
UMOD	Uromodulin	Protein Coding	41	GC16M020344	2.19766092300415	https://www.genecards.org/cgi-bin/carddisp.pl?gene=UMOD
EZR	Ezrin	Protein Coding	45	GC06M158765	2.19691967964172	https://www.genecards.org/cgi-bin/carddisp.pl?gene=EZR
PTK2	Protein Tyrosine Kinase 2	Protein Coding	47	GC08M140657	2.17605137825012	https://www.genecards.org/cgi-bin/carddisp.pl?gene=PTK2
CLU	Clusterin	Protein Coding	45	GC08M027596	2.13695359230042	https://www.genecards.org/cgi-bin/carddisp.pl?gene=CLU
ALG13	ALG13 UDP-N-Acetylglucosaminyltransferase Subunit	Protein Coding	38	GC0XP111665	2.06149196624756	https://www.genecards.org/cgi-bin/carddisp.pl?gene=ALG13
CLDN1	Claudin 1	Protein Coding	47	GC03M190305	2.0611891746521	https://www.genecards.org/cgi-bin/carddisp.pl?gene=CLDN1
APOA1	Apolipoprotein A1	Protein Coding	48	GC11M116835	2.0449550151825	https://www.genecards.org/cgi-bin/carddisp.pl?gene=APOA1
WT1-AS	WT1 Antisense RNA	RNA Gene	25	GC11P032434	2.0449550151825	https://www.genecards.org/cgi-bin/carddisp.pl?gene=WT1-AS
BMP6	Bone Morphogenetic Protein 6	Protein Coding	43	GC06P007726	2.04035568237305	https://www.genecards.org/cgi-bin/carddisp.pl?gene=BMP6
NPHP4	Nephrocystin 4	Protein Coding	40	GC01M005863	2.03608989715576	https://www.genecards.org/cgi-bin/carddisp.pl?gene=NPHP4
GAA	Alpha Glucosidase	Protein Coding	47	GC17P080101	1.9757307767868	https://www.genecards.org/cgi-bin/carddisp.pl?gene=GAA
SGSH	N-Sulfoglucosamine Sulfohydrolase	Protein Coding	44	GC17M080206	1.9757307767868	https://www.genecards.org/cgi-bin/carddisp.pl?gene=SGSH
CARD14	Caspase Recruitment Domain Family Member 14	Protein Coding	43	GC17P080170	1.9757307767868	https://www.genecards.org/cgi-bin/carddisp.pl?gene=CARD14
ATRIP	ATR Interacting Protein	Protein Coding	42	GC03P048449	1.9757307767868	https://www.genecards.org/cgi-bin/carddisp.pl?gene=ATRIP
HGSNAT	Heparan-Alpha-Glucosaminide N-Acetyltransferase	Protein Coding	38	GC08P043140	1.9757307767868	https://www.genecards.org/cgi-bin/carddisp.pl?gene=HGSNAT
MT-ATP6	Mitochondrially Encoded ATP Synthase Membrane Subunit 6	Protein Coding	33	GCMTP008531	1.9757307767868	https://www.genecards.org/cgi-bin/carddisp.pl?gene=MT-ATP6
MT-TV	Mitochondrially Encoded TRNA-Val (GUN)	RNA Gene	15	GCMTP001605	1.9757307767868	https://www.genecards.org/cgi-bin/carddisp.pl?gene=MT-TV
MT-TT	Mitochondrially Encoded TRNA-Thr (ACN)	RNA Gene	15	GCMTP015890	1.9757307767868	https://www.genecards.org/cgi-bin/carddisp.pl?gene=MT-TT
MT-TK	Mitochondrially Encoded TRNA-Lys (AAA/G)	RNA Gene	15	GCMTP008297	1.9757307767868	https://www.genecards.org/cgi-bin/carddisp.pl?gene=MT-TK
MT-TL2	Mitochondrially Encoded TRNA-Leu (CUN) 2	RNA Gene	13	GCMTP012268	1.9757307767868	https://www.genecards.org/cgi-bin/carddisp.pl?gene=MT-TL2
MT-TN	Mitochondrially Encoded TRNA-Asn (AAU/C)	RNA Gene	13	GCMTM005659	1.9757307767868	https://www.genecards.org/cgi-bin/carddisp.pl?gene=MT-TN
MT-TE	Mitochondrially Encoded TRNA-Glu (GAA/G)	RNA Gene	13	GCMTM014676	1.9757307767868	https://www.genecards.org/cgi-bin/carddisp.pl?gene=MT-TE
MT-TI	Mitochondrially Encoded TRNA-Ile (AUU/C)	RNA Gene	13	GCMTP004265	1.9757307767868	https://www.genecards.org/cgi-bin/carddisp.pl?gene=MT-TI
MT-TA	Mitochondrially Encoded TRNA-Ala (GCN)	RNA Gene	12	GCMTM005589	1.9757307767868	https://www.genecards.org/cgi-bin/carddisp.pl?gene=MT-TA
MT-TP	Mitochondrially Encoded TRNA-Pro (CCN)	RNA Gene	11	GCMTM015957	1.9757307767868	https://www.genecards.org/cgi-bin/carddisp.pl?gene=MT-TP
LOC100506321	Uncharacterized LOC100506321	RNA Gene	9	GC14P065089	1.9757307767868	https://www.genecards.org/cgi-bin/carddisp.pl?gene=LOC100506321
ATRIP-TREX1	ATRIP-TREX1 Readthrough	RNA Gene	5	GC03P048450	1.9757307767868	https://www.genecards.org/cgi-bin/carddisp.pl?gene=ATRIP-TREX1
LOC107372315	OSGEP/APEX1 Bi-Directional Promoter Region	Biological Region	2	GC14P022246	1.9757307767868	https://www.genecards.org/cgi-bin/carddisp.pl?gene=LOC107372315
LOC107303340	3p25 Von Hippel-Lindau Tumor Suppressor, E3 Ubiquitin Protein Ligase Alu-Mediated Recombination Region	Biological Region	2	GC03P011132	1.9757307767868	https://www.genecards.org/cgi-bin/carddisp.pl?gene=LOC107303340
HNFJ3	Hyperuricemic Nephropathy, Familial Juvenile, 3	Genetic Locus	1	GC02U902459	1.9757307767868	https://www.genecards.org/cgi-bin/carddisp.pl?gene=HNFJ3
IL2	Interleukin 2	Protein Coding	44	GC04M122451	1.97242701053619	https://www.genecards.org/cgi-bin/carddisp.pl?gene=IL2
ITGB3	Integrin Subunit Beta 3	Protein Coding	50	GC17P047254	1.95714366436005	https://www.genecards.org/cgi-bin/carddisp.pl?gene=ITGB3
CD40LG	CD40 Ligand	Protein Coding	47	GC0XP136649	1.93446731567383	https://www.genecards.org/cgi-bin/carddisp.pl?gene=CD40LG
ENPEP	Glutamyl Aminopeptidase	Protein Coding	44	GC04P110365	1.90789127349854	https://www.genecards.org/cgi-bin/carddisp.pl?gene=ENPEP
WNT1	Wnt Family Member 1	Protein Coding	45	GC12P049053	1.8994152545929	https://www.genecards.org/cgi-bin/carddisp.pl?gene=WNT1
IL2RA	Interleukin 2 Receptor Subunit Alpha	Protein Coding	50	GC10M006010	1.89481592178345	https://www.genecards.org/cgi-bin/carddisp.pl?gene=IL2RA
VEGFA	Vascular Endothelial Growth Factor A	Protein Coding	48	GC06P043770	1.73235201835632	https://www.genecards.org/cgi-bin/carddisp.pl?gene=VEGFA
COQ8A	Coenzyme Q8A	Protein Coding	36	GC01P226939	1.69433403015137	https://www.genecards.org/cgi-bin/carddisp.pl?gene=COQ8A
AMBP	Alpha-1-Microglobulin/Bikunin Precursor	Protein Coding	41	GC09M114060	1.68277859687805	https://www.genecards.org/cgi-bin/carddisp.pl?gene=AMBP
NPNT	Nephronectin	Protein Coding	37	GC04P105894	1.68277859687805	https://www.genecards.org/cgi-bin/carddisp.pl?gene=NPNT
IFI27	Interferon Alpha Inducible Protein 27	Protein Coding	38	GC14P094104	1.67217576503754	https://www.genecards.org/cgi-bin/carddisp.pl?gene=IFI27
SERPINE1	Serpin Family E Member 1	Protein Coding	50	GC07P101127	1.67057776451111	https://www.genecards.org/cgi-bin/carddisp.pl?gene=SERPINE1
INS	Insulin	Protein Coding	47	GC11M002159	1.65371310710907	https://www.genecards.org/cgi-bin/carddisp.pl?gene=INS
CD79A	CD79a Molecule	Protein Coding	46	GC19P041877	1.64239192008972	https://www.genecards.org/cgi-bin/carddisp.pl?gene=CD79A
CCND1	Cyclin D1	Protein Coding	52	GC11P069641	1.61036241054535	https://www.genecards.org/cgi-bin/carddisp.pl?gene=CCND1
MMP14	Matrix Metallopeptidase 14	Protein Coding	51	GC14P026861	1.58011472225189	https://www.genecards.org/cgi-bin/carddisp.pl?gene=MMP14
EYA1	EYA Transcriptional Coactivator And Phosphatase 1	Protein Coding	45	GC08M071210	1.58011472225189	https://www.genecards.org/cgi-bin/carddisp.pl?gene=EYA1
PCNA	Proliferating Cell Nuclear Antigen	Protein Coding	51	GC20M005114	1.57253170013428	https://www.genecards.org/cgi-bin/carddisp.pl?gene=PCNA
PDSS1	Decaprenyl Diphosphate Synthase Subunit 1	Protein Coding	42	GC10P026697	1.55372941493988	https://www.genecards.org/cgi-bin/carddisp.pl?gene=PDSS1
COQ9	Coenzyme Q9	Protein Coding	41	GC16P057447	1.55372941493988	https://www.genecards.org/cgi-bin/carddisp.pl?gene=COQ9
RARA	Retinoic Acid Receptor Alpha	Protein Coding	50	GC17P040309	1.54578197002411	https://www.genecards.org/cgi-bin/carddisp.pl?gene=RARA
MTHFR	Methylenetetrahydrofolate Reductase	Protein Coding	48	GC01M011785	1.54578197002411	https://www.genecards.org/cgi-bin/carddisp.pl?gene=MTHFR
B2M	Beta-2-Microglobulin	Protein Coding	48	GC15P044711	1.52663040161133	https://www.genecards.org/cgi-bin/carddisp.pl?gene=B2M
SPTLC1	Serine Palmitoyltransferase Long Chain Base Subunit 1	Protein Coding	47	GC09M092002	1.51507771015167	https://www.genecards.org/cgi-bin/carddisp.pl?gene=SPTLC1
HMGCR	3-Hydroxy-3-Methylglutaryl-CoA Reductase	Protein Coding	46	GC05P075336	1.51020407676697	https://www.genecards.org/cgi-bin/carddisp.pl?gene=HMGCR
CCNB1	Cyclin B1	Protein Coding	46	GC05P069167	1.50505697727203	https://www.genecards.org/cgi-bin/carddisp.pl?gene=CCNB1
FBN1	Fibrillin 1	Protein Coding	46	GC15M048408	1.50505697727203	https://www.genecards.org/cgi-bin/carddisp.pl?gene=FBN1
MT-TY	Mitochondrially Encoded TRNA-Tyr (UAU/C)	RNA Gene	11	GCMTM005828	1.47066211700439	https://www.genecards.org/cgi-bin/carddisp.pl?gene=MT-TY
TIMP2	TIMP Metallopeptidase Inhibitor 2	Protein Coding	43	GC17M078852	1.46126818656921	https://www.genecards.org/cgi-bin/carddisp.pl?gene=TIMP2
A2M	Alpha-2-Macroglobulin	Protein Coding	45	GC12M009067	1.46084833145142	https://www.genecards.org/cgi-bin/carddisp.pl?gene=A2M
IGFBP2	Insulin Like Growth Factor Binding Protein 2	Protein Coding	43	GC02P216632	1.42746305465698	https://www.genecards.org/cgi-bin/carddisp.pl?gene=IGFBP2
COL4A6	Collagen Type IV Alpha 6 Chain	Protein Coding	44	GC0XM108155	1.39849889278412	https://www.genecards.org/cgi-bin/carddisp.pl?gene=COL4A6
MTOR	Mechanistic Target Of Rapamycin Kinase	Protein Coding	54	GC01M011106	1.39808917045593	https://www.genecards.org/cgi-bin/carddisp.pl?gene=MTOR
TFAM	Transcription Factor A, Mitochondrial	Protein Coding	44	GC10P058385	1.39207983016968	https://www.genecards.org/cgi-bin/carddisp.pl?gene=TFAM
NR5A1	Nuclear Receptor Subfamily 5 Group A Member 1	Protein Coding	51	GC09M124481	1.38694620132446	https://www.genecards.org/cgi-bin/carddisp.pl?gene=NR5A1
SMPD1	Sphingomyelin Phosphodiesterase 1	Protein Coding	47	GC11P006390	1.38694620132446	https://www.genecards.org/cgi-bin/carddisp.pl?gene=SMPD1
GALC	Galactosylceramidase	Protein Coding	44	GC14M087837	1.38694620132446	https://www.genecards.org/cgi-bin/carddisp.pl?gene=GALC
FN1	Fibronectin 1	Protein Coding	50	GC02M215360	1.37996506690979	https://www.genecards.org/cgi-bin/carddisp.pl?gene=FN1
ALG1	ALG1 Chitobiosyldiphosphodolichol Beta-Mannosyltransferase	Protein Coding	43	GC16P005033	1.36485826969147	https://www.genecards.org/cgi-bin/carddisp.pl?gene=ALG1
COQ4	Coenzyme Q4	Protein Coding	38	GC09P128322	1.36485826969147	https://www.genecards.org/cgi-bin/carddisp.pl?gene=COQ4
FAM161B	FAM161 Centrosomal Protein B	Protein Coding	33	GC14M073931	1.36485826969147	https://www.genecards.org/cgi-bin/carddisp.pl?gene=FAM161B
CR1	Complement C3b/C4b Receptor 1 (Knops Blood Group)	Protein Coding	45	GC01P207496	1.36165916919708	https://www.genecards.org/cgi-bin/carddisp.pl?gene=CR1
MPZ	Myelin Protein Zero	Protein Coding	44	GC01M161304	1.35079550743103	https://www.genecards.org/cgi-bin/carddisp.pl?gene=MPZ
IQGAP1	IQ Motif Containing GTPase Activating Protein 1	Protein Coding	44	GC15P090388	1.32620656490326	https://www.genecards.org/cgi-bin/carddisp.pl?gene=IQGAP1
CUBN	Cubilin	Protein Coding	46	GC10M016824	1.31972312927246	https://www.genecards.org/cgi-bin/carddisp.pl?gene=CUBN
NOS2	Nitric Oxide Synthase 2	Protein Coding	50	GC17M027756	1.3123437166214	https://www.genecards.org/cgi-bin/carddisp.pl?gene=NOS2
SRC	SRC Proto-Oncogene, Non-Receptor Tyrosine Kinase	Protein Coding	51	GC20P037344	1.2836366891861	https://www.genecards.org/cgi-bin/carddisp.pl?gene=SRC
YAP1	Yes1 Associated Transcriptional Regulator	Protein Coding	48	GC11P102110	1.27801108360291	https://www.genecards.org/cgi-bin/carddisp.pl?gene=YAP1
CABIN1	Calcineurin Binding Protein 1	Protein Coding	41	GC22P024011	1.27801108360291	https://www.genecards.org/cgi-bin/carddisp.pl?gene=CABIN1
FGF2	Fibroblast Growth Factor 2	Protein Coding	47	GC04P122826	1.27510857582092	https://www.genecards.org/cgi-bin/carddisp.pl?gene=FGF2
BAX	BCL2 Associated X, Apoptosis Regulator	Protein Coding	48	GC19P048954	1.26722979545593	https://www.genecards.org/cgi-bin/carddisp.pl?gene=BAX
CASK	Calcium/Calmodulin Dependent Serine Protein Kinase	Protein Coding	48	GC0XM041514	1.23728609085083	https://www.genecards.org/cgi-bin/carddisp.pl?gene=CASK
LAMC1	Laminin Subunit Gamma 1	Protein Coding	43	GC01P182992	1.23728609085083	https://www.genecards.org/cgi-bin/carddisp.pl?gene=LAMC1
LRP2	LDL Receptor Related Protein 2	Protein Coding	47	GC02M169127	1.23698210716248	https://www.genecards.org/cgi-bin/carddisp.pl?gene=LRP2
CDH2	Cadherin 2	Protein Coding	52	GC18M027950	1.23352766036987	https://www.genecards.org/cgi-bin/carddisp.pl?gene=CDH2
DNM1	Dynamin 1	Protein Coding	51	GC09P128191	1.23352766036987	https://www.genecards.org/cgi-bin/carddisp.pl?gene=DNM1
CAMK2B	Calcium/Calmodulin Dependent Protein Kinase II Beta	Protein Coding	50	GC07M044217	1.23352766036987	https://www.genecards.org/cgi-bin/carddisp.pl?gene=CAMK2B
LRP5	LDL Receptor Related Protein 5	Protein Coding	48	GC11P068298	1.23352766036987	https://www.genecards.org/cgi-bin/carddisp.pl?gene=LRP5
LRP6	LDL Receptor Related Protein 6	Protein Coding	48	GC12M016340	1.23352766036987	https://www.genecards.org/cgi-bin/carddisp.pl?gene=LRP6
ITGAV	Integrin Subunit Alpha V	Protein Coding	47	GC02P186589	1.23352766036987	https://www.genecards.org/cgi-bin/carddisp.pl?gene=ITGAV
KRT8	Keratin 8	Protein Coding	47	GC12M052897	1.23352766036987	https://www.genecards.org/cgi-bin/carddisp.pl?gene=KRT8
YWHAQ	Tyrosine 3-Monooxygenase/Tryptophan 5-Monooxygenase Activation Protein Theta	Protein Coding	47	GC02M009583	1.23352766036987	https://www.genecards.org/cgi-bin/carddisp.pl?gene=YWHAQ
DKK1	Dickkopf WNT Signaling Pathway Inhibitor 1	Protein Coding	44	GC10P052314	1.23352766036987	https://www.genecards.org/cgi-bin/carddisp.pl?gene=DKK1
IRF6	Interferon Regulatory Factor 6	Protein Coding	44	GC01M209785	1.23352766036987	https://www.genecards.org/cgi-bin/carddisp.pl?gene=IRF6
MKI67	Marker Of Proliferation Ki-67	Protein Coding	44	GC10M128096	1.23352766036987	https://www.genecards.org/cgi-bin/carddisp.pl?gene=MKI67
PARVA	Parvin Alpha	Protein Coding	44	GC11P012398	1.23352766036987	https://www.genecards.org/cgi-bin/carddisp.pl?gene=PARVA
LIMS1	LIM Zinc Finger Domain Containing 1	Protein Coding	41	GC02P108534	1.23352766036987	https://www.genecards.org/cgi-bin/carddisp.pl?gene=LIMS1
TLN1	Talin 1	Protein Coding	41	GC09M035696	1.23352766036987	https://www.genecards.org/cgi-bin/carddisp.pl?gene=TLN1
MIR4758	MicroRNA 4758	RNA Gene	11	GC20M062332	1.23352766036987	https://www.genecards.org/cgi-bin/carddisp.pl?gene=MIR4758
MIR6852	MicroRNA 6852	RNA Gene	9	GC09M035710	1.23352766036987	https://www.genecards.org/cgi-bin/carddisp.pl?gene=MIR6852
CDK2	Cyclin Dependent Kinase 2	Protein Coding	51	GC12P055966	1.22261524200439	https://www.genecards.org/cgi-bin/carddisp.pl?gene=CDK2
ENG	Endoglin	Protein Coding	45	GC09M127815	1.2210054397583	https://www.genecards.org/cgi-bin/carddisp.pl?gene=ENG
IL4	Interleukin 4	Protein Coding	45	GC05P132673	1.207634806633	https://www.genecards.org/cgi-bin/carddisp.pl?gene=IL4
BRAF	B-Raf Proto-Oncogene, Serine/Threonine Kinase	Protein Coding	53	GC07M140718	1.19807505607605	https://www.genecards.org/cgi-bin/carddisp.pl?gene=BRAF
SPTLC2	Serine Palmitoyltransferase Long Chain Base Subunit 2	Protein Coding	48	GC14M077505	1.19807505607605	https://www.genecards.org/cgi-bin/carddisp.pl?gene=SPTLC2
RARG	Retinoic Acid Receptor Gamma	Protein Coding	47	GC12M053210	1.19807505607605	https://www.genecards.org/cgi-bin/carddisp.pl?gene=RARG
ASAH1	N-Acylsphingosine Amidohydrolase 1	Protein Coding	46	GC08M018055	1.19807505607605	https://www.genecards.org/cgi-bin/carddisp.pl?gene=ASAH1
ATP2B1	ATPase Plasma Membrane Ca2+ Transporting 1	Protein Coding	45	GC12M089588	1.19807505607605	https://www.genecards.org/cgi-bin/carddisp.pl?gene=ATP2B1
B4GALNT1	Beta-1,4-N-Acetyl-Galactosaminyltransferase 1	Protein Coding	45	GC12M057623	1.19807505607605	https://www.genecards.org/cgi-bin/carddisp.pl?gene=B4GALNT1
ALDH3A2	Aldehyde Dehydrogenase 3 Family Member A2	Protein Coding	45	GC17P019648	1.19807505607605	https://www.genecards.org/cgi-bin/carddisp.pl?gene=ALDH3A2
ETFA	Electron Transfer Flavoprotein Subunit Alpha	Protein Coding	45	GC15M076215	1.19807505607605	https://www.genecards.org/cgi-bin/carddisp.pl?gene=ETFA
UGCG	UDP-Glucose Ceramide Glucosyltransferase	Protein Coding	43	GC09P111896	1.19807505607605	https://www.genecards.org/cgi-bin/carddisp.pl?gene=UGCG
ADCYAP1	Adenylate Cyclase Activating Polypeptide 1	Protein Coding	42	GC18P000895	1.19807505607605	https://www.genecards.org/cgi-bin/carddisp.pl?gene=ADCYAP1
DEGS1	Delta 4-Desaturase, Sphingolipid 1	Protein Coding	40	GC01P224175	1.19807505607605	https://www.genecards.org/cgi-bin/carddisp.pl?gene=DEGS1
GGA3	Golgi Associated, Gamma Adaptin Ear Containing, ARF Binding Protein 3	Protein Coding	40	GC17M075225	1.19807505607605	https://www.genecards.org/cgi-bin/carddisp.pl?gene=GGA3
KDSR	3-Ketodihydrosphingosine Reductase	Protein Coding	40	GC18M063327	1.19807505607605	https://www.genecards.org/cgi-bin/carddisp.pl?gene=KDSR
ORMDL3	ORMDL Sphingolipid Biosynthesis Regulator 3	Protein Coding	40	GC17M039921	1.19807505607605	https://www.genecards.org/cgi-bin/carddisp.pl?gene=ORMDL3
ACER3	Alkaline Ceramidase 3	Protein Coding	39	GC11P076860	1.19807505607605	https://www.genecards.org/cgi-bin/carddisp.pl?gene=ACER3
CERS3	Ceramide Synthase 3	Protein Coding	39	GC15M108709	1.19807505607605	https://www.genecards.org/cgi-bin/carddisp.pl?gene=CERS3
CELF4	CUGBP Elav-Like Family Member 4	Protein Coding	38	GC18M037243	1.19807505607605	https://www.genecards.org/cgi-bin/carddisp.pl?gene=CELF4
GALNT4	Polypeptide N-Acetylgalactosaminyltransferase 4	Protein Coding	38	GC12M089520	1.19807505607605	https://www.genecards.org/cgi-bin/carddisp.pl?gene=GALNT4
POC1B	POC1 Centriolar Protein B	Protein Coding	37	GC12M089419	1.19807505607605	https://www.genecards.org/cgi-bin/carddisp.pl?gene=POC1B
SLC13A1	Solute Carrier Family 13 Member 1	Protein Coding	36	GC07M123113	1.19807505607605	https://www.genecards.org/cgi-bin/carddisp.pl?gene=SLC13A1
SPTSSA	Serine Palmitoyltransferase Small Subunit A	Protein Coding	34	GC14M034432	1.19807505607605	https://www.genecards.org/cgi-bin/carddisp.pl?gene=SPTSSA
PLA2G7	Phospholipase A2 Group VII	Protein Coding	49	GC06M049418	1.19236755371094	https://www.genecards.org/cgi-bin/carddisp.pl?gene=PLA2G7
CD55	CD55 Molecule (Cromer Blood Group)	Protein Coding	47	GC01P207321	1.19236755371094	https://www.genecards.org/cgi-bin/carddisp.pl?gene=CD55
F2R	Coagulation Factor II Thrombin Receptor	Protein Coding	47	GC05P076716	1.19236755371094	https://www.genecards.org/cgi-bin/carddisp.pl?gene=F2R
HIF1A	Hypoxia Inducible Factor 1 Subunit Alpha	Protein Coding	47	GC14P061695	1.19236755371094	https://www.genecards.org/cgi-bin/carddisp.pl?gene=HIF1A
PAFAH1B1	Platelet Activating Factor Acetylhydrolase 1b Regulatory Subunit 1	Protein Coding	45	GC17P002593	1.19236755371094	https://www.genecards.org/cgi-bin/carddisp.pl?gene=PAFAH1B1
GNA12	G Protein Subunit Alpha 12	Protein Coding	42	GC07M002728	1.19236755371094	https://www.genecards.org/cgi-bin/carddisp.pl?gene=GNA12
IL1B	Interleukin 1 Beta	Protein Coding	47	GC02M112829	1.19063138961792	https://www.genecards.org/cgi-bin/carddisp.pl?gene=IL1B
RBP4	Retinol Binding Protein 4	Protein Coding	44	GC10M093591	1.19063138961792	https://www.genecards.org/cgi-bin/carddisp.pl?gene=RBP4
SERPINA1	Serpin Family A Member 1	Protein Coding	48	GC14M094376	1.16959023475647	https://www.genecards.org/cgi-bin/carddisp.pl?gene=SERPINA1
SOX9	SRY-Box Transcription Factor 9	Protein Coding	47	GC17P072121	1.16959023475647	https://www.genecards.org/cgi-bin/carddisp.pl?gene=SOX9
TFRC	Transferrin Receptor	Protein Coding	48	GC03M196027	1.16192436218262	https://www.genecards.org/cgi-bin/carddisp.pl?gene=TFRC
PLAU	Plasminogen Activator, Urokinase	Protein Coding	51	GC10P073909	1.15803480148315	https://www.genecards.org/cgi-bin/carddisp.pl?gene=PLAU
VCAN	Versican	Protein Coding	47	GC05P083471	1.15803480148315	https://www.genecards.org/cgi-bin/carddisp.pl?gene=VCAN
ATP7A	ATPase Copper Transporting Alpha	Protein Coding	46	GC0XP077948	1.15803480148315	https://www.genecards.org/cgi-bin/carddisp.pl?gene=ATP7A
ATP6AP2	ATPase H+ Transporting Accessory Protein 2	Protein Coding	44	GC0XP040582	1.15803480148315	https://www.genecards.org/cgi-bin/carddisp.pl?gene=ATP6AP2
GNE	Glucosamine (UDP-N-Acetyl)-2-Epimerase/N-Acetylmannosamine Kinase	Protein Coding	44	GC09M036214	1.15803480148315	https://www.genecards.org/cgi-bin/carddisp.pl?gene=GNE
IGFBP3	Insulin Like Growth Factor Binding Protein 3	Protein Coding	44	GC07M045912	1.15803480148315	https://www.genecards.org/cgi-bin/carddisp.pl?gene=IGFBP3
S100A4	S100 Calcium Binding Protein A4	Protein Coding	43	GC01M153543	1.15803480148315	https://www.genecards.org/cgi-bin/carddisp.pl?gene=S100A4
MAGI1	Membrane Associated Guanylate Kinase, WW And PDZ Domain Containing 1	Protein Coding	40	GC03M065330	1.15803480148315	https://www.genecards.org/cgi-bin/carddisp.pl?gene=MAGI1
EGF	Epidermal Growth Factor	Protein Coding	50	GC04P109912	1.15642499923706	https://www.genecards.org/cgi-bin/carddisp.pl?gene=EGF
GREM1	Gremlin 1, DAN Family BMP Antagonist	Protein Coding	43	GC15P033371	1.15211057662964	https://www.genecards.org/cgi-bin/carddisp.pl?gene=GREM1
ANGPTL4	Angiopoietin Like 4	Protein Coding	44	GC19P008363	1.12824892997742	https://www.genecards.org/cgi-bin/carddisp.pl?gene=ANGPTL4
CDK4	Cyclin Dependent Kinase 4	Protein Coding	53	GC12M057743	1.11730980873108	https://www.genecards.org/cgi-bin/carddisp.pl?gene=CDK4
VLDLR	Very Low Density Lipoprotein Receptor	Protein Coding	50	GC09P002611	1.11730980873108	https://www.genecards.org/cgi-bin/carddisp.pl?gene=VLDLR
CYP11B2	Cytochrome P450 Family 11 Subfamily B Member 2	Protein Coding	47	GC08M142910	1.11730980873108	https://www.genecards.org/cgi-bin/carddisp.pl?gene=CYP11B2
GPX3	Glutathione Peroxidase 3	Protein Coding	43	GC05P150997	1.11730980873108	https://www.genecards.org/cgi-bin/carddisp.pl?gene=GPX3
IGFBP1	Insulin Like Growth Factor Binding Protein 1	Protein Coding	43	GC07P046936	1.11730980873108	https://www.genecards.org/cgi-bin/carddisp.pl?gene=IGFBP1
LTBP1	Latent Transforming Growth Factor Beta Binding Protein 1	Protein Coding	43	GC02P032965	1.11730980873108	https://www.genecards.org/cgi-bin/carddisp.pl?gene=LTBP1
RAP1GAP	RAP1 GTPase Activating Protein	Protein Coding	40	GC01M021596	1.11730980873108	https://www.genecards.org/cgi-bin/carddisp.pl?gene=RAP1GAP
FASLG	Fas Ligand	Protein Coding	47	GC01P172628	1.10885059833527	https://www.genecards.org/cgi-bin/carddisp.pl?gene=FASLG
lnc-MYH9-1		RNA Gene	2	GC22M036265	1.10725343227386	https://www.genecards.org/cgi-bin/carddisp.pl?gene=lnc-MYH9-1
PDGFB	Platelet Derived Growth Factor Subunit B	Protein Coding	49	GC22M050295	1.06423604488373	https://www.genecards.org/cgi-bin/carddisp.pl?gene=PDGFB
FBXW7	F-Box And WD Repeat Domain Containing 7	Protein Coding	45	GC04M152321	1.06423604488373	https://www.genecards.org/cgi-bin/carddisp.pl?gene=FBXW7
SNAI1	Snail Family Transcriptional Repressor 1	Protein Coding	44	GC20P049982	1.06423604488373	https://www.genecards.org/cgi-bin/carddisp.pl?gene=SNAI1
THBD	Thrombomodulin	Protein Coding	44	GC20M023026	1.06423604488373	https://www.genecards.org/cgi-bin/carddisp.pl?gene=THBD
FABP1	Fatty Acid Binding Protein 1	Protein Coding	43	GC02M088122	1.06423604488373	https://www.genecards.org/cgi-bin/carddisp.pl?gene=FABP1
COG2	Component Of Oligomeric Golgi Complex 2	Protein Coding	41	GC01P230642	1.06423604488373	https://www.genecards.org/cgi-bin/carddisp.pl?gene=COG2
IFNA2	Interferon Alpha 2	Protein Coding	41	GC09M021384	1.06423604488373	https://www.genecards.org/cgi-bin/carddisp.pl?gene=IFNA2
CHKA	Choline Kinase Alpha	Protein Coding	41	GC11M068052	1.06423604488373	https://www.genecards.org/cgi-bin/carddisp.pl?gene=CHKA
ECT2	Epithelial Cell Transforming 2	Protein Coding	40	GC03P172750	1.06423604488373	https://www.genecards.org/cgi-bin/carddisp.pl?gene=ECT2
TRIM8	Tripartite Motif Containing 8	Protein Coding	37	GC10P102643	1.06423604488373	https://www.genecards.org/cgi-bin/carddisp.pl?gene=TRIM8
SDK1	Sidekick Cell Adhesion Molecule 1	Protein Coding	36	GC07P003307	1.06423604488373	https://www.genecards.org/cgi-bin/carddisp.pl?gene=SDK1
MIR27B	MicroRNA 27b	RNA Gene	21	GC09P095097	1.06423604488373	https://www.genecards.org/cgi-bin/carddisp.pl?gene=MIR27B
MIR615	MicroRNA 615	RNA Gene	20	GC12P054033	1.06423604488373	https://www.genecards.org/cgi-bin/carddisp.pl?gene=MIR615
MIR186	MicroRNA 186	RNA Gene	19	GC01M071067	1.06423604488373	https://www.genecards.org/cgi-bin/carddisp.pl?gene=MIR186
LOC105374325	Uncharacterized LOC105374325	RNA Gene	4	GC02M023501	1.06423604488373	https://www.genecards.org/cgi-bin/carddisp.pl?gene=LOC105374325
LOC105375913	Uncharacterized LOC105375913	RNA Gene	1	GC08P078938	1.06423604488373	https://www.genecards.org/cgi-bin/carddisp.pl?gene=LOC105375913
GNPTAB	N-Acetylglucosamine-1-Phosphate Transferase Subunits Alpha And Beta	Protein Coding	41	GC12M101745	1.04680514335632	https://www.genecards.org/cgi-bin/carddisp.pl?gene=GNPTAB
TMEM63C	Transmembrane Protein 63C	Protein Coding	33	GC14P077116	1.03919422626495	https://www.genecards.org/cgi-bin/carddisp.pl?gene=TMEM63C
NR3C1	Nuclear Receptor Subfamily 3 Group C Member 1	Protein Coding	50	GC05M143277	1.03632247447968	https://www.genecards.org/cgi-bin/carddisp.pl?gene=NR3C1
GLA	Galactosidase Alpha	Protein Coding	48	GC0XM101393	0.993731319904327	https://www.genecards.org/cgi-bin/carddisp.pl?gene=GLA
SMARCA2	SWI/SNF Related, Matrix Associated, Actin Dependent Regulator Of Chromatin, Subfamily A, Member 2	Protein Coding	50	GC09P001980	0.980719089508057	https://www.genecards.org/cgi-bin/carddisp.pl?gene=SMARCA2
SMARCA4	SWI/SNF Related, Matrix Associated, Actin Dependent Regulator Of Chromatin, Subfamily A, Member 4	Protein Coding	49	GC19P010932	0.980719089508057	https://www.genecards.org/cgi-bin/carddisp.pl?gene=SMARCA4
F9	Coagulation Factor IX	Protein Coding	47	GC0XP139530	0.980719089508057	https://www.genecards.org/cgi-bin/carddisp.pl?gene=F9
NR0B1	Nuclear Receptor Subfamily 0 Group B Member 1	Protein Coding	47	GC0XM030304	0.980719089508057	https://www.genecards.org/cgi-bin/carddisp.pl?gene=NR0B1
DYNC1H1	Dynein Cytoplasmic 1 Heavy Chain 1	Protein Coding	45	GC14P106519	0.980719089508057	https://www.genecards.org/cgi-bin/carddisp.pl?gene=DYNC1H1
SRPK1	SRSF Protein Kinase 1	Protein Coding	45	GC06M049261	0.980719089508057	https://www.genecards.org/cgi-bin/carddisp.pl?gene=SRPK1
WRN	WRN RecQ Like Helicase	Protein Coding	45	GC08P031033	0.980719089508057	https://www.genecards.org/cgi-bin/carddisp.pl?gene=WRN
MTMR2	Myotubularin Related Protein 2	Protein Coding	44	GC11M095822	0.980719089508057	https://www.genecards.org/cgi-bin/carddisp.pl?gene=MTMR2
GDAP1	Ganglioside Induced Differentiation Associated Protein 1	Protein Coding	43	GC08P074315	0.980719089508057	https://www.genecards.org/cgi-bin/carddisp.pl?gene=GDAP1
MUS81	MUS81 Structure-Specific Endonuclease Subunit	Protein Coding	43	GC11P066858	0.980719089508057	https://www.genecards.org/cgi-bin/carddisp.pl?gene=MUS81
BAZ1A	Bromodomain Adjacent To Zinc Finger Domain 1A	Protein Coding	40	GC14M034752	0.980719089508057	https://www.genecards.org/cgi-bin/carddisp.pl?gene=BAZ1A
HLTF	Helicase Like Transcription Factor	Protein Coding	39	GC03M149030	0.980719089508057	https://www.genecards.org/cgi-bin/carddisp.pl?gene=HLTF
SRSF6	Serine And Arginine Rich Splicing Factor 6	Protein Coding	39	GC20P043457	0.980719089508057	https://www.genecards.org/cgi-bin/carddisp.pl?gene=SRSF6
SAFB	Scaffold Attachment Factor B	Protein Coding	39	GC19P005623	0.980719089508057	https://www.genecards.org/cgi-bin/carddisp.pl?gene=SAFB
SMARCA1	SWI/SNF Related, Matrix Associated, Actin Dependent Regulator Of Chromatin, Subfamily A, Member 1	Protein Coding	39	GC0XM129447	0.980719089508057	https://www.genecards.org/cgi-bin/carddisp.pl?gene=SMARCA1
SBF2	SET Binding Factor 2	Protein Coding	39	GC11M009790	0.980719089508057	https://www.genecards.org/cgi-bin/carddisp.pl?gene=SBF2
TIPIN	TIMELESS Interacting Protein	Protein Coding	38	GC15M068961	0.980719089508057	https://www.genecards.org/cgi-bin/carddisp.pl?gene=TIPIN
SH3TC2	SH3 Domain And Tetratricopeptide Repeats 2	Protein Coding	38	GC05M148923	0.980719089508057	https://www.genecards.org/cgi-bin/carddisp.pl?gene=SH3TC2
AMER1	APC Membrane Recruitment Protein 1	Protein Coding	37	GC0XM064185	0.980719089508057	https://www.genecards.org/cgi-bin/carddisp.pl?gene=AMER1
ZRANB3	Zinc Finger RANBP2-Type Containing 3	Protein Coding	36	GC02M135136	0.980719089508057	https://www.genecards.org/cgi-bin/carddisp.pl?gene=ZRANB3
SRY	Sex Determining Region Y	Protein Coding	36	GC0YM002698	0.980719089508057	https://www.genecards.org/cgi-bin/carddisp.pl?gene=SRY
ASTN1	Astrotactin 1	Protein Coding	34	GC01M176857	0.980719089508057	https://www.genecards.org/cgi-bin/carddisp.pl?gene=ASTN1
YIPF2	Yip1 Domain Family Member 2	Protein Coding	34	GC19M010980	0.980719089508057	https://www.genecards.org/cgi-bin/carddisp.pl?gene=YIPF2
KANK4	KN Motif And Ankyrin Repeat Domains 4	Protein Coding	33	GC01M062236	0.980719089508057	https://www.genecards.org/cgi-bin/carddisp.pl?gene=KANK4
RADX	RPA1 Related Single Stranded DNA Binding Protein, X-Linked	Protein Coding	25	GC0XP106612	0.980719089508057	https://www.genecards.org/cgi-bin/carddisp.pl?gene=RADX
MMP2	Matrix Metallopeptidase 2	Protein Coding	52	GC16P055390	0.960312962532043	https://www.genecards.org/cgi-bin/carddisp.pl?gene=MMP2
TGFBR1	Transforming Growth Factor Beta Receptor 1	Protein Coding	52	GC09P099104	0.960312962532043	https://www.genecards.org/cgi-bin/carddisp.pl?gene=TGFBR1
SHH	Sonic Hedgehog Signaling Molecule	Protein Coding	49	GC07M155799	0.960312962532043	https://www.genecards.org/cgi-bin/carddisp.pl?gene=SHH
COL4A2	Collagen Type IV Alpha 2 Chain	Protein Coding	45	GC13P110305	0.95870316028595	https://www.genecards.org/cgi-bin/carddisp.pl?gene=COL4A2
TF	Transferrin	Protein Coding	48	GC03P133666	0.942523717880249	https://www.genecards.org/cgi-bin/carddisp.pl?gene=TF
IL13	Interleukin 13	Protein Coding	44	GC05P132656	0.942523717880249	https://www.genecards.org/cgi-bin/carddisp.pl?gene=IL13
EPO	Erythropoietin	Protein Coding	40	GC07P100720	0.942523717880249	https://www.genecards.org/cgi-bin/carddisp.pl?gene=EPO
CMIP	C-Maf Inducing Protein	Protein Coding	34	GC16P081445	0.942523717880249	https://www.genecards.org/cgi-bin/carddisp.pl?gene=CMIP
NRF1	Nuclear Respiratory Factor 1	Protein Coding	43	GC07P129611	0.936104536056519	https://www.genecards.org/cgi-bin/carddisp.pl?gene=NRF1
SMAD1	SMAD Family Member 1	Protein Coding	44	GC04P145481	0.932966887950897	https://www.genecards.org/cgi-bin/carddisp.pl?gene=SMAD1
GGT1	Gamma-Glutamyltransferase 1	Protein Coding	48	GC22P024583	0.926828861236572	https://www.genecards.org/cgi-bin/carddisp.pl?gene=GGT1
CTSD	Cathepsin D	Protein Coding	51	GC11M001752	0.873755097389221	https://www.genecards.org/cgi-bin/carddisp.pl?gene=CTSD
BDNF	Brain Derived Neurotrophic Factor	Protein Coding	47	GC11M027654	0.873755097389221	https://www.genecards.org/cgi-bin/carddisp.pl?gene=BDNF
HSPG2	Heparan Sulfate Proteoglycan 2	Protein Coding	46	GC01M021822	0.873755097389221	https://www.genecards.org/cgi-bin/carddisp.pl?gene=HSPG2
IGF1R	Insulin Like Growth Factor 1 Receptor	Protein Coding	54	GC15P098648	0.868386387825012	https://www.genecards.org/cgi-bin/carddisp.pl?gene=IGF1R
IGF1	Insulin Like Growth Factor 1	Protein Coding	49	GC12M102395	0.868386387825012	https://www.genecards.org/cgi-bin/carddisp.pl?gene=IGF1
IRS1	Insulin Receptor Substrate 1	Protein Coding	47	GC02M226731	0.868386387825012	https://www.genecards.org/cgi-bin/carddisp.pl?gene=IRS1
MIF	Macrophage Migration Inhibitory Factor	Protein Coding	49	GC22P023894	0.840689718723297	https://www.genecards.org/cgi-bin/carddisp.pl?gene=MIF
SMAD7	SMAD Family Member 7	Protein Coding	43	GC18M048919	0.835559666156769	https://www.genecards.org/cgi-bin/carddisp.pl?gene=SMAD7
SLC2A1	Solute Carrier Family 2 Member 1	Protein Coding	52	GC01M042925	0.827661454677582	https://www.genecards.org/cgi-bin/carddisp.pl?gene=SLC2A1
ELAVL1	ELAV Like RNA Binding Protein 1	Protein Coding	42	GC19M007958	0.827661454677582	https://www.genecards.org/cgi-bin/carddisp.pl?gene=ELAVL1
APOC1	Apolipoprotein C1	Protein Coding	40	GC19P044914	0.827661454677582	https://www.genecards.org/cgi-bin/carddisp.pl?gene=APOC1
COL4A1	Collagen Type IV Alpha 1 Chain	Protein Coding	48	GC13M110148	0.826051652431488	https://www.genecards.org/cgi-bin/carddisp.pl?gene=COL4A1
HP	Haptoglobin	Protein Coding	44	GC16P072089	0.81439220905304	https://www.genecards.org/cgi-bin/carddisp.pl?gene=HP
KCNJ1	Potassium Inwardly Rectifying Channel Subfamily J Member 1	Protein Coding	48	GC11M128741	0.789772272109985	https://www.genecards.org/cgi-bin/carddisp.pl?gene=KCNJ1
FASN	Fatty Acid Synthase	Protein Coding	49	GC17M082078	0.774587631225586	https://www.genecards.org/cgi-bin/carddisp.pl?gene=FASN
GAPDH	Glyceraldehyde-3-Phosphate Dehydrogenase	Protein Coding	47	GC12P013162	0.774587631225586	https://www.genecards.org/cgi-bin/carddisp.pl?gene=GAPDH
F2RL3	F2R Like Thrombin Or Trypsin Receptor 3	Protein Coding	46	GC19P016888	0.774587631225586	https://www.genecards.org/cgi-bin/carddisp.pl?gene=F2RL3
KL	Klotho	Protein Coding	45	GC13P033016	0.774587631225586	https://www.genecards.org/cgi-bin/carddisp.pl?gene=KL
GIPR	Gastric Inhibitory Polypeptide Receptor	Protein Coding	44	GC19P045668	0.774587631225586	https://www.genecards.org/cgi-bin/carddisp.pl?gene=GIPR
DGKQ	Diacylglycerol Kinase Theta	Protein Coding	42	GC04M000942	0.774587631225586	https://www.genecards.org/cgi-bin/carddisp.pl?gene=DGKQ
MIR544A	MicroRNA 544a	RNA Gene	15	GC14P106831	0.774587631225586	https://www.genecards.org/cgi-bin/carddisp.pl?gene=MIR544A
CYCS	Cytochrome C, Somatic	Protein Coding	48	GC07M025118	0.772977828979492	https://www.genecards.org/cgi-bin/carddisp.pl?gene=CYCS
GDNF	Glial Cell Derived Neurotrophic Factor	Protein Coding	47	GC05M037812	0.769832015037537	https://www.genecards.org/cgi-bin/carddisp.pl?gene=GDNF
ACE2	Angiotensin Converting Enzyme 2	Protein Coding	48	GC0XM015494	0.748628616333008	https://www.genecards.org/cgi-bin/carddisp.pl?gene=ACE2
TIMP1	TIMP Metallopeptidase Inhibitor 1	Protein Coding	44	GC0XP047583	0.748628616333008	https://www.genecards.org/cgi-bin/carddisp.pl?gene=TIMP1
LEP	Leptin	Protein Coding	47	GC07P128241	0.746674060821533	https://www.genecards.org/cgi-bin/carddisp.pl?gene=LEP
NPPA	Natriuretic Peptide A	Protein Coding	46	GC01M011846	0.746674060821533	https://www.genecards.org/cgi-bin/carddisp.pl?gene=NPPA
HLA-DRB1	Major Histocompatibility Complex, Class II, DR Beta 1	Protein Coding	47	GC06M032578	0.745623588562012	https://www.genecards.org/cgi-bin/carddisp.pl?gene=HLA-DRB1
MSR1	Macrophage Scavenger Receptor 1	Protein Coding	45	GC08M016107	0.745623588562012	https://www.genecards.org/cgi-bin/carddisp.pl?gene=MSR1
RHOA	Ras Homolog Family Member A	Protein Coding	47	GC03M049359	0.723481357097626	https://www.genecards.org/cgi-bin/carddisp.pl?gene=RHOA
NRP1	Neuropilin 1	Protein Coding	46	GC10M033177	0.723481357097626	https://www.genecards.org/cgi-bin/carddisp.pl?gene=NRP1
MIR21	MicroRNA 21	RNA Gene	24	GC17P059841	0.712238192558289	https://www.genecards.org/cgi-bin/carddisp.pl?gene=MIR21
NFKBIA	NFKB Inhibitor Alpha	Protein Coding	50	GC14M035401	0.705949127674103	https://www.genecards.org/cgi-bin/carddisp.pl?gene=NFKBIA
CD4	CD4 Molecule	Protein Coding	49	GC12P006786	0.705949127674103	https://www.genecards.org/cgi-bin/carddisp.pl?gene=CD4
PLG	Plasminogen	Protein Coding	48	GC06P160702	0.705949127674103	https://www.genecards.org/cgi-bin/carddisp.pl?gene=PLG
C3	Complement C3	Protein Coding	47	GC19M006677	0.705949127674103	https://www.genecards.org/cgi-bin/carddisp.pl?gene=C3
ADIPOQ	Adiponectin, C1Q And Collagen Domain Containing	Protein Coding	44	GC03P186842	0.705949127674103	https://www.genecards.org/cgi-bin/carddisp.pl?gene=ADIPOQ
SMPDL3B	Sphingomyelin Phosphodiesterase Acid Like 3B	Protein Coding	35	GC01P028005	0.705949127674103	https://www.genecards.org/cgi-bin/carddisp.pl?gene=SMPDL3B
MAPK14	Mitogen-Activated Protein Kinase 14	Protein Coding	51	GC06P058451	0.665887594223022	https://www.genecards.org/cgi-bin/carddisp.pl?gene=MAPK14
SMAD6	SMAD Family Member 6	Protein Coding	47	GC15P066702	0.665887594223022	https://www.genecards.org/cgi-bin/carddisp.pl?gene=SMAD6
DDIT3	DNA Damage Inducible Transcript 3	Protein Coding	45	GC12M057516	0.665887594223022	https://www.genecards.org/cgi-bin/carddisp.pl?gene=DDIT3
NRP2	Neuropilin 2	Protein Coding	44	GC02P205681	0.665887594223022	https://www.genecards.org/cgi-bin/carddisp.pl?gene=NRP2
SP1	Sp1 Transcription Factor	Protein Coding	44	GC12P053380	0.665887594223022	https://www.genecards.org/cgi-bin/carddisp.pl?gene=SP1
HPSE	Heparanase	Protein Coding	44	GC04M083292	0.652875304222107	https://www.genecards.org/cgi-bin/carddisp.pl?gene=HPSE
TAGLN	Transgelin	Protein Coding	43	GC11P117199	0.652875304222107	https://www.genecards.org/cgi-bin/carddisp.pl?gene=TAGLN
IL17A	Interleukin 17A	Protein Coding	41	GC06P052186	0.652875304222107	https://www.genecards.org/cgi-bin/carddisp.pl?gene=IL17A
PECAM1	Platelet And Endothelial Cell Adhesion Molecule 1	Protein Coding	40	GC17M064319	0.652875304222107	https://www.genecards.org/cgi-bin/carddisp.pl?gene=PECAM1
CASR	Calcium Sensing Receptor	Protein Coding	50	GC03P122183	0.644846379756927	https://www.genecards.org/cgi-bin/carddisp.pl?gene=CASR
NOTCH3	Notch Receptor 3	Protein Coding	50	GC19M015159	0.644846379756927	https://www.genecards.org/cgi-bin/carddisp.pl?gene=NOTCH3
MAPT	Microtubule Associated Protein Tau	Protein Coding	50	GC17P045894	0.644846379756927	https://www.genecards.org/cgi-bin/carddisp.pl?gene=MAPT
SNCA	Synuclein Alpha	Protein Coding	49	GC04M089724	0.644846379756927	https://www.genecards.org/cgi-bin/carddisp.pl?gene=SNCA
SLC2A9	Solute Carrier Family 2 Member 9	Protein Coding	45	GC04M009772	0.644846379756927	https://www.genecards.org/cgi-bin/carddisp.pl?gene=SLC2A9
HNF1B	HNF1 Homeobox B	Protein Coding	44	GC17M037686	0.644846379756927	https://www.genecards.org/cgi-bin/carddisp.pl?gene=HNF1B
CLDN16	Claudin 16	Protein Coding	42	GC03P190290	0.644846379756927	https://www.genecards.org/cgi-bin/carddisp.pl?gene=CLDN16
CLCNKA	Chloride Voltage-Gated Channel Ka	Protein Coding	40	GC01P016018	0.644846379756927	https://www.genecards.org/cgi-bin/carddisp.pl?gene=CLCNKA
RMND1	Required For Meiotic Nuclear Division 1 Homolog	Protein Coding	37	GC06M151404	0.644846379756927	https://www.genecards.org/cgi-bin/carddisp.pl?gene=RMND1
SPATA5L1	Spermatogenesis Associated 5 Like 1	Protein Coding	33	GC15P045402	0.644846379756927	https://www.genecards.org/cgi-bin/carddisp.pl?gene=SPATA5L1
KLHDC7A	Kelch Domain Containing 7A	Protein Coding	31	GC01P018480	0.644846379756927	https://www.genecards.org/cgi-bin/carddisp.pl?gene=KLHDC7A
GON7	GON7 Subunit Of KEOPS Complex	Protein Coding	24	GC14M096462	0.644846379756927	https://www.genecards.org/cgi-bin/carddisp.pl?gene=GON7
NTRK1	Neurotrophic Receptor Tyrosine Kinase 1	Protein Coding	49	GC01P156815	0.637180507183075	https://www.genecards.org/cgi-bin/carddisp.pl?gene=NTRK1
DDX58	DExD/H-Box Helicase 58	Protein Coding	47	GC09M032455	0.637180507183075	https://www.genecards.org/cgi-bin/carddisp.pl?gene=DDX58
COL1A2	Collagen Type I Alpha 2 Chain	Protein Coding	47	GC07P094394	0.637180507183075	https://www.genecards.org/cgi-bin/carddisp.pl?gene=COL1A2
BMP7	Bone Morphogenetic Protein 7	Protein Coding	45	GC20M057168	0.637180507183075	https://www.genecards.org/cgi-bin/carddisp.pl?gene=BMP7
CTNS	Cystinosin, Lysosomal Cystine Transporter	Protein Coding	44	GC17P003636	0.637180507183075	https://www.genecards.org/cgi-bin/carddisp.pl?gene=CTNS
NID1	Nidogen 1	Protein Coding	43	GC01M235975	0.637180507183075	https://www.genecards.org/cgi-bin/carddisp.pl?gene=NID1
FOS	Fos Proto-Oncogene, AP-1 Transcription Factor Subunit	Protein Coding	50	GC14P075278	0.631554841995239	https://www.genecards.org/cgi-bin/carddisp.pl?gene=FOS
LDLR	Low Density Lipoprotein Receptor	Protein Coding	49	GC19P011091	0.631554841995239	https://www.genecards.org/cgi-bin/carddisp.pl?gene=LDLR
TNFSF11	TNF Superfamily Member 11	Protein Coding	47	GC13P042562	0.631554841995239	https://www.genecards.org/cgi-bin/carddisp.pl?gene=TNFSF11
LGALS1	Galectin 1	Protein Coding	43	GC22P037675	0.631554841995239	https://www.genecards.org/cgi-bin/carddisp.pl?gene=LGALS1
DDN	Dendrin	Protein Coding	32	GC12M048995	0.631554841995239	https://www.genecards.org/cgi-bin/carddisp.pl?gene=DDN
SOD1	Superoxide Dismutase 1	Protein Coding	51	GC21P031659	0.628652393817902	https://www.genecards.org/cgi-bin/carddisp.pl?gene=SOD1
RAC1	Rac Family Small GTPase 1	Protein Coding	49	GC07P006377	0.628652393817902	https://www.genecards.org/cgi-bin/carddisp.pl?gene=RAC1
ABCB1	ATP Binding Cassette Subfamily B Member 1	Protein Coding	51	GC07M087504	0.60350513458252	https://www.genecards.org/cgi-bin/carddisp.pl?gene=ABCB1
MPO	Myeloperoxidase	Protein Coding	50	GC17M058269	0.60350513458252	https://www.genecards.org/cgi-bin/carddisp.pl?gene=MPO
HSPA5	Heat Shock Protein Family A (Hsp70) Member 5	Protein Coding	47	GC09M125234	0.590829908847809	https://www.genecards.org/cgi-bin/carddisp.pl?gene=HSPA5
MMP3	Matrix Metallopeptidase 3	Protein Coding	51	GC11M102835	0.584106683731079	https://www.genecards.org/cgi-bin/carddisp.pl?gene=MMP3
NGF	Nerve Growth Factor	Protein Coding	50	GC01M115285	0.584106683731079	https://www.genecards.org/cgi-bin/carddisp.pl?gene=NGF
PCSK9	Proprotein Convertase Subtilisin/Kexin Type 9	Protein Coding	50	GC01P055039	0.584106683731079	https://www.genecards.org/cgi-bin/carddisp.pl?gene=PCSK9
HYAL1	Hyaluronidase 1	Protein Coding	46	GC03M050299	0.584106683731079	https://www.genecards.org/cgi-bin/carddisp.pl?gene=HYAL1
GALNS	Galactosamine (N-Acetyl)-6-Sulfatase	Protein Coding	45	GC16M088813	0.584106683731079	https://www.genecards.org/cgi-bin/carddisp.pl?gene=GALNS
CFH	Complement Factor H	Protein Coding	45	GC01P196621	0.584106683731079	https://www.genecards.org/cgi-bin/carddisp.pl?gene=CFH
TAT	Tyrosine Aminotransferase	Protein Coding	44	GC16M071565	0.584106683731079	https://www.genecards.org/cgi-bin/carddisp.pl?gene=TAT
CD34	CD34 Molecule	Protein Coding	43	GC01M207880	0.584106683731079	https://www.genecards.org/cgi-bin/carddisp.pl?gene=CD34
ANTXR2	ANTXR Cell Adhesion Molecule 2	Protein Coding	47	GC04M079901	0.579296708106995	https://www.genecards.org/cgi-bin/carddisp.pl?gene=ANTXR2
MAPK1	Mitogen-Activated Protein Kinase 1	Protein Coding	52	GC22M021754	0.576159060001373	https://www.genecards.org/cgi-bin/carddisp.pl?gene=MAPK1
MYC	MYC Proto-Oncogene, BHLH Transcription Factor	Protein Coding	51	GC08P127735	0.576159060001373	https://www.genecards.org/cgi-bin/carddisp.pl?gene=MYC
PPARA	Peroxisome Proliferator Activated Receptor Alpha	Protein Coding	46	GC22P046150	0.576159060001373	https://www.genecards.org/cgi-bin/carddisp.pl?gene=PPARA
HGF	Hepatocyte Growth Factor	Protein Coding	51	GC07M081699	0.545911312103271	https://www.genecards.org/cgi-bin/carddisp.pl?gene=HGF
MAPK3	Mitogen-Activated Protein Kinase 3	Protein Coding	48	GC16M031685	0.545911312103271	https://www.genecards.org/cgi-bin/carddisp.pl?gene=MAPK3
ATF3	Activating Transcription Factor 3	Protein Coding	44	GC01P212565	0.545911312103271	https://www.genecards.org/cgi-bin/carddisp.pl?gene=ATF3
HMOX1	Heme Oxygenase 1	Protein Coding	52	GC22P035380	0.537756085395813	https://www.genecards.org/cgi-bin/carddisp.pl?gene=HMOX1
BCL2	BCL2 Apoptosis Regulator	Protein Coding	50	GC18M063123	0.537756085395813	https://www.genecards.org/cgi-bin/carddisp.pl?gene=BCL2
CCL5	C-C Motif Chemokine Ligand 5	Protein Coding	43	GC17M035871	0.537756085395813	https://www.genecards.org/cgi-bin/carddisp.pl?gene=CCL5
IL15	Interleukin 15	Protein Coding	40	GC04P141636	0.537756085395813	https://www.genecards.org/cgi-bin/carddisp.pl?gene=IL15
HPX	Hemopexin	Protein Coding	39	GC11M006435	0.537756085395813	https://www.genecards.org/cgi-bin/carddisp.pl?gene=HPX
DGKE	Diacylglycerol Kinase Epsilon	Protein Coding	48	GC17P056834	0.524743854999542	https://www.genecards.org/cgi-bin/carddisp.pl?gene=DGKE
GSN	Gelsolin	Protein Coding	48	GC09P121201	0.524743854999542	https://www.genecards.org/cgi-bin/carddisp.pl?gene=GSN
F2	Coagulation Factor II, Thrombin	Protein Coding	48	GC11P046720	0.524743854999542	https://www.genecards.org/cgi-bin/carddisp.pl?gene=F2
SERPINC1	Serpin Family C Member 1	Protein Coding	48	GC01M174280	0.524743854999542	https://www.genecards.org/cgi-bin/carddisp.pl?gene=SERPINC1
RUNX2	RUNX Family Transcription Factor 2	Protein Coding	48	GC06P058536	0.524743854999542	https://www.genecards.org/cgi-bin/carddisp.pl?gene=RUNX2
CETP	Cholesteryl Ester Transfer Protein	Protein Coding	47	GC16P056961	0.524743854999542	https://www.genecards.org/cgi-bin/carddisp.pl?gene=CETP
CDH5	Cadherin 5	Protein Coding	47	GC16P066366	0.524743854999542	https://www.genecards.org/cgi-bin/carddisp.pl?gene=CDH5
AQP2	Aquaporin 2	Protein Coding	47	GC12P049950	0.524743854999542	https://www.genecards.org/cgi-bin/carddisp.pl?gene=AQP2
AQP3	Aquaporin 3 (Gill Blood Group)	Protein Coding	47	GC09M033431	0.524743854999542	https://www.genecards.org/cgi-bin/carddisp.pl?gene=AQP3
IL4R	Interleukin 4 Receptor	Protein Coding	47	GC16P027325	0.524743854999542	https://www.genecards.org/cgi-bin/carddisp.pl?gene=IL4R
FGA	Fibrinogen Alpha Chain	Protein Coding	47	GC04M154583	0.524743854999542	https://www.genecards.org/cgi-bin/carddisp.pl?gene=FGA
AGPAT2	1-Acylglycerol-3-Phosphate O-Acyltransferase 2	Protein Coding	46	GC09M136673	0.524743854999542	https://www.genecards.org/cgi-bin/carddisp.pl?gene=AGPAT2
ANGPTL3	Angiopoietin Like 3	Protein Coding	45	GC01P062597	0.524743854999542	https://www.genecards.org/cgi-bin/carddisp.pl?gene=ANGPTL3
APOB	Apolipoprotein B	Protein Coding	45	GC02M020956	0.524743854999542	https://www.genecards.org/cgi-bin/carddisp.pl?gene=APOB
CRP	C-Reactive Protein	Protein Coding	45	GC01M159720	0.524743854999542	https://www.genecards.org/cgi-bin/carddisp.pl?gene=CRP
PLIN1	Perilipin 1	Protein Coding	45	GC15M089664	0.524743854999542	https://www.genecards.org/cgi-bin/carddisp.pl?gene=PLIN1
F3	Coagulation Factor III, Tissue Factor	Protein Coding	44	GC01M094530	0.524743854999542	https://www.genecards.org/cgi-bin/carddisp.pl?gene=F3
SERPINF2	Serpin Family F Member 2	Protein Coding	44	GC17P001742	0.524743854999542	https://www.genecards.org/cgi-bin/carddisp.pl?gene=SERPINF2
IL18	Interleukin 18	Protein Coding	43	GC11M112143	0.524743854999542	https://www.genecards.org/cgi-bin/carddisp.pl?gene=IL18
GC	GC Vitamin D Binding Protein	Protein Coding	43	GC04M071741	0.524743854999542	https://www.genecards.org/cgi-bin/carddisp.pl?gene=GC
PPBP	Pro-Platelet Basic Protein	Protein Coding	43	GC04M073986	0.524743854999542	https://www.genecards.org/cgi-bin/carddisp.pl?gene=PPBP
RETN	Resistin	Protein Coding	43	GC19P007669	0.524743854999542	https://www.genecards.org/cgi-bin/carddisp.pl?gene=RETN
BSCL2	BSCL2 Lipid Droplet Biogenesis Associated, Seipin	Protein Coding	42	GC11M071532	0.524743854999542	https://www.genecards.org/cgi-bin/carddisp.pl?gene=BSCL2
LPA	Lipoprotein(A)	Protein Coding	42	GC06M160531	0.524743854999542	https://www.genecards.org/cgi-bin/carddisp.pl?gene=LPA
CIDEC	Cell Death Inducing DFFA Like Effector C	Protein Coding	41	GC03M009866	0.524743854999542	https://www.genecards.org/cgi-bin/carddisp.pl?gene=CIDEC
CALB1	Calbindin 1	Protein Coding	41	GC08M090058	0.524743854999542	https://www.genecards.org/cgi-bin/carddisp.pl?gene=CALB1
KANK1	KN Motif And Ankyrin Repeat Domains 1	Protein Coding	41	GC09P000474	0.524743854999542	https://www.genecards.org/cgi-bin/carddisp.pl?gene=KANK1
PMP22	Peripheral Myelin Protein 22	Protein Coding	41	GC17M015229	0.524743854999542	https://www.genecards.org/cgi-bin/carddisp.pl?gene=PMP22
PXDN	Peroxidasin	Protein Coding	41	GC02M001635	0.524743854999542	https://www.genecards.org/cgi-bin/carddisp.pl?gene=PXDN
GUCA2B	Guanylate Cyclase Activator 2B	Protein Coding	38	GC01P042153	0.524743854999542	https://www.genecards.org/cgi-bin/carddisp.pl?gene=GUCA2B
SERPINA10	Serpin Family A Member 10	Protein Coding	38	GC14M094280	0.524743854999542	https://www.genecards.org/cgi-bin/carddisp.pl?gene=SERPINA10
EMCN	Endomucin	Protein Coding	36	GC04M100395	0.524743854999542	https://www.genecards.org/cgi-bin/carddisp.pl?gene=EMCN
CAVIN1	Caveolae Associated Protein 1	Protein Coding	32	GC17M042404	0.524743854999542	https://www.genecards.org/cgi-bin/carddisp.pl?gene=CAVIN1
IGES	Immunoglobulin E Concentration, Serum	Genetic Locus	4	GC05U990033	0.524743854999542	https://www.genecards.org/cgi-bin/carddisp.pl?gene=IGES
LOC112272600	Sharpr-MPRA Regulatory Region 4265	Biological Region	2	GC15P059138	0.524743854999542	https://www.genecards.org/cgi-bin/carddisp.pl?gene=LOC112272600
ESR1	Estrogen Receptor 1	Protein Coding	52	GC06P151656	0.511578559875488	https://www.genecards.org/cgi-bin/carddisp.pl?gene=ESR1
HDAC2	Histone Deacetylase 2	Protein Coding	51	GC06M113933	0.511578559875488	https://www.genecards.org/cgi-bin/carddisp.pl?gene=HDAC2
CASP3	Caspase 3	Protein Coding	50	GC04M184627	0.511578559875488	https://www.genecards.org/cgi-bin/carddisp.pl?gene=CASP3
HDAC1	Histone Deacetylase 1	Protein Coding	49	GC01P032292	0.511578559875488	https://www.genecards.org/cgi-bin/carddisp.pl?gene=HDAC1
GAK	Cyclin G Associated Kinase	Protein Coding	45	GC04M000849	0.511578559875488	https://www.genecards.org/cgi-bin/carddisp.pl?gene=GAK
TNFRSF11A	TNF Receptor Superfamily Member 11a	Protein Coding	45	GC18P062325	0.511578559875488	https://www.genecards.org/cgi-bin/carddisp.pl?gene=TNFRSF11A
CD2	CD2 Molecule	Protein Coding	43	GC01P116754	0.511578559875488	https://www.genecards.org/cgi-bin/carddisp.pl?gene=CD2
SP3	Sp3 Transcription Factor	Protein Coding	43	GC02M173882	0.511578559875488	https://www.genecards.org/cgi-bin/carddisp.pl?gene=SP3
MIR30A	MicroRNA 30a	RNA Gene	20	GC06M071403	0.501685678958893	https://www.genecards.org/cgi-bin/carddisp.pl?gene=MIR30A
JAK3	Janus Kinase 3	Protein Coding	52	GC19M017824	0.470853626728058	https://www.genecards.org/cgi-bin/carddisp.pl?gene=JAK3
CXCR4	C-X-C Motif Chemokine Receptor 4	Protein Coding	52	GC02M136114	0.470853626728058	https://www.genecards.org/cgi-bin/carddisp.pl?gene=CXCR4
TLR3	Toll Like Receptor 3	Protein Coding	51	GC04P186059	0.470853626728058	https://www.genecards.org/cgi-bin/carddisp.pl?gene=TLR3
FTH1	Ferritin Heavy Chain 1	Protein Coding	50	GC11M061959	0.470853626728058	https://www.genecards.org/cgi-bin/carddisp.pl?gene=FTH1
CASP9	Caspase 9	Protein Coding	48	GC01M015491	0.470853626728058	https://www.genecards.org/cgi-bin/carddisp.pl?gene=CASP9
NFATC1	Nuclear Factor Of Activated T Cells 1	Protein Coding	48	GC18P079395	0.470853626728058	https://www.genecards.org/cgi-bin/carddisp.pl?gene=NFATC1
SIRT1	Sirtuin 1	Protein Coding	48	GC10P067884	0.470853626728058	https://www.genecards.org/cgi-bin/carddisp.pl?gene=SIRT1
ABCA1	ATP Binding Cassette Subfamily A Member 1	Protein Coding	47	GC09M104781	0.470853626728058	https://www.genecards.org/cgi-bin/carddisp.pl?gene=ABCA1
CEBPA	CCAAT Enhancer Binding Protein Alpha	Protein Coding	47	GC19M033299	0.470853626728058	https://www.genecards.org/cgi-bin/carddisp.pl?gene=CEBPA
CAMK4	Calcium/Calmodulin Dependent Protein Kinase IV	Protein Coding	46	GC05P111223	0.470853626728058	https://www.genecards.org/cgi-bin/carddisp.pl?gene=CAMK4
HSP90B1	Heat Shock Protein 90 Beta Family Member 1	Protein Coding	45	GC12P103930	0.470853626728058	https://www.genecards.org/cgi-bin/carddisp.pl?gene=HSP90B1
LIPC	Lipase C, Hepatic Type	Protein Coding	45	GC15P058410	0.470853626728058	https://www.genecards.org/cgi-bin/carddisp.pl?gene=LIPC
GFER	Growth Factor, Augmenter Of Liver Regeneration	Protein Coding	44	GC16P001984	0.470853626728058	https://www.genecards.org/cgi-bin/carddisp.pl?gene=GFER
PROM1	Prominin 1	Protein Coding	44	GC04M015965	0.470853626728058	https://www.genecards.org/cgi-bin/carddisp.pl?gene=PROM1
AGTR2	Angiotensin II Receptor Type 2	Protein Coding	43	GC0XP116170	0.470853626728058	https://www.genecards.org/cgi-bin/carddisp.pl?gene=AGTR2
CD24	CD24 Molecule	Protein Coding	35	GC06M106969	0.470853626728058	https://www.genecards.org/cgi-bin/carddisp.pl?gene=CD24
MIR30D	MicroRNA 30d	RNA Gene	18	GC08M134804	0.470853626728058	https://www.genecards.org/cgi-bin/carddisp.pl?gene=MIR30D
NTRK2	Neurotrophic Receptor Tyrosine Kinase 2	Protein Coding	52	GC09P084668	0.455975234508514	https://www.genecards.org/cgi-bin/carddisp.pl?gene=NTRK2
AHCY	Adenosylhomocysteinase	Protein Coding	50	GC20M034355	0.455975234508514	https://www.genecards.org/cgi-bin/carddisp.pl?gene=AHCY
COL1A1	Collagen Type I Alpha 1 Chain	Protein Coding	50	GC17M050183	0.455975234508514	https://www.genecards.org/cgi-bin/carddisp.pl?gene=COL1A1
DBH	Dopamine Beta-Hydroxylase	Protein Coding	50	GC09P133636	0.455975234508514	https://www.genecards.org/cgi-bin/carddisp.pl?gene=DBH
GYS1	Glycogen Synthase 1	Protein Coding	50	GC19M049510	0.455975234508514	https://www.genecards.org/cgi-bin/carddisp.pl?gene=GYS1
FBP1	Fructose-Bisphosphatase 1	Protein Coding	49	GC09M094603	0.455975234508514	https://www.genecards.org/cgi-bin/carddisp.pl?gene=FBP1
SLC12A2	Solute Carrier Family 12 Member 2	Protein Coding	49	GC05P128083	0.455975234508514	https://www.genecards.org/cgi-bin/carddisp.pl?gene=SLC12A2
GLB1	Galactosidase Beta 1	Protein Coding	48	GC03M032963	0.455975234508514	https://www.genecards.org/cgi-bin/carddisp.pl?gene=GLB1
HPRT1	Hypoxanthine Phosphoribosyltransferase 1	Protein Coding	48	GC0XP134460	0.455975234508514	https://www.genecards.org/cgi-bin/carddisp.pl?gene=HPRT1
IDS	Iduronate 2-Sulfatase	Protein Coding	48	GC0XM149476	0.455975234508514	https://www.genecards.org/cgi-bin/carddisp.pl?gene=IDS
LIPA	Lipase A, Lysosomal Acid Type	Protein Coding	48	GC10M089213	0.455975234508514	https://www.genecards.org/cgi-bin/carddisp.pl?gene=LIPA
TBK1	TANK Binding Kinase 1	Protein Coding	48	GC12P064451	0.455975234508514	https://www.genecards.org/cgi-bin/carddisp.pl?gene=TBK1
APRT	Adenine Phosphoribosyltransferase	Protein Coding	47	GC16M088810	0.455975234508514	https://www.genecards.org/cgi-bin/carddisp.pl?gene=APRT
HEXB	Hexosaminidase Subunit Beta	Protein Coding	47	GC05P074640	0.455975234508514	https://www.genecards.org/cgi-bin/carddisp.pl?gene=HEXB
GUSB	Glucuronidase Beta	Protein Coding	47	GC07M065960	0.455975234508514	https://www.genecards.org/cgi-bin/carddisp.pl?gene=GUSB
IFIH1	Interferon Induced With Helicase C Domain 1	Protein Coding	47	GC02M162267	0.455975234508514	https://www.genecards.org/cgi-bin/carddisp.pl?gene=IFIH1
GBA	Glucosylceramidase Beta	Protein Coding	47	GC01M155234	0.455975234508514	https://www.genecards.org/cgi-bin/carddisp.pl?gene=GBA
CHRNA2	Cholinergic Receptor Nicotinic Alpha 2 Subunit	Protein Coding	47	GC08M027459	0.455975234508514	https://www.genecards.org/cgi-bin/carddisp.pl?gene=CHRNA2
LFNG	LFNG O-Fucosylpeptide 3-Beta-N-Acetylglucosaminyltransferase	Protein Coding	47	GC07P002512	0.455975234508514	https://www.genecards.org/cgi-bin/carddisp.pl?gene=LFNG
NPC1	NPC Intracellular Cholesterol Transporter 1	Protein Coding	47	GC18M023506	0.455975234508514	https://www.genecards.org/cgi-bin/carddisp.pl?gene=NPC1
PC	Pyruvate Carboxylase	Protein Coding	47	GC11M066848	0.455975234508514	https://www.genecards.org/cgi-bin/carddisp.pl?gene=PC
NDUFS7	NADH:Ubiquinone Oxidoreductase Core Subunit S7	Protein Coding	47	GC19P001682	0.455975234508514	https://www.genecards.org/cgi-bin/carddisp.pl?gene=NDUFS7
RBPJ	Recombination Signal Binding Protein For Immunoglobulin Kappa J Region	Protein Coding	47	GC04P026165	0.455975234508514	https://www.genecards.org/cgi-bin/carddisp.pl?gene=RBPJ
OTC	Ornithine Transcarbamylase	Protein Coding	47	GC0XP038353	0.455975234508514	https://www.genecards.org/cgi-bin/carddisp.pl?gene=OTC
SOX2	SRY-Box Transcription Factor 2	Protein Coding	47	GC03P181711	0.455975234508514	https://www.genecards.org/cgi-bin/carddisp.pl?gene=SOX2
SLC9A3	Solute Carrier Family 9 Member A3	Protein Coding	47	GC05M000472	0.455975234508514	https://www.genecards.org/cgi-bin/carddisp.pl?gene=SLC9A3
WNK1	WNK Lysine Deficient Protein Kinase 1	Protein Coding	47	GC12P000733	0.455975234508514	https://www.genecards.org/cgi-bin/carddisp.pl?gene=WNK1
TYR	Tyrosinase	Protein Coding	47	GC11P089177	0.455975234508514	https://www.genecards.org/cgi-bin/carddisp.pl?gene=TYR
ABCB11	ATP Binding Cassette Subfamily B Member 11	Protein Coding	46	GC02M168922	0.455975234508514	https://www.genecards.org/cgi-bin/carddisp.pl?gene=ABCB11
ABCB4	ATP Binding Cassette Subfamily B Member 4	Protein Coding	46	GC07M087401	0.455975234508514	https://www.genecards.org/cgi-bin/carddisp.pl?gene=ABCB4
AMPD1	Adenosine Monophosphate Deaminase 1	Protein Coding	46	GC01M114673	0.455975234508514	https://www.genecards.org/cgi-bin/carddisp.pl?gene=AMPD1
ALAD	Aminolevulinate Dehydratase	Protein Coding	46	GC09M113386	0.455975234508514	https://www.genecards.org/cgi-bin/carddisp.pl?gene=ALAD
DDR1	Discoidin Domain Receptor Tyrosine Kinase 1	Protein Coding	46	GC06P058289	0.455975234508514	https://www.genecards.org/cgi-bin/carddisp.pl?gene=DDR1
ARSA	Arylsulfatase A	Protein Coding	46	GC22M050622	0.455975234508514	https://www.genecards.org/cgi-bin/carddisp.pl?gene=ARSA
COX4I1	Cytochrome C Oxidase Subunit 4I1	Protein Coding	46	GC16P085798	0.455975234508514	https://www.genecards.org/cgi-bin/carddisp.pl?gene=COX4I1
IRF3	Interferon Regulatory Factor 3	Protein Coding	46	GC19M049659	0.455975234508514	https://www.genecards.org/cgi-bin/carddisp.pl?gene=IRF3
FUCA1	Alpha-L-Fucosidase 1	Protein Coding	46	GC01M023845	0.455975234508514	https://www.genecards.org/cgi-bin/carddisp.pl?gene=FUCA1
GRHPR	Glyoxylate And Hydroxypyruvate Reductase	Protein Coding	46	GC09P037412	0.455975234508514	https://www.genecards.org/cgi-bin/carddisp.pl?gene=GRHPR
ISG15	ISG15 Ubiquitin Like Modifier	Protein Coding	46	GC01P001001	0.455975234508514	https://www.genecards.org/cgi-bin/carddisp.pl?gene=ISG15
NDUFS1	NADH:Ubiquinone Oxidoreductase Core Subunit S1	Protein Coding	46	GC02M206114	0.455975234508514	https://www.genecards.org/cgi-bin/carddisp.pl?gene=NDUFS1
NCOA3	Nuclear Receptor Coactivator 3	Protein Coding	46	GC20P047501	0.455975234508514	https://www.genecards.org/cgi-bin/carddisp.pl?gene=NCOA3
TBX5	T-Box Transcription Factor 5	Protein Coding	46	GC12M114353	0.455975234508514	https://www.genecards.org/cgi-bin/carddisp.pl?gene=TBX5
TRPM6	Transient Receptor Potential Cation Channel Subfamily M Member 6	Protein Coding	46	GC09M074725	0.455975234508514	https://www.genecards.org/cgi-bin/carddisp.pl?gene=TRPM6
SMAD9	SMAD Family Member 9	Protein Coding	46	GC13M036844	0.455975234508514	https://www.genecards.org/cgi-bin/carddisp.pl?gene=SMAD9
UQCRC2	Ubiquinol-Cytochrome C Reductase Core Protein 2	Protein Coding	46	GC16P021963	0.455975234508514	https://www.genecards.org/cgi-bin/carddisp.pl?gene=UQCRC2
TYMP	Thymidine Phosphorylase	Protein Coding	46	GC22M050525	0.455975234508514	https://www.genecards.org/cgi-bin/carddisp.pl?gene=TYMP
AFP	Alpha Fetoprotein	Protein Coding	45	GC04P073431	0.455975234508514	https://www.genecards.org/cgi-bin/carddisp.pl?gene=AFP
AGL	Amylo-Alpha-1, 6-Glucosidase, 4-Alpha-Glucanotransferase	Protein Coding	45	GC01P099850	0.455975234508514	https://www.genecards.org/cgi-bin/carddisp.pl?gene=AGL
DLL4	Delta Like Canonical Notch Ligand 4	Protein Coding	45	GC15P040929	0.455975234508514	https://www.genecards.org/cgi-bin/carddisp.pl?gene=DLL4
DGUOK	Deoxyguanosine Kinase	Protein Coding	45	GC02P073926	0.455975234508514	https://www.genecards.org/cgi-bin/carddisp.pl?gene=DGUOK
APPL1	Adaptor Protein, Phosphotyrosine Interacting With PH Domain And Leucine Zipper 1	Protein Coding	45	GC03P057227	0.455975234508514	https://www.genecards.org/cgi-bin/carddisp.pl?gene=APPL1
ASL	Argininosuccinate Lyase	Protein Coding	45	GC07P066075	0.455975234508514	https://www.genecards.org/cgi-bin/carddisp.pl?gene=ASL
ACSL4	Acyl-CoA Synthetase Long Chain Family Member 4	Protein Coding	45	GC0XM109624	0.455975234508514	https://www.genecards.org/cgi-bin/carddisp.pl?gene=ACSL4
CLCN7	Chloride Voltage-Gated Channel 7	Protein Coding	45	GC16M001444	0.455975234508514	https://www.genecards.org/cgi-bin/carddisp.pl?gene=CLCN7
CLDN14	Claudin 14	Protein Coding	45	GC21M036460	0.455975234508514	https://www.genecards.org/cgi-bin/carddisp.pl?gene=CLDN14
CTSA	Cathepsin A	Protein Coding	45	GC20P045890	0.455975234508514	https://www.genecards.org/cgi-bin/carddisp.pl?gene=CTSA
ADAR	Adenosine Deaminase RNA Specific	Protein Coding	45	GC01M154582	0.455975234508514	https://www.genecards.org/cgi-bin/carddisp.pl?gene=ADAR
DLL1	Delta Like Canonical Notch Ligand 1	Protein Coding	45	GC06M170282	0.455975234508514	https://www.genecards.org/cgi-bin/carddisp.pl?gene=DLL1
ELN	Elastin	Protein Coding	45	GC07P074027	0.455975234508514	https://www.genecards.org/cgi-bin/carddisp.pl?gene=ELN
IGF2R	Insulin Like Growth Factor 2 Receptor	Protein Coding	45	GC06P159969	0.455975234508514	https://www.genecards.org/cgi-bin/carddisp.pl?gene=IGF2R
HNF1A	HNF1 Homeobox A	Protein Coding	45	GC12P120978	0.455975234508514	https://www.genecards.org/cgi-bin/carddisp.pl?gene=HNF1A
GYG1	Glycogenin 1	Protein Coding	45	GC03P148991	0.455975234508514	https://www.genecards.org/cgi-bin/carddisp.pl?gene=GYG1
GNMT	Glycine N-Methyltransferase	Protein Coding	45	GC06P042960	0.455975234508514	https://www.genecards.org/cgi-bin/carddisp.pl?gene=GNMT
KLF4	Kruppel Like Factor 4	Protein Coding	45	GC09M107484	0.455975234508514	https://www.genecards.org/cgi-bin/carddisp.pl?gene=KLF4
HEXA	Hexosaminidase Subunit Alpha	Protein Coding	45	GC15M072340	0.455975234508514	https://www.genecards.org/cgi-bin/carddisp.pl?gene=HEXA
LARS2	Leucyl-TRNA Synthetase 2, Mitochondrial	Protein Coding	45	GC03P045704	0.455975234508514	https://www.genecards.org/cgi-bin/carddisp.pl?gene=LARS2
KRT19	Keratin 19	Protein Coding	45	GC17M041523	0.455975234508514	https://www.genecards.org/cgi-bin/carddisp.pl?gene=KRT19
KCNJ10	Potassium Inwardly Rectifying Channel Subfamily J Member 10	Protein Coding	45	GC01M159998	0.455975234508514	https://www.genecards.org/cgi-bin/carddisp.pl?gene=KCNJ10
HPD	4-Hydroxyphenylpyruvate Dioxygenase	Protein Coding	45	GC12M121839	0.455975234508514	https://www.genecards.org/cgi-bin/carddisp.pl?gene=HPD
NKX2-5	NK2 Homeobox 5	Protein Coding	45	GC05M173232	0.455975234508514	https://www.genecards.org/cgi-bin/carddisp.pl?gene=NKX2-5
PHKB	Phosphorylase Kinase Regulatory Subunit Beta	Protein Coding	45	GC16P047436	0.455975234508514	https://www.genecards.org/cgi-bin/carddisp.pl?gene=PHKB
POLG	DNA Polymerase Gamma, Catalytic Subunit	Protein Coding	45	GC15M089393	0.455975234508514	https://www.genecards.org/cgi-bin/carddisp.pl?gene=POLG
MCM5	Minichromosome Maintenance Complex Component 5	Protein Coding	45	GC22P035400	0.455975234508514	https://www.genecards.org/cgi-bin/carddisp.pl?gene=MCM5
NOTCH4	Notch Receptor 4	Protein Coding	45	GC06M049148	0.455975234508514	https://www.genecards.org/cgi-bin/carddisp.pl?gene=NOTCH4
PHKA2	Phosphorylase Kinase Regulatory Subunit Alpha 2	Protein Coding	45	GC0XM018892	0.455975234508514	https://www.genecards.org/cgi-bin/carddisp.pl?gene=PHKA2
NCOA2	Nuclear Receptor Coactivator 2	Protein Coding	45	GC08M070109	0.455975234508514	https://www.genecards.org/cgi-bin/carddisp.pl?gene=NCOA2
NDUFS8	NADH:Ubiquinone Oxidoreductase Core Subunit S8	Protein Coding	45	GC11P068030	0.455975234508514	https://www.genecards.org/cgi-bin/carddisp.pl?gene=NDUFS8
PKD1	Polycystin 1, Transient Receptor Potential Channel Interacting	Protein Coding	45	GC16M003824	0.455975234508514	https://www.genecards.org/cgi-bin/carddisp.pl?gene=PKD1
RAB5A	RAB5A, Member RAS Oncogene Family	Protein Coding	45	GC03P019963	0.455975234508514	https://www.genecards.org/cgi-bin/carddisp.pl?gene=RAB5A
PPT1	Palmitoyl-Protein Thioesterase 1	Protein Coding	45	GC01M040072	0.455975234508514	https://www.genecards.org/cgi-bin/carddisp.pl?gene=PPT1
SERPIND1	Serpin Family D Member 1	Protein Coding	45	GC22P021208	0.455975234508514	https://www.genecards.org/cgi-bin/carddisp.pl?gene=SERPIND1
WARS2	Tryptophanyl TRNA Synthetase 2, Mitochondrial	Protein Coding	45	GC01M119031	0.455975234508514	https://www.genecards.org/cgi-bin/carddisp.pl?gene=WARS2
ARSB	Arylsulfatase B	Protein Coding	44	GC05M078777	0.455975234508514	https://www.genecards.org/cgi-bin/carddisp.pl?gene=ARSB
ASCL1	Achaete-Scute Family BHLH Transcription Factor 1	Protein Coding	44	GC12P102957	0.455975234508514	https://www.genecards.org/cgi-bin/carddisp.pl?gene=ASCL1
APTX	Aprataxin	Protein Coding	44	GC09M032886	0.455975234508514	https://www.genecards.org/cgi-bin/carddisp.pl?gene=APTX
ARHGAP1	Rho GTPase Activating Protein 1	Protein Coding	44	GC11M071218	0.455975234508514	https://www.genecards.org/cgi-bin/carddisp.pl?gene=ARHGAP1
COX10	Cytochrome C Oxidase Assembly Factor Heme A:Farnesyltransferase COX10	Protein Coding	44	GC17P014069	0.455975234508514	https://www.genecards.org/cgi-bin/carddisp.pl?gene=COX10
CS	Citrate Synthase	Protein Coding	44	GC12M056271	0.455975234508514	https://www.genecards.org/cgi-bin/carddisp.pl?gene=CS
CLCN1	Chloride Voltage-Gated Channel 1	Protein Coding	44	GC07P143316	0.455975234508514	https://www.genecards.org/cgi-bin/carddisp.pl?gene=CLCN1
CLCN4	Chloride Voltage-Gated Channel 4	Protein Coding	44	GC0XP010085	0.455975234508514	https://www.genecards.org/cgi-bin/carddisp.pl?gene=CLCN4
CLN3	CLN3 Lysosomal/Endosomal Transmembrane Protein, Battenin	Protein Coding	44	GC16M028466	0.455975234508514	https://www.genecards.org/cgi-bin/carddisp.pl?gene=CLN3
CRYAA	Crystallin Alpha A	Protein Coding	44	GC21P043169	0.455975234508514	https://www.genecards.org/cgi-bin/carddisp.pl?gene=CRYAA
BCS1L	BCS1 Homolog, Ubiquinol-Cytochrome C Reductase Complex Chaperone	Protein Coding	44	GC02P218658	0.455975234508514	https://www.genecards.org/cgi-bin/carddisp.pl?gene=BCS1L
EXO1	Exonuclease 1	Protein Coding	44	GC01P241847	0.455975234508514	https://www.genecards.org/cgi-bin/carddisp.pl?gene=EXO1
HTRA1	HtrA Serine Peptidase 1	Protein Coding	44	GC10P122461	0.455975234508514	https://www.genecards.org/cgi-bin/carddisp.pl?gene=HTRA1
DNAJC5	DnaJ Heat Shock Protein Family (Hsp40) Member C5	Protein Coding	44	GC20P063895	0.455975234508514	https://www.genecards.org/cgi-bin/carddisp.pl?gene=DNAJC5
FXYD2	FXYD Domain Containing Ion Transport Regulator 2	Protein Coding	44	GC11M117800	0.455975234508514	https://www.genecards.org/cgi-bin/carddisp.pl?gene=FXYD2
GBE1	1,4-Alpha-Glucan Branching Enzyme 1	Protein Coding	44	GC03M081489	0.455975234508514	https://www.genecards.org/cgi-bin/carddisp.pl?gene=GBE1
GNS	Glucosamine (N-Acetyl)-6-Sulfatase	Protein Coding	44	GC12M064713	0.455975234508514	https://www.genecards.org/cgi-bin/carddisp.pl?gene=GNS
HGD	Homogentisate 1,2-Dioxygenase	Protein Coding	44	GC03M120628	0.455975234508514	https://www.genecards.org/cgi-bin/carddisp.pl?gene=HGD
LAMP2	Lysosomal Associated Membrane Protein 2	Protein Coding	44	GC0XM120426	0.455975234508514	https://www.genecards.org/cgi-bin/carddisp.pl?gene=LAMP2
NEU1	Neuraminidase 1	Protein Coding	44	GC06M031857	0.455975234508514	https://www.genecards.org/cgi-bin/carddisp.pl?gene=NEU1
NDUFS2	NADH:Ubiquinone Oxidoreductase Core Subunit S2	Protein Coding	44	GC01P161197	0.455975234508514	https://www.genecards.org/cgi-bin/carddisp.pl?gene=NDUFS2
NPHP1	Nephrocystin 1	Protein Coding	44	GC02M110122	0.455975234508514	https://www.genecards.org/cgi-bin/carddisp.pl?gene=NPHP1
PMPCA	Peptidase, Mitochondrial Processing Subunit Alpha	Protein Coding	44	GC09P136410	0.455975234508514	https://www.genecards.org/cgi-bin/carddisp.pl?gene=PMPCA
POFUT1	Protein O-Fucosyltransferase 1	Protein Coding	44	GC20P032207	0.455975234508514	https://www.genecards.org/cgi-bin/carddisp.pl?gene=POFUT1
MCOLN1	Mucolipin TRP Cation Channel 1	Protein Coding	44	GC19P007523	0.455975234508514	https://www.genecards.org/cgi-bin/carddisp.pl?gene=MCOLN1
NCOA1	Nuclear Receptor Coactivator 1	Protein Coding	44	GC02P024492	0.455975234508514	https://www.genecards.org/cgi-bin/carddisp.pl?gene=NCOA1
NDUFA1	NADH:Ubiquinone Oxidoreductase Subunit A1	Protein Coding	44	GC0XP119871	0.455975234508514	https://www.genecards.org/cgi-bin/carddisp.pl?gene=NDUFA1
NDUFS4	NADH:Ubiquinone Oxidoreductase Subunit S4	Protein Coding	44	GC05P053560	0.455975234508514	https://www.genecards.org/cgi-bin/carddisp.pl?gene=NDUFS4
NDUFV2	NADH:Ubiquinone Oxidoreductase Core Subunit V2	Protein Coding	44	GC18P009092	0.455975234508514	https://www.genecards.org/cgi-bin/carddisp.pl?gene=NDUFV2
MAN2B1	Mannosidase Alpha Class 2B Member 1	Protein Coding	44	GC19M012663	0.455975234508514	https://www.genecards.org/cgi-bin/carddisp.pl?gene=MAN2B1
SI	Sucrase-Isomaltase	Protein Coding	44	GC03M164978	0.455975234508514	https://www.genecards.org/cgi-bin/carddisp.pl?gene=SI
STK39	Serine/Threonine Kinase 39	Protein Coding	44	GC02M167954	0.455975234508514	https://www.genecards.org/cgi-bin/carddisp.pl?gene=STK39
STK24	Serine/Threonine Kinase 24	Protein Coding	44	GC13M098445	0.455975234508514	https://www.genecards.org/cgi-bin/carddisp.pl?gene=STK24
SLC22A12	Solute Carrier Family 22 Member 12	Protein Coding	44	GC11P064609	0.455975234508514	https://www.genecards.org/cgi-bin/carddisp.pl?gene=SLC22A12
SLC34A1	Solute Carrier Family 34 Member 1	Protein Coding	44	GC05P177380	0.455975234508514	https://www.genecards.org/cgi-bin/carddisp.pl?gene=SLC34A1
SLC22A6	Solute Carrier Family 22 Member 6	Protein Coding	44	GC11M071550	0.455975234508514	https://www.genecards.org/cgi-bin/carddisp.pl?gene=SLC22A6
WNK4	WNK Lysine Deficient Protein Kinase 4	Protein Coding	44	GC17P044928	0.455975234508514	https://www.genecards.org/cgi-bin/carddisp.pl?gene=WNK4
YARS2	Tyrosyl-TRNA Synthetase 2	Protein Coding	44	GC12M032725	0.455975234508514	https://www.genecards.org/cgi-bin/carddisp.pl?gene=YARS2
ACAD9	Acyl-CoA Dehydrogenase Family Member 9	Protein Coding	43	GC03P131759	0.455975234508514	https://www.genecards.org/cgi-bin/carddisp.pl?gene=ACAD9
ARSG	Arylsulfatase G	Protein Coding	43	GC17P068259	0.455975234508514	https://www.genecards.org/cgi-bin/carddisp.pl?gene=ARSG
CLCN6	Chloride Voltage-Gated Channel 6	Protein Coding	43	GC01P011806	0.455975234508514	https://www.genecards.org/cgi-bin/carddisp.pl?gene=CLCN6
COX6B1	Cytochrome C Oxidase Subunit 6B1	Protein Coding	43	GC19P041420	0.455975234508514	https://www.genecards.org/cgi-bin/carddisp.pl?gene=COX6B1
COX15	Cytochrome C Oxidase Assembly Homolog COX15	Protein Coding	43	GC10M099696	0.455975234508514	https://www.genecards.org/cgi-bin/carddisp.pl?gene=COX15
ELAC2	ElaC Ribonuclease Z 2	Protein Coding	43	GC17M012991	0.455975234508514	https://www.genecards.org/cgi-bin/carddisp.pl?gene=ELAC2
HYAL2	Hyaluronidase 2	Protein Coding	43	GC03M050317	0.455975234508514	https://www.genecards.org/cgi-bin/carddisp.pl?gene=HYAL2
LAMA2	Laminin Subunit Alpha 2	Protein Coding	43	GC06P128863	0.455975234508514	https://www.genecards.org/cgi-bin/carddisp.pl?gene=LAMA2
DNASE1L3	Deoxyribonuclease 1 Like 3	Protein Coding	43	GC03M058192	0.455975234508514	https://www.genecards.org/cgi-bin/carddisp.pl?gene=DNASE1L3
CHIT1	Chitinase 1	Protein Coding	43	GC01M203181	0.455975234508514	https://www.genecards.org/cgi-bin/carddisp.pl?gene=CHIT1
HEY1	Hes Related Family BHLH Transcription Factor With YRPW Motif 1	Protein Coding	43	GC08M079764	0.455975234508514	https://www.genecards.org/cgi-bin/carddisp.pl?gene=HEY1
IDUA	Alpha-L-Iduronidase	Protein Coding	43	GC04P000986	0.455975234508514	https://www.genecards.org/cgi-bin/carddisp.pl?gene=IDUA
KCNT1	Potassium Sodium-Activated Channel Subfamily T Member 1	Protein Coding	43	GC09P135702	0.455975234508514	https://www.genecards.org/cgi-bin/carddisp.pl?gene=KCNT1
M6PR	Mannose-6-Phosphate Receptor, Cation Dependent	Protein Coding	43	GC12M008976	0.455975234508514	https://www.genecards.org/cgi-bin/carddisp.pl?gene=M6PR
NDUFB8	NADH:Ubiquinone Oxidoreductase Subunit B8	Protein Coding	43	GC10M100523	0.455975234508514	https://www.genecards.org/cgi-bin/carddisp.pl?gene=NDUFB8
RARS2	Arginyl-TRNA Synthetase 2, Mitochondrial	Protein Coding	43	GC06M087514	0.455975234508514	https://www.genecards.org/cgi-bin/carddisp.pl?gene=RARS2
SAMHD1	SAM And HD Domain Containing Deoxynucleoside Triphosphate Triphosphohydrolase 1	Protein Coding	43	GC20M036890	0.455975234508514	https://www.genecards.org/cgi-bin/carddisp.pl?gene=SAMHD1
SURF1	SURF1 Cytochrome C Oxidase Assembly Factor	Protein Coding	43	GC09M133351	0.455975234508514	https://www.genecards.org/cgi-bin/carddisp.pl?gene=SURF1
TPP1	Tripeptidyl Peptidase 1	Protein Coding	43	GC11M006620	0.455975234508514	https://www.genecards.org/cgi-bin/carddisp.pl?gene=TPP1
RNASEH2A	Ribonuclease H2 Subunit A	Protein Coding	43	GC19P012972	0.455975234508514	https://www.genecards.org/cgi-bin/carddisp.pl?gene=RNASEH2A
SERPINA3	Serpin Family A Member 3	Protein Coding	43	GC14P094612	0.455975234508514	https://www.genecards.org/cgi-bin/carddisp.pl?gene=SERPINA3
RPS27A	Ribosomal Protein S27a	Protein Coding	43	GC02P055231	0.455975234508514	https://www.genecards.org/cgi-bin/carddisp.pl?gene=RPS27A
SLC25A24	Solute Carrier Family 25 Member 24	Protein Coding	43	GC01M108134	0.455975234508514	https://www.genecards.org/cgi-bin/carddisp.pl?gene=SLC25A24
CLCN3	Chloride Voltage-Gated Channel 3	Protein Coding	42	GC04P169612	0.455975234508514	https://www.genecards.org/cgi-bin/carddisp.pl?gene=CLCN3
DARS2	Aspartyl-TRNA Synthetase 2, Mitochondrial	Protein Coding	42	GC01P173824	0.455975234508514	https://www.genecards.org/cgi-bin/carddisp.pl?gene=DARS2
COX4I2	Cytochrome C Oxidase Subunit 4I2	Protein Coding	42	GC20P031637	0.455975234508514	https://www.genecards.org/cgi-bin/carddisp.pl?gene=COX4I2
IGBP1	Immunoglobulin Binding Protein 1	Protein Coding	42	GC0XP070133	0.455975234508514	https://www.genecards.org/cgi-bin/carddisp.pl?gene=IGBP1
KLHL3	Kelch Like Family Member 3	Protein Coding	42	GC05M137617	0.455975234508514	https://www.genecards.org/cgi-bin/carddisp.pl?gene=KLHL3
INPP5B	Inositol Polyphosphate-5-Phosphatase B	Protein Coding	42	GC01M037860	0.455975234508514	https://www.genecards.org/cgi-bin/carddisp.pl?gene=INPP5B
LAMP1	Lysosomal Associated Membrane Protein 1	Protein Coding	42	GC13P113297	0.455975234508514	https://www.genecards.org/cgi-bin/carddisp.pl?gene=LAMP1
JAG2	Jagged Canonical Notch Ligand 2	Protein Coding	42	GC14M105140	0.455975234508514	https://www.genecards.org/cgi-bin/carddisp.pl?gene=JAG2
NDUFB3	NADH:Ubiquinone Oxidoreductase Subunit B3	Protein Coding	42	GC02P201071	0.455975234508514	https://www.genecards.org/cgi-bin/carddisp.pl?gene=NDUFB3
MTO1	Mitochondrial TRNA Translation Optimization 1	Protein Coding	42	GC06P073461	0.455975234508514	https://www.genecards.org/cgi-bin/carddisp.pl?gene=MTO1
NAGS	N-Acetylglutamate Synthase	Protein Coding	42	GC17P044004	0.455975234508514	https://www.genecards.org/cgi-bin/carddisp.pl?gene=NAGS
SUMF1	Sulfatase Modifying Factor 1	Protein Coding	42	GC03M003700	0.455975234508514	https://www.genecards.org/cgi-bin/carddisp.pl?gene=SUMF1
TFEB	Transcription Factor EB	Protein Coding	42	GC06M049331	0.455975234508514	https://www.genecards.org/cgi-bin/carddisp.pl?gene=TFEB
TRIT1	TRNA Isopentenyltransferase 1	Protein Coding	42	GC01M039842	0.455975234508514	https://www.genecards.org/cgi-bin/carddisp.pl?gene=TRIT1
SMN1	Survival Of Motor Neuron 1, Telomeric	Protein Coding	42	GC05P070924	0.455975234508514	https://www.genecards.org/cgi-bin/carddisp.pl?gene=SMN1
SMN2	Survival Of Motor Neuron 2, Centromeric	Protein Coding	42	GC05P070049	0.455975234508514	https://www.genecards.org/cgi-bin/carddisp.pl?gene=SMN2
TFB1M	Transcription Factor B1, Mitochondrial	Protein Coding	42	GC06M155247	0.455975234508514	https://www.genecards.org/cgi-bin/carddisp.pl?gene=TFB1M
AFF2	AF4/FMR2 Family Member 2	Protein Coding	41	GC0XP148500	0.455975234508514	https://www.genecards.org/cgi-bin/carddisp.pl?gene=AFF2
DLL3	Delta Like Canonical Notch Ligand 3	Protein Coding	41	GC19P039498	0.455975234508514	https://www.genecards.org/cgi-bin/carddisp.pl?gene=DLL3
CLN5	CLN5 Intracellular Trafficking Protein	Protein Coding	41	GC13P076990	0.455975234508514	https://www.genecards.org/cgi-bin/carddisp.pl?gene=CLN5
COX5B	Cytochrome C Oxidase Subunit 5B	Protein Coding	41	GC02P097628	0.455975234508514	https://www.genecards.org/cgi-bin/carddisp.pl?gene=COX5B
IARS2	Isoleucyl-TRNA Synthetase 2, Mitochondrial	Protein Coding	41	GC01P220094	0.455975234508514	https://www.genecards.org/cgi-bin/carddisp.pl?gene=IARS2
INPP5E	Inositol Polyphosphate-5-Phosphatase E	Protein Coding	41	GC09M136428	0.455975234508514	https://www.genecards.org/cgi-bin/carddisp.pl?gene=INPP5E
G6PC3	Glucose-6-Phosphatase Catalytic Subunit 3	Protein Coding	41	GC17P044070	0.455975234508514	https://www.genecards.org/cgi-bin/carddisp.pl?gene=G6PC3
GCG	Glucagon	Protein Coding	41	GC02M162142	0.455975234508514	https://www.genecards.org/cgi-bin/carddisp.pl?gene=GCG
GM2A	GM2 Ganglioside Activator	Protein Coding	41	GC05P151229	0.455975234508514	https://www.genecards.org/cgi-bin/carddisp.pl?gene=GM2A
GSTZ1	Glutathione S-Transferase Zeta 1	Protein Coding	41	GC14P077320	0.455975234508514	https://www.genecards.org/cgi-bin/carddisp.pl?gene=GSTZ1
GDF15	Growth Differentiation Factor 15	Protein Coding	41	GC19P027797	0.455975234508514	https://www.genecards.org/cgi-bin/carddisp.pl?gene=GDF15
MRPS22	Mitochondrial Ribosomal Protein S22	Protein Coding	41	GC03P139005	0.455975234508514	https://www.genecards.org/cgi-bin/carddisp.pl?gene=MRPS22
NPC2	NPC Intracellular Cholesterol Transporter 2	Protein Coding	41	GC14M074476	0.455975234508514	https://www.genecards.org/cgi-bin/carddisp.pl?gene=NPC2
MGAM	Maltase-Glucoamylase	Protein Coding	41	GC07P146237	0.455975234508514	https://www.genecards.org/cgi-bin/carddisp.pl?gene=MGAM
MYT1L	Myelin Transcription Factor 1 Like	Protein Coding	41	GC02M001789	0.455975234508514	https://www.genecards.org/cgi-bin/carddisp.pl?gene=MYT1L
SLC22A11	Solute Carrier Family 22 Member 11	Protein Coding	41	GC11P064573	0.455975234508514	https://www.genecards.org/cgi-bin/carddisp.pl?gene=SLC22A11
SLC34A3	Solute Carrier Family 34 Member 3	Protein Coding	41	GC09P137230	0.455975234508514	https://www.genecards.org/cgi-bin/carddisp.pl?gene=SLC34A3
ONECUT1	One Cut Homeobox 1	Protein Coding	41	GC15M068733	0.455975234508514	https://www.genecards.org/cgi-bin/carddisp.pl?gene=ONECUT1
ADI1	Acireductone Dioxygenase 1	Protein Coding	40	GC02M003501	0.455975234508514	https://www.genecards.org/cgi-bin/carddisp.pl?gene=ADI1
ATP8B1	ATPase Phospholipid Transporting 8B1	Protein Coding	40	GC18M057646	0.455975234508514	https://www.genecards.org/cgi-bin/carddisp.pl?gene=ATP8B1
CFHR5	Complement Factor H Related 5	Protein Coding	40	GC01P196977	0.455975234508514	https://www.genecards.org/cgi-bin/carddisp.pl?gene=CFHR5
COX6C	Cytochrome C Oxidase Subunit 6C	Protein Coding	40	GC08M099899	0.455975234508514	https://www.genecards.org/cgi-bin/carddisp.pl?gene=COX6C
FUCA2	Alpha-L-Fucosidase 2	Protein Coding	40	GC06M143494	0.455975234508514	https://www.genecards.org/cgi-bin/carddisp.pl?gene=FUCA2
GTPBP3	GTP Binding Protein 3, Mitochondrial	Protein Coding	40	GC19P027773	0.455975234508514	https://www.genecards.org/cgi-bin/carddisp.pl?gene=GTPBP3
HEY2	Hes Related Family BHLH Transcription Factor With YRPW Motif 2	Protein Coding	40	GC06P125730	0.455975234508514	https://www.genecards.org/cgi-bin/carddisp.pl?gene=HEY2
NDUFB6	NADH:Ubiquinone Oxidoreductase Subunit B6	Protein Coding	40	GC09M032553	0.455975234508514	https://www.genecards.org/cgi-bin/carddisp.pl?gene=NDUFB6
MRPL44	Mitochondrial Ribosomal Protein L44	Protein Coding	40	GC02P223957	0.455975234508514	https://www.genecards.org/cgi-bin/carddisp.pl?gene=MRPL44
POGLUT1	Protein O-Glucosyltransferase 1	Protein Coding	40	GC03P119468	0.455975234508514	https://www.genecards.org/cgi-bin/carddisp.pl?gene=POGLUT1
NDUFAF2	NADH:Ubiquinone Oxidoreductase Complex Assembly Factor 2	Protein Coding	40	GC05P060945	0.455975234508514	https://www.genecards.org/cgi-bin/carddisp.pl?gene=NDUFAF2
MAVS	Mitochondrial Antiviral Signaling Protein	Protein Coding	40	GC20P003850	0.455975234508514	https://www.genecards.org/cgi-bin/carddisp.pl?gene=MAVS
MAML1	Mastermind Like Transcriptional Coactivator 1	Protein Coding	40	GC05P179732	0.455975234508514	https://www.genecards.org/cgi-bin/carddisp.pl?gene=MAML1
WNK3	WNK Lysine Deficient Protein Kinase 3	Protein Coding	40	GC0XM054207	0.455975234508514	https://www.genecards.org/cgi-bin/carddisp.pl?gene=WNK3
RNASEH2C	Ribonuclease H2 Subunit C	Protein Coding	40	GC11M065714	0.455975234508514	https://www.genecards.org/cgi-bin/carddisp.pl?gene=RNASEH2C
AMMECR1	AMMECR Nuclear Protein 1	Protein Coding	39	GC0XM110194	0.455975234508514	https://www.genecards.org/cgi-bin/carddisp.pl?gene=AMMECR1
EXTL2	Exostosin Like Glycosyltransferase 2	Protein Coding	39	GC01M100872	0.455975234508514	https://www.genecards.org/cgi-bin/carddisp.pl?gene=EXTL2
FASTKD2	FAST Kinase Domains 2	Protein Coding	39	GC02P206766	0.455975234508514	https://www.genecards.org/cgi-bin/carddisp.pl?gene=FASTKD2
ELP3	Elongator Acetyltransferase Complex Subunit 3	Protein Coding	39	GC08P028089	0.455975234508514	https://www.genecards.org/cgi-bin/carddisp.pl?gene=ELP3
ELP4	Elongator Acetyltransferase Complex Subunit 4	Protein Coding	39	GC11P031509	0.455975234508514	https://www.genecards.org/cgi-bin/carddisp.pl?gene=ELP4
GNPTG	N-Acetylglucosamine-1-Phosphate Transferase Subunit Gamma	Protein Coding	39	GC16P001351	0.455975234508514	https://www.genecards.org/cgi-bin/carddisp.pl?gene=GNPTG
HEYL	Hes Related Family BHLH Transcription Factor With YRPW Motif Like	Protein Coding	39	GC01M039623	0.455975234508514	https://www.genecards.org/cgi-bin/carddisp.pl?gene=HEYL
IFIT1	Interferon Induced Protein With Tetratricopeptide Repeats 1	Protein Coding	39	GC10P089396	0.455975234508514	https://www.genecards.org/cgi-bin/carddisp.pl?gene=IFIT1
FGF21	Fibroblast Growth Factor 21	Protein Coding	39	GC19P048784	0.455975234508514	https://www.genecards.org/cgi-bin/carddisp.pl?gene=FGF21
POU4F1	POU Class 4 Homeobox 1	Protein Coding	39	GC13M078598	0.455975234508514	https://www.genecards.org/cgi-bin/carddisp.pl?gene=POU4F1
KCNJ16	Potassium Inwardly Rectifying Channel Subfamily J Member 16	Protein Coding	39	GC17P070053	0.455975234508514	https://www.genecards.org/cgi-bin/carddisp.pl?gene=KCNJ16
SPAM1	Sperm Adhesion Molecule 1	Protein Coding	39	GC07P123925	0.455975234508514	https://www.genecards.org/cgi-bin/carddisp.pl?gene=SPAM1
TRMU	TRNA Mitochondrial 2-Thiouridylase	Protein Coding	39	GC22P046330	0.455975234508514	https://www.genecards.org/cgi-bin/carddisp.pl?gene=TRMU
DYM	Dymeclin	Protein Coding	38	GC18M049041	0.455975234508514	https://www.genecards.org/cgi-bin/carddisp.pl?gene=DYM
COX7C	Cytochrome C Oxidase Subunit 7C	Protein Coding	38	GC05P086617	0.455975234508514	https://www.genecards.org/cgi-bin/carddisp.pl?gene=COX7C
ARSF	Arylsulfatase F	Protein Coding	38	GC0XP003040	0.455975234508514	https://www.genecards.org/cgi-bin/carddisp.pl?gene=ARSF
FBXL4	F-Box And Leucine Rich Repeat Protein 4	Protein Coding	38	GC06M098868	0.455975234508514	https://www.genecards.org/cgi-bin/carddisp.pl?gene=FBXL4
GNLY	Granulysin	Protein Coding	38	GC02P085685	0.455975234508514	https://www.genecards.org/cgi-bin/carddisp.pl?gene=GNLY
HOGA1	4-Hydroxy-2-Oxoglutarate Aldolase 1	Protein Coding	38	GC10P097585	0.455975234508514	https://www.genecards.org/cgi-bin/carddisp.pl?gene=HOGA1
MRRF	Mitochondrial Ribosome Recycling Factor	Protein Coding	38	GC09P122264	0.455975234508514	https://www.genecards.org/cgi-bin/carddisp.pl?gene=MRRF
OSTM1	Osteoclastogenesis Associated Transmembrane Protein 1	Protein Coding	38	GC06M108041	0.455975234508514	https://www.genecards.org/cgi-bin/carddisp.pl?gene=OSTM1
SRRT	Serrate, RNA Effector Molecule	Protein Coding	38	GC07P100875	0.455975234508514	https://www.genecards.org/cgi-bin/carddisp.pl?gene=SRRT
TMEM70	Transmembrane Protein 70	Protein Coding	38	GC08P073972	0.455975234508514	https://www.genecards.org/cgi-bin/carddisp.pl?gene=TMEM70
SCARF1	Scavenger Receptor Class F Member 1	Protein Coding	38	GC17M001770	0.455975234508514	https://www.genecards.org/cgi-bin/carddisp.pl?gene=SCARF1
TMEM126B	Transmembrane Protein 126B	Protein Coding	38	GC11P085628	0.455975234508514	https://www.genecards.org/cgi-bin/carddisp.pl?gene=TMEM126B
ARSK	Arylsulfatase Family Member K	Protein Coding	37	GC05P095555	0.455975234508514	https://www.genecards.org/cgi-bin/carddisp.pl?gene=ARSK
CDK5RAP1	CDK5 Regulatory Subunit Associated Protein 1	Protein Coding	37	GC20M033358	0.455975234508514	https://www.genecards.org/cgi-bin/carddisp.pl?gene=CDK5RAP1
CLN6	CLN6 Transmembrane ER Protein	Protein Coding	37	GC15M068206	0.455975234508514	https://www.genecards.org/cgi-bin/carddisp.pl?gene=CLN6
ELP2	Elongator Acetyltransferase Complex Subunit 2	Protein Coding	37	GC18P036129	0.455975234508514	https://www.genecards.org/cgi-bin/carddisp.pl?gene=ELP2
HYDIN	HYDIN Axonemal Central Pair Apparatus Protein	Protein Coding	37	GC16M070859	0.455975234508514	https://www.genecards.org/cgi-bin/carddisp.pl?gene=HYDIN
GUCY1A1	Guanylate Cyclase 1 Soluble Subunit Alpha 1	Protein Coding	37	GC04P155667	0.455975234508514	https://www.genecards.org/cgi-bin/carddisp.pl?gene=GUCY1A1
CFC1	Cripto, FRL-1, Cryptic Family 1	Protein Coding	37	GC02M130592	0.455975234508514	https://www.genecards.org/cgi-bin/carddisp.pl?gene=CFC1
MRPL18	Mitochondrial Ribosomal Protein L18	Protein Coding	37	GC06P159789	0.455975234508514	https://www.genecards.org/cgi-bin/carddisp.pl?gene=MRPL18
SLC37A1	Solute Carrier Family 37 Member 1	Protein Coding	37	GC21P042536	0.455975234508514	https://www.genecards.org/cgi-bin/carddisp.pl?gene=SLC37A1
SLC37A3	Solute Carrier Family 37 Member 3	Protein Coding	37	GC07M140293	0.455975234508514	https://www.genecards.org/cgi-bin/carddisp.pl?gene=SLC37A3
TSPAN2	Tetraspanin 2	Protein Coding	37	GC01M115050	0.455975234508514	https://www.genecards.org/cgi-bin/carddisp.pl?gene=TSPAN2
RNASEH2B	Ribonuclease H2 Subunit B	Protein Coding	37	GC13P050909	0.455975234508514	https://www.genecards.org/cgi-bin/carddisp.pl?gene=RNASEH2B
BLOC1S1	Biogenesis Of Lysosomal Organelles Complex 1 Subunit 1	Protein Coding	36	GC12P055775	0.455975234508514	https://www.genecards.org/cgi-bin/carddisp.pl?gene=BLOC1S1
EPRS1	Glutamyl-Prolyl-TRNA Synthetase 1	Protein Coding	36	GC01M219969	0.455975234508514	https://www.genecards.org/cgi-bin/carddisp.pl?gene=EPRS1
GARS1	Glycyl-TRNA Synthetase 1	Protein Coding	36	GC07P030580	0.455975234508514	https://www.genecards.org/cgi-bin/carddisp.pl?gene=GARS1
HES7	Hes Family BHLH Transcription Factor 7	Protein Coding	36	GC17M008120	0.455975234508514	https://www.genecards.org/cgi-bin/carddisp.pl?gene=HES7
NAGPA	N-Acetylglucosamine-1-Phosphodiester Alpha-N-Acetylglucosaminidase	Protein Coding	36	GC16M005014	0.455975234508514	https://www.genecards.org/cgi-bin/carddisp.pl?gene=NAGPA
OSGEPL1	O-Sialoglycoprotein Endopeptidase Like 1	Protein Coding	36	GC02M189746	0.455975234508514	https://www.genecards.org/cgi-bin/carddisp.pl?gene=OSGEPL1
SHROOM3	Shroom Family Member 3	Protein Coding	36	GC04P076435	0.455975234508514	https://www.genecards.org/cgi-bin/carddisp.pl?gene=SHROOM3
SUGCT	Succinyl-CoA:Glutarate-CoA Transferase	Protein Coding	36	GC07P040134	0.455975234508514	https://www.genecards.org/cgi-bin/carddisp.pl?gene=SUGCT
PRICKLE4	Prickle Planar Cell Polarity Protein 4	Protein Coding	36	GC06P041780	0.455975234508514	https://www.genecards.org/cgi-bin/carddisp.pl?gene=PRICKLE4
RNF152	Ring Finger Protein 152	Protein Coding	36	GC18M061808	0.455975234508514	https://www.genecards.org/cgi-bin/carddisp.pl?gene=RNF152
COA3	Cytochrome C Oxidase Assembly Factor 3	Protein Coding	35	GC17M042795	0.455975234508514	https://www.genecards.org/cgi-bin/carddisp.pl?gene=COA3
HES5	Hes Family BHLH Transcription Factor 5	Protein Coding	35	GC01M002528	0.455975234508514	https://www.genecards.org/cgi-bin/carddisp.pl?gene=HES5
GPR22	G Protein-Coupled Receptor 22	Protein Coding	35	GC07P107470	0.455975234508514	https://www.genecards.org/cgi-bin/carddisp.pl?gene=GPR22
MYO15A	Myosin XVA	Protein Coding	35	GC17P018108	0.455975234508514	https://www.genecards.org/cgi-bin/carddisp.pl?gene=MYO15A
MESP2	Mesoderm Posterior BHLH Transcription Factor 2	Protein Coding	35	GC15P089770	0.455975234508514	https://www.genecards.org/cgi-bin/carddisp.pl?gene=MESP2
RBM24	RNA Binding Motif Protein 24	Protein Coding	35	GC06P017281	0.455975234508514	https://www.genecards.org/cgi-bin/carddisp.pl?gene=RBM24
ZNF165	Zinc Finger Protein 165	Protein Coding	35	GC06P028080	0.455975234508514	https://www.genecards.org/cgi-bin/carddisp.pl?gene=ZNF165
CTU1	Cytosolic Thiouridylase Subunit 1	Protein Coding	34	GC19M051097	0.455975234508514	https://www.genecards.org/cgi-bin/carddisp.pl?gene=CTU1
ARSH	Arylsulfatase Family Member H	Protein Coding	34	GC0XP003006	0.455975234508514	https://www.genecards.org/cgi-bin/carddisp.pl?gene=ARSH
ADAT3	Adenosine Deaminase TRNA Specific 3	Protein Coding	34	GC19P001906	0.455975234508514	https://www.genecards.org/cgi-bin/carddisp.pl?gene=ADAT3
ARRDC4	Arrestin Domain Containing 4	Protein Coding	34	GC15P097960	0.455975234508514	https://www.genecards.org/cgi-bin/carddisp.pl?gene=ARRDC4
MTERF1	Mitochondrial Transcription Termination Factor 1	Protein Coding	34	GC07M091692	0.455975234508514	https://www.genecards.org/cgi-bin/carddisp.pl?gene=MTERF1
MT-ND2	Mitochondrially Encoded NADH:Ubiquinone Oxidoreductase Core Subunit 2	Protein Coding	34	GCMTP004472	0.455975234508514	https://www.genecards.org/cgi-bin/carddisp.pl?gene=MT-ND2
TRMT61B	TRNA Methyltransferase 61B	Protein Coding	34	GC02M028849	0.455975234508514	https://www.genecards.org/cgi-bin/carddisp.pl?gene=TRMT61B
STING1	Stimulator Of Interferon Response CGAMP Interactor 1	Protein Coding	34	GC05M139476	0.455975234508514	https://www.genecards.org/cgi-bin/carddisp.pl?gene=STING1
CERT1	Ceramide Transporter 1	Protein Coding	33	GC05M075356	0.455975234508514	https://www.genecards.org/cgi-bin/carddisp.pl?gene=CERT1
ARMC8	Armadillo Repeat Containing 8	Protein Coding	33	GC03P138187	0.455975234508514	https://www.genecards.org/cgi-bin/carddisp.pl?gene=ARMC8
ELP5	Elongator Acetyltransferase Complex Subunit 5	Protein Coding	33	GC17P007251	0.455975234508514	https://www.genecards.org/cgi-bin/carddisp.pl?gene=ELP5
ELP6	Elongator Acetyltransferase Complex Subunit 6	Protein Coding	33	GC03M047495	0.455975234508514	https://www.genecards.org/cgi-bin/carddisp.pl?gene=ELP6
KCNE5	Potassium Voltage-Gated Channel Subfamily E Regulatory Subunit 5	Protein Coding	33	GC0XM109623	0.455975234508514	https://www.genecards.org/cgi-bin/carddisp.pl?gene=KCNE5
LIME1	Lck Interacting Transmembrane Adaptor 1	Protein Coding	33	GC20P063736	0.455975234508514	https://www.genecards.org/cgi-bin/carddisp.pl?gene=LIME1
MT-ND3	Mitochondrially Encoded NADH:Ubiquinone Oxidoreductase Core Subunit 3	Protein Coding	33	GCMTP010061	0.455975234508514	https://www.genecards.org/cgi-bin/carddisp.pl?gene=MT-ND3
OR4L1	Olfactory Receptor Family 4 Subfamily L Member 1	Protein Coding	33	GC14P020060	0.455975234508514	https://www.genecards.org/cgi-bin/carddisp.pl?gene=OR4L1
PAGR1	PAXIP1 Associated Glutamate Rich Protein 1	Protein Coding	33	GC16P033389	0.455975234508514	https://www.genecards.org/cgi-bin/carddisp.pl?gene=PAGR1
TWNK	Twinkle MtDNA Helicase	Protein Coding	33	GC10P100993	0.455975234508514	https://www.genecards.org/cgi-bin/carddisp.pl?gene=TWNK
ZNF621	Zinc Finger Protein 621	Protein Coding	33	GC03P040524	0.455975234508514	https://www.genecards.org/cgi-bin/carddisp.pl?gene=ZNF621
CST9	Cystatin 9	Protein Coding	32	GC20M023606	0.455975234508514	https://www.genecards.org/cgi-bin/carddisp.pl?gene=CST9
MT-CYB	Mitochondrially Encoded Cytochrome B	Protein Coding	32	GCMTP014749	0.455975234508514	https://www.genecards.org/cgi-bin/carddisp.pl?gene=MT-CYB
OGA	O-GlcNAcase	Protein Coding	32	GC10M101785	0.455975234508514	https://www.genecards.org/cgi-bin/carddisp.pl?gene=OGA
MT-ATP8	Mitochondrially Encoded ATP Synthase Membrane Subunit 8	Protein Coding	31	GCMTP008368	0.455975234508514	https://www.genecards.org/cgi-bin/carddisp.pl?gene=MT-ATP8
TTC36	Tetratricopeptide Repeat Domain 36	Protein Coding	31	GC11P118527	0.455975234508514	https://www.genecards.org/cgi-bin/carddisp.pl?gene=TTC36
RETREG1	Reticulophagy Regulator 1	Protein Coding	31	GC05M016472	0.455975234508514	https://www.genecards.org/cgi-bin/carddisp.pl?gene=RETREG1
TMEM245	Transmembrane Protein 245	Protein Coding	31	GC09M109017	0.455975234508514	https://www.genecards.org/cgi-bin/carddisp.pl?gene=TMEM245
YRDC	YrdC N6-Threonylcarbamoyltransferase Domain Containing	Protein Coding	31	GC01M037802	0.455975234508514	https://www.genecards.org/cgi-bin/carddisp.pl?gene=YRDC
CGAS	Cyclic GMP-AMP Synthase	Protein Coding	30	GC06M073414	0.455975234508514	https://www.genecards.org/cgi-bin/carddisp.pl?gene=CGAS
MRM2	Mitochondrial RRNA Methyltransferase 2	Protein Coding	30	GC07M002234	0.455975234508514	https://www.genecards.org/cgi-bin/carddisp.pl?gene=MRM2
MT-ND4L	Mitochondrially Encoded NADH:Ubiquinone Oxidoreductase Core Subunit 4L	Protein Coding	29	GCMTP010472	0.455975234508514	https://www.genecards.org/cgi-bin/carddisp.pl?gene=MT-ND4L
TMEM164	Transmembrane Protein 164	Protein Coding	29	GC0XP110002	0.455975234508514	https://www.genecards.org/cgi-bin/carddisp.pl?gene=TMEM164
PHETA1	PH Domain Containing Endocytic Trafficking Adaptor 1	Protein Coding	27	GC12M111361	0.455975234508514	https://www.genecards.org/cgi-bin/carddisp.pl?gene=PHETA1
KCNJ18	Potassium Inwardly Rectifying Channel Subfamily J Member 18	Protein Coding	27	GC17P030734	0.455975234508514	https://www.genecards.org/cgi-bin/carddisp.pl?gene=KCNJ18
CCDC160	Coiled-Coil Domain Containing 160	Protein Coding	23	GC0XP134237	0.455975234508514	https://www.genecards.org/cgi-bin/carddisp.pl?gene=CCDC160
TERB2	Telomere Repeat Binding Bouquet Formation Protein 2	Protein Coding	23	GC15P044957	0.455975234508514	https://www.genecards.org/cgi-bin/carddisp.pl?gene=TERB2
MIR9-1	MicroRNA 9-1	RNA Gene	21	GC01M156420	0.455975234508514	https://www.genecards.org/cgi-bin/carddisp.pl?gene=MIR9-1
MIR142	MicroRNA 142	RNA Gene	20	GC17M058331	0.455975234508514	https://www.genecards.org/cgi-bin/carddisp.pl?gene=MIR142
MT-RNR2	Mitochondrially Encoded 16S RRNA	RNA Gene	19	GCMTP001674	0.455975234508514	https://www.genecards.org/cgi-bin/carddisp.pl?gene=MT-RNR2
MT-RNR1	Mitochondrially Encoded 12S RRNA	RNA Gene	16	GCMTP000642	0.455975234508514	https://www.genecards.org/cgi-bin/carddisp.pl?gene=MT-RNR1
MIR1538	MicroRNA 1538	RNA Gene	13	GC16M069702	0.455975234508514	https://www.genecards.org/cgi-bin/carddisp.pl?gene=MIR1538
MT-TG	Mitochondrially Encoded TRNA-Gly (GGN)	RNA Gene	13	GCMTP009993	0.455975234508514	https://www.genecards.org/cgi-bin/carddisp.pl?gene=MT-TG
SNORD96B	Small Nucleolar RNA, C/D Box 96B	RNA Gene	13	GC0XM110224	0.455975234508514	https://www.genecards.org/cgi-bin/carddisp.pl?gene=SNORD96B
MT-TM	Mitochondrially Encoded TRNA-Met (AUA/G)	RNA Gene	12	GCMTP004404	0.455975234508514	https://www.genecards.org/cgi-bin/carddisp.pl?gene=MT-TM
MT-TR	Mitochondrially Encoded TRNA-Arg (CGN)	RNA Gene	12	GCMTP010407	0.455975234508514	https://www.genecards.org/cgi-bin/carddisp.pl?gene=MT-TR
MT-TD	Mitochondrially Encoded TRNA-Asp (GAU/C)	RNA Gene	12	GCMTP007520	0.455975234508514	https://www.genecards.org/cgi-bin/carddisp.pl?gene=MT-TD
MMP2-AS1	MMP2 Antisense RNA 1	RNA Gene	11	GC16M055426	0.455975234508514	https://www.genecards.org/cgi-bin/carddisp.pl?gene=MMP2-AS1
TRL-AAG2-3	TRNA-Leu (Anticodon AAG) 2-3	RNA Gene	10	GC14P022284	0.455975234508514	https://www.genecards.org/cgi-bin/carddisp.pl?gene=TRL-AAG2-3
AMMEC	Alport Syndrome, Mental Retardation, Midface Hypoplasia, And Elliptocytosis	Genetic Locus	1	GC0XU901635	0.455975234508514	https://www.genecards.org/cgi-bin/carddisp.pl?gene=AMMEC
LOC112997540	Sharpr-MPRA Regulatory Region 13773	Biological Region	1	GC04P083284	0.455975234508514	https://www.genecards.org/cgi-bin/carddisp.pl?gene=LOC112997540
PRKCD	Protein Kinase C Delta	Protein Coding	54	GC03P053156	0.417779833078384	https://www.genecards.org/cgi-bin/carddisp.pl?gene=PRKCD
MET	MET Proto-Oncogene, Receptor Tyrosine Kinase	Protein Coding	53	GC07P116672	0.417779833078384	https://www.genecards.org/cgi-bin/carddisp.pl?gene=MET
CASP8	Caspase 8	Protein Coding	52	GC02P201233	0.417779833078384	https://www.genecards.org/cgi-bin/carddisp.pl?gene=CASP8
KIT	KIT Proto-Oncogene, Receptor Tyrosine Kinase	Protein Coding	52	GC04P054657	0.417779833078384	https://www.genecards.org/cgi-bin/carddisp.pl?gene=KIT
RELA	RELA Proto-Oncogene, NF-KB Subunit	Protein Coding	51	GC11M065653	0.417779833078384	https://www.genecards.org/cgi-bin/carddisp.pl?gene=RELA
FAS	Fas Cell Surface Death Receptor	Protein Coding	50	GC10P088969	0.417779833078384	https://www.genecards.org/cgi-bin/carddisp.pl?gene=FAS
ALOX5	Arachidonate 5-Lipoxygenase	Protein Coding	49	GC10P045374	0.417779833078384	https://www.genecards.org/cgi-bin/carddisp.pl?gene=ALOX5
KRT18	Keratin 18	Protein Coding	48	GC12P052948	0.417779833078384	https://www.genecards.org/cgi-bin/carddisp.pl?gene=KRT18
NLRP3	NLR Family Pyrin Domain Containing 3	Protein Coding	47	GC01P247415	0.417779833078384	https://www.genecards.org/cgi-bin/carddisp.pl?gene=NLRP3
CRKL	CRK Like Proto-Oncogene, Adaptor Protein	Protein Coding	46	GC22P020917	0.417779833078384	https://www.genecards.org/cgi-bin/carddisp.pl?gene=CRKL
CXCL12	C-X-C Motif Chemokine Ligand 12	Protein Coding	45	GC10M044294	0.417779833078384	https://www.genecards.org/cgi-bin/carddisp.pl?gene=CXCL12
CTLA4	Cytotoxic T-Lymphocyte Associated Protein 4	Protein Coding	45	GC02P203867	0.417779833078384	https://www.genecards.org/cgi-bin/carddisp.pl?gene=CTLA4
LTA4H	Leukotriene A4 Hydrolase	Protein Coding	45	GC12M096000	0.417779833078384	https://www.genecards.org/cgi-bin/carddisp.pl?gene=LTA4H
TRPV5	Transient Receptor Potential Cation Channel Subfamily V Member 5	Protein Coding	45	GC07M142908	0.417779833078384	https://www.genecards.org/cgi-bin/carddisp.pl?gene=TRPV5
SPP1	Secreted Phosphoprotein 1	Protein Coding	45	GC04P087975	0.417779833078384	https://www.genecards.org/cgi-bin/carddisp.pl?gene=SPP1
PDGFD	Platelet Derived Growth Factor D	Protein Coding	44	GC11M103907	0.417779833078384	https://www.genecards.org/cgi-bin/carddisp.pl?gene=PDGFD
BSG	Basigin (Ok Blood Group)	Protein Coding	43	GC19P000571	0.417779833078384	https://www.genecards.org/cgi-bin/carddisp.pl?gene=BSG
C6	Complement C6	Protein Coding	43	GC05M041142	0.417779833078384	https://www.genecards.org/cgi-bin/carddisp.pl?gene=C6
ARHGEF7	Rho Guanine Nucleotide Exchange Factor 7	Protein Coding	43	GC13P111114	0.417779833078384	https://www.genecards.org/cgi-bin/carddisp.pl?gene=ARHGEF7
IL9	Interleukin 9	Protein Coding	43	GC05M135891	0.417779833078384	https://www.genecards.org/cgi-bin/carddisp.pl?gene=IL9
HBEGF	Heparin Binding EGF Like Growth Factor	Protein Coding	43	GC05M140332	0.417779833078384	https://www.genecards.org/cgi-bin/carddisp.pl?gene=HBEGF
OLR1	Oxidized Low Density Lipoprotein Receptor 1	Protein Coding	43	GC12M016311	0.417779833078384	https://www.genecards.org/cgi-bin/carddisp.pl?gene=OLR1
TRAF1	TNF Receptor Associated Factor 1	Protein Coding	43	GC09M120902	0.417779833078384	https://www.genecards.org/cgi-bin/carddisp.pl?gene=TRAF1
TRPC1	Transient Receptor Potential Cation Channel Subfamily C Member 1	Protein Coding	43	GC03P142724	0.417779833078384	https://www.genecards.org/cgi-bin/carddisp.pl?gene=TRPC1
SIRPA	Signal Regulatory Protein Alpha	Protein Coding	43	GC20P001894	0.417779833078384	https://www.genecards.org/cgi-bin/carddisp.pl?gene=SIRPA
VANGL2	VANGL Planar Cell Polarity Protein 2	Protein Coding	43	GC01P160400	0.417779833078384	https://www.genecards.org/cgi-bin/carddisp.pl?gene=VANGL2
VASP	Vasodilator Stimulated Phosphoprotein	Protein Coding	43	GC19P045507	0.417779833078384	https://www.genecards.org/cgi-bin/carddisp.pl?gene=VASP
ADAM19	ADAM Metallopeptidase Domain 19	Protein Coding	42	GC05M157395	0.417779833078384	https://www.genecards.org/cgi-bin/carddisp.pl?gene=ADAM19
LTC4S	Leukotriene C4 Synthase	Protein Coding	42	GC05P179793	0.417779833078384	https://www.genecards.org/cgi-bin/carddisp.pl?gene=LTC4S
ATL1	Atlastin GTPase 1	Protein Coding	41	GC14P050532	0.417779833078384	https://www.genecards.org/cgi-bin/carddisp.pl?gene=ATL1
CAPZA1	Capping Actin Protein Of Muscle Z-Line Subunit Alpha 1	Protein Coding	41	GC01P112619	0.417779833078384	https://www.genecards.org/cgi-bin/carddisp.pl?gene=CAPZA1
HHIP	Hedgehog Interacting Protein	Protein Coding	41	GC04P144645	0.417779833078384	https://www.genecards.org/cgi-bin/carddisp.pl?gene=HHIP
IL7	Interleukin 7	Protein Coding	41	GC08M078689	0.417779833078384	https://www.genecards.org/cgi-bin/carddisp.pl?gene=IL7
PFN2	Profilin 2	Protein Coding	41	GC03M149964	0.417779833078384	https://www.genecards.org/cgi-bin/carddisp.pl?gene=PFN2
SNX9	Sorting Nexin 9	Protein Coding	41	GC06P157685	0.417779833078384	https://www.genecards.org/cgi-bin/carddisp.pl?gene=SNX9
WWC1	WW And C2 Domain Containing 1	Protein Coding	41	GC05P168291	0.417779833078384	https://www.genecards.org/cgi-bin/carddisp.pl?gene=WWC1
PDLIM1	PDZ And LIM Domain 1	Protein Coding	40	GC10M095237	0.417779833078384	https://www.genecards.org/cgi-bin/carddisp.pl?gene=PDLIM1
RARRES1	Retinoic Acid Receptor Responder 1	Protein Coding	40	GC03M158696	0.417779833078384	https://www.genecards.org/cgi-bin/carddisp.pl?gene=RARRES1
STK16	Serine/Threonine Kinase 16	Protein Coding	40	GC02P219248	0.417779833078384	https://www.genecards.org/cgi-bin/carddisp.pl?gene=STK16
DERL2	Derlin 2	Protein Coding	38	GC17M005471	0.417779833078384	https://www.genecards.org/cgi-bin/carddisp.pl?gene=DERL2
PDLIM2	PDZ And LIM Domain 2	Protein Coding	38	GC08P022578	0.417779833078384	https://www.genecards.org/cgi-bin/carddisp.pl?gene=PDLIM2
UBD	Ubiquitin D	Protein Coding	38	GC06M048986	0.417779833078384	https://www.genecards.org/cgi-bin/carddisp.pl?gene=UBD
EPB41L5	Erythrocyte Membrane Protein Band 4.1 Like 5	Protein Coding	37	GC02P120013	0.417779833078384	https://www.genecards.org/cgi-bin/carddisp.pl?gene=EPB41L5
ETV7	ETS Variant Transcription Factor 7	Protein Coding	36	GC06M049265	0.417779833078384	https://www.genecards.org/cgi-bin/carddisp.pl?gene=ETV7
ACTL7A	Actin Like 7A	Protein Coding	35	GC09P108862	0.417779833078384	https://www.genecards.org/cgi-bin/carddisp.pl?gene=ACTL7A
ACTL7B	Actin Like 7B	Protein Coding	34	GC09M108854	0.417779833078384	https://www.genecards.org/cgi-bin/carddisp.pl?gene=ACTL7B
MIR10A	MicroRNA 10a	RNA Gene	22	GC17M048579	0.417779833078384	https://www.genecards.org/cgi-bin/carddisp.pl?gene=MIR10A
MIR135A1	MicroRNA 135a-1	RNA Gene	20	GC03M052296	0.417779833078384	https://www.genecards.org/cgi-bin/carddisp.pl?gene=MIR135A1
MIR196A1	MicroRNA 196a-1	RNA Gene	20	GC17M048632	0.417779833078384	https://www.genecards.org/cgi-bin/carddisp.pl?gene=MIR196A1
MIR217	MicroRNA 217	RNA Gene	19	GC02M055982	0.417779833078384	https://www.genecards.org/cgi-bin/carddisp.pl?gene=MIR217
MIR378A	MicroRNA 378a	RNA Gene	19	GC05P149732	0.417779833078384	https://www.genecards.org/cgi-bin/carddisp.pl?gene=MIR378A
MIR135B	MicroRNA 135b	RNA Gene	19	GC01M205448	0.417779833078384	https://www.genecards.org/cgi-bin/carddisp.pl?gene=MIR135B
MIR135A2	MicroRNA 135a-2	RNA Gene	18	GC12P097563	0.417779833078384	https://www.genecards.org/cgi-bin/carddisp.pl?gene=MIR135A2
HNP1	Hypertensive Nephropathy	Genetic Locus	1	GC09U900671	0.417779833078384	https://www.genecards.org/cgi-bin/carddisp.pl?gene=HNP1
TLE4	TLE Family Member 4, Transcriptional Corepressor	Protein Coding	44	GC09P079571	0.409624606370926	https://www.genecards.org/cgi-bin/carddisp.pl?gene=TLE4
CXCL8	C-X-C Motif Chemokine Ligand 8	Protein Coding	40	GC04P073740	0.409624606370926	https://www.genecards.org/cgi-bin/carddisp.pl?gene=CXCL8
SCGB1A1	Secretoglobin Family 1A Member 1	Protein Coding	40	GC11P062405	0.409624606370926	https://www.genecards.org/cgi-bin/carddisp.pl?gene=SCGB1A1
AGER	Advanced Glycosylation End-Product Specific Receptor	Protein Coding	44	GC06M032180	0.405187338590622	https://www.genecards.org/cgi-bin/carddisp.pl?gene=AGER
AKR1B1	Aldo-Keto Reductase Family 1 Member B	Protein Coding	47	GC07M134442	0.362410575151443	https://www.genecards.org/cgi-bin/carddisp.pl?gene=AKR1B1
JUN	Jun Proto-Oncogene, AP-1 Transcription Factor Subunit	Protein Coding	48	GC01M058780	0.339004039764404	https://www.genecards.org/cgi-bin/carddisp.pl?gene=JUN
KNG1	Kininogen 1	Protein Coding	45	GC03P186717	0.339004039764404	https://www.genecards.org/cgi-bin/carddisp.pl?gene=KNG1
NOS3	Nitric Oxide Synthase 3	Protein Coding	51	GC07P150990	0.3138567507267	https://www.genecards.org/cgi-bin/carddisp.pl?gene=NOS3
VCAM1	Vascular Cell Adhesion Molecule 1	Protein Coding	45	GC01P100719	0.3138567507267	https://www.genecards.org/cgi-bin/carddisp.pl?gene=VCAM1
HRAS	HRas Proto-Oncogene, GTPase	Protein Coding	51	GC11M001303	0.289648354053497	https://www.genecards.org/cgi-bin/carddisp.pl?gene=HRAS
CASP1	Caspase 1	Protein Coding	50	GC11M105025	0.289648354053497	https://www.genecards.org/cgi-bin/carddisp.pl?gene=CASP1
IFNGR1	Interferon Gamma Receptor 1	Protein Coding	49	GC06M137197	0.289648354053497	https://www.genecards.org/cgi-bin/carddisp.pl?gene=IFNGR1
NR1H2	Nuclear Receptor Subfamily 1 Group H Member 2	Protein Coding	48	GC19P050329	0.289648354053497	https://www.genecards.org/cgi-bin/carddisp.pl?gene=NR1H2
KAT5	Lysine Acetyltransferase 5	Protein Coding	47	GC11P065711	0.289648354053497	https://www.genecards.org/cgi-bin/carddisp.pl?gene=KAT5
CASP4	Caspase 4	Protein Coding	46	GC11M104942	0.289648354053497	https://www.genecards.org/cgi-bin/carddisp.pl?gene=CASP4
CFB	Complement Factor B	Protein Coding	45	GC06P031945	0.289648354053497	https://www.genecards.org/cgi-bin/carddisp.pl?gene=CFB
COX5A	Cytochrome C Oxidase Subunit 5A	Protein Coding	44	GC15M074919	0.289648354053497	https://www.genecards.org/cgi-bin/carddisp.pl?gene=COX5A
PRTN3	Proteinase 3	Protein Coding	44	GC19P000840	0.289648354053497	https://www.genecards.org/cgi-bin/carddisp.pl?gene=PRTN3
AZGP1	Alpha-2-Glycoprotein 1, Zinc-Binding	Protein Coding	43	GC07M099967	0.289648354053497	https://www.genecards.org/cgi-bin/carddisp.pl?gene=AZGP1
DIAPH2	Diaphanous Related Formin 2	Protein Coding	43	GC0XP096684	0.289648354053497	https://www.genecards.org/cgi-bin/carddisp.pl?gene=DIAPH2
HLA-DQB1	Major Histocompatibility Complex, Class II, DQ Beta 1	Protein Coding	43	GC06M049175	0.289648354053497	https://www.genecards.org/cgi-bin/carddisp.pl?gene=HLA-DQB1
IL12B	Interleukin 12B	Protein Coding	43	GC05M159314	0.289648354053497	https://www.genecards.org/cgi-bin/carddisp.pl?gene=IL12B
PTAFR	Platelet Activating Factor Receptor	Protein Coding	43	GC01M028147	0.289648354053497	https://www.genecards.org/cgi-bin/carddisp.pl?gene=PTAFR
IL12A	Interleukin 12A	Protein Coding	43	GC03P159988	0.289648354053497	https://www.genecards.org/cgi-bin/carddisp.pl?gene=IL12A
AREG	Amphiregulin	Protein Coding	42	GC04P074445	0.289648354053497	https://www.genecards.org/cgi-bin/carddisp.pl?gene=AREG
CLDN2	Claudin 2	Protein Coding	42	GC0XP106900	0.289648354053497	https://www.genecards.org/cgi-bin/carddisp.pl?gene=CLDN2
BPI	Bactericidal Permeability Increasing Protein	Protein Coding	41	GC20P038304	0.289648354053497	https://www.genecards.org/cgi-bin/carddisp.pl?gene=BPI
EREG	Epiregulin	Protein Coding	41	GC04P074366	0.289648354053497	https://www.genecards.org/cgi-bin/carddisp.pl?gene=EREG
FOSL2	FOS Like 2, AP-1 Transcription Factor Subunit	Protein Coding	41	GC02P028392	0.289648354053497	https://www.genecards.org/cgi-bin/carddisp.pl?gene=FOSL2
IFNA1	Interferon Alpha 1	Protein Coding	39	GC09P021532	0.289648354053497	https://www.genecards.org/cgi-bin/carddisp.pl?gene=IFNA1
SEMA4C	Semaphorin 4C	Protein Coding	38	GC02M096859	0.289648354053497	https://www.genecards.org/cgi-bin/carddisp.pl?gene=SEMA4C
APOL3	Apolipoprotein L3	Protein Coding	37	GC22M036140	0.289648354053497	https://www.genecards.org/cgi-bin/carddisp.pl?gene=APOL3
ADCK2	AarF Domain Containing Kinase 2	Protein Coding	36	GC07P140672	0.289648354053497	https://www.genecards.org/cgi-bin/carddisp.pl?gene=ADCK2
MIR196A2	MicroRNA 196a-2	RNA Gene	22	GC12P054542	0.289648354053497	https://www.genecards.org/cgi-bin/carddisp.pl?gene=MIR196A2
MIR490	MicroRNA 490	RNA Gene	17	GC07P136903	0.289648354053497	https://www.genecards.org/cgi-bin/carddisp.pl?gene=MIR490
MMP9	Matrix Metallopeptidase 9	Protein Coding	53	GC20P046008	0.286510705947876	https://www.genecards.org/cgi-bin/carddisp.pl?gene=MMP9
ICAM1	Intercellular Adhesion Molecule 1	Protein Coding	50	GC19P010270	0.286510705947876	https://www.genecards.org/cgi-bin/carddisp.pl?gene=ICAM1
TGFBR2	Transforming Growth Factor Beta Receptor 2	Protein Coding	50	GC03P030623	0.286510705947876	https://www.genecards.org/cgi-bin/carddisp.pl?gene=TGFBR2
SMAD4	SMAD Family Member 4	Protein Coding	50	GC18P051028	0.286510705947876	https://www.genecards.org/cgi-bin/carddisp.pl?gene=SMAD4
PLAT	Plasminogen Activator, Tissue Type	Protein Coding	48	GC08M042174	0.286510705947876	https://www.genecards.org/cgi-bin/carddisp.pl?gene=PLAT
PRKCB	Protein Kinase C Beta	Protein Coding	48	GC16P023993	0.286510705947876	https://www.genecards.org/cgi-bin/carddisp.pl?gene=PRKCB
DES	Desmin	Protein Coding	47	GC02P219418	0.286510705947876	https://www.genecards.org/cgi-bin/carddisp.pl?gene=DES
DCN	Decorin	Protein Coding	46	GC12M091140	0.286510705947876	https://www.genecards.org/cgi-bin/carddisp.pl?gene=DCN
CYP3A4	Cytochrome P450 Family 3 Subfamily A Member 4	Protein Coding	51	GC07M099759	0.256262958049774	https://www.genecards.org/cgi-bin/carddisp.pl?gene=CYP3A4
EDNRA	Endothelin Receptor Type A	Protein Coding	50	GC04P147480	0.256262958049774	https://www.genecards.org/cgi-bin/carddisp.pl?gene=EDNRA
PARP1	Poly(ADP-Ribose) Polymerase 1	Protein Coding	49	GC01M226360	0.256262958049774	https://www.genecards.org/cgi-bin/carddisp.pl?gene=PARP1
E2F1	E2F Transcription Factor 1	Protein Coding	44	GC20M033675	0.256262958049774	https://www.genecards.org/cgi-bin/carddisp.pl?gene=E2F1
ITIH4	Inter-Alpha-Trypsin Inhibitor Heavy Chain 4	Protein Coding	42	GC03M052812	0.256262958049774	https://www.genecards.org/cgi-bin/carddisp.pl?gene=ITIH4
STAT3	Signal Transducer And Activator Of Transcription 3	Protein Coding	52	GC17M042313	0.221930235624313	https://www.genecards.org/cgi-bin/carddisp.pl?gene=STAT3
MMP1	Matrix Metallopeptidase 1	Protein Coding	51	GC11M102810	0.221930235624313	https://www.genecards.org/cgi-bin/carddisp.pl?gene=MMP1
MAPK10	Mitogen-Activated Protein Kinase 10	Protein Coding	50	GC04M085990	0.221930235624313	https://www.genecards.org/cgi-bin/carddisp.pl?gene=MAPK10
CAT	Catalase	Protein Coding	49	GC11P034460	0.221930235624313	https://www.genecards.org/cgi-bin/carddisp.pl?gene=CAT
ESR2	Estrogen Receptor 2	Protein Coding	49	GC14M064084	0.221930235624313	https://www.genecards.org/cgi-bin/carddisp.pl?gene=ESR2
CD36	CD36 Molecule	Protein Coding	48	GC07P080369	0.221930235624313	https://www.genecards.org/cgi-bin/carddisp.pl?gene=CD36
CYP3A5	Cytochrome P450 Family 3 Subfamily A Member 5	Protein Coding	48	GC07M099648	0.221930235624313	https://www.genecards.org/cgi-bin/carddisp.pl?gene=CYP3A5
RB1	RB Transcriptional Corepressor 1	Protein Coding	48	GC13P048303	0.221930235624313	https://www.genecards.org/cgi-bin/carddisp.pl?gene=RB1
MBL2	Mannose Binding Lectin 2	Protein Coding	47	GC10M052760	0.221930235624313	https://www.genecards.org/cgi-bin/carddisp.pl?gene=MBL2
CCR5	C-C Motif Chemokine Receptor 5	Protein Coding	46	GC03P046383	0.221930235624313	https://www.genecards.org/cgi-bin/carddisp.pl?gene=CCR5
ERN1	Endoplasmic Reticulum To Nucleus Signaling 1	Protein Coding	45	GC17M064039	0.221930235624313	https://www.genecards.org/cgi-bin/carddisp.pl?gene=ERN1
SEMA3A	Semaphorin 3A	Protein Coding	45	GC07M083955	0.221930235624313	https://www.genecards.org/cgi-bin/carddisp.pl?gene=SEMA3A
CST3	Cystatin C	Protein Coding	44	GC20M023627	0.221930235624313	https://www.genecards.org/cgi-bin/carddisp.pl?gene=CST3
CCR2	C-C Motif Chemokine Receptor 2	Protein Coding	44	GC03P046356	0.221930235624313	https://www.genecards.org/cgi-bin/carddisp.pl?gene=CCR2
THBS1	Thrombospondin 1	Protein Coding	44	GC15P039581	0.221930235624313	https://www.genecards.org/cgi-bin/carddisp.pl?gene=THBS1
SERPINB7	Serpin Family B Member 7	Protein Coding	41	GC18P063752	0.221930235624313	https://www.genecards.org/cgi-bin/carddisp.pl?gene=SERPINB7
WTIP	WT1 Interacting Protein	Protein Coding	34	GC19P034481	0.221930235624313	https://www.genecards.org/cgi-bin/carddisp.pl?gene=WTIP
MPV17L	MPV17 Mitochondrial Inner Membrane Protein Like	Protein Coding	31	GC16P015640	0.221930235624313	https://www.genecards.org/cgi-bin/carddisp.pl?gene=MPV17L
CCN1	Cellular Communication Network Factor 1	Protein Coding	30	GC01P085581	0.221930235624313	https://www.genecards.org/cgi-bin/carddisp.pl?gene=CCN1
AKT2	AKT Serine/Threonine Kinase 2	Protein Coding	54	GC19M040230	0.181205287575722	https://www.genecards.org/cgi-bin/carddisp.pl?gene=AKT2
PDGFRB	Platelet Derived Growth Factor Receptor Beta	Protein Coding	54	GC05M150113	0.181205287575722	https://www.genecards.org/cgi-bin/carddisp.pl?gene=PDGFRB
NFKB1	Nuclear Factor Kappa B Subunit 1	Protein Coding	52	GC04P102501	0.181205287575722	https://www.genecards.org/cgi-bin/carddisp.pl?gene=NFKB1
PTEN	Phosphatase And Tensin Homolog	Protein Coding	52	GC10P087863	0.181205287575722	https://www.genecards.org/cgi-bin/carddisp.pl?gene=PTEN
ADAM17	ADAM Metallopeptidase Domain 17	Protein Coding	51	GC02M009488	0.181205287575722	https://www.genecards.org/cgi-bin/carddisp.pl?gene=ADAM17
CDC42	Cell Division Cycle 42	Protein Coding	51	GC01P022134	0.181205287575722	https://www.genecards.org/cgi-bin/carddisp.pl?gene=CDC42
CASP7	Caspase 7	Protein Coding	50	GC10P113679	0.181205287575722	https://www.genecards.org/cgi-bin/carddisp.pl?gene=CASP7
MAPK8	Mitogen-Activated Protein Kinase 8	Protein Coding	50	GC10P048306	0.181205287575722	https://www.genecards.org/cgi-bin/carddisp.pl?gene=MAPK8
SLC5A1	Solute Carrier Family 5 Member 1	Protein Coding	50	GC22P032043	0.181205287575722	https://www.genecards.org/cgi-bin/carddisp.pl?gene=SLC5A1
PTK2B	Protein Tyrosine Kinase 2 Beta	Protein Coding	50	GC08P027311	0.181205287575722	https://www.genecards.org/cgi-bin/carddisp.pl?gene=PTK2B
TNC	Tenascin C	Protein Coding	49	GC09M115019	0.181205287575722	https://www.genecards.org/cgi-bin/carddisp.pl?gene=TNC
ECE1	Endothelin Converting Enzyme 1	Protein Coding	48	GC01M021217	0.181205287575722	https://www.genecards.org/cgi-bin/carddisp.pl?gene=ECE1
PIK3CG	Phosphatidylinositol-4,5-Bisphosphate 3-Kinase Catalytic Subunit Gamma	Protein Coding	48	GC07P106865	0.181205287575722	https://www.genecards.org/cgi-bin/carddisp.pl?gene=PIK3CG
MMP7	Matrix Metallopeptidase 7	Protein Coding	48	GC11M102425	0.181205287575722	https://www.genecards.org/cgi-bin/carddisp.pl?gene=MMP7
CD40	CD40 Molecule	Protein Coding	47	GC20P046118	0.181205287575722	https://www.genecards.org/cgi-bin/carddisp.pl?gene=CD40
IGF2	Insulin Like Growth Factor 2	Protein Coding	47	GC11M002130	0.181205287575722	https://www.genecards.org/cgi-bin/carddisp.pl?gene=IGF2
MYH7	Myosin Heavy Chain 7	Protein Coding	47	GC14M023412	0.181205287575722	https://www.genecards.org/cgi-bin/carddisp.pl?gene=MYH7
PROS1	Protein S	Protein Coding	47	GC03M093873	0.181205287575722	https://www.genecards.org/cgi-bin/carddisp.pl?gene=PROS1
WNT4	Wnt Family Member 4	Protein Coding	47	GC01M022190	0.181205287575722	https://www.genecards.org/cgi-bin/carddisp.pl?gene=WNT4
C5	Complement C5	Protein Coding	46	GC09M120952	0.181205287575722	https://www.genecards.org/cgi-bin/carddisp.pl?gene=C5
EDN3	Endothelin 3	Protein Coding	46	GC20P059300	0.181205287575722	https://www.genecards.org/cgi-bin/carddisp.pl?gene=EDN3
GFPT1	Glutamine--Fructose-6-Phosphate Transaminase 1	Protein Coding	46	GC02M069283	0.181205287575722	https://www.genecards.org/cgi-bin/carddisp.pl?gene=GFPT1
MYH6	Myosin Heavy Chain 6	Protein Coding	46	GC14M023380	0.181205287575722	https://www.genecards.org/cgi-bin/carddisp.pl?gene=MYH6
CCR1	C-C Motif Chemokine Receptor 1	Protein Coding	45	GC03M046218	0.181205287575722	https://www.genecards.org/cgi-bin/carddisp.pl?gene=CCR1
TRIO	Trio Rho Guanine Nucleotide Exchange Factor	Protein Coding	45	GC05P014143	0.181205287575722	https://www.genecards.org/cgi-bin/carddisp.pl?gene=TRIO
TGFA	Transforming Growth Factor Alpha	Protein Coding	45	GC02M070447	0.181205287575722	https://www.genecards.org/cgi-bin/carddisp.pl?gene=TGFA
FABP4	Fatty Acid Binding Protein 4	Protein Coding	44	GC08M081478	0.181205287575722	https://www.genecards.org/cgi-bin/carddisp.pl?gene=FABP4
CSF1	Colony Stimulating Factor 1	Protein Coding	43	GC01P109911	0.181205287575722	https://www.genecards.org/cgi-bin/carddisp.pl?gene=CSF1
PLTP	Phospholipid Transfer Protein	Protein Coding	43	GC20M045898	0.181205287575722	https://www.genecards.org/cgi-bin/carddisp.pl?gene=PLTP
MLXIPL	MLX Interacting Protein Like	Protein Coding	43	GC07M073593	0.181205287575722	https://www.genecards.org/cgi-bin/carddisp.pl?gene=MLXIPL
RAB3A	RAB3A, Member RAS Oncogene Family	Protein Coding	43	GC19M018196	0.181205287575722	https://www.genecards.org/cgi-bin/carddisp.pl?gene=RAB3A
TERF2IP	TERF2 Interacting Protein	Protein Coding	43	GC16P075647	0.181205287575722	https://www.genecards.org/cgi-bin/carddisp.pl?gene=TERF2IP
TNFRSF12A	TNF Receptor Superfamily Member 12A	Protein Coding	43	GC16P003018	0.181205287575722	https://www.genecards.org/cgi-bin/carddisp.pl?gene=TNFRSF12A
RAB11B	RAB11B, Member RAS Oncogene Family	Protein Coding	43	GC19P008393	0.181205287575722	https://www.genecards.org/cgi-bin/carddisp.pl?gene=RAB11B
FCGR3B	Fc Fragment Of IgG Receptor IIIb	Protein Coding	42	GC01M161623	0.181205287575722	https://www.genecards.org/cgi-bin/carddisp.pl?gene=FCGR3B
S100A8	S100 Calcium Binding Protein A8	Protein Coding	42	GC01M153391	0.181205287575722	https://www.genecards.org/cgi-bin/carddisp.pl?gene=S100A8
TNFRSF6B	TNF Receptor Superfamily Member 6b	Protein Coding	42	GC20P063696	0.181205287575722	https://www.genecards.org/cgi-bin/carddisp.pl?gene=TNFRSF6B
ZFYVE9	Zinc Finger FYVE-Type Containing 9	Protein Coding	42	GC01P052142	0.181205287575722	https://www.genecards.org/cgi-bin/carddisp.pl?gene=ZFYVE9
FMOD	Fibromodulin	Protein Coding	41	GC01M203340	0.181205287575722	https://www.genecards.org/cgi-bin/carddisp.pl?gene=FMOD
KLF15	Kruppel Like Factor 15	Protein Coding	41	GC03M126293	0.181205287575722	https://www.genecards.org/cgi-bin/carddisp.pl?gene=KLF15
RAPGEF2	Rap Guanine Nucleotide Exchange Factor 2	Protein Coding	41	GC04P159106	0.181205287575722	https://www.genecards.org/cgi-bin/carddisp.pl?gene=RAPGEF2
IL1RL1	Interleukin 1 Receptor Like 1	Protein Coding	40	GC02P102294	0.181205287575722	https://www.genecards.org/cgi-bin/carddisp.pl?gene=IL1RL1
NES	Nestin	Protein Coding	40	GC01M156668	0.181205287575722	https://www.genecards.org/cgi-bin/carddisp.pl?gene=NES
PDPN	Podoplanin	Protein Coding	40	GC01P013583	0.181205287575722	https://www.genecards.org/cgi-bin/carddisp.pl?gene=PDPN
PITRM1	Pitrilysin Metallopeptidase 1	Protein Coding	40	GC10M003138	0.181205287575722	https://www.genecards.org/cgi-bin/carddisp.pl?gene=PITRM1
TNFSF12	TNF Superfamily Member 12	Protein Coding	40	GC17P009335	0.181205287575722	https://www.genecards.org/cgi-bin/carddisp.pl?gene=TNFSF12
USF2	Upstream Transcription Factor 2, C-Fos Interacting	Protein Coding	40	GC19P035268	0.181205287575722	https://www.genecards.org/cgi-bin/carddisp.pl?gene=USF2
RPH3A	Rabphilin 3A	Protein Coding	40	GC12P112570	0.181205287575722	https://www.genecards.org/cgi-bin/carddisp.pl?gene=RPH3A
SLC25A17	Solute Carrier Family 25 Member 17	Protein Coding	40	GC22M049709	0.181205287575722	https://www.genecards.org/cgi-bin/carddisp.pl?gene=SLC25A17
CCDC47	Coiled-Coil Domain Containing 47	Protein Coding	36	GC17M063745	0.181205287575722	https://www.genecards.org/cgi-bin/carddisp.pl?gene=CCDC47
WDR83OS	WD Repeat Domain 83 Opposite Strand	Protein Coding	31	GC19M012668	0.181205287575722	https://www.genecards.org/cgi-bin/carddisp.pl?gene=WDR83OS
PDGFRA	Platelet Derived Growth Factor Receptor Alpha	Protein Coding	54	GC04P054229	0.128131479024887	https://www.genecards.org/cgi-bin/carddisp.pl?gene=PDGFRA
MAP2K1	Mitogen-Activated Protein Kinase Kinase 1	Protein Coding	54	GC15P066386	0.128131479024887	https://www.genecards.org/cgi-bin/carddisp.pl?gene=MAP2K1
AKT3	AKT Serine/Threonine Kinase 3	Protein Coding	53	GC01M243488	0.128131479024887	https://www.genecards.org/cgi-bin/carddisp.pl?gene=AKT3
INSR	Insulin Receptor	Protein Coding	53	GC19M007112	0.128131479024887	https://www.genecards.org/cgi-bin/carddisp.pl?gene=INSR
EGFR	Epidermal Growth Factor Receptor	Protein Coding	53	GC07P055019	0.128131479024887	https://www.genecards.org/cgi-bin/carddisp.pl?gene=EGFR
JAK1	Janus Kinase 1	Protein Coding	53	GC01M064833	0.128131479024887	https://www.genecards.org/cgi-bin/carddisp.pl?gene=JAK1
MAP2K2	Mitogen-Activated Protein Kinase Kinase 2	Protein Coding	53	GC19M004090	0.128131479024887	https://www.genecards.org/cgi-bin/carddisp.pl?gene=MAP2K2
PIK3CA	Phosphatidylinositol-4,5-Bisphosphate 3-Kinase Catalytic Subunit Alpha	Protein Coding	53	GC03P179148	0.128131479024887	https://www.genecards.org/cgi-bin/carddisp.pl?gene=PIK3CA
CDK5	Cyclin Dependent Kinase 5	Protein Coding	52	GC07M151053	0.128131479024887	https://www.genecards.org/cgi-bin/carddisp.pl?gene=CDK5
AR	Androgen Receptor	Protein Coding	52	GC0XP067544	0.128131479024887	https://www.genecards.org/cgi-bin/carddisp.pl?gene=AR
KDR	Kinase Insert Domain Receptor	Protein Coding	52	GC04M055078	0.128131479024887	https://www.genecards.org/cgi-bin/carddisp.pl?gene=KDR
JAK2	Janus Kinase 2	Protein Coding	52	GC09P004985	0.128131479024887	https://www.genecards.org/cgi-bin/carddisp.pl?gene=JAK2
STAT1	Signal Transducer And Activator Of Transcription 1	Protein Coding	52	GC02M190908	0.128131479024887	https://www.genecards.org/cgi-bin/carddisp.pl?gene=STAT1
CDKN2A	Cyclin Dependent Kinase Inhibitor 2A	Protein Coding	51	GC09M021967	0.128131479024887	https://www.genecards.org/cgi-bin/carddisp.pl?gene=CDKN2A
CTSB	Cathepsin B	Protein Coding	51	GC08M011842	0.128131479024887	https://www.genecards.org/cgi-bin/carddisp.pl?gene=CTSB
HSPB1	Heat Shock Protein Family B (Small) Member 1	Protein Coding	51	GC07P076302	0.128131479024887	https://www.genecards.org/cgi-bin/carddisp.pl?gene=HSPB1
UCHL1	Ubiquitin C-Terminal Hydrolase L1	Protein Coding	51	GC04P041256	0.128131479024887	https://www.genecards.org/cgi-bin/carddisp.pl?gene=UCHL1
ADK	Adenosine Kinase	Protein Coding	50	GC10P074152	0.128131479024887	https://www.genecards.org/cgi-bin/carddisp.pl?gene=ADK
HDAC3	Histone Deacetylase 3	Protein Coding	50	GC05M141583	0.128131479024887	https://www.genecards.org/cgi-bin/carddisp.pl?gene=HDAC3
NOS1	Nitric Oxide Synthase 1	Protein Coding	50	GC12M117208	0.128131479024887	https://www.genecards.org/cgi-bin/carddisp.pl?gene=NOS1
TGFB2	Transforming Growth Factor Beta 2	Protein Coding	50	GC01P218345	0.128131479024887	https://www.genecards.org/cgi-bin/carddisp.pl?gene=TGFB2
TNFRSF10B	TNF Receptor Superfamily Member 10b	Protein Coding	50	GC08M023020	0.128131479024887	https://www.genecards.org/cgi-bin/carddisp.pl?gene=TNFRSF10B
ACVRL1	Activin A Receptor Like Type 1	Protein Coding	49	GC12P051906	0.128131479024887	https://www.genecards.org/cgi-bin/carddisp.pl?gene=ACVRL1
ACACA	Acetyl-CoA Carboxylase Alpha	Protein Coding	49	GC17M037084	0.128131479024887	https://www.genecards.org/cgi-bin/carddisp.pl?gene=ACACA
GATA3	GATA Binding Protein 3	Protein Coding	49	GC10P008045	0.128131479024887	https://www.genecards.org/cgi-bin/carddisp.pl?gene=GATA3
PPIB	Peptidylprolyl Isomerase B	Protein Coding	49	GC15M064155	0.128131479024887	https://www.genecards.org/cgi-bin/carddisp.pl?gene=PPIB
PRKCZ	Protein Kinase C Zeta	Protein Coding	49	GC01P002050	0.128131479024887	https://www.genecards.org/cgi-bin/carddisp.pl?gene=PRKCZ
YWHAE	Tyrosine 3-Monooxygenase/Tryptophan 5-Monooxygenase Activation Protein Epsilon	Protein Coding	49	GC17M001346	0.128131479024887	https://www.genecards.org/cgi-bin/carddisp.pl?gene=YWHAE
CD19	CD19 Molecule	Protein Coding	48	GC16P033267	0.128131479024887	https://www.genecards.org/cgi-bin/carddisp.pl?gene=CD19
CP	Ceruloplasmin	Protein Coding	48	GC03M149162	0.128131479024887	https://www.genecards.org/cgi-bin/carddisp.pl?gene=CP
CCNE1	Cyclin E1	Protein Coding	48	GC19P029811	0.128131479024887	https://www.genecards.org/cgi-bin/carddisp.pl?gene=CCNE1
CAV1	Caveolin 1	Protein Coding	48	GC07P116524	0.128131479024887	https://www.genecards.org/cgi-bin/carddisp.pl?gene=CAV1
FOXO1	Forkhead Box O1	Protein Coding	48	GC13M040555	0.128131479024887	https://www.genecards.org/cgi-bin/carddisp.pl?gene=FOXO1
NR3C2	Nuclear Receptor Subfamily 3 Group C Member 2	Protein Coding	48	GC04M148078	0.128131479024887	https://www.genecards.org/cgi-bin/carddisp.pl?gene=NR3C2
MMP8	Matrix Metallopeptidase 8	Protein Coding	48	GC11M102617	0.128131479024887	https://www.genecards.org/cgi-bin/carddisp.pl?gene=MMP8
SGK1	Serum/Glucocorticoid Regulated Kinase 1	Protein Coding	48	GC06M134169	0.128131479024887	https://www.genecards.org/cgi-bin/carddisp.pl?gene=SGK1
VWF	Von Willebrand Factor	Protein Coding	48	GC12M005917	0.128131479024887	https://www.genecards.org/cgi-bin/carddisp.pl?gene=VWF
CA8	Carbonic Anhydrase 8	Protein Coding	47	GC08M060187	0.128131479024887	https://www.genecards.org/cgi-bin/carddisp.pl?gene=CA8
ACTA1	Actin Alpha 1, Skeletal Muscle	Protein Coding	47	GC01M229431	0.128131479024887	https://www.genecards.org/cgi-bin/carddisp.pl?gene=ACTA1
CNR1	Cannabinoid Receptor 1	Protein Coding	47	GC06M088139	0.128131479024887	https://www.genecards.org/cgi-bin/carddisp.pl?gene=CNR1
ADORA2B	Adenosine A2b Receptor	Protein Coding	47	GC17P015927	0.128131479024887	https://www.genecards.org/cgi-bin/carddisp.pl?gene=ADORA2B
ITGB6	Integrin Subunit Beta 6	Protein Coding	47	GC02M160099	0.128131479024887	https://www.genecards.org/cgi-bin/carddisp.pl?gene=ITGB6
HDAC9	Histone Deacetylase 9	Protein Coding	47	GC07P018086	0.128131479024887	https://www.genecards.org/cgi-bin/carddisp.pl?gene=HDAC9
DNM1L	Dynamin 1 Like	Protein Coding	47	GC12P032679	0.128131479024887	https://www.genecards.org/cgi-bin/carddisp.pl?gene=DNM1L
TLR7	Toll Like Receptor 7	Protein Coding	47	GC0XP012867	0.128131479024887	https://www.genecards.org/cgi-bin/carddisp.pl?gene=TLR7
FADD	Fas Associated Via Death Domain	Protein Coding	47	GC11P070203	0.128131479024887	https://www.genecards.org/cgi-bin/carddisp.pl?gene=FADD
PPARD	Peroxisome Proliferator Activated Receptor Delta	Protein Coding	47	GC06P058435	0.128131479024887	https://www.genecards.org/cgi-bin/carddisp.pl?gene=PPARD
NR1H3	Nuclear Receptor Subfamily 1 Group H Member 3	Protein Coding	47	GC11P047248	0.128131479024887	https://www.genecards.org/cgi-bin/carddisp.pl?gene=NR1H3
LRP1	LDL Receptor Related Protein 1	Protein Coding	47	GC12P057128	0.128131479024887	https://www.genecards.org/cgi-bin/carddisp.pl?gene=LRP1
TSHR	Thyroid Stimulating Hormone Receptor	Protein Coding	47	GC14P080954	0.128131479024887	https://www.genecards.org/cgi-bin/carddisp.pl?gene=TSHR
TRAF3	TNF Receptor Associated Factor 3	Protein Coding	47	GC14P106523	0.128131479024887	https://www.genecards.org/cgi-bin/carddisp.pl?gene=TRAF3
SLC5A2	Solute Carrier Family 5 Member 2	Protein Coding	47	GC16P033552	0.128131479024887	https://www.genecards.org/cgi-bin/carddisp.pl?gene=SLC5A2
SPHK1	Sphingosine Kinase 1	Protein Coding	47	GC17P076376	0.128131479024887	https://www.genecards.org/cgi-bin/carddisp.pl?gene=SPHK1
YY1	YY1 Transcription Factor	Protein Coding	47	GC14P100238	0.128131479024887	https://www.genecards.org/cgi-bin/carddisp.pl?gene=YY1
TYRO3	TYRO3 Protein Tyrosine Kinase	Protein Coding	47	GC15P041557	0.128131479024887	https://www.genecards.org/cgi-bin/carddisp.pl?gene=TYRO3
ACOX1	Acyl-CoA Oxidase 1	Protein Coding	46	GC17M075941	0.128131479024887	https://www.genecards.org/cgi-bin/carddisp.pl?gene=ACOX1
CES1	Carboxylesterase 1	Protein Coding	46	GC16M055836	0.128131479024887	https://www.genecards.org/cgi-bin/carddisp.pl?gene=CES1
GALNT2	Polypeptide N-Acetylgalactosaminyltransferase 2	Protein Coding	46	GC01P230057	0.128131479024887	https://www.genecards.org/cgi-bin/carddisp.pl?gene=GALNT2
HDAC7	Histone Deacetylase 7	Protein Coding	46	GC12M047782	0.128131479024887	https://www.genecards.org/cgi-bin/carddisp.pl?gene=HDAC7
MMP10	Matrix Metallopeptidase 10	Protein Coding	46	GC11M102770	0.128131479024887	https://www.genecards.org/cgi-bin/carddisp.pl?gene=MMP10
MS4A1	Membrane Spanning 4-Domains A1	Protein Coding	46	GC11P060479	0.128131479024887	https://www.genecards.org/cgi-bin/carddisp.pl?gene=MS4A1
PMM2	Phosphomannomutase 2	Protein Coding	46	GC16P008788	0.128131479024887	https://www.genecards.org/cgi-bin/carddisp.pl?gene=PMM2
TRAF6	TNF Receptor Associated Factor 6	Protein Coding	46	GC11M036467	0.128131479024887	https://www.genecards.org/cgi-bin/carddisp.pl?gene=TRAF6
TGIF1	TGFB Induced Factor Homeobox 1	Protein Coding	46	GC18P003411	0.128131479024887	https://www.genecards.org/cgi-bin/carddisp.pl?gene=TGIF1
ALDH5A1	Aldehyde Dehydrogenase 5 Family Member A1	Protein Coding	45	GC06P024494	0.128131479024887	https://www.genecards.org/cgi-bin/carddisp.pl?gene=ALDH5A1
ANG	Angiogenin	Protein Coding	45	GC14P022303	0.128131479024887	https://www.genecards.org/cgi-bin/carddisp.pl?gene=ANG
BID	BH3 Interacting Domain Death Agonist	Protein Coding	45	GC22M017734	0.128131479024887	https://www.genecards.org/cgi-bin/carddisp.pl?gene=BID
ADIPOR1	Adiponectin Receptor 1	Protein Coding	45	GC01M202940	0.128131479024887	https://www.genecards.org/cgi-bin/carddisp.pl?gene=ADIPOR1
CDK1	Cyclin Dependent Kinase 1	Protein Coding	45	GC10P060772	0.128131479024887	https://www.genecards.org/cgi-bin/carddisp.pl?gene=CDK1
CDK5R1	Cyclin Dependent Kinase 5 Regulatory Subunit 1	Protein Coding	45	GC17P032486	0.128131479024887	https://www.genecards.org/cgi-bin/carddisp.pl?gene=CDK5R1
CD46	CD46 Molecule	Protein Coding	45	GC01P207752	0.128131479024887	https://www.genecards.org/cgi-bin/carddisp.pl?gene=CD46
ANXA5	Annexin A5	Protein Coding	45	GC04M121667	0.128131479024887	https://www.genecards.org/cgi-bin/carddisp.pl?gene=ANXA5
HIPK2	Homeodomain Interacting Protein Kinase 2	Protein Coding	45	GC07M139561	0.128131479024887	https://www.genecards.org/cgi-bin/carddisp.pl?gene=HIPK2
CX3CR1	C-X3-C Motif Chemokine Receptor 1	Protein Coding	45	GC03M039279	0.128131479024887	https://www.genecards.org/cgi-bin/carddisp.pl?gene=CX3CR1
ZYX	Zyxin	Protein Coding	45	GC07P143381	0.128131479024887	https://www.genecards.org/cgi-bin/carddisp.pl?gene=ZYX
LNPEP	Leucyl And Cystinyl Aminopeptidase	Protein Coding	45	GC05P096935	0.128131479024887	https://www.genecards.org/cgi-bin/carddisp.pl?gene=LNPEP
PXN	Paxillin	Protein Coding	45	GC12M120210	0.128131479024887	https://www.genecards.org/cgi-bin/carddisp.pl?gene=PXN
SELP	Selectin P	Protein Coding	45	GC01M169558	0.128131479024887	https://www.genecards.org/cgi-bin/carddisp.pl?gene=SELP
SERPINH1	Serpin Family H Member 1	Protein Coding	45	GC11P075562	0.128131479024887	https://www.genecards.org/cgi-bin/carddisp.pl?gene=SERPINH1
TBX3	T-Box Transcription Factor 3	Protein Coding	45	GC12M114670	0.128131479024887	https://www.genecards.org/cgi-bin/carddisp.pl?gene=TBX3
SIRT6	Sirtuin 6	Protein Coding	45	GC19M004174	0.128131479024887	https://www.genecards.org/cgi-bin/carddisp.pl?gene=SIRT6
S100B	S100 Calcium Binding Protein B	Protein Coding	45	GC21M048631	0.128131479024887	https://www.genecards.org/cgi-bin/carddisp.pl?gene=S100B
C4A	Complement C4A (Rodgers Blood Group)	Protein Coding	44	GC06P058333	0.128131479024887	https://www.genecards.org/cgi-bin/carddisp.pl?gene=C4A
BDKRB2	Bradykinin Receptor B2	Protein Coding	44	GC14P096205	0.128131479024887	https://www.genecards.org/cgi-bin/carddisp.pl?gene=BDKRB2
FOXO3	Forkhead Box O3	Protein Coding	44	GC06P108559	0.128131479024887	https://www.genecards.org/cgi-bin/carddisp.pl?gene=FOXO3
FUT8	Fucosyltransferase 8	Protein Coding	44	GC14P065411	0.128131479024887	https://www.genecards.org/cgi-bin/carddisp.pl?gene=FUT8
GH1	Growth Hormone 1	Protein Coding	44	GC17M063917	0.128131479024887	https://www.genecards.org/cgi-bin/carddisp.pl?gene=GH1
LGALS3	Galectin 3	Protein Coding	44	GC14P055124	0.128131479024887	https://www.genecards.org/cgi-bin/carddisp.pl?gene=LGALS3
MEFV	MEFV Innate Immuity Regulator, Pyrin	Protein Coding	44	GC16M003970	0.128131479024887	https://www.genecards.org/cgi-bin/carddisp.pl?gene=MEFV
METAP2	Methionyl Aminopeptidase 2	Protein Coding	44	GC12P095473	0.128131479024887	https://www.genecards.org/cgi-bin/carddisp.pl?gene=METAP2
MGAT1	Alpha-1,3-Mannosyl-Glycoprotein 2-Beta-N-Acetylglucosaminyltransferase	Protein Coding	44	GC05M180974	0.128131479024887	https://www.genecards.org/cgi-bin/carddisp.pl?gene=MGAT1
TNFSF13B	TNF Superfamily Member 13b	Protein Coding	44	GC13P108251	0.128131479024887	https://www.genecards.org/cgi-bin/carddisp.pl?gene=TNFSF13B
UBE2G2	Ubiquitin Conjugating Enzyme E2 G2	Protein Coding	44	GC21M044768	0.128131479024887	https://www.genecards.org/cgi-bin/carddisp.pl?gene=UBE2G2
SALL1	Spalt Like Transcription Factor 1	Protein Coding	44	GC16M051135	0.128131479024887	https://www.genecards.org/cgi-bin/carddisp.pl?gene=SALL1
ACTC1	Actin Alpha Cardiac Muscle 1	Protein Coding	43	GC15M034790	0.128131479024887	https://www.genecards.org/cgi-bin/carddisp.pl?gene=ACTC1
DDAH2	Dimethylarginine Dimethylaminohydrolase 2	Protein Coding	43	GC06M031727	0.128131479024887	https://www.genecards.org/cgi-bin/carddisp.pl?gene=DDAH2
ADIPOR2	Adiponectin Receptor 2	Protein Coding	43	GC12P001670	0.128131479024887	https://www.genecards.org/cgi-bin/carddisp.pl?gene=ADIPOR2
ID1	Inhibitor Of DNA Binding 1, HLH Protein	Protein Coding	43	GC20P031605	0.128131479024887	https://www.genecards.org/cgi-bin/carddisp.pl?gene=ID1
EGR1	Early Growth Response 1	Protein Coding	43	GC05P138465	0.128131479024887	https://www.genecards.org/cgi-bin/carddisp.pl?gene=EGR1
CHIA	Chitinase Acidic	Protein Coding	43	GC01P111291	0.128131479024887	https://www.genecards.org/cgi-bin/carddisp.pl?gene=CHIA
EEF1A1	Eukaryotic Translation Elongation Factor 1 Alpha 1	Protein Coding	43	GC06M073515	0.128131479024887	https://www.genecards.org/cgi-bin/carddisp.pl?gene=EEF1A1
PLXNA1	Plexin A1	Protein Coding	43	GC03P126988	0.128131479024887	https://www.genecards.org/cgi-bin/carddisp.pl?gene=PLXNA1
MMACHC	Metabolism Of Cobalamin Associated C	Protein Coding	43	GC01P045500	0.128131479024887	https://www.genecards.org/cgi-bin/carddisp.pl?gene=MMACHC
SPI1	Spi-1 Proto-Oncogene	Protein Coding	43	GC11M071235	0.128131479024887	https://www.genecards.org/cgi-bin/carddisp.pl?gene=SPI1
STMN1	Stathmin 1	Protein Coding	43	GC01M025884	0.128131479024887	https://www.genecards.org/cgi-bin/carddisp.pl?gene=STMN1
TG	Thyroglobulin	Protein Coding	43	GC08P132866	0.128131479024887	https://www.genecards.org/cgi-bin/carddisp.pl?gene=TG
WASL	WASP Like Actin Nucleation Promoting Factor	Protein Coding	43	GC07M123681	0.128131479024887	https://www.genecards.org/cgi-bin/carddisp.pl?gene=WASL
USF1	Upstream Transcription Factor 1	Protein Coding	43	GC01M161039	0.128131479024887	https://www.genecards.org/cgi-bin/carddisp.pl?gene=USF1
P2RX4	Purinergic Receptor P2X 4	Protein Coding	43	GC12P123865	0.128131479024887	https://www.genecards.org/cgi-bin/carddisp.pl?gene=P2RX4
STT3B	STT3 Oligosaccharyltransferase Complex Catalytic Subunit B	Protein Coding	43	GC03P031550	0.128131479024887	https://www.genecards.org/cgi-bin/carddisp.pl?gene=STT3B
ALG6	ALG6 Alpha-1,3-Glucosyltransferase	Protein Coding	42	GC01P063367	0.128131479024887	https://www.genecards.org/cgi-bin/carddisp.pl?gene=ALG6
CSRP3	Cysteine And Glycine Rich Protein 3	Protein Coding	42	GC11M019160	0.128131479024887	https://www.genecards.org/cgi-bin/carddisp.pl?gene=CSRP3
COL8A2	Collagen Type VIII Alpha 2 Chain	Protein Coding	42	GC01M036095	0.128131479024887	https://www.genecards.org/cgi-bin/carddisp.pl?gene=COL8A2
UBE2J1	Ubiquitin Conjugating Enzyme E2 J1	Protein Coding	42	GC06M089326	0.128131479024887	https://www.genecards.org/cgi-bin/carddisp.pl?gene=UBE2J1
ST3GAL4	ST3 Beta-Galactoside Alpha-2,3-Sialyltransferase 4	Protein Coding	42	GC11P126355	0.128131479024887	https://www.genecards.org/cgi-bin/carddisp.pl?gene=ST3GAL4
SEL1L	SEL1L Adaptor Subunit Of ERAD E3 Ubiquitin Ligase	Protein Coding	42	GC14M081471	0.128131479024887	https://www.genecards.org/cgi-bin/carddisp.pl?gene=SEL1L
UBA5	Ubiquitin Like Modifier Activating Enzyme 5	Protein Coding	42	GC03P132654	0.128131479024887	https://www.genecards.org/cgi-bin/carddisp.pl?gene=UBA5
CAMP	Cathelicidin Antimicrobial Peptide	Protein Coding	41	GC03P048359	0.128131479024887	https://www.genecards.org/cgi-bin/carddisp.pl?gene=CAMP
FCAR	Fc Fragment Of IgA Receptor	Protein Coding	41	GC19P057016	0.128131479024887	https://www.genecards.org/cgi-bin/carddisp.pl?gene=FCAR
PLCD3	Phospholipase C Delta 3	Protein Coding	41	GC17M045108	0.128131479024887	https://www.genecards.org/cgi-bin/carddisp.pl?gene=PLCD3
SYVN1	Synoviolin 1	Protein Coding	41	GC11M071656	0.128131479024887	https://www.genecards.org/cgi-bin/carddisp.pl?gene=SYVN1
SCAP	SREBF Chaperone	Protein Coding	41	GC03M047413	0.128131479024887	https://www.genecards.org/cgi-bin/carddisp.pl?gene=SCAP
BPHL	Biphenyl Hydrolase Like	Protein Coding	40	GC06P003118	0.128131479024887	https://www.genecards.org/cgi-bin/carddisp.pl?gene=BPHL
CCL4	C-C Motif Chemokine Ligand 4	Protein Coding	40	GC17P036103	0.128131479024887	https://www.genecards.org/cgi-bin/carddisp.pl?gene=CCL4
ACTN3	Actinin Alpha 3	Protein Coding	40	GC11P066546	0.128131479024887	https://www.genecards.org/cgi-bin/carddisp.pl?gene=ACTN3
COL8A1	Collagen Type VIII Alpha 1 Chain	Protein Coding	40	GC03P099638	0.128131479024887	https://www.genecards.org/cgi-bin/carddisp.pl?gene=COL8A1
PDCL	Phosducin Like	Protein Coding	40	GC09M122798	0.128131479024887	https://www.genecards.org/cgi-bin/carddisp.pl?gene=PDCL
PDLIM5	PDZ And LIM Domain 5	Protein Coding	40	GC04P094451	0.128131479024887	https://www.genecards.org/cgi-bin/carddisp.pl?gene=PDLIM5
MAGT1	Magnesium Transporter 1	Protein Coding	40	GC0XM077840	0.128131479024887	https://www.genecards.org/cgi-bin/carddisp.pl?gene=MAGT1
UFM1	Ubiquitin Fold Modifier 1	Protein Coding	40	GC13P038349	0.128131479024887	https://www.genecards.org/cgi-bin/carddisp.pl?gene=UFM1
RAB14	RAB14, Member RAS Oncogene Family	Protein Coding	40	GC09M121178	0.128131479024887	https://www.genecards.org/cgi-bin/carddisp.pl?gene=RAB14
ASPN	Asporin	Protein Coding	39	GC09M092458	0.128131479024887	https://www.genecards.org/cgi-bin/carddisp.pl?gene=ASPN
CCL3	C-C Motif Chemokine Ligand 3	Protein Coding	39	GC17M036088	0.128131479024887	https://www.genecards.org/cgi-bin/carddisp.pl?gene=CCL3
HSPA14	Heat Shock Protein Family A (Hsp70) Member 14	Protein Coding	39	GC10P014847	0.128131479024887	https://www.genecards.org/cgi-bin/carddisp.pl?gene=HSPA14
PLA2R1	Phospholipase A2 Receptor 1	Protein Coding	39	GC02M159932	0.128131479024887	https://www.genecards.org/cgi-bin/carddisp.pl?gene=PLA2R1
TMCO1	Transmembrane And Coiled-Coil Domains 1	Protein Coding	39	GC01M165724	0.128131479024887	https://www.genecards.org/cgi-bin/carddisp.pl?gene=TMCO1
SLC35C1	Solute Carrier Family 35 Member C1	Protein Coding	39	GC11P046135	0.128131479024887	https://www.genecards.org/cgi-bin/carddisp.pl?gene=SLC35C1
RHOD	Ras Homolog Family Member D	Protein Coding	39	GC11P067069	0.128131479024887	https://www.genecards.org/cgi-bin/carddisp.pl?gene=RHOD
UFSP2	UFM1 Specific Peptidase 2	Protein Coding	39	GC04M185399	0.128131479024887	https://www.genecards.org/cgi-bin/carddisp.pl?gene=UFSP2
ALG5	ALG5 Dolichyl-Phosphate Beta-Glucosyltransferase	Protein Coding	38	GC13M036949	0.128131479024887	https://www.genecards.org/cgi-bin/carddisp.pl?gene=ALG5
FIS1	Fission, Mitochondrial 1	Protein Coding	38	GC07M101239	0.128131479024887	https://www.genecards.org/cgi-bin/carddisp.pl?gene=FIS1
GATAD1	GATA Zinc Finger Domain Containing 1	Protein Coding	38	GC07P092447	0.128131479024887	https://www.genecards.org/cgi-bin/carddisp.pl?gene=GATAD1
FERMT2	FERM Domain Containing Kindlin 2	Protein Coding	38	GC14M052857	0.128131479024887	https://www.genecards.org/cgi-bin/carddisp.pl?gene=FERMT2
P3H1	Prolyl 3-Hydroxylase 1	Protein Coding	38	GC01M042746	0.128131479024887	https://www.genecards.org/cgi-bin/carddisp.pl?gene=P3H1
SUB1	SUB1 Regulator Of Transcription	Protein Coding	38	GC05P032544	0.128131479024887	https://www.genecards.org/cgi-bin/carddisp.pl?gene=SUB1
SRP14	Signal Recognition Particle 14	Protein Coding	38	GC15M040035	0.128131479024887	https://www.genecards.org/cgi-bin/carddisp.pl?gene=SRP14
SERPINB4	Serpin Family B Member 4	Protein Coding	38	GC18M063637	0.128131479024887	https://www.genecards.org/cgi-bin/carddisp.pl?gene=SERPINB4
SNF8	SNF8 Subunit Of ESCRT-II	Protein Coding	37	GC17M048929	0.128131479024887	https://www.genecards.org/cgi-bin/carddisp.pl?gene=SNF8
TSLP	Thymic Stromal Lymphopoietin	Protein Coding	37	GC05P111070	0.128131479024887	https://www.genecards.org/cgi-bin/carddisp.pl?gene=TSLP
TMEM30A	Transmembrane Protein 30A	Protein Coding	37	GC06M075252	0.128131479024887	https://www.genecards.org/cgi-bin/carddisp.pl?gene=TMEM30A
SLC22A14	Solute Carrier Family 22 Member 14	Protein Coding	37	GC03P038281	0.128131479024887	https://www.genecards.org/cgi-bin/carddisp.pl?gene=SLC22A14
WDR19	WD Repeat Domain 19	Protein Coding	37	GC04P039184	0.128131479024887	https://www.genecards.org/cgi-bin/carddisp.pl?gene=WDR19
SIN3B	SIN3 Transcription Regulator Family Member B	Protein Coding	37	GC19P016829	0.128131479024887	https://www.genecards.org/cgi-bin/carddisp.pl?gene=SIN3B
SAP30L	SAP30 Like	Protein Coding	37	GC05P154445	0.128131479024887	https://www.genecards.org/cgi-bin/carddisp.pl?gene=SAP30L
DUSP26	Dual Specificity Phosphatase 26	Protein Coding	36	GC08M033591	0.128131479024887	https://www.genecards.org/cgi-bin/carddisp.pl?gene=DUSP26
DOLPP1	Dolichyldiphosphatase 1	Protein Coding	36	GC09P129081	0.128131479024887	https://www.genecards.org/cgi-bin/carddisp.pl?gene=DOLPP1
EMC1	ER Membrane Protein Complex Subunit 1	Protein Coding	36	GC01M019215	0.128131479024887	https://www.genecards.org/cgi-bin/carddisp.pl?gene=EMC1
LECT2	Leukocyte Cell Derived Chemotaxin 2	Protein Coding	36	GC05M135922	0.128131479024887	https://www.genecards.org/cgi-bin/carddisp.pl?gene=LECT2
NCLN	Nicalin	Protein Coding	36	GC19P003185	0.128131479024887	https://www.genecards.org/cgi-bin/carddisp.pl?gene=NCLN
ALG10B	ALG10 Alpha-1,2-Glucosyltransferase B	Protein Coding	34	GC12P038316	0.128131479024887	https://www.genecards.org/cgi-bin/carddisp.pl?gene=ALG10B
H1-5	H1.5 Linker Histone, Cluster Member	Protein Coding	34	GC06M049488	0.128131479024887	https://www.genecards.org/cgi-bin/carddisp.pl?gene=H1-5
GOLIM4	Golgi Integral Membrane Protein 4	Protein Coding	34	GC03M168008	0.128131479024887	https://www.genecards.org/cgi-bin/carddisp.pl?gene=GOLIM4
CSN1S1	Casein Alpha S1	Protein Coding	34	GC04P069932	0.128131479024887	https://www.genecards.org/cgi-bin/carddisp.pl?gene=CSN1S1
TMEM147	Transmembrane Protein 147	Protein Coding	34	GC19P035545	0.128131479024887	https://www.genecards.org/cgi-bin/carddisp.pl?gene=TMEM147
WDR20	WD Repeat Domain 20	Protein Coding	34	GC14P106520	0.128131479024887	https://www.genecards.org/cgi-bin/carddisp.pl?gene=WDR20
MMGT1	Membrane Magnesium Transporter 1	Protein Coding	33	GC0XM135962	0.128131479024887	https://www.genecards.org/cgi-bin/carddisp.pl?gene=MMGT1
NOMO1	NODAL Modulator 1	Protein Coding	33	GC16P015588	0.128131479024887	https://www.genecards.org/cgi-bin/carddisp.pl?gene=NOMO1
NOMO2	NODAL Modulator 2	Protein Coding	33	GC16M018747	0.128131479024887	https://www.genecards.org/cgi-bin/carddisp.pl?gene=NOMO2
EMSY	EMSY Transcriptional Repressor, BRCA2 Interacting	Protein Coding	32	GC11P076482	0.128131479024887	https://www.genecards.org/cgi-bin/carddisp.pl?gene=EMSY
MARCHF5	Membrane Associated Ring-CH-Type Finger 5	Protein Coding	32	GC10P092292	0.128131479024887	https://www.genecards.org/cgi-bin/carddisp.pl?gene=MARCHF5
EMC2	ER Membrane Protein Complex Subunit 2	Protein Coding	31	GC08P108443	0.128131479024887	https://www.genecards.org/cgi-bin/carddisp.pl?gene=EMC2
EMC3	ER Membrane Protein Complex Subunit 3	Protein Coding	31	GC03M010138	0.128131479024887	https://www.genecards.org/cgi-bin/carddisp.pl?gene=EMC3
EMC4	ER Membrane Protein Complex Subunit 4	Protein Coding	31	GC15P034224	0.128131479024887	https://www.genecards.org/cgi-bin/carddisp.pl?gene=EMC4
EMC6	ER Membrane Protein Complex Subunit 6	Protein Coding	31	GC17P003668	0.128131479024887	https://www.genecards.org/cgi-bin/carddisp.pl?gene=EMC6
EMC7	ER Membrane Protein Complex Subunit 7	Protein Coding	30	GC15M034084	0.128131479024887	https://www.genecards.org/cgi-bin/carddisp.pl?gene=EMC7
KRBOX4	KRAB Box Domain Containing 4	Protein Coding	30	GC0XP046446	0.128131479024887	https://www.genecards.org/cgi-bin/carddisp.pl?gene=KRBOX4
NOMO3	NODAL Modulator 3	Protein Coding	30	GC16P016232	0.128131479024887	https://www.genecards.org/cgi-bin/carddisp.pl?gene=NOMO3
TMEM208	Transmembrane Protein 208	Protein Coding	30	GC16P067248	0.128131479024887	https://www.genecards.org/cgi-bin/carddisp.pl?gene=TMEM208
SELENOI	Selenoprotein I	Protein Coding	30	GC02P026310	0.128131479024887	https://www.genecards.org/cgi-bin/carddisp.pl?gene=SELENOI
IGHA1	Immunoglobulin Heavy Constant Alpha 1	Protein Coding	29	GC14M110578	0.128131479024887	https://www.genecards.org/cgi-bin/carddisp.pl?gene=IGHA1
H3C14	H3 Clustered Histone 14	Protein Coding	28	GC01M150204	0.128131479024887	https://www.genecards.org/cgi-bin/carddisp.pl?gene=H3C14
SPINK9	Serine Peptidase Inhibitor Kazal Type 9	Protein Coding	28	GC05P148321	0.128131479024887	https://www.genecards.org/cgi-bin/carddisp.pl?gene=SPINK9
OST4	Oligosaccharyltransferase Complex Subunit 4, Non-Catalytic	Protein Coding	26	GC02M027070	0.128131479024887	https://www.genecards.org/cgi-bin/carddisp.pl?gene=OST4
MALAT1	Metastasis Associated Lung Adenocarcinoma Transcript 1	RNA Gene	23	GC11P066818	0.128131479024887	https://www.genecards.org/cgi-bin/carddisp.pl?gene=MALAT1
MIR145	MicroRNA 145	RNA Gene	22	GC05P149430	0.128131479024887	https://www.genecards.org/cgi-bin/carddisp.pl?gene=MIR145
MIR216A	MicroRNA 216a	RNA Gene	20	GC02M055988	0.128131479024887	https://www.genecards.org/cgi-bin/carddisp.pl?gene=MIR216A
RPL36A-HNRNPH2	RPL36A-HNRNPH2 Readthrough	Protein Coding	18	GC0XP101390	0.128131479024887	https://www.genecards.org/cgi-bin/carddisp.pl?gene=RPL36A-HNRNPH2
TGIF2-RAB5IF	TGIF2-RAB5IF Readthrough	Protein Coding	16	GC20P036575	0.128131479024887	https://www.genecards.org/cgi-bin/carddisp.pl?gene=TGIF2-RAB5IF
MBL3P	Mannose-Binding Lectin Family Member 3, Pseudogene	Pseudogene	8	GC10M079646	0.128131479024887	https://www.genecards.org/cgi-bin/carddisp.pl?gene=MBL3P
