# Supplementary material for: Pharmacological mechanisms of Fuzheng Huayu formula for Aristolochic acid I–induced kidney fibrosis through network pharmacology
Source: Front Pharmacol. 2022 Dec 8;13:1056865. doi: 10.3389/fphar.2022.1056865 (PMC9779930; doi:10.3389/fphar.2022.1056865)
Supplement: Supplementary file 5 [file DataSheet2.zip › the original source data of Figures 1-3/genecards OMIM/GeneCards-SearchResults--Renal interstitial fibrosis.csv]

Gene Symbol	Description	Category	Gifts	GC Id	Relevance score	GeneCards Link
CFTR	CF Transmembrane Conductance Regulator	Protein Coding	51	GC07P117287	146.35578918457	https://www.genecards.org/cgi-bin/carddisp.pl?gene=CFTR
TERT	Telomerase Reverse Transcriptase	Protein Coding	51	GC05M001253	119.001281738281	https://www.genecards.org/cgi-bin/carddisp.pl?gene=TERT
RTEL1	Regulator Of Telomere Elongation Helicase 1	Protein Coding	40	GC20P063658	94.4560394287109	https://www.genecards.org/cgi-bin/carddisp.pl?gene=RTEL1
MET	MET Proto-Oncogene, Receptor Tyrosine Kinase	Protein Coding	53	GC07P116672	87.9058456420898	https://www.genecards.org/cgi-bin/carddisp.pl?gene=MET
ACE	Angiotensin I Converting Enzyme	Protein Coding	50	GC17P063477	83.5840682983398	https://www.genecards.org/cgi-bin/carddisp.pl?gene=ACE
HNF1B	HNF1 Homeobox B	Protein Coding	44	GC17M037686	82.7806091308594	https://www.genecards.org/cgi-bin/carddisp.pl?gene=HNF1B
SFTPC	Surfactant Protein C	Protein Coding	44	GC08P022156	79.9212493896484	https://www.genecards.org/cgi-bin/carddisp.pl?gene=SFTPC
REN	Renin	Protein Coding	47	GC01M204154	74.3348617553711	https://www.genecards.org/cgi-bin/carddisp.pl?gene=REN
TGFB1	Transforming Growth Factor Beta 1	Protein Coding	51	GC19M041301	71.9603424072266	https://www.genecards.org/cgi-bin/carddisp.pl?gene=TGFB1
ABCA3	ATP Binding Cassette Subfamily A Member 3	Protein Coding	48	GC16M002275	71.3832473754883	https://www.genecards.org/cgi-bin/carddisp.pl?gene=ABCA3
PARN	Poly(A)-Specific Ribonuclease	Protein Coding	46	GC16M014435	70.6094360351563	https://www.genecards.org/cgi-bin/carddisp.pl?gene=PARN
NPHP3	Nephrocystin 3	Protein Coding	38	GC03M132683	69.1291961669922	https://www.genecards.org/cgi-bin/carddisp.pl?gene=NPHP3
AGT	Angiotensinogen	Protein Coding	49	GC01M230702	64.367919921875	https://www.genecards.org/cgi-bin/carddisp.pl?gene=AGT
TERC	Telomerase RNA Component	RNA Gene	29	GC03M169765	62.1575393676758	https://www.genecards.org/cgi-bin/carddisp.pl?gene=TERC
LOC110806263	TERT 5' Regulatory Region	Biological Region	2	GC05P001294	60.4041366577148	https://www.genecards.org/cgi-bin/carddisp.pl?gene=LOC110806263
AGTR1	Angiotensin II Receptor Type 1	Protein Coding	51	GC03P148697	60.0588226318359	https://www.genecards.org/cgi-bin/carddisp.pl?gene=AGTR1
NPHP1	Nephrocystin 1	Protein Coding	44	GC02M110122	59.0478668212891	https://www.genecards.org/cgi-bin/carddisp.pl?gene=NPHP1
PAX2	Paired Box 2	Protein Coding	47	GC10P100735	58.880241394043	https://www.genecards.org/cgi-bin/carddisp.pl?gene=PAX2
SFTPA2	Surfactant Protein A2	Protein Coding	41	GC10M079651	58.3665199279785	https://www.genecards.org/cgi-bin/carddisp.pl?gene=SFTPA2
CEP290	Centrosomal Protein 290	Protein Coding	40	GC12M088049	58.2220649719238	https://www.genecards.org/cgi-bin/carddisp.pl?gene=CEP290
TMEM67	Transmembrane Protein 67	Protein Coding	37	GC08P093754	56.8881454467773	https://www.genecards.org/cgi-bin/carddisp.pl?gene=TMEM67
VHL	Von Hippel-Lindau Tumor Suppressor	Protein Coding	45	GC03P011127	56.0751457214355	https://www.genecards.org/cgi-bin/carddisp.pl?gene=VHL
PKD1	Polycystin 1, Transient Receptor Potential Channel Interacting	Protein Coding	45	GC16M003824	55.6060676574707	https://www.genecards.org/cgi-bin/carddisp.pl?gene=PKD1
MUC1	Mucin 1, Cell Surface Associated	Protein Coding	47	GC01M155185	55.419189453125	https://www.genecards.org/cgi-bin/carddisp.pl?gene=MUC1
NPHP4	Nephrocystin 4	Protein Coding	40	GC01M005863	55.1559906005859	https://www.genecards.org/cgi-bin/carddisp.pl?gene=NPHP4
EGF	Epidermal Growth Factor	Protein Coding	50	GC04P109912	51.720401763916	https://www.genecards.org/cgi-bin/carddisp.pl?gene=EGF
COPA	COPI Coat Complex Subunit Alpha	Protein Coding	42	GC01M160288	51.553409576416	https://www.genecards.org/cgi-bin/carddisp.pl?gene=COPA
CLCN5	Chloride Voltage-Gated Channel 5	Protein Coding	43	GC0XP049922	51.4961471557617	https://www.genecards.org/cgi-bin/carddisp.pl?gene=CLCN5
RET	Ret Proto-Oncogene	Protein Coding	53	GC10P043081	51.3385848999023	https://www.genecards.org/cgi-bin/carddisp.pl?gene=RET
RPGRIP1L	RPGRIP1 Like	Protein Coding	38	GC16M053597	50.5175018310547	https://www.genecards.org/cgi-bin/carddisp.pl?gene=RPGRIP1L
SLC4A1	Solute Carrier Family 4 Member 1 (Diego Blood Group)	Protein Coding	47	GC17M044467	50.3458786010742	https://www.genecards.org/cgi-bin/carddisp.pl?gene=SLC4A1
UMOD	Uromodulin	Protein Coding	41	GC16M020344	48.7234497070313	https://www.genecards.org/cgi-bin/carddisp.pl?gene=UMOD
CC2D2A	Coiled-Coil And C2 Domain Containing 2A	Protein Coding	38	GC04P015471	48.6724548339844	https://www.genecards.org/cgi-bin/carddisp.pl?gene=CC2D2A
FH	Fumarate Hydratase	Protein Coding	45	GC01M241499	47.7756996154785	https://www.genecards.org/cgi-bin/carddisp.pl?gene=FH
INPP5E	Inositol Polyphosphate-5-Phosphatase E	Protein Coding	41	GC09M136428	47.5758781433105	https://www.genecards.org/cgi-bin/carddisp.pl?gene=INPP5E
TP53	Tumor Protein P53	Protein Coding	52	GC17M007661	47.4581832885742	https://www.genecards.org/cgi-bin/carddisp.pl?gene=TP53
WDR19	WD Repeat Domain 19	Protein Coding	37	GC04P039184	46.96923828125	https://www.genecards.org/cgi-bin/carddisp.pl?gene=WDR19
LOC111674472	DNase I Hypersensitive Sites In Introns 16 And 17a Of CFTR	Biological Region	2	GC07P117607	46.2662773132324	https://www.genecards.org/cgi-bin/carddisp.pl?gene=LOC111674472
INVS	Inversin	Protein Coding	44	GC09P100099	45.9228477478027	https://www.genecards.org/cgi-bin/carddisp.pl?gene=INVS
NEK8	NIMA Related Kinase 8	Protein Coding	41	GC17P028725	45.1429901123047	https://www.genecards.org/cgi-bin/carddisp.pl?gene=NEK8
TTC21B	Tetratricopeptide Repeat Domain 21B	Protein Coding	37	GC02M165905	44.8464736938477	https://www.genecards.org/cgi-bin/carddisp.pl?gene=TTC21B
DSP	Desmoplakin	Protein Coding	50	GC06P007541	44.7736015319824	https://www.genecards.org/cgi-bin/carddisp.pl?gene=DSP
IL6	Interleukin 6	Protein Coding	48	GC07P022725	44.273754119873	https://www.genecards.org/cgi-bin/carddisp.pl?gene=IL6
TNF	Tumor Necrosis Factor	Protein Coding	50	GC06P058308	44.241584777832	https://www.genecards.org/cgi-bin/carddisp.pl?gene=TNF
MTOR	Mechanistic Target Of Rapamycin Kinase	Protein Coding	54	GC01M011106	44.1522903442383	https://www.genecards.org/cgi-bin/carddisp.pl?gene=MTOR
SLC22A12	Solute Carrier Family 22 Member 12	Protein Coding	44	GC11P064609	43.5991630554199	https://www.genecards.org/cgi-bin/carddisp.pl?gene=SLC22A12
CCN2	Cellular Communication Network Factor 2	Protein Coding	38	GC06M131948	43.3613204956055	https://www.genecards.org/cgi-bin/carddisp.pl?gene=CCN2
STN1	STN1 Subunit Of CST Complex	Protein Coding	31	GC10M103895	43.2676391601563	https://www.genecards.org/cgi-bin/carddisp.pl?gene=STN1
FLCN	Folliculin	Protein Coding	41	GC17M017206	43.0874481201172	https://www.genecards.org/cgi-bin/carddisp.pl?gene=FLCN
SLC4A4	Solute Carrier Family 4 Member 4	Protein Coding	46	GC04P071063	43.0047760009766	https://www.genecards.org/cgi-bin/carddisp.pl?gene=SLC4A4
ATP6V1B1	ATPase H+ Transporting V1 Subunit B1	Protein Coding	44	GC02P070935	42.8881340026855	https://www.genecards.org/cgi-bin/carddisp.pl?gene=ATP6V1B1
MARS1	Methionyl-TRNA Synthetase 1	Protein Coding	36	GC12P057476	42.7415504455566	https://www.genecards.org/cgi-bin/carddisp.pl?gene=MARS1
NPHP3-ACAD11	NPHP3-ACAD11 Readthrough (NMD Candidate)	RNA Gene	13	GC03M132558	42.5868721008301	https://www.genecards.org/cgi-bin/carddisp.pl?gene=NPHP3-ACAD11
IFNG	Interferon Gamma	Protein Coding	47	GC12M068154	41.9727325439453	https://www.genecards.org/cgi-bin/carddisp.pl?gene=IFNG
ALB	Albumin	Protein Coding	49	GC04P073397	41.9008293151855	https://www.genecards.org/cgi-bin/carddisp.pl?gene=ALB
PKHD1	PKHD1 Ciliary IPT Domain Containing Fibrocystin/Polyductin	Protein Coding	37	GC06M051588	41.4132385253906	https://www.genecards.org/cgi-bin/carddisp.pl?gene=PKHD1
ATP11A	ATPase Phospholipid Transporting 11A	Protein Coding	41	GC13P112690	41.1697463989258	https://www.genecards.org/cgi-bin/carddisp.pl?gene=ATP11A
FAM13A	Family With Sequence Similarity 13 Member A	Protein Coding	38	GC04M088725	41.0780563354492	https://www.genecards.org/cgi-bin/carddisp.pl?gene=FAM13A
ITGA3	Integrin Subunit Alpha 3	Protein Coding	47	GC17P050055	40.5616188049316	https://www.genecards.org/cgi-bin/carddisp.pl?gene=ITGA3
SLC2A9	Solute Carrier Family 2 Member 9	Protein Coding	45	GC04M009772	40.3859634399414	https://www.genecards.org/cgi-bin/carddisp.pl?gene=SLC2A9
GATA3	GATA Binding Protein 3	Protein Coding	49	GC10P008045	40.321662902832	https://www.genecards.org/cgi-bin/carddisp.pl?gene=GATA3
PKD2	Polycystin 2, Transient Receptor Potential Cation Channel	Protein Coding	47	GC04P088007	38.9917221069336	https://www.genecards.org/cgi-bin/carddisp.pl?gene=PKD2
MMP1	Matrix Metallopeptidase 1	Protein Coding	51	GC11M102810	38.9660568237305	https://www.genecards.org/cgi-bin/carddisp.pl?gene=MMP1
FAN1	FANCD2 And FANCI Associated Nuclease 1	Protein Coding	37	GC15P032347	38.9461669921875	https://www.genecards.org/cgi-bin/carddisp.pl?gene=FAN1
VEGFA	Vascular Endothelial Growth Factor A	Protein Coding	48	GC06P043770	38.8246459960938	https://www.genecards.org/cgi-bin/carddisp.pl?gene=VEGFA
HLA-DRB1	Major Histocompatibility Complex, Class II, DR Beta 1	Protein Coding	47	GC06M032578	38.1591339111328	https://www.genecards.org/cgi-bin/carddisp.pl?gene=HLA-DRB1
IQCB1	IQ Motif Containing B1	Protein Coding	41	GC03M121769	37.8408660888672	https://www.genecards.org/cgi-bin/carddisp.pl?gene=IQCB1
WT1	WT1 Transcription Factor	Protein Coding	49	GC11M032365	37.6140937805176	https://www.genecards.org/cgi-bin/carddisp.pl?gene=WT1
HNF1A	HNF1 Homeobox A	Protein Coding	45	GC12P120978	37.3331642150879	https://www.genecards.org/cgi-bin/carddisp.pl?gene=HNF1A
FARSB	Phenylalanyl-TRNA Synthetase Subunit Beta	Protein Coding	43	GC02M222570	36.8674507141113	https://www.genecards.org/cgi-bin/carddisp.pl?gene=FARSB
CAV1	Caveolin 1	Protein Coding	48	GC07P116524	36.5995712280273	https://www.genecards.org/cgi-bin/carddisp.pl?gene=CAV1
TMEM216	Transmembrane Protein 216	Protein Coding	36	GC11P061391	36.4103507995605	https://www.genecards.org/cgi-bin/carddisp.pl?gene=TMEM216
IL10	Interleukin 10	Protein Coding	46	GC01M206767	35.9900321960449	https://www.genecards.org/cgi-bin/carddisp.pl?gene=IL10
HMOX1	Heme Oxygenase 1	Protein Coding	52	GC22P035380	35.9495506286621	https://www.genecards.org/cgi-bin/carddisp.pl?gene=HMOX1
SERPINA1	Serpin Family A Member 1	Protein Coding	48	GC14M094376	35.8265380859375	https://www.genecards.org/cgi-bin/carddisp.pl?gene=SERPINA1
ATM	ATM Serine/Threonine Kinase	Protein Coding	52	GC11P108222	35.6901092529297	https://www.genecards.org/cgi-bin/carddisp.pl?gene=ATM
ATP6V0A4	ATPase H+ Transporting V0 Subunit A4	Protein Coding	44	GC07M138707	35.4203300476074	https://www.genecards.org/cgi-bin/carddisp.pl?gene=ATP6V0A4
CRP	C-Reactive Protein	Protein Coding	45	GC01M159720	35.377571105957	https://www.genecards.org/cgi-bin/carddisp.pl?gene=CRP
MIR21	MicroRNA 21	RNA Gene	24	GC17P059841	35.1796836853027	https://www.genecards.org/cgi-bin/carddisp.pl?gene=MIR21
CCL2	C-C Motif Chemokine Ligand 2	Protein Coding	48	GC17P034255	34.9450149536133	https://www.genecards.org/cgi-bin/carddisp.pl?gene=CCL2
CXCL8	C-X-C Motif Chemokine Ligand 8	Protein Coding	40	GC04P073740	34.7978591918945	https://www.genecards.org/cgi-bin/carddisp.pl?gene=CXCL8
TSC1	TSC Complex Subunit 1	Protein Coding	47	GC09M132891	34.7832717895508	https://www.genecards.org/cgi-bin/carddisp.pl?gene=TSC1
SDCCAG8	SHH Signaling And Ciliogenesis Regulator SDCCAG8	Protein Coding	42	GC01P243255	34.4371490478516	https://www.genecards.org/cgi-bin/carddisp.pl?gene=SDCCAG8
IFT140	Intraflagellar Transport 140	Protein Coding	40	GC16M001856	34.1847076416016	https://www.genecards.org/cgi-bin/carddisp.pl?gene=IFT140
SLC22A5	Solute Carrier Family 22 Member 5	Protein Coding	47	GC05P132369	34.1708450317383	https://www.genecards.org/cgi-bin/carddisp.pl?gene=SLC22A5
CTNNB1	Catenin Beta 1	Protein Coding	53	GC03P041236	34.1602210998535	https://www.genecards.org/cgi-bin/carddisp.pl?gene=CTNNB1
SFTPB	Surfactant Protein B	Protein Coding	44	GC02M085657	34.1593360900879	https://www.genecards.org/cgi-bin/carddisp.pl?gene=SFTPB
B2M	Beta-2-Microglobulin	Protein Coding	48	GC15P044711	33.9940986633301	https://www.genecards.org/cgi-bin/carddisp.pl?gene=B2M
AHI1	Abelson Helper Integration Site 1	Protein Coding	41	GC06M135283	33.4591979980469	https://www.genecards.org/cgi-bin/carddisp.pl?gene=AHI1
MKS1	MKS Transition Zone Complex Subunit 1	Protein Coding	40	GC17M058205	33.1114730834961	https://www.genecards.org/cgi-bin/carddisp.pl?gene=MKS1
SETD2	SET Domain Containing 2, Histone Lysine Methyltransferase	Protein Coding	47	GC03M047033	33.0024948120117	https://www.genecards.org/cgi-bin/carddisp.pl?gene=SETD2
FHIT	Fragile Histidine Triad Diadenosine Triphosphatase	Protein Coding	44	GC03M059747	32.9670448303223	https://www.genecards.org/cgi-bin/carddisp.pl?gene=FHIT
FN1	Fibronectin 1	Protein Coding	50	GC02M215360	32.8772888183594	https://www.genecards.org/cgi-bin/carddisp.pl?gene=FN1
SERPINE1	Serpin Family E Member 1	Protein Coding	50	GC07P101127	32.623664855957	https://www.genecards.org/cgi-bin/carddisp.pl?gene=SERPINE1
IFT172	Intraflagellar Transport 172	Protein Coding	39	GC02M027724	32.5898780822754	https://www.genecards.org/cgi-bin/carddisp.pl?gene=IFT172
TUBB3	Tubulin Beta 3 Class III	Protein Coding	48	GC16P089922	32.237678527832	https://www.genecards.org/cgi-bin/carddisp.pl?gene=TUBB3
SLC5A2	Solute Carrier Family 5 Member 2	Protein Coding	47	GC16P033552	32.1791458129883	https://www.genecards.org/cgi-bin/carddisp.pl?gene=SLC5A2
EDN1	Endothelin 1	Protein Coding	47	GC06P012256	32.0087013244629	https://www.genecards.org/cgi-bin/carddisp.pl?gene=EDN1
MMP9	Matrix Metallopeptidase 9	Protein Coding	53	GC20P046008	31.9517860412598	https://www.genecards.org/cgi-bin/carddisp.pl?gene=MMP9
ANKS6	Ankyrin Repeat And Sterile Alpha Motif Domain Containing 6	Protein Coding	38	GC09M098731	31.8302459716797	https://www.genecards.org/cgi-bin/carddisp.pl?gene=ANKS6
UPK3A	Uroplakin 3A	Protein Coding	37	GC22P045284	31.7519645690918	https://www.genecards.org/cgi-bin/carddisp.pl?gene=UPK3A
HFE	Homeostatic Iron Regulator	Protein Coding	43	GC06P026087	31.7015056610107	https://www.genecards.org/cgi-bin/carddisp.pl?gene=HFE
IL1B	Interleukin 1 Beta	Protein Coding	47	GC02M112829	31.1423587799072	https://www.genecards.org/cgi-bin/carddisp.pl?gene=IL1B
TMEM231	Transmembrane Protein 231	Protein Coding	37	GC16M075536	30.8351764678955	https://www.genecards.org/cgi-bin/carddisp.pl?gene=TMEM231
IL4	Interleukin 4	Protein Coding	45	GC05P132673	30.7772750854492	https://www.genecards.org/cgi-bin/carddisp.pl?gene=IL4
SCARB2	Scavenger Receptor Class B Member 2	Protein Coding	44	GC04M076158	30.4723224639893	https://www.genecards.org/cgi-bin/carddisp.pl?gene=SCARB2
SPP1	Secreted Phosphoprotein 1	Protein Coding	45	GC04P087975	30.357572555542	https://www.genecards.org/cgi-bin/carddisp.pl?gene=SPP1
TMEM237	Transmembrane Protein 237	Protein Coding	36	GC02M201620	30.1838684082031	https://www.genecards.org/cgi-bin/carddisp.pl?gene=TMEM237
CDH1	Cadherin 1	Protein Coding	50	GC16P068737	30.1530208587646	https://www.genecards.org/cgi-bin/carddisp.pl?gene=CDH1
TIMP1	TIMP Metallopeptidase Inhibitor 1	Protein Coding	44	GC0XP047583	30.0995788574219	https://www.genecards.org/cgi-bin/carddisp.pl?gene=TIMP1
OFD1	OFD1 Centriole And Centriolar Satellite Protein	Protein Coding	42	GC0XP013734	30.0621433258057	https://www.genecards.org/cgi-bin/carddisp.pl?gene=OFD1
FXYD2	FXYD Domain Containing Ion Transport Regulator 2	Protein Coding	44	GC11M117800	29.9343681335449	https://www.genecards.org/cgi-bin/carddisp.pl?gene=FXYD2
MTMR10	Myotubularin Related Protein 10	Protein Coding	33	GC15M030919	29.7561187744141	https://www.genecards.org/cgi-bin/carddisp.pl?gene=MTMR10
HIF1A	Hypoxia Inducible Factor 1 Subunit Alpha	Protein Coding	47	GC14P061695	29.738452911377	https://www.genecards.org/cgi-bin/carddisp.pl?gene=HIF1A
INS	Insulin	Protein Coding	47	GC11M002159	29.4931221008301	https://www.genecards.org/cgi-bin/carddisp.pl?gene=INS
ITGA8	Integrin Subunit Alpha 8	Protein Coding	43	GC10M015513	29.4106769561768	https://www.genecards.org/cgi-bin/carddisp.pl?gene=ITGA8
NPHS1	NPHS1 Adhesion Molecule, Nephrin	Protein Coding	45	GC19M035825	29.3773136138916	https://www.genecards.org/cgi-bin/carddisp.pl?gene=NPHS1
STAT3	Signal Transducer And Activator Of Transcription 3	Protein Coding	52	GC17M042313	29.3144226074219	https://www.genecards.org/cgi-bin/carddisp.pl?gene=STAT3
IL1RN	Interleukin 1 Receptor Antagonist	Protein Coding	48	GC02P117302	28.9019794464111	https://www.genecards.org/cgi-bin/carddisp.pl?gene=IL1RN
COL4A5	Collagen Type IV Alpha 5 Chain	Protein Coding	44	GC0XP108439	28.8431167602539	https://www.genecards.org/cgi-bin/carddisp.pl?gene=COL4A5
TSC2	TSC Complex Subunit 2	Protein Coding	50	GC16P006190	28.4573822021484	https://www.genecards.org/cgi-bin/carddisp.pl?gene=TSC2
ICAM1	Intercellular Adhesion Molecule 1	Protein Coding	50	GC19P010270	28.4440040588379	https://www.genecards.org/cgi-bin/carddisp.pl?gene=ICAM1
PTEN	Phosphatase And Tensin Homolog	Protein Coding	52	GC10P087863	28.3248252868652	https://www.genecards.org/cgi-bin/carddisp.pl?gene=PTEN
HPS1	HPS1 Biogenesis Of Lysosomal Organelles Complex 3 Subunit 1	Protein Coding	42	GC10M098416	28.2789878845215	https://www.genecards.org/cgi-bin/carddisp.pl?gene=HPS1
HGF	Hepatocyte Growth Factor	Protein Coding	51	GC07M081699	28.15354347229	https://www.genecards.org/cgi-bin/carddisp.pl?gene=HGF
MMP2	Matrix Metallopeptidase 2	Protein Coding	52	GC16P055390	28.1247291564941	https://www.genecards.org/cgi-bin/carddisp.pl?gene=MMP2
SFTPD	Surfactant Protein D	Protein Coding	43	GC10M079937	28.0641822814941	https://www.genecards.org/cgi-bin/carddisp.pl?gene=SFTPD
BSND	Barttin CLCNK Type Accessory Subunit Beta	Protein Coding	40	GC01P054998	28.0027542114258	https://www.genecards.org/cgi-bin/carddisp.pl?gene=BSND
B9D2	B9 Domain Containing 2	Protein Coding	38	GC19M041354	27.9726848602295	https://www.genecards.org/cgi-bin/carddisp.pl?gene=B9D2
OGG1	8-Oxoguanine DNA Glycosylase	Protein Coding	45	GC03P009816	27.6804637908936	https://www.genecards.org/cgi-bin/carddisp.pl?gene=OGG1
CEP164	Centrosomal Protein 164	Protein Coding	40	GC11P117314	27.6644802093506	https://www.genecards.org/cgi-bin/carddisp.pl?gene=CEP164
OCRL	OCRL Inositol Polyphosphate-5-Phosphatase	Protein Coding	45	GC0XP129539	27.6016635894775	https://www.genecards.org/cgi-bin/carddisp.pl?gene=OCRL
IL2	Interleukin 2	Protein Coding	44	GC04M122451	27.5533790588379	https://www.genecards.org/cgi-bin/carddisp.pl?gene=IL2
TRAF3IP1	TRAF3 Interacting Protein 1	Protein Coding	38	GC02P238320	27.500394821167	https://www.genecards.org/cgi-bin/carddisp.pl?gene=TRAF3IP1
GLIS2	GLIS Family Zinc Finger 2	Protein Coding	40	GC16P006263	27.4283828735352	https://www.genecards.org/cgi-bin/carddisp.pl?gene=GLIS2
FGFR3	Fibroblast Growth Factor Receptor 3	Protein Coding	54	GC04P001795	27.3941631317139	https://www.genecards.org/cgi-bin/carddisp.pl?gene=FGFR3
XPNPEP3	X-Prolyl Aminopeptidase 3	Protein Coding	41	GC22P040857	27.3308582305908	https://www.genecards.org/cgi-bin/carddisp.pl?gene=XPNPEP3
COL4A3	Collagen Type IV Alpha 3 Chain	Protein Coding	44	GC02P227164	27.2863006591797	https://www.genecards.org/cgi-bin/carddisp.pl?gene=COL4A3
CA2	Carbonic Anhydrase 2	Protein Coding	51	GC08P085463	27.1977405548096	https://www.genecards.org/cgi-bin/carddisp.pl?gene=CA2
TCTN2	Tectonic Family Member 2	Protein Coding	38	GC12P123671	27.1556415557861	https://www.genecards.org/cgi-bin/carddisp.pl?gene=TCTN2
B9D1	B9 Domain Containing 1	Protein Coding	36	GC17M019334	26.9950523376465	https://www.genecards.org/cgi-bin/carddisp.pl?gene=B9D1
EGFR	Epidermal Growth Factor Receptor	Protein Coding	53	GC07P055019	26.9339599609375	https://www.genecards.org/cgi-bin/carddisp.pl?gene=EGFR
AQP2	Aquaporin 2	Protein Coding	47	GC12P049950	26.9081974029541	https://www.genecards.org/cgi-bin/carddisp.pl?gene=AQP2
AKT1	AKT Serine/Threonine Kinase 1	Protein Coding	53	GC14M104769	26.8174266815186	https://www.genecards.org/cgi-bin/carddisp.pl?gene=AKT1
IL13	Interleukin 13	Protein Coding	44	GC05P132656	26.711841583252	https://www.genecards.org/cgi-bin/carddisp.pl?gene=IL13
CEP83	Centrosomal Protein 83	Protein Coding	36	GC12M094265	26.6491546630859	https://www.genecards.org/cgi-bin/carddisp.pl?gene=CEP83
EPO	Erythropoietin	Protein Coding	40	GC07P100720	26.6258850097656	https://www.genecards.org/cgi-bin/carddisp.pl?gene=EPO
MITF	Melanocyte Inducing Transcription Factor	Protein Coding	48	GC03P069788	26.5469455718994	https://www.genecards.org/cgi-bin/carddisp.pl?gene=MITF
BMP4	Bone Morphogenetic Protein 4	Protein Coding	48	GC14M053949	26.5435924530029	https://www.genecards.org/cgi-bin/carddisp.pl?gene=BMP4
SLC9A3	Solute Carrier Family 9 Member A3	Protein Coding	47	GC05M000472	26.532112121582	https://www.genecards.org/cgi-bin/carddisp.pl?gene=SLC9A3
COL4A4	Collagen Type IV Alpha 4 Chain	Protein Coding	44	GC02M226973	26.5011405944824	https://www.genecards.org/cgi-bin/carddisp.pl?gene=COL4A4
SLC34A1	Solute Carrier Family 34 Member 1	Protein Coding	44	GC05P177380	26.3373374938965	https://www.genecards.org/cgi-bin/carddisp.pl?gene=SLC34A1
FCGR2A	Fc Fragment Of IgG Receptor IIa	Protein Coding	45	GC01P161505	26.1550617218018	https://www.genecards.org/cgi-bin/carddisp.pl?gene=FCGR2A
EDNRA	Endothelin Receptor Type A	Protein Coding	50	GC04P147480	26.0772285461426	https://www.genecards.org/cgi-bin/carddisp.pl?gene=EDNRA
CP	Ceruloplasmin	Protein Coding	48	GC03M149162	26.0273933410645	https://www.genecards.org/cgi-bin/carddisp.pl?gene=CP
DYNC2H1	Dynein Cytoplasmic 2 Heavy Chain 1	Protein Coding	38	GC11P103109	25.9777812957764	https://www.genecards.org/cgi-bin/carddisp.pl?gene=DYNC2H1
PIK3CA	Phosphatidylinositol-4,5-Bisphosphate 3-Kinase Catalytic Subunit Alpha	Protein Coding	53	GC03P179148	25.964786529541	https://www.genecards.org/cgi-bin/carddisp.pl?gene=PIK3CA
KIT	KIT Proto-Oncogene, Receptor Tyrosine Kinase	Protein Coding	52	GC04P054657	25.5927352905273	https://www.genecards.org/cgi-bin/carddisp.pl?gene=KIT
FGF2	Fibroblast Growth Factor 2	Protein Coding	47	GC04P122826	25.4819297790527	https://www.genecards.org/cgi-bin/carddisp.pl?gene=FGF2
STX1A	Syntaxin 1A	Protein Coding	47	GC07M073700	25.3204574584961	https://www.genecards.org/cgi-bin/carddisp.pl?gene=STX1A
THBD	Thrombomodulin	Protein Coding	44	GC20M023026	25.2163772583008	https://www.genecards.org/cgi-bin/carddisp.pl?gene=THBD
CCR6	C-C Motif Chemokine Receptor 6	Protein Coding	45	GC06P167111	25.1991310119629	https://www.genecards.org/cgi-bin/carddisp.pl?gene=CCR6
CCND1	Cyclin D1	Protein Coding	52	GC11P069641	25.1584739685059	https://www.genecards.org/cgi-bin/carddisp.pl?gene=CCND1
NPHP3-AS1	NPHP3 Antisense RNA 1	RNA Gene	14	GC03P132721	25.0885124206543	https://www.genecards.org/cgi-bin/carddisp.pl?gene=NPHP3-AS1
CLCNKB	Chloride Voltage-Gated Channel Kb	Protein Coding	44	GC01P016043	25.0322666168213	https://www.genecards.org/cgi-bin/carddisp.pl?gene=CLCNKB
CTLA4	Cytotoxic T-Lymphocyte Associated Protein 4	Protein Coding	45	GC02P203867	24.9000988006592	https://www.genecards.org/cgi-bin/carddisp.pl?gene=CTLA4
SDHB	Succinate Dehydrogenase Complex Iron Sulfur Subunit B	Protein Coding	48	GC01M017338	24.8935623168945	https://www.genecards.org/cgi-bin/carddisp.pl?gene=SDHB
TMEM127	Transmembrane Protein 127	Protein Coding	37	GC02M096248	24.8828372955322	https://www.genecards.org/cgi-bin/carddisp.pl?gene=TMEM127
CASR	Calcium Sensing Receptor	Protein Coding	50	GC03P122183	24.7559051513672	https://www.genecards.org/cgi-bin/carddisp.pl?gene=CASR
ELN	Elastin	Protein Coding	45	GC07P074027	24.6444511413574	https://www.genecards.org/cgi-bin/carddisp.pl?gene=ELN
BRAF	B-Raf Proto-Oncogene, Serine/Threonine Kinase	Protein Coding	53	GC07M140718	24.6345481872559	https://www.genecards.org/cgi-bin/carddisp.pl?gene=BRAF
IFT122	Intraflagellar Transport 122	Protein Coding	39	GC03P129440	24.6169948577881	https://www.genecards.org/cgi-bin/carddisp.pl?gene=IFT122
NKX2-1	NK2 Homeobox 1	Protein Coding	46	GC14M036516	24.6105995178223	https://www.genecards.org/cgi-bin/carddisp.pl?gene=NKX2-1
BICC1	BicC Family RNA Binding Protein 1	Protein Coding	37	GC10P058513	24.5851497650146	https://www.genecards.org/cgi-bin/carddisp.pl?gene=BICC1
CSPP1	Centrosome And Spindle Pole Associated Protein 1	Protein Coding	38	GC08P067055	24.4399375915527	https://www.genecards.org/cgi-bin/carddisp.pl?gene=CSPP1
APOL1	Apolipoprotein L1	Protein Coding	44	GC22P036253	24.3809375762939	https://www.genecards.org/cgi-bin/carddisp.pl?gene=APOL1
TTC21B-AS1	TTC21B Antisense RNA 1	RNA Gene	13	GC02P165933	24.3726482391357	https://www.genecards.org/cgi-bin/carddisp.pl?gene=TTC21B-AS1
CSF2	Colony Stimulating Factor 2	Protein Coding	43	GC05P132073	24.3287467956543	https://www.genecards.org/cgi-bin/carddisp.pl?gene=CSF2
TCTN3	Tectonic Family Member 3	Protein Coding	40	GC10M095663	24.3151741027832	https://www.genecards.org/cgi-bin/carddisp.pl?gene=TCTN3
TLR4	Toll Like Receptor 4	Protein Coding	50	GC09P117704	24.253288269043	https://www.genecards.org/cgi-bin/carddisp.pl?gene=TLR4
MIR200C	MicroRNA 200c	RNA Gene	22	GC12P013192	24.155797958374	https://www.genecards.org/cgi-bin/carddisp.pl?gene=MIR200C
FGF23	Fibroblast Growth Factor 23	Protein Coding	45	GC12M004368	24.0610294342041	https://www.genecards.org/cgi-bin/carddisp.pl?gene=FGF23
MIR141	MicroRNA 141	RNA Gene	22	GC12P013193	24.0581760406494	https://www.genecards.org/cgi-bin/carddisp.pl?gene=MIR141
FASLG	Fas Ligand	Protein Coding	47	GC01P172628	23.9390182495117	https://www.genecards.org/cgi-bin/carddisp.pl?gene=FASLG
CXCR3	C-X-C Motif Chemokine Receptor 3	Protein Coding	44	GC0XM071615	23.9171600341797	https://www.genecards.org/cgi-bin/carddisp.pl?gene=CXCR3
MIF	Macrophage Migration Inhibitory Factor	Protein Coding	49	GC22P023894	23.9119071960449	https://www.genecards.org/cgi-bin/carddisp.pl?gene=MIF
MKKS	MKKS Centrosomal Shuttling Protein	Protein Coding	39	GC20M010424	23.6759262084961	https://www.genecards.org/cgi-bin/carddisp.pl?gene=MKKS
NPPA	Natriuretic Peptide A	Protein Coding	46	GC01M011846	23.5622844696045	https://www.genecards.org/cgi-bin/carddisp.pl?gene=NPPA
DNAJB11	DnaJ Heat Shock Protein Family (Hsp40) Member B11	Protein Coding	40	GC03P186567	23.5220489501953	https://www.genecards.org/cgi-bin/carddisp.pl?gene=DNAJB11
EP300	E1A Binding Protein P300	Protein Coding	51	GC22P041091	23.4561786651611	https://www.genecards.org/cgi-bin/carddisp.pl?gene=EP300
TMEM138	Transmembrane Protein 138	Protein Coding	36	GC11P061362	23.4543857574463	https://www.genecards.org/cgi-bin/carddisp.pl?gene=TMEM138
IGF1	Insulin Like Growth Factor 1	Protein Coding	49	GC12M102395	23.2992401123047	https://www.genecards.org/cgi-bin/carddisp.pl?gene=IGF1
BMP6	Bone Morphogenetic Protein 6	Protein Coding	43	GC06P007726	23.2348365783691	https://www.genecards.org/cgi-bin/carddisp.pl?gene=BMP6
PRTN3	Proteinase 3	Protein Coding	44	GC19P000840	23.1925525665283	https://www.genecards.org/cgi-bin/carddisp.pl?gene=PRTN3
WDR35	WD Repeat Domain 35	Protein Coding	38	GC02M019910	23.1245536804199	https://www.genecards.org/cgi-bin/carddisp.pl?gene=WDR35
NDUFAF6	NADH:Ubiquinone Oxidoreductase Complex Assembly Factor 6	Protein Coding	34	GC08P094895	23.0750579833984	https://www.genecards.org/cgi-bin/carddisp.pl?gene=NDUFAF6
TCTN1	Tectonic Family Member 1	Protein Coding	37	GC12P110614	23.0511016845703	https://www.genecards.org/cgi-bin/carddisp.pl?gene=TCTN1
IL18	Interleukin 18	Protein Coding	43	GC11M112143	23.015064239502	https://www.genecards.org/cgi-bin/carddisp.pl?gene=IL18
SMAD4	SMAD Family Member 4	Protein Coding	50	GC18P051028	22.8895683288574	https://www.genecards.org/cgi-bin/carddisp.pl?gene=SMAD4
GSN	Gelsolin	Protein Coding	48	GC09P121201	22.8528022766113	https://www.genecards.org/cgi-bin/carddisp.pl?gene=GSN
ELANE	Elastase, Neutrophil Expressed	Protein Coding	46	GC19P000871	22.7602386474609	https://www.genecards.org/cgi-bin/carddisp.pl?gene=ELANE
NR3C2	Nuclear Receptor Subfamily 3 Group C Member 2	Protein Coding	48	GC04M148078	22.7592620849609	https://www.genecards.org/cgi-bin/carddisp.pl?gene=NR3C2
GREM1	Gremlin 1, DAN Family BMP Antagonist	Protein Coding	43	GC15P033371	22.5735607147217	https://www.genecards.org/cgi-bin/carddisp.pl?gene=GREM1
C12orf29	Chromosome 12 Open Reading Frame 29	Protein Coding	33	GC12P088033	22.5715408325195	https://www.genecards.org/cgi-bin/carddisp.pl?gene=C12orf29
KRT18	Keratin 18	Protein Coding	48	GC12P052948	22.5257625579834	https://www.genecards.org/cgi-bin/carddisp.pl?gene=KRT18
HPS4	HPS4 Biogenesis Of Lysosomal Organelles Complex 3 Subunit 2	Protein Coding	39	GC22M026443	22.5249404907227	https://www.genecards.org/cgi-bin/carddisp.pl?gene=HPS4
VIM	Vimentin	Protein Coding	50	GC10P017227	22.5236015319824	https://www.genecards.org/cgi-bin/carddisp.pl?gene=VIM
SLC12A3	Solute Carrier Family 12 Member 3	Protein Coding	46	GC16P056865	22.4278030395508	https://www.genecards.org/cgi-bin/carddisp.pl?gene=SLC12A3
TFEB	Transcription Factor EB	Protein Coding	42	GC06M049331	22.4200382232666	https://www.genecards.org/cgi-bin/carddisp.pl?gene=TFEB
BBS10	Bardet-Biedl Syndrome 10	Protein Coding	40	GC12M076344	22.4085845947266	https://www.genecards.org/cgi-bin/carddisp.pl?gene=BBS10
MPO	Myeloperoxidase	Protein Coding	50	GC17M058269	22.240406036377	https://www.genecards.org/cgi-bin/carddisp.pl?gene=MPO
HNF4A	Hepatocyte Nuclear Factor 4 Alpha	Protein Coding	51	GC20P044355	22.2373542785645	https://www.genecards.org/cgi-bin/carddisp.pl?gene=HNF4A
FAS	Fas Cell Surface Death Receptor	Protein Coding	50	GC10P088969	22.1266899108887	https://www.genecards.org/cgi-bin/carddisp.pl?gene=FAS
IFT80	Intraflagellar Transport 80	Protein Coding	36	GC03M160256	22.1176567077637	https://www.genecards.org/cgi-bin/carddisp.pl?gene=IFT80
ZNF423	Zinc Finger Protein 423	Protein Coding	40	GC16M049487	22.081615447998	https://www.genecards.org/cgi-bin/carddisp.pl?gene=ZNF423
STAT1	Signal Transducer And Activator Of Transcription 1	Protein Coding	52	GC02M190908	22.0608367919922	https://www.genecards.org/cgi-bin/carddisp.pl?gene=STAT1
CCL5	C-C Motif Chemokine Ligand 5	Protein Coding	43	GC17M035871	21.9594669342041	https://www.genecards.org/cgi-bin/carddisp.pl?gene=CCL5
IL17A	Interleukin 17A	Protein Coding	41	GC06P052186	21.9491806030273	https://www.genecards.org/cgi-bin/carddisp.pl?gene=IL17A
SLC12A1	Solute Carrier Family 12 Member 1	Protein Coding	47	GC15P048191	21.9328689575195	https://www.genecards.org/cgi-bin/carddisp.pl?gene=SLC12A1
ALMS1	ALMS1 Centrosome And Basal Body Associated Protein	Protein Coding	41	GC02P073385	21.8691635131836	https://www.genecards.org/cgi-bin/carddisp.pl?gene=ALMS1
TUBA1A	Tubulin Alpha 1a	Protein Coding	48	GC12M049184	21.6786575317383	https://www.genecards.org/cgi-bin/carddisp.pl?gene=TUBA1A
IL1A	Interleukin 1 Alpha	Protein Coding	43	GC02M112773	21.6783561706543	https://www.genecards.org/cgi-bin/carddisp.pl?gene=IL1A
NPHS2	NPHS2 Stomatin Family Member, Podocin	Protein Coding	41	GC01M179519	21.6533737182617	https://www.genecards.org/cgi-bin/carddisp.pl?gene=NPHS2
KL	Klotho	Protein Coding	45	GC13P033016	21.6316757202148	https://www.genecards.org/cgi-bin/carddisp.pl?gene=KL
BRCA2	BRCA2 DNA Repair Associated	Protein Coding	49	GC13P032315	21.6018486022949	https://www.genecards.org/cgi-bin/carddisp.pl?gene=BRCA2
HPS5	HPS5 Biogenesis Of Lysosomal Organelles Complex 2 Subunit 2	Protein Coding	39	GC11M018278	21.5223445892334	https://www.genecards.org/cgi-bin/carddisp.pl?gene=HPS5
MAPKBP1	Mitogen-Activated Protein Kinase Binding Protein 1	Protein Coding	39	GC15P041775	21.5207901000977	https://www.genecards.org/cgi-bin/carddisp.pl?gene=MAPKBP1
DTNBP1	Dystrobrevin Binding Protein 1	Protein Coding	41	GC06M015470	21.4738960266113	https://www.genecards.org/cgi-bin/carddisp.pl?gene=DTNBP1
TINF2	TERF1 Interacting Nuclear Factor 2	Protein Coding	41	GC14M024234	21.440071105957	https://www.genecards.org/cgi-bin/carddisp.pl?gene=TINF2
FOXP3	Forkhead Box P3	Protein Coding	47	GC0XM049250	21.3629875183105	https://www.genecards.org/cgi-bin/carddisp.pl?gene=FOXP3
PPARG	Peroxisome Proliferator Activated Receptor Gamma	Protein Coding	52	GC03P012287	21.2414722442627	https://www.genecards.org/cgi-bin/carddisp.pl?gene=PPARG
ENG	Endoglin	Protein Coding	45	GC09M127815	21.1565589904785	https://www.genecards.org/cgi-bin/carddisp.pl?gene=ENG
HPS6	HPS6 Biogenesis Of Lysosomal Organelles Complex 2 Subunit 3	Protein Coding	39	GC10P102065	21.1365489959717	https://www.genecards.org/cgi-bin/carddisp.pl?gene=HPS6
KCNN4	Potassium Calcium-Activated Channel Subfamily N Member 4	Protein Coding	48	GC19M048587	21.1110191345215	https://www.genecards.org/cgi-bin/carddisp.pl?gene=KCNN4
JUN	Jun Proto-Oncogene, AP-1 Transcription Factor Subunit	Protein Coding	48	GC01M058780	21.0884342193604	https://www.genecards.org/cgi-bin/carddisp.pl?gene=JUN
NBAS	NBAS Subunit Of NRZ Tethering Complex	Protein Coding	40	GC02M014998	20.9360294342041	https://www.genecards.org/cgi-bin/carddisp.pl?gene=NBAS
LYZ	Lysozyme	Protein Coding	47	GC12P069348	20.92626953125	https://www.genecards.org/cgi-bin/carddisp.pl?gene=LYZ
SHH	Sonic Hedgehog Signaling Molecule	Protein Coding	49	GC07M155799	20.9246158599854	https://www.genecards.org/cgi-bin/carddisp.pl?gene=SHH
ABCB1	ATP Binding Cassette Subfamily B Member 1	Protein Coding	51	GC07M087504	20.9077453613281	https://www.genecards.org/cgi-bin/carddisp.pl?gene=ABCB1
CD4	CD4 Molecule	Protein Coding	49	GC12P006786	20.8679676055908	https://www.genecards.org/cgi-bin/carddisp.pl?gene=CD4
CXCL10	C-X-C Motif Chemokine Ligand 10	Protein Coding	44	GC04M076021	20.8387451171875	https://www.genecards.org/cgi-bin/carddisp.pl?gene=CXCL10
HPS3	HPS3 Biogenesis Of Lysosomal Organelles Complex 2 Subunit 1	Protein Coding	40	GC03P149129	20.7957000732422	https://www.genecards.org/cgi-bin/carddisp.pl?gene=HPS3
ARL13B	ADP Ribosylation Factor Like GTPase 13B	Protein Coding	37	GC03P093980	20.7848205566406	https://www.genecards.org/cgi-bin/carddisp.pl?gene=ARL13B
C3	Complement C3	Protein Coding	47	GC19M006677	20.7201995849609	https://www.genecards.org/cgi-bin/carddisp.pl?gene=C3
ARL3	ADP Ribosylation Factor Like GTPase 3	Protein Coding	44	GC10M102673	20.6908912658691	https://www.genecards.org/cgi-bin/carddisp.pl?gene=ARL3
LOC105371046	Uncharacterized LOC105371046	RNA Gene	8	GC16P006147	20.6736316680908	https://www.genecards.org/cgi-bin/carddisp.pl?gene=LOC105371046
RFH1	Renal Failure, Progressive, With Hypertension	Genetic Locus	1	GC01U990346	20.6632690429688	https://www.genecards.org/cgi-bin/carddisp.pl?gene=RFH1
SLC11A1	Solute Carrier Family 11 Member 1	Protein Coding	47	GC02P218382	20.6110095977783	https://www.genecards.org/cgi-bin/carddisp.pl?gene=SLC11A1
IL2RA	Interleukin 2 Receptor Subunit Alpha	Protein Coding	50	GC10M006010	20.5922145843506	https://www.genecards.org/cgi-bin/carddisp.pl?gene=IL2RA
SMAD3	SMAD Family Member 3	Protein Coding	49	GC15P067063	20.5594825744629	https://www.genecards.org/cgi-bin/carddisp.pl?gene=SMAD3
RMND1	Required For Meiotic Nuclear Division 1 Homolog	Protein Coding	37	GC06M151404	20.5416793823242	https://www.genecards.org/cgi-bin/carddisp.pl?gene=RMND1
IRF5	Interferon Regulatory Factor 5	Protein Coding	47	GC07P128937	20.5206146240234	https://www.genecards.org/cgi-bin/carddisp.pl?gene=IRF5
NOS3	Nitric Oxide Synthase 3	Protein Coding	51	GC07P150990	20.4919013977051	https://www.genecards.org/cgi-bin/carddisp.pl?gene=NOS3
KCNJ1	Potassium Inwardly Rectifying Channel Subfamily J Member 1	Protein Coding	48	GC11M128741	20.4647560119629	https://www.genecards.org/cgi-bin/carddisp.pl?gene=KCNJ1
KIAA0586	KIAA0586	Protein Coding	35	GC14P058427	20.447681427002	https://www.genecards.org/cgi-bin/carddisp.pl?gene=KIAA0586
NHLRC2	NHL Repeat Containing 2	Protein Coding	35	GC10P113854	20.2994174957275	https://www.genecards.org/cgi-bin/carddisp.pl?gene=NHLRC2
MMP7	Matrix Metallopeptidase 7	Protein Coding	48	GC11M102425	20.2352428436279	https://www.genecards.org/cgi-bin/carddisp.pl?gene=MMP7
CEP120	Centrosomal Protein 120	Protein Coding	40	GC05M123344	20.1279983520508	https://www.genecards.org/cgi-bin/carddisp.pl?gene=CEP120
PDGFRA	Platelet Derived Growth Factor Receptor Alpha	Protein Coding	54	GC04P054229	20.126823425293	https://www.genecards.org/cgi-bin/carddisp.pl?gene=PDGFRA
LMX1B	LIM Homeobox Transcription Factor 1 Beta	Protein Coding	45	GC09P126614	20.0929050445557	https://www.genecards.org/cgi-bin/carddisp.pl?gene=LMX1B
GLA	Galactosidase Alpha	Protein Coding	48	GC0XM101393	20.0914974212646	https://www.genecards.org/cgi-bin/carddisp.pl?gene=GLA
CD36	CD36 Molecule	Protein Coding	48	GC07P080369	19.9797897338867	https://www.genecards.org/cgi-bin/carddisp.pl?gene=CD36
NEK1	NIMA Related Kinase 1	Protein Coding	43	GC04M169393	19.8698062896729	https://www.genecards.org/cgi-bin/carddisp.pl?gene=NEK1
CXCR4	C-X-C Motif Chemokine Receptor 4	Protein Coding	52	GC02M136114	19.8642768859863	https://www.genecards.org/cgi-bin/carddisp.pl?gene=CXCR4
CLCA4	Chloride Channel Accessory 4	Protein Coding	38	GC01P086547	19.7660541534424	https://www.genecards.org/cgi-bin/carddisp.pl?gene=CLCA4
NLRP3	NLR Family Pyrin Domain Containing 3	Protein Coding	47	GC01P247415	19.636589050293	https://www.genecards.org/cgi-bin/carddisp.pl?gene=NLRP3
KRT7	Keratin 7	Protein Coding	42	GC12P052232	19.5302276611328	https://www.genecards.org/cgi-bin/carddisp.pl?gene=KRT7
VCAM1	Vascular Cell Adhesion Molecule 1	Protein Coding	45	GC01P100719	19.4911003112793	https://www.genecards.org/cgi-bin/carddisp.pl?gene=VCAM1
BBS4	Bardet-Biedl Syndrome 4	Protein Coding	41	GC15P072686	19.4825344085693	https://www.genecards.org/cgi-bin/carddisp.pl?gene=BBS4
CPLANE1	Ciliogenesis And Planar Polarity Effector 1	Protein Coding	27	GC05M037090	19.4756278991699	https://www.genecards.org/cgi-bin/carddisp.pl?gene=CPLANE1
IFNA1	Interferon Alpha 1	Protein Coding	39	GC09P021532	19.4456653594971	https://www.genecards.org/cgi-bin/carddisp.pl?gene=IFNA1
IGF2	Insulin Like Growth Factor 2	Protein Coding	47	GC11M002130	19.4326801300049	https://www.genecards.org/cgi-bin/carddisp.pl?gene=IGF2
CXCL9	C-X-C Motif Chemokine Ligand 9	Protein Coding	39	GC04M076001	19.3190307617188	https://www.genecards.org/cgi-bin/carddisp.pl?gene=CXCL9
AGTR2	Angiotensin II Receptor Type 2	Protein Coding	43	GC0XP116170	19.315824508667	https://www.genecards.org/cgi-bin/carddisp.pl?gene=AGTR2
S100A1	S100 Calcium Binding Protein A1	Protein Coding	41	GC01P153627	19.1298789978027	https://www.genecards.org/cgi-bin/carddisp.pl?gene=S100A1
GATM	Glycine Amidinotransferase	Protein Coding	45	GC15M045361	19.0748710632324	https://www.genecards.org/cgi-bin/carddisp.pl?gene=GATM
NPPB	Natriuretic Peptide B	Protein Coding	44	GC01M011858	19.0649394989014	https://www.genecards.org/cgi-bin/carddisp.pl?gene=NPPB
BBS1	Bardet-Biedl Syndrome 1	Protein Coding	38	GC11P066956	19.0368881225586	https://www.genecards.org/cgi-bin/carddisp.pl?gene=BBS1
APOE	Apolipoprotein E	Protein Coding	50	GC19P044906	18.9869956970215	https://www.genecards.org/cgi-bin/carddisp.pl?gene=APOE
AVPR2	Arginine Vasopressin Receptor 2	Protein Coding	48	GC0XP153902	18.9686298370361	https://www.genecards.org/cgi-bin/carddisp.pl?gene=AVPR2
DZIP1L	DAZ Interacting Zinc Finger Protein 1 Like	Protein Coding	36	GC03M138061	18.9560852050781	https://www.genecards.org/cgi-bin/carddisp.pl?gene=DZIP1L
APOA1	Apolipoprotein A1	Protein Coding	48	GC11M116835	18.9189300537109	https://www.genecards.org/cgi-bin/carddisp.pl?gene=APOA1
CD34	CD34 Molecule	Protein Coding	43	GC01M207880	18.8035583496094	https://www.genecards.org/cgi-bin/carddisp.pl?gene=CD34
MME	Membrane Metalloendopeptidase	Protein Coding	50	GC03P155024	18.7856578826904	https://www.genecards.org/cgi-bin/carddisp.pl?gene=MME
MEFV	MEFV Innate Immuity Regulator, Pyrin	Protein Coding	44	GC16M003970	18.7829170227051	https://www.genecards.org/cgi-bin/carddisp.pl?gene=MEFV
BMP7	Bone Morphogenetic Protein 7	Protein Coding	45	GC20M057168	18.71457862854	https://www.genecards.org/cgi-bin/carddisp.pl?gene=BMP7
SERPINH1	Serpin Family H Member 1	Protein Coding	45	GC11P075562	18.710563659668	https://www.genecards.org/cgi-bin/carddisp.pl?gene=SERPINH1
IL5	Interleukin 5	Protein Coding	44	GC05M132541	18.6845245361328	https://www.genecards.org/cgi-bin/carddisp.pl?gene=IL5
LGALS3	Galectin 3	Protein Coding	44	GC14P055124	18.6578998565674	https://www.genecards.org/cgi-bin/carddisp.pl?gene=LGALS3
KIF7	Kinesin Family Member 7	Protein Coding	40	GC15M089608	18.6414241790771	https://www.genecards.org/cgi-bin/carddisp.pl?gene=KIF7
IGFBP3	Insulin Like Growth Factor Binding Protein 3	Protein Coding	44	GC07M045912	18.6332263946533	https://www.genecards.org/cgi-bin/carddisp.pl?gene=IGFBP3
KRAS	KRAS Proto-Oncogene, GTPase	Protein Coding	51	GC12M025204	18.6092529296875	https://www.genecards.org/cgi-bin/carddisp.pl?gene=KRAS
CFH	Complement Factor H	Protein Coding	45	GC01P196621	18.5877094268799	https://www.genecards.org/cgi-bin/carddisp.pl?gene=CFH
LCN2	Lipocalin 2	Protein Coding	43	GC09P128149	18.4654121398926	https://www.genecards.org/cgi-bin/carddisp.pl?gene=LCN2
NUP107	Nucleoporin 107	Protein Coding	43	GC12P068686	18.4594879150391	https://www.genecards.org/cgi-bin/carddisp.pl?gene=NUP107
CD8A	CD8a Molecule	Protein Coding	46	GC02M086784	18.3796443939209	https://www.genecards.org/cgi-bin/carddisp.pl?gene=CD8A
COL4A1	Collagen Type IV Alpha 1 Chain	Protein Coding	48	GC13M110148	18.3166236877441	https://www.genecards.org/cgi-bin/carddisp.pl?gene=COL4A1
LRP2	LDL Receptor Related Protein 2	Protein Coding	47	GC02M169127	18.2993793487549	https://www.genecards.org/cgi-bin/carddisp.pl?gene=LRP2
CASP3	Caspase 3	Protein Coding	50	GC04M184627	18.2316932678223	https://www.genecards.org/cgi-bin/carddisp.pl?gene=CASP3
PDGFRB	Platelet Derived Growth Factor Receptor Beta	Protein Coding	54	GC05M150113	18.1884365081787	https://www.genecards.org/cgi-bin/carddisp.pl?gene=PDGFRB
CDKN2A	Cyclin Dependent Kinase Inhibitor 2A	Protein Coding	51	GC09M021967	18.1599082946777	https://www.genecards.org/cgi-bin/carddisp.pl?gene=CDKN2A
SEC61A1	SEC61 Translocon Subunit Alpha 1	Protein Coding	42	GC03P128051	18.1095085144043	https://www.genecards.org/cgi-bin/carddisp.pl?gene=SEC61A1
NHP2	NHP2 Ribonucleoprotein	Protein Coding	44	GC05M178149	18.0958862304688	https://www.genecards.org/cgi-bin/carddisp.pl?gene=NHP2
H19	H19 Imprinted Maternally Expressed Transcript	RNA Gene	28	GC11M001995	18.0276412963867	https://www.genecards.org/cgi-bin/carddisp.pl?gene=H19
DCDC2	Doublecortin Domain Containing 2	Protein Coding	39	GC06M024171	18.0009765625	https://www.genecards.org/cgi-bin/carddisp.pl?gene=DCDC2
DKC1	Dyskerin Pseudouridine Synthase 1	Protein Coding	47	GC0XP154762	17.9817676544189	https://www.genecards.org/cgi-bin/carddisp.pl?gene=DKC1
BBS2	Bardet-Biedl Syndrome 2	Protein Coding	41	GC16M056467	17.981372833252	https://www.genecards.org/cgi-bin/carddisp.pl?gene=BBS2
PTGS2	Prostaglandin-Endoperoxide Synthase 2	Protein Coding	48	GC01M186640	17.9722023010254	https://www.genecards.org/cgi-bin/carddisp.pl?gene=PTGS2
FGF7	Fibroblast Growth Factor 7	Protein Coding	41	GC15P049423	17.952033996582	https://www.genecards.org/cgi-bin/carddisp.pl?gene=FGF7
CD2AP	CD2 Associated Protein	Protein Coding	43	GC06P058546	17.9426345825195	https://www.genecards.org/cgi-bin/carddisp.pl?gene=CD2AP
SMAD2	SMAD Family Member 2	Protein Coding	47	GC18M047809	17.922924041748	https://www.genecards.org/cgi-bin/carddisp.pl?gene=SMAD2
IFT43	Intraflagellar Transport 43	Protein Coding	37	GC14P075902	17.8725242614746	https://www.genecards.org/cgi-bin/carddisp.pl?gene=IFT43
INF2	Inverted Formin 2	Protein Coding	40	GC14P106548	17.8225955963135	https://www.genecards.org/cgi-bin/carddisp.pl?gene=INF2
HRAS	HRas Proto-Oncogene, GTPase	Protein Coding	51	GC11M001303	17.7680740356445	https://www.genecards.org/cgi-bin/carddisp.pl?gene=HRAS
CCL3	C-C Motif Chemokine Ligand 3	Protein Coding	39	GC17M036088	17.7613677978516	https://www.genecards.org/cgi-bin/carddisp.pl?gene=CCL3
GPC3	Glypican 3	Protein Coding	45	GC0XM133535	17.7070331573486	https://www.genecards.org/cgi-bin/carddisp.pl?gene=GPC3
FARSA	Phenylalanyl-TRNA Synthetase Subunit Alpha	Protein Coding	41	GC19M012922	17.6484241485596	https://www.genecards.org/cgi-bin/carddisp.pl?gene=FARSA
CEP41	Centrosomal Protein 41	Protein Coding	38	GC07M130393	17.5981941223145	https://www.genecards.org/cgi-bin/carddisp.pl?gene=CEP41
APC	APC Regulator Of WNT Signaling Pathway	Protein Coding	48	GC05P112707	17.5577220916748	https://www.genecards.org/cgi-bin/carddisp.pl?gene=APC
ACTB	Actin Beta	Protein Coding	49	GC07M005527	17.5539436340332	https://www.genecards.org/cgi-bin/carddisp.pl?gene=ACTB
NOP10	NOP10 Ribonucleoprotein	Protein Coding	40	GC15M034341	17.5530471801758	https://www.genecards.org/cgi-bin/carddisp.pl?gene=NOP10
BBS5	Bardet-Biedl Syndrome 5	Protein Coding	38	GC02P169480	17.4876079559326	https://www.genecards.org/cgi-bin/carddisp.pl?gene=BBS5
MIR140	MicroRNA 140	RNA Gene	22	GC16P069934	17.4783897399902	https://www.genecards.org/cgi-bin/carddisp.pl?gene=MIR140
TTC8	Tetratricopeptide Repeat Domain 8	Protein Coding	40	GC14P089380	17.4690952301025	https://www.genecards.org/cgi-bin/carddisp.pl?gene=TTC8
GNAS	GNAS Complex Locus	Protein Coding	51	GC20P058839	17.4546947479248	https://www.genecards.org/cgi-bin/carddisp.pl?gene=GNAS
CXCL12	C-X-C Motif Chemokine Ligand 12	Protein Coding	45	GC10M044294	17.4139728546143	https://www.genecards.org/cgi-bin/carddisp.pl?gene=CXCL12
SLC7A7	Solute Carrier Family 7 Member 7	Protein Coding	46	GC14M022773	17.4109382629395	https://www.genecards.org/cgi-bin/carddisp.pl?gene=SLC7A7
MIR199A1	MicroRNA 199a-1	RNA Gene	19	GC19M010817	17.3607368469238	https://www.genecards.org/cgi-bin/carddisp.pl?gene=MIR199A1
NFE2L2	Nuclear Factor, Erythroid 2 Like 2	Protein Coding	48	GC02M177227	17.3065280914307	https://www.genecards.org/cgi-bin/carddisp.pl?gene=NFE2L2
PDGFB	Platelet Derived Growth Factor Subunit B	Protein Coding	49	GC22M050295	17.2435474395752	https://www.genecards.org/cgi-bin/carddisp.pl?gene=PDGFB
LOC110806306	Telomerase RNA Component (TERC) Promoter	Biological Region	2	GC03P169764	17.2424278259277	https://www.genecards.org/cgi-bin/carddisp.pl?gene=LOC110806306
NOX4	NADPH Oxidase 4	Protein Coding	42	GC11M089324	17.2074546813965	https://www.genecards.org/cgi-bin/carddisp.pl?gene=NOX4
LOX	Lysyl Oxidase	Protein Coding	45	GC05M122063	17.1978206634521	https://www.genecards.org/cgi-bin/carddisp.pl?gene=LOX
MIR214	MicroRNA 214	RNA Gene	21	GC01M172234	17.1734085083008	https://www.genecards.org/cgi-bin/carddisp.pl?gene=MIR214
LHX1	LIM Homeobox 1	Protein Coding	43	GC17P036945	17.1698799133301	https://www.genecards.org/cgi-bin/carddisp.pl?gene=LHX1
ACTN4	Actinin Alpha 4	Protein Coding	47	GC19P038647	17.1604309082031	https://www.genecards.org/cgi-bin/carddisp.pl?gene=ACTN4
HNFJ3	Hyperuricemic Nephropathy, Familial Juvenile, 3	Genetic Locus	1	GC02U902459	17.1524887084961	https://www.genecards.org/cgi-bin/carddisp.pl?gene=HNFJ3
MT-TF	Mitochondrially Encoded TRNA-Phe (UUU/C)	RNA Gene	14	GCMTP000580	17.1320304870605	https://www.genecards.org/cgi-bin/carddisp.pl?gene=MT-TF
IL1R1	Interleukin 1 Receptor Type 1	Protein Coding	45	GC02P102136	17.1301517486572	https://www.genecards.org/cgi-bin/carddisp.pl?gene=IL1R1
MDM2	MDM2 Proto-Oncogene	Protein Coding	52	GC12P068808	17.1276779174805	https://www.genecards.org/cgi-bin/carddisp.pl?gene=MDM2
FGFR1	Fibroblast Growth Factor Receptor 1	Protein Coding	54	GC08M038400	17.0941925048828	https://www.genecards.org/cgi-bin/carddisp.pl?gene=FGFR1
APRT	Adenine Phosphoribosyltransferase	Protein Coding	47	GC16M088810	17.0749626159668	https://www.genecards.org/cgi-bin/carddisp.pl?gene=APRT
FOXI1	Forkhead Box I1	Protein Coding	38	GC05P170105	17.0599994659424	https://www.genecards.org/cgi-bin/carddisp.pl?gene=FOXI1
KNG1	Kininogen 1	Protein Coding	45	GC03P186717	17.0478954315186	https://www.genecards.org/cgi-bin/carddisp.pl?gene=KNG1
IL33	Interleukin 33	Protein Coding	38	GC09P006206	16.9649391174316	https://www.genecards.org/cgi-bin/carddisp.pl?gene=IL33
RBP4	Retinol Binding Protein 4	Protein Coding	44	GC10M093591	16.9476509094238	https://www.genecards.org/cgi-bin/carddisp.pl?gene=RBP4
COL1A1	Collagen Type I Alpha 1 Chain	Protein Coding	50	GC17M050183	16.9287452697754	https://www.genecards.org/cgi-bin/carddisp.pl?gene=COL1A1
SMAD7	SMAD Family Member 7	Protein Coding	43	GC18M048919	16.869047164917	https://www.genecards.org/cgi-bin/carddisp.pl?gene=SMAD7
HSPG2	Heparan Sulfate Proteoglycan 2	Protein Coding	46	GC01M021822	16.8206062316895	https://www.genecards.org/cgi-bin/carddisp.pl?gene=HSPG2
NOS2	Nitric Oxide Synthase 2	Protein Coding	50	GC17M027756	16.8078365325928	https://www.genecards.org/cgi-bin/carddisp.pl?gene=NOS2
BBS12	Bardet-Biedl Syndrome 12	Protein Coding	34	GC04P122702	16.8060607910156	https://www.genecards.org/cgi-bin/carddisp.pl?gene=BBS12
ITGAM	Integrin Subunit Alpha M	Protein Coding	47	GC16P033523	16.7895774841309	https://www.genecards.org/cgi-bin/carddisp.pl?gene=ITGAM
TTR	Transthyretin	Protein Coding	48	GC18P031557	16.7672424316406	https://www.genecards.org/cgi-bin/carddisp.pl?gene=TTR
CD44	CD44 Molecule (Indian Blood Group)	Protein Coding	47	GC11P035139	16.7335968017578	https://www.genecards.org/cgi-bin/carddisp.pl?gene=CD44
SDHA	Succinate Dehydrogenase Complex Flavoprotein Subunit A	Protein Coding	48	GC05P000208	16.726131439209	https://www.genecards.org/cgi-bin/carddisp.pl?gene=SDHA
ACTC1	Actin Alpha Cardiac Muscle 1	Protein Coding	43	GC15M034790	16.721981048584	https://www.genecards.org/cgi-bin/carddisp.pl?gene=ACTC1
EHHADH	Enoyl-CoA Hydratase And 3-Hydroxyacyl CoA Dehydrogenase	Protein Coding	44	GC03M185190	16.7046222686768	https://www.genecards.org/cgi-bin/carddisp.pl?gene=EHHADH
MIR15A	MicroRNA 15a	RNA Gene	16	GC13M050049	16.6924114227295	https://www.genecards.org/cgi-bin/carddisp.pl?gene=MIR15A
ADRB2	Adrenoceptor Beta 2	Protein Coding	50	GC05P148825	16.648006439209	https://www.genecards.org/cgi-bin/carddisp.pl?gene=ADRB2
SOX18	SRY-Box Transcription Factor 18	Protein Coding	40	GC20M064047	16.5800552368164	https://www.genecards.org/cgi-bin/carddisp.pl?gene=SOX18
PDCD1	Programmed Cell Death 1	Protein Coding	47	GC02M241849	16.5673236846924	https://www.genecards.org/cgi-bin/carddisp.pl?gene=PDCD1
AGER	Advanced Glycosylation End-Product Specific Receptor	Protein Coding	44	GC06M032180	16.5517654418945	https://www.genecards.org/cgi-bin/carddisp.pl?gene=AGER
CST3	Cystatin C	Protein Coding	44	GC20M023627	16.5215969085693	https://www.genecards.org/cgi-bin/carddisp.pl?gene=CST3
CCL18	C-C Motif Chemokine Ligand 18	Protein Coding	37	GC17P036064	16.52077293396	https://www.genecards.org/cgi-bin/carddisp.pl?gene=CCL18
TGFB3	Transforming Growth Factor Beta 3	Protein Coding	46	GC14M075958	16.4999122619629	https://www.genecards.org/cgi-bin/carddisp.pl?gene=TGFB3
TGFB2	Transforming Growth Factor Beta 2	Protein Coding	50	GC01P218345	16.4782257080078	https://www.genecards.org/cgi-bin/carddisp.pl?gene=TGFB2
MIR155	MicroRNA 155	RNA Gene	19	GC21P025573	16.4721183776855	https://www.genecards.org/cgi-bin/carddisp.pl?gene=MIR155
IFT27	Intraflagellar Transport 27	Protein Coding	36	GC22M036759	16.4361381530762	https://www.genecards.org/cgi-bin/carddisp.pl?gene=IFT27
PTPRC	Protein Tyrosine Phosphatase Receptor Type C	Protein Coding	50	GC01P198607	16.3667526245117	https://www.genecards.org/cgi-bin/carddisp.pl?gene=PTPRC
LDHA	Lactate Dehydrogenase A	Protein Coding	51	GC11P018394	16.351806640625	https://www.genecards.org/cgi-bin/carddisp.pl?gene=LDHA
CTNS	Cystinosin, Lysosomal Cystine Transporter	Protein Coding	44	GC17P003636	16.2666530609131	https://www.genecards.org/cgi-bin/carddisp.pl?gene=CTNS
PRKAR1A	Protein Kinase CAMP-Dependent Type I Regulatory Subunit Alpha	Protein Coding	51	GC17P068612	16.2516784667969	https://www.genecards.org/cgi-bin/carddisp.pl?gene=PRKAR1A
PTPRO	Protein Tyrosine Phosphatase Receptor Type O	Protein Coding	45	GC12P015366	16.2466831207275	https://www.genecards.org/cgi-bin/carddisp.pl?gene=PTPRO
SDHC	Succinate Dehydrogenase Complex Subunit C	Protein Coding	45	GC01P161314	16.237325668335	https://www.genecards.org/cgi-bin/carddisp.pl?gene=SDHC
COL3A1	Collagen Type III Alpha 1 Chain	Protein Coding	46	GC02P188974	16.2350463867188	https://www.genecards.org/cgi-bin/carddisp.pl?gene=COL3A1
SALL4	Spalt Like Transcription Factor 4	Protein Coding	44	GC20M051784	16.233907699585	https://www.genecards.org/cgi-bin/carddisp.pl?gene=SALL4
MT-TL1	Mitochondrially Encoded TRNA-Leu (UUA/G) 1	RNA Gene	16	GCMTP003232	16.2249298095703	https://www.genecards.org/cgi-bin/carddisp.pl?gene=MT-TL1
NAGLU	N-Acetyl-Alpha-Glucosaminidase	Protein Coding	42	GC17P042543	16.2162895202637	https://www.genecards.org/cgi-bin/carddisp.pl?gene=NAGLU
FANCD2	FA Complementation Group D2	Protein Coding	47	GC03P010026	16.1769466400146	https://www.genecards.org/cgi-bin/carddisp.pl?gene=FANCD2
MAPK3	Mitogen-Activated Protein Kinase 3	Protein Coding	48	GC16M031685	16.1505165100098	https://www.genecards.org/cgi-bin/carddisp.pl?gene=MAPK3
BGLAP	Bone Gamma-Carboxyglutamate Protein	Protein Coding	40	GC01P156242	16.1351947784424	https://www.genecards.org/cgi-bin/carddisp.pl?gene=BGLAP
F2	Coagulation Factor II, Thrombin	Protein Coding	48	GC11P046720	16.073070526123	https://www.genecards.org/cgi-bin/carddisp.pl?gene=F2
TRPC6	Transient Receptor Potential Cation Channel Subfamily C Member 6	Protein Coding	48	GC11M101451	16.0576210021973	https://www.genecards.org/cgi-bin/carddisp.pl?gene=TRPC6
SRC	SRC Proto-Oncogene, Non-Receptor Tyrosine Kinase	Protein Coding	51	GC20P037344	16.0342445373535	https://www.genecards.org/cgi-bin/carddisp.pl?gene=SRC
BBS9	Bardet-Biedl Syndrome 9	Protein Coding	38	GC07P033112	16.0279178619385	https://www.genecards.org/cgi-bin/carddisp.pl?gene=BBS9
MIR30A	MicroRNA 30a	RNA Gene	20	GC06M071403	16.007568359375	https://www.genecards.org/cgi-bin/carddisp.pl?gene=MIR30A
TMEM107	Transmembrane Protein 107	Protein Coding	36	GC17M009349	16.0045127868652	https://www.genecards.org/cgi-bin/carddisp.pl?gene=TMEM107
VDR	Vitamin D Receptor	Protein Coding	51	GC12M047841	15.9564990997314	https://www.genecards.org/cgi-bin/carddisp.pl?gene=VDR
RPGRIP1	RPGR Interacting Protein 1	Protein Coding	39	GC14P022359	15.9533653259277	https://www.genecards.org/cgi-bin/carddisp.pl?gene=RPGRIP1
CLCNKA	Chloride Voltage-Gated Channel Ka	Protein Coding	40	GC01P016018	15.9253339767456	https://www.genecards.org/cgi-bin/carddisp.pl?gene=CLCNKA
HMGB1	High Mobility Group Box 1	Protein Coding	44	GC13M030456	15.8622493743896	https://www.genecards.org/cgi-bin/carddisp.pl?gene=HMGB1
TMEM218	Transmembrane Protein 218	Protein Coding	31	GC11M125094	15.8228797912598	https://www.genecards.org/cgi-bin/carddisp.pl?gene=TMEM218
ACP5	Acid Phosphatase 5, Tartrate Resistant	Protein Coding	47	GC19M011574	15.8047828674316	https://www.genecards.org/cgi-bin/carddisp.pl?gene=ACP5
TNFRSF1A	TNF Receptor Superfamily Member 1A	Protein Coding	48	GC12M006328	15.7667093276978	https://www.genecards.org/cgi-bin/carddisp.pl?gene=TNFRSF1A
BBS7	Bardet-Biedl Syndrome 7	Protein Coding	38	GC04M121824	15.752179145813	https://www.genecards.org/cgi-bin/carddisp.pl?gene=BBS7
PIK3C2A	Phosphatidylinositol-4-Phosphate 3-Kinase Catalytic Subunit Type 2 Alpha	Protein Coding	47	GC11M017305	15.690601348877	https://www.genecards.org/cgi-bin/carddisp.pl?gene=PIK3C2A
MIR192	MicroRNA 192	RNA Gene	22	GC11M064891	15.6230840682983	https://www.genecards.org/cgi-bin/carddisp.pl?gene=MIR192
CCL17	C-C Motif Chemokine Ligand 17	Protein Coding	37	GC16P057405	15.602611541748	https://www.genecards.org/cgi-bin/carddisp.pl?gene=CCL17
HSP90AA1	Heat Shock Protein 90 Alpha Family Class A Member 1	Protein Coding	47	GC14M102080	15.6013488769531	https://www.genecards.org/cgi-bin/carddisp.pl?gene=HSP90AA1
C2CD3	C2 Domain Containing 3 Centriole Elongation Regulator	Protein Coding	39	GC11M074012	15.5735864639282	https://www.genecards.org/cgi-bin/carddisp.pl?gene=C2CD3
KDR	Kinase Insert Domain Receptor	Protein Coding	52	GC04M055078	15.4730110168457	https://www.genecards.org/cgi-bin/carddisp.pl?gene=KDR
CUBN	Cubilin	Protein Coding	46	GC10M016824	15.4572725296021	https://www.genecards.org/cgi-bin/carddisp.pl?gene=CUBN
FBN1	Fibrillin 1	Protein Coding	46	GC15M048408	15.4247817993164	https://www.genecards.org/cgi-bin/carddisp.pl?gene=FBN1
IFNA2	Interferon Alpha 2	Protein Coding	41	GC09M021384	15.3619108200073	https://www.genecards.org/cgi-bin/carddisp.pl?gene=IFNA2
JAG1	Jagged Canonical Notch Ligand 1	Protein Coding	50	GC20M010637	15.3551740646362	https://www.genecards.org/cgi-bin/carddisp.pl?gene=JAG1
FGF10	Fibroblast Growth Factor 10	Protein Coding	46	GC05M044340	15.2962760925293	https://www.genecards.org/cgi-bin/carddisp.pl?gene=FGF10
CCR2	C-C Motif Chemokine Receptor 2	Protein Coding	44	GC03P046356	15.2705707550049	https://www.genecards.org/cgi-bin/carddisp.pl?gene=CCR2
SNAI1	Snail Family Transcriptional Repressor 1	Protein Coding	44	GC20P049982	15.2658853530884	https://www.genecards.org/cgi-bin/carddisp.pl?gene=SNAI1
CALR	Calreticulin	Protein Coding	50	GC19P012938	15.2517261505127	https://www.genecards.org/cgi-bin/carddisp.pl?gene=CALR
CHI3L1	Chitinase 3 Like 1	Protein Coding	43	GC01M203148	15.2489852905273	https://www.genecards.org/cgi-bin/carddisp.pl?gene=CHI3L1
ERBB2	Erb-B2 Receptor Tyrosine Kinase 2	Protein Coding	53	GC17P039687	15.2266864776611	https://www.genecards.org/cgi-bin/carddisp.pl?gene=ERBB2
AQP1	Aquaporin 1 (Colton Blood Group)	Protein Coding	46	GC07P030911	15.2187433242798	https://www.genecards.org/cgi-bin/carddisp.pl?gene=AQP1
PDPN	Podoplanin	Protein Coding	40	GC01P013583	15.1982288360596	https://www.genecards.org/cgi-bin/carddisp.pl?gene=PDPN
PBX1	PBX Homeobox 1	Protein Coding	49	GC01P164524	15.1753759384155	https://www.genecards.org/cgi-bin/carddisp.pl?gene=PBX1
CPT2	Carnitine Palmitoyltransferase 2	Protein Coding	49	GC01P053196	15.1723613739014	https://www.genecards.org/cgi-bin/carddisp.pl?gene=CPT2
TLR2	Toll Like Receptor 2	Protein Coding	50	GC04P153684	15.1528873443604	https://www.genecards.org/cgi-bin/carddisp.pl?gene=TLR2
TP63	Tumor Protein P63	Protein Coding	48	GC03P189598	15.0952110290527	https://www.genecards.org/cgi-bin/carddisp.pl?gene=TP63
APOB	Apolipoprotein B	Protein Coding	45	GC02M020956	15.0787076950073	https://www.genecards.org/cgi-bin/carddisp.pl?gene=APOB
FGA	Fibrinogen Alpha Chain	Protein Coding	47	GC04M154583	15.0113515853882	https://www.genecards.org/cgi-bin/carddisp.pl?gene=FGA
MMP3	Matrix Metallopeptidase 3	Protein Coding	51	GC11M102835	15.0098104476929	https://www.genecards.org/cgi-bin/carddisp.pl?gene=MMP3
THBS1	Thrombospondin 1	Protein Coding	44	GC15P039581	14.997838973999	https://www.genecards.org/cgi-bin/carddisp.pl?gene=THBS1
CA9	Carbonic Anhydrase 9	Protein Coding	44	GC09P035673	14.9955730438232	https://www.genecards.org/cgi-bin/carddisp.pl?gene=CA9
STAT5B	Signal Transducer And Activator Of Transcription 5B	Protein Coding	49	GC17M042199	14.9891586303711	https://www.genecards.org/cgi-bin/carddisp.pl?gene=STAT5B
TNNT2	Troponin T2, Cardiac Type	Protein Coding	49	GC01M201359	14.9832143783569	https://www.genecards.org/cgi-bin/carddisp.pl?gene=TNNT2
CSF3	Colony Stimulating Factor 3	Protein Coding	39	GC17P040015	14.9776296615601	https://www.genecards.org/cgi-bin/carddisp.pl?gene=CSF3
ADIPOQ	Adiponectin, C1Q And Collagen Domain Containing	Protein Coding	44	GC03P186842	14.9511022567749	https://www.genecards.org/cgi-bin/carddisp.pl?gene=ADIPOQ
GBA	Glucosylceramidase Beta	Protein Coding	47	GC01M155234	14.9335899353027	https://www.genecards.org/cgi-bin/carddisp.pl?gene=GBA
GSTP1	Glutathione S-Transferase Pi 1	Protein Coding	50	GC11P067583	14.9204130172729	https://www.genecards.org/cgi-bin/carddisp.pl?gene=GSTP1
FGFR2	Fibroblast Growth Factor Receptor 2	Protein Coding	53	GC10M121478	14.8179349899292	https://www.genecards.org/cgi-bin/carddisp.pl?gene=FGFR2
STING1	Stimulator Of Interferon Response CGAMP Interactor 1	Protein Coding	34	GC05M139476	14.7791633605957	https://www.genecards.org/cgi-bin/carddisp.pl?gene=STING1
KCNQ1	Potassium Voltage-Gated Channel Subfamily Q Member 1	Protein Coding	50	GC11P002444	14.7592182159424	https://www.genecards.org/cgi-bin/carddisp.pl?gene=KCNQ1
EVC2	EvC Ciliary Complex Subunit 2	Protein Coding	39	GC04M005534	14.7184658050537	https://www.genecards.org/cgi-bin/carddisp.pl?gene=EVC2
MBL2	Mannose Binding Lectin 2	Protein Coding	47	GC10M052760	14.7068929672241	https://www.genecards.org/cgi-bin/carddisp.pl?gene=MBL2
NOTCH2	Notch Receptor 2	Protein Coding	50	GC01M119911	14.7017850875854	https://www.genecards.org/cgi-bin/carddisp.pl?gene=NOTCH2
SGK1	Serum/Glucocorticoid Regulated Kinase 1	Protein Coding	48	GC06M134169	14.6753730773926	https://www.genecards.org/cgi-bin/carddisp.pl?gene=SGK1
MFF-DT	MFF Divergent Transcript	RNA Gene	12	GC02M227223	14.6675319671631	https://www.genecards.org/cgi-bin/carddisp.pl?gene=MFF-DT
TNNI3	Troponin I3, Cardiac Type	Protein Coding	48	GC19M055151	14.6501750946045	https://www.genecards.org/cgi-bin/carddisp.pl?gene=TNNI3
TGFBR1	Transforming Growth Factor Beta Receptor 1	Protein Coding	52	GC09P099104	14.6284999847412	https://www.genecards.org/cgi-bin/carddisp.pl?gene=TGFBR1
CHD7	Chromodomain Helicase DNA Binding Protein 7	Protein Coding	45	GC08P060678	14.6231508255005	https://www.genecards.org/cgi-bin/carddisp.pl?gene=CHD7
GGT1	Gamma-Glutamyltransferase 1	Protein Coding	48	GC22P024583	14.6211309432983	https://www.genecards.org/cgi-bin/carddisp.pl?gene=GGT1
MMP8	Matrix Metallopeptidase 8	Protein Coding	48	GC11M102617	14.5810375213623	https://www.genecards.org/cgi-bin/carddisp.pl?gene=MMP8
CCL4	C-C Motif Chemokine Ligand 4	Protein Coding	40	GC17P036103	14.5650072097778	https://www.genecards.org/cgi-bin/carddisp.pl?gene=CCL4
CFHR5	Complement Factor H Related 5	Protein Coding	40	GC01P196977	14.5398826599121	https://www.genecards.org/cgi-bin/carddisp.pl?gene=CFHR5
EPAS1	Endothelial PAS Domain Protein 1	Protein Coding	49	GC02P046293	14.4943590164185	https://www.genecards.org/cgi-bin/carddisp.pl?gene=EPAS1
LOC107548112	REN Promoter And Enhancer Region	Biological Region	2	GC01P204162	14.4844188690186	https://www.genecards.org/cgi-bin/carddisp.pl?gene=LOC107548112
PTCH1	Patched 1	Protein Coding	50	GC09M095442	14.4736251831055	https://www.genecards.org/cgi-bin/carddisp.pl?gene=PTCH1
PDGFA	Platelet Derived Growth Factor Subunit A	Protein Coding	43	GC07M000497	14.4624929428101	https://www.genecards.org/cgi-bin/carddisp.pl?gene=PDGFA
MYH9	Myosin Heavy Chain 9	Protein Coding	50	GC22M036281	14.4413967132568	https://www.genecards.org/cgi-bin/carddisp.pl?gene=MYH9
CFI	Complement Factor I	Protein Coding	46	GC04M109732	14.4398794174194	https://www.genecards.org/cgi-bin/carddisp.pl?gene=CFI
KCNJ11	Potassium Inwardly Rectifying Channel Subfamily J Member 11	Protein Coding	48	GC11M017364	14.4266567230225	https://www.genecards.org/cgi-bin/carddisp.pl?gene=KCNJ11
JAK2	Janus Kinase 2	Protein Coding	52	GC09P004985	14.4134635925293	https://www.genecards.org/cgi-bin/carddisp.pl?gene=JAK2
ABCC8	ATP Binding Cassette Subfamily C Member 8	Protein Coding	46	GC11M017392	14.3816318511963	https://www.genecards.org/cgi-bin/carddisp.pl?gene=ABCC8
LEP	Leptin	Protein Coding	47	GC07P128241	14.3605146408081	https://www.genecards.org/cgi-bin/carddisp.pl?gene=LEP
HP	Haptoglobin	Protein Coding	44	GC16P072089	14.3455324172974	https://www.genecards.org/cgi-bin/carddisp.pl?gene=HP
IFIH1	Interferon Induced With Helicase C Domain 1	Protein Coding	47	GC02M162267	14.3406410217285	https://www.genecards.org/cgi-bin/carddisp.pl?gene=IFIH1
SLC34A3	Solute Carrier Family 34 Member 3	Protein Coding	41	GC09P137230	14.334584236145	https://www.genecards.org/cgi-bin/carddisp.pl?gene=SLC34A3
NUP133	Nucleoporin 133	Protein Coding	41	GC01M229441	14.3229570388794	https://www.genecards.org/cgi-bin/carddisp.pl?gene=NUP133
BCS1L	BCS1 Homolog, Ubiquinol-Cytochrome C Reductase Complex Chaperone	Protein Coding	44	GC02P218658	14.3203458786011	https://www.genecards.org/cgi-bin/carddisp.pl?gene=BCS1L
CXCL5	C-X-C Motif Chemokine Ligand 5	Protein Coding	40	GC04M073995	14.3120574951172	https://www.genecards.org/cgi-bin/carddisp.pl?gene=CXCL5
HLA-B	Major Histocompatibility Complex, Class I, B	Protein Coding	47	GC06M049073	14.2996654510498	https://www.genecards.org/cgi-bin/carddisp.pl?gene=HLA-B
XDH	Xanthine Dehydrogenase	Protein Coding	47	GC02M031334	14.2751178741455	https://www.genecards.org/cgi-bin/carddisp.pl?gene=XDH
DYNC2I1	Dynein 2 Intermediate Chain 1	Protein Coding	30	GC07P158839	14.2460155487061	https://www.genecards.org/cgi-bin/carddisp.pl?gene=DYNC2I1
ABCC1	ATP Binding Cassette Subfamily C Member 1	Protein Coding	49	GC16P015949	14.2246799468994	https://www.genecards.org/cgi-bin/carddisp.pl?gene=ABCC1
ALOX5	Arachidonate 5-Lipoxygenase	Protein Coding	49	GC10P045374	14.2184658050537	https://www.genecards.org/cgi-bin/carddisp.pl?gene=ALOX5
NOTCH1	Notch Receptor 1	Protein Coding	51	GC09M136832	14.2163038253784	https://www.genecards.org/cgi-bin/carddisp.pl?gene=NOTCH1
GANAB	Glucosidase II Alpha Subunit	Protein Coding	45	GC11M071504	14.1895971298218	https://www.genecards.org/cgi-bin/carddisp.pl?gene=GANAB
GAPDH	Glyceraldehyde-3-Phosphate Dehydrogenase	Protein Coding	47	GC12P013162	14.1757831573486	https://www.genecards.org/cgi-bin/carddisp.pl?gene=GAPDH
MUC5AC	Mucin 5AC, Oligomeric Mucus/Gel-Forming	Protein Coding	38	GC11P001151	14.1678218841553	https://www.genecards.org/cgi-bin/carddisp.pl?gene=MUC5AC
GLI3	GLI Family Zinc Finger 3	Protein Coding	49	GC07M041960	14.1575126647949	https://www.genecards.org/cgi-bin/carddisp.pl?gene=GLI3
STAR	Steroidogenic Acute Regulatory Protein	Protein Coding	46	GC08M038145	14.1120252609253	https://www.genecards.org/cgi-bin/carddisp.pl?gene=STAR
PTH	Parathyroid Hormone	Protein Coding	45	GC11M013492	14.0983371734619	https://www.genecards.org/cgi-bin/carddisp.pl?gene=PTH
CCR7	C-C Motif Chemokine Receptor 7	Protein Coding	45	GC17M040556	14.065899848938	https://www.genecards.org/cgi-bin/carddisp.pl?gene=CCR7
MAPK1	Mitogen-Activated Protein Kinase 1	Protein Coding	52	GC22M021754	14.0567798614502	https://www.genecards.org/cgi-bin/carddisp.pl?gene=MAPK1
HLA-A	Major Histocompatibility Complex, Class I, A	Protein Coding	47	GC06P058250	14.0196723937988	https://www.genecards.org/cgi-bin/carddisp.pl?gene=HLA-A
WNT4	Wnt Family Member 4	Protein Coding	47	GC01M022190	13.922833442688	https://www.genecards.org/cgi-bin/carddisp.pl?gene=WNT4
SMPD1	Sphingomyelin Phosphodiesterase 1	Protein Coding	47	GC11P006390	13.9152946472168	https://www.genecards.org/cgi-bin/carddisp.pl?gene=SMPD1
CCR4	C-C Motif Chemokine Receptor 4	Protein Coding	45	GC03P032951	13.9148349761963	https://www.genecards.org/cgi-bin/carddisp.pl?gene=CCR4
FGF8	Fibroblast Growth Factor 8	Protein Coding	47	GC10M101770	13.9073429107666	https://www.genecards.org/cgi-bin/carddisp.pl?gene=FGF8
BTNL2	Butyrophilin Like 2	Protein Coding	38	GC06M032393	13.8455009460449	https://www.genecards.org/cgi-bin/carddisp.pl?gene=BTNL2
CD40LG	CD40 Ligand	Protein Coding	47	GC0XP136649	13.7943572998047	https://www.genecards.org/cgi-bin/carddisp.pl?gene=CD40LG
SLC2A2	Solute Carrier Family 2 Member 2	Protein Coding	49	GC03M171014	13.760383605957	https://www.genecards.org/cgi-bin/carddisp.pl?gene=SLC2A2
BBIP1	BBSome Interacting Protein 1	Protein Coding	31	GC10M110898	13.7167568206787	https://www.genecards.org/cgi-bin/carddisp.pl?gene=BBIP1
DYNC2I2	Dynein 2 Intermediate Chain 2	Protein Coding	31	GC09M128636	13.7041988372803	https://www.genecards.org/cgi-bin/carddisp.pl?gene=DYNC2I2
CR1	Complement C3b/C4b Receptor 1 (Knops Blood Group)	Protein Coding	45	GC01P207496	13.7022838592529	https://www.genecards.org/cgi-bin/carddisp.pl?gene=CR1
CDKN1B	Cyclin Dependent Kinase Inhibitor 1B	Protein Coding	47	GC12P013453	13.6987323760986	https://www.genecards.org/cgi-bin/carddisp.pl?gene=CDKN1B
GPT	Glutamic--Pyruvic Transaminase	Protein Coding	41	GC08P144502	13.689208984375	https://www.genecards.org/cgi-bin/carddisp.pl?gene=GPT
H2AC18	H2A Clustered Histone 18	Protein Coding	27	GC01M150202	13.6857328414917	https://www.genecards.org/cgi-bin/carddisp.pl?gene=H2AC18
SLC22A6	Solute Carrier Family 22 Member 6	Protein Coding	44	GC11M071550	13.6717519760132	https://www.genecards.org/cgi-bin/carddisp.pl?gene=SLC22A6
KRT19	Keratin 19	Protein Coding	45	GC17M041523	13.6530866622925	https://www.genecards.org/cgi-bin/carddisp.pl?gene=KRT19
DNASE1	Deoxyribonuclease 1	Protein Coding	42	GC16P003611	13.5952587127686	https://www.genecards.org/cgi-bin/carddisp.pl?gene=DNASE1
COL1A2	Collagen Type I Alpha 2 Chain	Protein Coding	47	GC07P094394	13.5662794113159	https://www.genecards.org/cgi-bin/carddisp.pl?gene=COL1A2
MIR142	MicroRNA 142	RNA Gene	20	GC17M058331	13.5505456924438	https://www.genecards.org/cgi-bin/carddisp.pl?gene=MIR142
TF	Transferrin	Protein Coding	48	GC03P133666	13.5007925033569	https://www.genecards.org/cgi-bin/carddisp.pl?gene=TF
SMARCB1	SWI/SNF Related, Matrix Associated, Actin Dependent Regulator Of Chromatin, Subfamily B, Member 1	Protein Coding	45	GC22P023786	13.4995670318604	https://www.genecards.org/cgi-bin/carddisp.pl?gene=SMARCB1
ARG1	Arginase 1	Protein Coding	49	GC06P131473	13.479681968689	https://www.genecards.org/cgi-bin/carddisp.pl?gene=ARG1
TIMP2	TIMP Metallopeptidase Inhibitor 2	Protein Coding	43	GC17M078852	13.470269203186	https://www.genecards.org/cgi-bin/carddisp.pl?gene=TIMP2
KRT8	Keratin 8	Protein Coding	47	GC12M052897	13.4701805114746	https://www.genecards.org/cgi-bin/carddisp.pl?gene=KRT8
NRAS	NRAS Proto-Oncogene, GTPase	Protein Coding	48	GC01M114704	13.4681720733643	https://www.genecards.org/cgi-bin/carddisp.pl?gene=NRAS
AMBP	Alpha-1-Microglobulin/Bikunin Precursor	Protein Coding	41	GC09M114060	13.4351053237915	https://www.genecards.org/cgi-bin/carddisp.pl?gene=AMBP
MIR93	MicroRNA 93	RNA Gene	21	GC07M100602	13.4228439331055	https://www.genecards.org/cgi-bin/carddisp.pl?gene=MIR93
ATP12A	ATPase H+/K+ Transporting Non-Gastric Alpha2 Subunit	Protein Coding	43	GC13P024680	13.4155826568604	https://www.genecards.org/cgi-bin/carddisp.pl?gene=ATP12A
SLC3A1	Solute Carrier Family 3 Member 1	Protein Coding	47	GC02P044275	13.4051141738892	https://www.genecards.org/cgi-bin/carddisp.pl?gene=SLC3A1
PTPN11	Protein Tyrosine Phosphatase Non-Receptor Type 11	Protein Coding	52	GC12P112418	13.3933801651001	https://www.genecards.org/cgi-bin/carddisp.pl?gene=PTPN11
AGXT	Alanine--Glyoxylate And Serine--Pyruvate Aminotransferase	Protein Coding	45	GC02P240868	13.3744487762451	https://www.genecards.org/cgi-bin/carddisp.pl?gene=AGXT
SDHD	Succinate Dehydrogenase Complex Subunit D	Protein Coding	44	GC11P112087	13.3143577575684	https://www.genecards.org/cgi-bin/carddisp.pl?gene=SDHD
GDNF	Glial Cell Derived Neurotrophic Factor	Protein Coding	47	GC05M037812	13.3105583190918	https://www.genecards.org/cgi-bin/carddisp.pl?gene=GDNF
GSTM1	Glutathione S-Transferase Mu 1	Protein Coding	42	GC01P109687	13.2790718078613	https://www.genecards.org/cgi-bin/carddisp.pl?gene=GSTM1
MYC	MYC Proto-Oncogene, BHLH Transcription Factor	Protein Coding	51	GC08P127735	13.2363624572754	https://www.genecards.org/cgi-bin/carddisp.pl?gene=MYC
SLPI	Secretory Leukocyte Peptidase Inhibitor	Protein Coding	39	GC20M045252	13.2323274612427	https://www.genecards.org/cgi-bin/carddisp.pl?gene=SLPI
F3	Coagulation Factor III, Tissue Factor	Protein Coding	44	GC01M094530	13.2235107421875	https://www.genecards.org/cgi-bin/carddisp.pl?gene=F3
TLR9	Toll Like Receptor 9	Protein Coding	44	GC03M052222	13.2188482284546	https://www.genecards.org/cgi-bin/carddisp.pl?gene=TLR9
SPINK1	Serine Peptidase Inhibitor Kazal Type 1	Protein Coding	43	GC05M147825	13.2106266021729	https://www.genecards.org/cgi-bin/carddisp.pl?gene=SPINK1
BAP1	BRCA1 Associated Protein 1	Protein Coding	46	GC03M052401	13.2023525238037	https://www.genecards.org/cgi-bin/carddisp.pl?gene=BAP1
HOXD13	Homeobox D13	Protein Coding	41	GC02P176092	13.1556253433228	https://www.genecards.org/cgi-bin/carddisp.pl?gene=HOXD13
SPARC	Secreted Protein Acidic And Cysteine Rich	Protein Coding	50	GC05M151661	13.1370611190796	https://www.genecards.org/cgi-bin/carddisp.pl?gene=SPARC
SOD2	Superoxide Dismutase 2	Protein Coding	50	GC06M159669	13.1202592849731	https://www.genecards.org/cgi-bin/carddisp.pl?gene=SOD2
CALCA	Calcitonin Related Polypeptide Alpha	Protein Coding	43	GC11M014945	13.1150522232056	https://www.genecards.org/cgi-bin/carddisp.pl?gene=CALCA
GLIS3	GLIS Family Zinc Finger 3	Protein Coding	39	GC09M003816	13.1050453186035	https://www.genecards.org/cgi-bin/carddisp.pl?gene=GLIS3
POLE	DNA Polymerase Epsilon, Catalytic Subunit	Protein Coding	49	GC12M132641	13.1043729782104	https://www.genecards.org/cgi-bin/carddisp.pl?gene=POLE
S100A9	S100 Calcium Binding Protein A9	Protein Coding	42	GC01P153357	13.0743761062622	https://www.genecards.org/cgi-bin/carddisp.pl?gene=S100A9
CCL11	C-C Motif Chemokine Ligand 11	Protein Coding	43	GC17P034285	13.065990447998	https://www.genecards.org/cgi-bin/carddisp.pl?gene=CCL11
KAAG1	Kidney Associated Antigen 1	Protein Coding	27	GC06P024356	13.0629835128784	https://www.genecards.org/cgi-bin/carddisp.pl?gene=KAAG1
LRRC56	Leucine Rich Repeat Containing 56	Protein Coding	35	GC11P000518	13.0460910797119	https://www.genecards.org/cgi-bin/carddisp.pl?gene=LRRC56
CD80	CD80 Molecule	Protein Coding	41	GC03M119524	13.0367212295532	https://www.genecards.org/cgi-bin/carddisp.pl?gene=CD80
MIR106B	MicroRNA 106b	RNA Gene	22	GC07M100605	13.0320844650269	https://www.genecards.org/cgi-bin/carddisp.pl?gene=MIR106B
IL13RA2	Interleukin 13 Receptor Subunit Alpha 2	Protein Coding	40	GC0XM115003	12.9741897583008	https://www.genecards.org/cgi-bin/carddisp.pl?gene=IL13RA2
DEFB1	Defensin Beta 1	Protein Coding	39	GC08M006870	12.9633731842041	https://www.genecards.org/cgi-bin/carddisp.pl?gene=DEFB1
BRCA1	BRCA1 DNA Repair Associated	Protein Coding	50	GC17M043044	12.9426574707031	https://www.genecards.org/cgi-bin/carddisp.pl?gene=BRCA1
ABCB11	ATP Binding Cassette Subfamily B Member 11	Protein Coding	46	GC02M168922	12.9341707229614	https://www.genecards.org/cgi-bin/carddisp.pl?gene=ABCB11
LMNA	Lamin A/C	Protein Coding	48	GC01P156082	12.9340181350708	https://www.genecards.org/cgi-bin/carddisp.pl?gene=LMNA
WRAP53	WD Repeat Containing Antisense To TP53	Protein Coding	41	GC17P009346	12.9310760498047	https://www.genecards.org/cgi-bin/carddisp.pl?gene=WRAP53
POSTN	Periostin	Protein Coding	43	GC13M037562	12.9236259460449	https://www.genecards.org/cgi-bin/carddisp.pl?gene=POSTN
WDPCP	WD Repeat Containing Planar Cell Polarity Effector	Protein Coding	36	GC02M063121	12.9187831878662	https://www.genecards.org/cgi-bin/carddisp.pl?gene=WDPCP
CXCL1	C-X-C Motif Chemokine Ligand 1	Protein Coding	43	GC04P073869	12.9096927642822	https://www.genecards.org/cgi-bin/carddisp.pl?gene=CXCL1
MEN1	Menin 1	Protein Coding	46	GC11M064803	12.8799076080322	https://www.genecards.org/cgi-bin/carddisp.pl?gene=MEN1
PLG	Plasminogen	Protein Coding	48	GC06P160702	12.8713321685791	https://www.genecards.org/cgi-bin/carddisp.pl?gene=PLG
CYP11B2	Cytochrome P450 Family 11 Subfamily B Member 2	Protein Coding	47	GC08M142910	12.8440837860107	https://www.genecards.org/cgi-bin/carddisp.pl?gene=CYP11B2
CD274	CD274 Molecule	Protein Coding	44	GC09P005450	12.786826133728	https://www.genecards.org/cgi-bin/carddisp.pl?gene=CD274
SLSN3	Senior-Loken Syndrome 3	Genetic Locus	1	GC03U990254	12.7433261871338	https://www.genecards.org/cgi-bin/carddisp.pl?gene=SLSN3
TGFA	Transforming Growth Factor Alpha	Protein Coding	45	GC02M070447	12.7303371429443	https://www.genecards.org/cgi-bin/carddisp.pl?gene=TGFA
MIR34A	MicroRNA 34a	RNA Gene	23	GC01M009151	12.7228317260742	https://www.genecards.org/cgi-bin/carddisp.pl?gene=MIR34A
SCGB1A1	Secretoglobin Family 1A Member 1	Protein Coding	40	GC11P062405	12.6671934127808	https://www.genecards.org/cgi-bin/carddisp.pl?gene=SCGB1A1
CCL22	C-C Motif Chemokine Ligand 22	Protein Coding	37	GC16P057359	12.6530380249023	https://www.genecards.org/cgi-bin/carddisp.pl?gene=CCL22
GRHPR	Glyoxylate And Hydroxypyruvate Reductase	Protein Coding	46	GC09P037412	12.6394329071045	https://www.genecards.org/cgi-bin/carddisp.pl?gene=GRHPR
NUP93	Nucleoporin 93	Protein Coding	41	GC16P056788	12.6306037902832	https://www.genecards.org/cgi-bin/carddisp.pl?gene=NUP93
TOLLIP	Toll Interacting Protein	Protein Coding	43	GC11M001274	12.586088180542	https://www.genecards.org/cgi-bin/carddisp.pl?gene=TOLLIP
PIBF1	Progesterone Immunomodulatory Binding Factor 1	Protein Coding	40	GC13P072782	12.5808391571045	https://www.genecards.org/cgi-bin/carddisp.pl?gene=PIBF1
HOGA1	4-Hydroxy-2-Oxoglutarate Aldolase 1	Protein Coding	38	GC10P097585	12.5498161315918	https://www.genecards.org/cgi-bin/carddisp.pl?gene=HOGA1
S100A8	S100 Calcium Binding Protein A8	Protein Coding	42	GC01M153391	12.5218353271484	https://www.genecards.org/cgi-bin/carddisp.pl?gene=S100A8
ENPP1	Ectonucleotide Pyrophosphatase/Phosphodiesterase 1	Protein Coding	47	GC06P131808	12.5135688781738	https://www.genecards.org/cgi-bin/carddisp.pl?gene=ENPP1
KIAA0319L	KIAA0319 Like	Protein Coding	37	GC01M035433	12.511646270752	https://www.genecards.org/cgi-bin/carddisp.pl?gene=KIAA0319L
IGFBP5	Insulin Like Growth Factor Binding Protein 5	Protein Coding	42	GC02M216672	12.4953260421753	https://www.genecards.org/cgi-bin/carddisp.pl?gene=IGFBP5
CXCR2	C-X-C Motif Chemokine Receptor 2	Protein Coding	48	GC02P218125	12.4770126342773	https://www.genecards.org/cgi-bin/carddisp.pl?gene=CXCR2
MIR338	MicroRNA 338	RNA Gene	18	GC17M081126	12.4752559661865	https://www.genecards.org/cgi-bin/carddisp.pl?gene=MIR338
TRPV4	Transient Receptor Potential Cation Channel Subfamily V Member 4	Protein Coding	50	GC12M109783	12.4541130065918	https://www.genecards.org/cgi-bin/carddisp.pl?gene=TRPV4
NF1	Neurofibromin 1	Protein Coding	49	GC17P031094	12.4271669387817	https://www.genecards.org/cgi-bin/carddisp.pl?gene=NF1
MT-ATP6	Mitochondrially Encoded ATP Synthase Membrane Subunit 6	Protein Coding	33	GCMTP008531	12.4203100204468	https://www.genecards.org/cgi-bin/carddisp.pl?gene=MT-ATP6
MMP12	Matrix Metallopeptidase 12	Protein Coding	45	GC11M102862	12.4032135009766	https://www.genecards.org/cgi-bin/carddisp.pl?gene=MMP12
ELOC	Elongin C	Protein Coding	33	GC08M073939	12.3958044052124	https://www.genecards.org/cgi-bin/carddisp.pl?gene=ELOC
SLC2A1	Solute Carrier Family 2 Member 1	Protein Coding	52	GC01M042925	12.3907289505005	https://www.genecards.org/cgi-bin/carddisp.pl?gene=SLC2A1
HYLS1	HYLS1 Centriolar And Ciliogenesis Associated	Protein Coding	38	GC11P125883	12.378698348999	https://www.genecards.org/cgi-bin/carddisp.pl?gene=HYLS1
AP3B1	Adaptor Related Protein Complex 3 Subunit Beta 1	Protein Coding	45	GC05M078000	12.3639373779297	https://www.genecards.org/cgi-bin/carddisp.pl?gene=AP3B1
VEGFC	Vascular Endothelial Growth Factor C	Protein Coding	47	GC04M176683	12.2720985412598	https://www.genecards.org/cgi-bin/carddisp.pl?gene=VEGFC
RBP3	Retinol Binding Protein 3	Protein Coding	41	GC10P047348	12.2655839920044	https://www.genecards.org/cgi-bin/carddisp.pl?gene=RBP3
HBB	Hemoglobin Subunit Beta	Protein Coding	45	GC11M005462	12.2550277709961	https://www.genecards.org/cgi-bin/carddisp.pl?gene=HBB
SPPL2C	Signal Peptide Peptidase Like 2C	Protein Coding	31	GC17P045844	12.2165622711182	https://www.genecards.org/cgi-bin/carddisp.pl?gene=SPPL2C
GATA4	GATA Binding Protein 4	Protein Coding	48	GC08P011676	12.2092666625977	https://www.genecards.org/cgi-bin/carddisp.pl?gene=GATA4
MAPK8	Mitogen-Activated Protein Kinase 8	Protein Coding	50	GC10P048306	12.1646633148193	https://www.genecards.org/cgi-bin/carddisp.pl?gene=MAPK8
PRKCD	Protein Kinase C Delta	Protein Coding	54	GC03P053156	12.1456327438354	https://www.genecards.org/cgi-bin/carddisp.pl?gene=PRKCD
CBY1	Chibby Family Member 1, Beta Catenin Antagonist	Protein Coding	41	GC22P038656	12.1378173828125	https://www.genecards.org/cgi-bin/carddisp.pl?gene=CBY1
MAGI2	Membrane Associated Guanylate Kinase, WW And PDZ Domain Containing 2	Protein Coding	44	GC07M078017	12.1361894607544	https://www.genecards.org/cgi-bin/carddisp.pl?gene=MAGI2
MMACHC	Metabolism Of Cobalamin Associated C	Protein Coding	43	GC01P045500	12.1138868331909	https://www.genecards.org/cgi-bin/carddisp.pl?gene=MMACHC
ANTXR1	ANTXR Cell Adhesion Molecule 1	Protein Coding	46	GC02P068977	12.0782737731934	https://www.genecards.org/cgi-bin/carddisp.pl?gene=ANTXR1
MIR17	MicroRNA 17	RNA Gene	22	GC13P091350	12.069896697998	https://www.genecards.org/cgi-bin/carddisp.pl?gene=MIR17
ACE2	Angiotensin Converting Enzyme 2	Protein Coding	48	GC0XM015494	12.0587406158447	https://www.genecards.org/cgi-bin/carddisp.pl?gene=ACE2
HPRT1	Hypoxanthine Phosphoribosyltransferase 1	Protein Coding	48	GC0XP134460	12.039324760437	https://www.genecards.org/cgi-bin/carddisp.pl?gene=HPRT1
COQ2	Coenzyme Q2, Polyprenyltransferase	Protein Coding	40	GC04M083261	12.0192165374756	https://www.genecards.org/cgi-bin/carddisp.pl?gene=COQ2
SELE	Selectin E	Protein Coding	43	GC01M169722	11.9972257614136	https://www.genecards.org/cgi-bin/carddisp.pl?gene=SELE
SREBF1	Sterol Regulatory Element Binding Transcription Factor 1	Protein Coding	45	GC17M017810	11.986307144165	https://www.genecards.org/cgi-bin/carddisp.pl?gene=SREBF1
SEC63	SEC63 Homolog, Protein Translocation Regulator	Protein Coding	44	GC06M107867	11.9820966720581	https://www.genecards.org/cgi-bin/carddisp.pl?gene=SEC63
SLIT2	Slit Guidance Ligand 2	Protein Coding	45	GC04P020287	11.9732046127319	https://www.genecards.org/cgi-bin/carddisp.pl?gene=SLIT2
SOX9	SRY-Box Transcription Factor 9	Protein Coding	47	GC17P072121	11.9414138793945	https://www.genecards.org/cgi-bin/carddisp.pl?gene=SOX9
MIR221	MicroRNA 221	RNA Gene	21	GC0XM045746	11.9341020584106	https://www.genecards.org/cgi-bin/carddisp.pl?gene=MIR221
TERF1	Telomeric Repeat Binding Factor 1	Protein Coding	42	GC08P073003	11.9008960723877	https://www.genecards.org/cgi-bin/carddisp.pl?gene=TERF1
ZEB2	Zinc Finger E-Box Binding Homeobox 2	Protein Coding	48	GC02M144384	11.8852500915527	https://www.genecards.org/cgi-bin/carddisp.pl?gene=ZEB2
IL9	Interleukin 9	Protein Coding	43	GC05M135891	11.8845567703247	https://www.genecards.org/cgi-bin/carddisp.pl?gene=IL9
MIR126	MicroRNA 126	RNA Gene	23	GC09P136670	11.8316307067871	https://www.genecards.org/cgi-bin/carddisp.pl?gene=MIR126
MIR145	MicroRNA 145	RNA Gene	22	GC05P149430	11.8232555389404	https://www.genecards.org/cgi-bin/carddisp.pl?gene=MIR145
CASP8	Caspase 8	Protein Coding	52	GC02P201233	11.7979583740234	https://www.genecards.org/cgi-bin/carddisp.pl?gene=CASP8
FANCI	FA Complementation Group I	Protein Coding	42	GC15P089243	11.7668924331665	https://www.genecards.org/cgi-bin/carddisp.pl?gene=FANCI
MTHFR	Methylenetetrahydrofolate Reductase	Protein Coding	48	GC01M011785	11.7601585388184	https://www.genecards.org/cgi-bin/carddisp.pl?gene=MTHFR
CD46	CD46 Molecule	Protein Coding	45	GC01P207752	11.7528991699219	https://www.genecards.org/cgi-bin/carddisp.pl?gene=CD46
LCAT	Lecithin-Cholesterol Acyltransferase	Protein Coding	46	GC16M067939	11.746298789978	https://www.genecards.org/cgi-bin/carddisp.pl?gene=LCAT
BMPR2	Bone Morphogenetic Protein Receptor Type 2	Protein Coding	50	GC02P202376	11.7422389984131	https://www.genecards.org/cgi-bin/carddisp.pl?gene=BMPR2
FAT4	FAT Atypical Cadherin 4	Protein Coding	40	GC04P125315	11.7308149337769	https://www.genecards.org/cgi-bin/carddisp.pl?gene=FAT4
HAVCR1	Hepatitis A Virus Cellular Receptor 1	Protein Coding	41	GC05M157028	11.7190027236938	https://www.genecards.org/cgi-bin/carddisp.pl?gene=HAVCR1
MIR130A	MicroRNA 130a	RNA Gene	20	GC11P057641	11.7080955505371	https://www.genecards.org/cgi-bin/carddisp.pl?gene=MIR130A
RAF1	Raf-1 Proto-Oncogene, Serine/Threonine Kinase	Protein Coding	54	GC03M012583	11.6951160430908	https://www.genecards.org/cgi-bin/carddisp.pl?gene=RAF1
SPRY2	Sprouty RTK Signaling Antagonist 2	Protein Coding	47	GC13M080335	11.6753387451172	https://www.genecards.org/cgi-bin/carddisp.pl?gene=SPRY2
ICOSLG	Inducible T Cell Costimulator Ligand	Protein Coding	38	GC21M044222	11.6551103591919	https://www.genecards.org/cgi-bin/carddisp.pl?gene=ICOSLG
CXCR1	C-X-C Motif Chemokine Receptor 1	Protein Coding	43	GC02M218162	11.6548862457275	https://www.genecards.org/cgi-bin/carddisp.pl?gene=CXCR1
NR1H4	Nuclear Receptor Subfamily 1 Group H Member 4	Protein Coding	48	GC12P100473	11.648585319519	https://www.genecards.org/cgi-bin/carddisp.pl?gene=NR1H4
PTPN22	Protein Tyrosine Phosphatase Non-Receptor Type 22	Protein Coding	47	GC01M113813	11.628776550293	https://www.genecards.org/cgi-bin/carddisp.pl?gene=PTPN22
PTGS1	Prostaglandin-Endoperoxide Synthase 1	Protein Coding	46	GC09P122370	11.6083374023438	https://www.genecards.org/cgi-bin/carddisp.pl?gene=PTGS1
S100A4	S100 Calcium Binding Protein A4	Protein Coding	43	GC01M153543	11.5789566040039	https://www.genecards.org/cgi-bin/carddisp.pl?gene=S100A4
ANO1	Anoctamin 1	Protein Coding	41	GC11P069986	11.567590713501	https://www.genecards.org/cgi-bin/carddisp.pl?gene=ANO1
CFAP418	Cilia And Flagella Associated Protein 418	Protein Coding	27	GC08M095245	11.5638608932495	https://www.genecards.org/cgi-bin/carddisp.pl?gene=CFAP418
GPC4	Glypican 4	Protein Coding	45	GC0XM133300	11.549617767334	https://www.genecards.org/cgi-bin/carddisp.pl?gene=GPC4
IL15	Interleukin 15	Protein Coding	40	GC04P141636	11.5446891784668	https://www.genecards.org/cgi-bin/carddisp.pl?gene=IL15
SLC37A4	Solute Carrier Family 37 Member 4	Protein Coding	44	GC11M119024	11.508695602417	https://www.genecards.org/cgi-bin/carddisp.pl?gene=SLC37A4
ANOS1	Anosmin 1	Protein Coding	36	GC0XM008528	11.4470481872559	https://www.genecards.org/cgi-bin/carddisp.pl?gene=ANOS1
PRKCSH	Protein Kinase C Substrate 80K-H	Protein Coding	44	GC19P011435	11.4246559143066	https://www.genecards.org/cgi-bin/carddisp.pl?gene=PRKCSH
PDE6D	Phosphodiesterase 6D	Protein Coding	45	GC02M231732	11.417760848999	https://www.genecards.org/cgi-bin/carddisp.pl?gene=PDE6D
IFT52	Intraflagellar Transport 52	Protein Coding	35	GC20P043590	11.4093856811523	https://www.genecards.org/cgi-bin/carddisp.pl?gene=IFT52
TIMP3	TIMP Metallopeptidase Inhibitor 3	Protein Coding	45	GC22P032800	11.3843688964844	https://www.genecards.org/cgi-bin/carddisp.pl?gene=TIMP3
NOD2	Nucleotide Binding Oligomerization Domain Containing 2	Protein Coding	48	GC16P050693	11.3837070465088	https://www.genecards.org/cgi-bin/carddisp.pl?gene=NOD2
CD79A	CD79a Molecule	Protein Coding	46	GC19P041877	11.3409395217896	https://www.genecards.org/cgi-bin/carddisp.pl?gene=CD79A
CCR5	C-C Motif Chemokine Receptor 5	Protein Coding	46	GC03P046383	11.3297233581543	https://www.genecards.org/cgi-bin/carddisp.pl?gene=CCR5
DDR1	Discoidin Domain Receptor Tyrosine Kinase 1	Protein Coding	46	GC06P058289	11.3286762237549	https://www.genecards.org/cgi-bin/carddisp.pl?gene=DDR1
ARMC9	Armadillo Repeat Containing 9	Protein Coding	38	GC02P231198	11.3264942169189	https://www.genecards.org/cgi-bin/carddisp.pl?gene=ARMC9
LOXL2	Lysyl Oxidase Like 2	Protein Coding	44	GC08M023296	11.3166885375977	https://www.genecards.org/cgi-bin/carddisp.pl?gene=LOXL2
ADM	Adrenomedullin	Protein Coding	44	GC11P010304	11.2851533889771	https://www.genecards.org/cgi-bin/carddisp.pl?gene=ADM
ENPP2	Ectonucleotide Pyrophosphatase/Phosphodiesterase 2	Protein Coding	44	GC08M119556	11.2764196395874	https://www.genecards.org/cgi-bin/carddisp.pl?gene=ENPP2
EZH2	Enhancer Of Zeste 2 Polycomb Repressive Complex 2 Subunit	Protein Coding	54	GC07M148807	11.2653722763062	https://www.genecards.org/cgi-bin/carddisp.pl?gene=EZH2
DES	Desmin	Protein Coding	47	GC02P219418	11.2477798461914	https://www.genecards.org/cgi-bin/carddisp.pl?gene=DES
FLT1	Fms Related Receptor Tyrosine Kinase 1	Protein Coding	50	GC13M028300	11.2347545623779	https://www.genecards.org/cgi-bin/carddisp.pl?gene=FLT1
ZIC3	Zic Family Member 3	Protein Coding	47	GC0XP137566	11.216139793396	https://www.genecards.org/cgi-bin/carddisp.pl?gene=ZIC3
KAT6B	Lysine Acetyltransferase 6B	Protein Coding	43	GC10P074843	11.2044305801392	https://www.genecards.org/cgi-bin/carddisp.pl?gene=KAT6B
DCN	Decorin	Protein Coding	46	GC12M091140	11.1935749053955	https://www.genecards.org/cgi-bin/carddisp.pl?gene=DCN
SELP	Selectin P	Protein Coding	45	GC01M169558	11.1929407119751	https://www.genecards.org/cgi-bin/carddisp.pl?gene=SELP
RPL36A-HNRNPH2	RPL36A-HNRNPH2 Readthrough	Protein Coding	18	GC0XP101390	11.176344871521	https://www.genecards.org/cgi-bin/carddisp.pl?gene=RPL36A-HNRNPH2
MYO1E	Myosin IE	Protein Coding	44	GC15M059132	11.1600341796875	https://www.genecards.org/cgi-bin/carddisp.pl?gene=MYO1E
YAP1	Yes1 Associated Transcriptional Regulator	Protein Coding	48	GC11P102110	11.1381406784058	https://www.genecards.org/cgi-bin/carddisp.pl?gene=YAP1
MIR200B	MicroRNA 200b	RNA Gene	21	GC01P001167	11.1365413665771	https://www.genecards.org/cgi-bin/carddisp.pl?gene=MIR200B
SLX4	SLX4 Structure-Specific Endonuclease Subunit	Protein Coding	37	GC16M003995	11.1235723495483	https://www.genecards.org/cgi-bin/carddisp.pl?gene=SLX4
VWF	Von Willebrand Factor	Protein Coding	48	GC12M005917	11.110912322998	https://www.genecards.org/cgi-bin/carddisp.pl?gene=VWF
SLC6A19	Solute Carrier Family 6 Member 19	Protein Coding	44	GC05P001201	11.1086597442627	https://www.genecards.org/cgi-bin/carddisp.pl?gene=SLC6A19
ANGPT2	Angiopoietin 2	Protein Coding	45	GC08M006499	11.1047096252441	https://www.genecards.org/cgi-bin/carddisp.pl?gene=ANGPT2
RNASE3	Ribonuclease A Family Member 3	Protein Coding	41	GC14P020891	11.1033248901367	https://www.genecards.org/cgi-bin/carddisp.pl?gene=RNASE3
ADCY10	Adenylate Cyclase 10	Protein Coding	45	GC01M167809	11.0720596313477	https://www.genecards.org/cgi-bin/carddisp.pl?gene=ADCY10
ITGB1	Integrin Subunit Beta 1	Protein Coding	50	GC10M032892	11.0652875900269	https://www.genecards.org/cgi-bin/carddisp.pl?gene=ITGB1
TNFSF10	TNF Superfamily Member 10	Protein Coding	45	GC03M172505	11.0489101409912	https://www.genecards.org/cgi-bin/carddisp.pl?gene=TNFSF10
TTN	Titin	Protein Coding	47	GC02M178525	11.0276298522949	https://www.genecards.org/cgi-bin/carddisp.pl?gene=TTN
GCK	Glucokinase	Protein Coding	50	GC07M044190	11.0229387283325	https://www.genecards.org/cgi-bin/carddisp.pl?gene=GCK
SOD1	Superoxide Dismutase 1	Protein Coding	51	GC21P031659	11.0107688903809	https://www.genecards.org/cgi-bin/carddisp.pl?gene=SOD1
HBEGF	Heparin Binding EGF Like Growth Factor	Protein Coding	43	GC05M140332	10.9973487854004	https://www.genecards.org/cgi-bin/carddisp.pl?gene=HBEGF
TRIM21	Tripartite Motif Containing 21	Protein Coding	41	GC11M004384	10.9783458709717	https://www.genecards.org/cgi-bin/carddisp.pl?gene=TRIM21
RARB	Retinoic Acid Receptor Beta	Protein Coding	50	GC03P024830	10.9695463180542	https://www.genecards.org/cgi-bin/carddisp.pl?gene=RARB
FOXF1	Forkhead Box F1	Protein Coding	43	GC16P086510	10.9303016662598	https://www.genecards.org/cgi-bin/carddisp.pl?gene=FOXF1
HSPA4	Heat Shock Protein Family A (Hsp70) Member 4	Protein Coding	42	GC05P133051	10.9296054840088	https://www.genecards.org/cgi-bin/carddisp.pl?gene=HSPA4
LAMB2	Laminin Subunit Beta 2	Protein Coding	45	GC03M049121	10.9288177490234	https://www.genecards.org/cgi-bin/carddisp.pl?gene=LAMB2
BLOC1S5	Biogenesis Of Lysosomal Organelles Complex 1 Subunit 5	Protein Coding	35	GC06M008014	10.90553855896	https://www.genecards.org/cgi-bin/carddisp.pl?gene=BLOC1S5
ANXA2	Annexin A2	Protein Coding	48	GC15M060347	10.9000759124756	https://www.genecards.org/cgi-bin/carddisp.pl?gene=ANXA2
CD40	CD40 Molecule	Protein Coding	47	GC20P046118	10.8638439178467	https://www.genecards.org/cgi-bin/carddisp.pl?gene=CD40
CDKN3	Cyclin Dependent Kinase Inhibitor 3	Protein Coding	42	GC14P054398	10.7992258071899	https://www.genecards.org/cgi-bin/carddisp.pl?gene=CDKN3
TGM1	Transglutaminase 1	Protein Coding	45	GC14M024249	10.7963428497314	https://www.genecards.org/cgi-bin/carddisp.pl?gene=TGM1
DACT1	Dishevelled Binding Antagonist Of Beta Catenin 1	Protein Coding	40	GC14P058633	10.7841291427612	https://www.genecards.org/cgi-bin/carddisp.pl?gene=DACT1
GRP	Gastrin Releasing Peptide	Protein Coding	41	GC18P059220	10.7735042572021	https://www.genecards.org/cgi-bin/carddisp.pl?gene=GRP
MB	Myoglobin	Protein Coding	43	GC22M035606	10.763204574585	https://www.genecards.org/cgi-bin/carddisp.pl?gene=MB
GC	GC Vitamin D Binding Protein	Protein Coding	43	GC04M071741	10.754789352417	https://www.genecards.org/cgi-bin/carddisp.pl?gene=GC
CLCN7	Chloride Voltage-Gated Channel 7	Protein Coding	45	GC16M001444	10.7253971099854	https://www.genecards.org/cgi-bin/carddisp.pl?gene=CLCN7
PON1	Paraoxonase 1	Protein Coding	45	GC07M095297	10.7177295684814	https://www.genecards.org/cgi-bin/carddisp.pl?gene=PON1
WFS1	Wolframin ER Transmembrane Glycoprotein	Protein Coding	45	GC04P006260	10.6794672012329	https://www.genecards.org/cgi-bin/carddisp.pl?gene=WFS1
MEG3	Maternally Expressed 3	RNA Gene	30	GC14P106791	10.6767625808716	https://www.genecards.org/cgi-bin/carddisp.pl?gene=MEG3
DYNLT2B	Dynein Light Chain Tctex-Type 2B	Protein Coding	30	GC03M196293	10.6594753265381	https://www.genecards.org/cgi-bin/carddisp.pl?gene=DYNLT2B
SIX2	SIX Homeobox 2	Protein Coding	40	GC02M045005	10.6559953689575	https://www.genecards.org/cgi-bin/carddisp.pl?gene=SIX2
AQP3	Aquaporin 3 (Gill Blood Group)	Protein Coding	47	GC09M033431	10.6483974456787	https://www.genecards.org/cgi-bin/carddisp.pl?gene=AQP3
SLC17A5	Solute Carrier Family 17 Member 5	Protein Coding	44	GC06M073593	10.6063899993896	https://www.genecards.org/cgi-bin/carddisp.pl?gene=SLC17A5
MIR204	MicroRNA 204	RNA Gene	22	GC09M070809	10.6047086715698	https://www.genecards.org/cgi-bin/carddisp.pl?gene=MIR204
PRKAG2	Protein Kinase AMP-Activated Non-Catalytic Subunit Gamma 2	Protein Coding	50	GC07M151556	10.5692329406738	https://www.genecards.org/cgi-bin/carddisp.pl?gene=PRKAG2
ADAMTS13	ADAM Metallopeptidase With Thrombospondin Type 1 Motif 13	Protein Coding	46	GC09P133414	10.5599555969238	https://www.genecards.org/cgi-bin/carddisp.pl?gene=ADAMTS13
AFP	Alpha Fetoprotein	Protein Coding	45	GC04P073431	10.5575523376465	https://www.genecards.org/cgi-bin/carddisp.pl?gene=AFP
FAH	Fumarylacetoacetate Hydrolase	Protein Coding	47	GC15P080152	10.5531759262085	https://www.genecards.org/cgi-bin/carddisp.pl?gene=FAH
PEX10	Peroxisomal Biogenesis Factor 10	Protein Coding	42	GC01M002403	10.5491905212402	https://www.genecards.org/cgi-bin/carddisp.pl?gene=PEX10
EVC	EvC Ciliary Complex Subunit 1	Protein Coding	38	GC04P005712	10.5207023620605	https://www.genecards.org/cgi-bin/carddisp.pl?gene=EVC
FIBP	FGF1 Intracellular Binding Protein	Protein Coding	41	GC11M071731	10.5172290802002	https://www.genecards.org/cgi-bin/carddisp.pl?gene=FIBP
BCL2	BCL2 Apoptosis Regulator	Protein Coding	50	GC18M063123	10.5142002105713	https://www.genecards.org/cgi-bin/carddisp.pl?gene=BCL2
MIR143	MicroRNA 143	RNA Gene	23	GC05P149410	10.509352684021	https://www.genecards.org/cgi-bin/carddisp.pl?gene=MIR143
MIR27A	MicroRNA 27a	RNA Gene	23	GC19M014149	10.4995594024658	https://www.genecards.org/cgi-bin/carddisp.pl?gene=MIR27A
THY1	Thy-1 Cell Surface Antigen	Protein Coding	42	GC11M119417	10.4905347824097	https://www.genecards.org/cgi-bin/carddisp.pl?gene=THY1
PRSS1	Serine Protease 1	Protein Coding	45	GC07P146073	10.478723526001	https://www.genecards.org/cgi-bin/carddisp.pl?gene=PRSS1
PVT1	Pvt1 Oncogene	RNA Gene	25	GC08P127827	10.4763679504395	https://www.genecards.org/cgi-bin/carddisp.pl?gene=PVT1
IL12A	Interleukin 12A	Protein Coding	43	GC03P159988	10.4658536911011	https://www.genecards.org/cgi-bin/carddisp.pl?gene=IL12A
PRL	Prolactin	Protein Coding	43	GC06M022287	10.4565496444702	https://www.genecards.org/cgi-bin/carddisp.pl?gene=PRL
IGF1R	Insulin Like Growth Factor 1 Receptor	Protein Coding	54	GC15P098648	10.4530916213989	https://www.genecards.org/cgi-bin/carddisp.pl?gene=IGF1R
HOTAIR	HOX Transcript Antisense RNA	RNA Gene	26	GC12M053962	10.4319229125977	https://www.genecards.org/cgi-bin/carddisp.pl?gene=HOTAIR
PMM2	Phosphomannomutase 2	Protein Coding	46	GC16P008788	10.3882703781128	https://www.genecards.org/cgi-bin/carddisp.pl?gene=PMM2
BSG	Basigin (Ok Blood Group)	Protein Coding	43	GC19P000571	10.3619318008423	https://www.genecards.org/cgi-bin/carddisp.pl?gene=BSG
PECAM1	Platelet And Endothelial Cell Adhesion Molecule 1	Protein Coding	40	GC17M064319	10.3351745605469	https://www.genecards.org/cgi-bin/carddisp.pl?gene=PECAM1
ABCG2	ATP Binding Cassette Subfamily G Member 2 (Junior Blood Group)	Protein Coding	50	GC04M088090	10.3206434249878	https://www.genecards.org/cgi-bin/carddisp.pl?gene=ABCG2
RHOA	Ras Homolog Family Member A	Protein Coding	47	GC03M049359	10.3194637298584	https://www.genecards.org/cgi-bin/carddisp.pl?gene=RHOA
CCN4	Cellular Communication Network Factor 4	Protein Coding	30	GC08P133192	10.2971343994141	https://www.genecards.org/cgi-bin/carddisp.pl?gene=CCN4
ANXA5	Annexin A5	Protein Coding	45	GC04M121667	10.2962226867676	https://www.genecards.org/cgi-bin/carddisp.pl?gene=ANXA5
STK11	Serine/Threonine Kinase 11	Protein Coding	49	GC19P001177	10.2911968231201	https://www.genecards.org/cgi-bin/carddisp.pl?gene=STK11
HSD11B2	Hydroxysteroid 11-Beta Dehydrogenase 2	Protein Coding	46	GC16P067433	10.2846527099609	https://www.genecards.org/cgi-bin/carddisp.pl?gene=HSD11B2
EZR	Ezrin	Protein Coding	45	GC06M158765	10.2767667770386	https://www.genecards.org/cgi-bin/carddisp.pl?gene=EZR
STAT4	Signal Transducer And Activator Of Transcription 4	Protein Coding	47	GC02M191029	10.2748470306396	https://www.genecards.org/cgi-bin/carddisp.pl?gene=STAT4
CDKN1C	Cyclin Dependent Kinase Inhibitor 1C	Protein Coding	47	GC11M002897	10.2640228271484	https://www.genecards.org/cgi-bin/carddisp.pl?gene=CDKN1C
PRODH	Proline Dehydrogenase 1	Protein Coding	46	GC22M018912	10.2497291564941	https://www.genecards.org/cgi-bin/carddisp.pl?gene=PRODH
NOS1	Nitric Oxide Synthase 1	Protein Coding	50	GC12M117208	10.2353982925415	https://www.genecards.org/cgi-bin/carddisp.pl?gene=NOS1
ADA	Adenosine Deaminase	Protein Coding	51	GC20M044620	10.2184200286865	https://www.genecards.org/cgi-bin/carddisp.pl?gene=ADA
PROKR2	Prokineticin Receptor 2	Protein Coding	41	GC20M005335	10.2148923873901	https://www.genecards.org/cgi-bin/carddisp.pl?gene=PROKR2
TAC1	Tachykinin Precursor 1	Protein Coding	43	GC07P097731	10.2091464996338	https://www.genecards.org/cgi-bin/carddisp.pl?gene=TAC1
CFB	Complement Factor B	Protein Coding	45	GC06P031945	10.2031354904175	https://www.genecards.org/cgi-bin/carddisp.pl?gene=CFB
PDX1	Pancreatic And Duodenal Homeobox 1	Protein Coding	48	GC13P027921	10.1812372207642	https://www.genecards.org/cgi-bin/carddisp.pl?gene=PDX1
WDR73	WD Repeat Domain 73	Protein Coding	36	GC15M084639	10.1539134979248	https://www.genecards.org/cgi-bin/carddisp.pl?gene=WDR73
BLOC1S5-TXNDC5	BLOC1S5-TXNDC5 Readthrough (NMD Candidate)	RNA Gene	19	GC06M007890	10.1427907943726	https://www.genecards.org/cgi-bin/carddisp.pl?gene=BLOC1S5-TXNDC5
EEF1E1-BLOC1S5	EEF1E1-BLOC1S5 Readthrough (NMD Candidate)	RNA Gene	16	GC06M008019	10.1427907943726	https://www.genecards.org/cgi-bin/carddisp.pl?gene=EEF1E1-BLOC1S5
HLA-DQB1	Major Histocompatibility Complex, Class II, DQ Beta 1	Protein Coding	43	GC06M049175	10.1347274780273	https://www.genecards.org/cgi-bin/carddisp.pl?gene=HLA-DQB1
TSLP	Thymic Stromal Lymphopoietin	Protein Coding	37	GC05P111070	10.0986528396606	https://www.genecards.org/cgi-bin/carddisp.pl?gene=TSLP
TGFBR2	Transforming Growth Factor Beta Receptor 2	Protein Coding	50	GC03P030623	10.0897941589355	https://www.genecards.org/cgi-bin/carddisp.pl?gene=TGFBR2
SERPINA3	Serpin Family A Member 3	Protein Coding	43	GC14P094612	10.080961227417	https://www.genecards.org/cgi-bin/carddisp.pl?gene=SERPINA3
PRKCA	Protein Kinase C Alpha	Protein Coding	51	GC17P066302	10.0673217773438	https://www.genecards.org/cgi-bin/carddisp.pl?gene=PRKCA
CSF1	Colony Stimulating Factor 1	Protein Coding	43	GC01P109911	10.058895111084	https://www.genecards.org/cgi-bin/carddisp.pl?gene=CSF1
ATP4A	ATPase H+/K+ Transporting Subunit Alpha	Protein Coding	41	GC19M048913	9.97478103637695	https://www.genecards.org/cgi-bin/carddisp.pl?gene=ATP4A
KIF3B	Kinesin Family Member 3B	Protein Coding	40	GC20P032277	9.96491432189941	https://www.genecards.org/cgi-bin/carddisp.pl?gene=KIF3B
BMP1	Bone Morphogenetic Protein 1	Protein Coding	46	GC08P022164	9.95915031433105	https://www.genecards.org/cgi-bin/carddisp.pl?gene=BMP1
CDKN1A	Cyclin Dependent Kinase Inhibitor 1A	Protein Coding	48	GC06P058459	9.95412826538086	https://www.genecards.org/cgi-bin/carddisp.pl?gene=CDKN1A
BAX	BCL2 Associated X, Apoptosis Regulator	Protein Coding	48	GC19P048954	9.94134426116943	https://www.genecards.org/cgi-bin/carddisp.pl?gene=BAX
HLA-DPB1	Major Histocompatibility Complex, Class II, DP Beta 1	Protein Coding	44	GC06P058347	9.93454933166504	https://www.genecards.org/cgi-bin/carddisp.pl?gene=HLA-DPB1
BCL2L1	BCL2 Like 1	Protein Coding	47	GC20M031664	9.9109058380127	https://www.genecards.org/cgi-bin/carddisp.pl?gene=BCL2L1
CYP3A5	Cytochrome P450 Family 3 Subfamily A Member 5	Protein Coding	48	GC07M099648	9.90549755096436	https://www.genecards.org/cgi-bin/carddisp.pl?gene=CYP3A5
ADORA1	Adenosine A1 Receptor	Protein Coding	47	GC01P203090	9.89598274230957	https://www.genecards.org/cgi-bin/carddisp.pl?gene=ADORA1
MALAT1	Metastasis Associated Lung Adenocarcinoma Transcript 1	RNA Gene	23	GC11P066818	9.87759780883789	https://www.genecards.org/cgi-bin/carddisp.pl?gene=MALAT1
MKI67	Marker Of Proliferation Ki-67	Protein Coding	44	GC10M128096	9.87646770477295	https://www.genecards.org/cgi-bin/carddisp.pl?gene=MKI67
TRIM59-IFT80	TRIM59-IFT80 Protein	RNA Gene	7	GC03M160229	9.87244606018066	https://www.genecards.org/cgi-bin/carddisp.pl?gene=TRIM59-IFT80
HSPB1	Heat Shock Protein Family B (Small) Member 1	Protein Coding	51	GC07P076302	9.86575126647949	https://www.genecards.org/cgi-bin/carddisp.pl?gene=HSPB1
MLH1	MutL Homolog 1	Protein Coding	48	GC03P036993	9.8643102645874	https://www.genecards.org/cgi-bin/carddisp.pl?gene=MLH1
LAMA3	Laminin Subunit Alpha 3	Protein Coding	44	GC18P023689	9.86220359802246	https://www.genecards.org/cgi-bin/carddisp.pl?gene=LAMA3
SIRT1	Sirtuin 1	Protein Coding	48	GC10P067884	9.86049842834473	https://www.genecards.org/cgi-bin/carddisp.pl?gene=SIRT1
LPAR1	Lysophosphatidic Acid Receptor 1	Protein Coding	46	GC09M110873	9.86032962799072	https://www.genecards.org/cgi-bin/carddisp.pl?gene=LPAR1
HSPA5	Heat Shock Protein Family A (Hsp70) Member 5	Protein Coding	47	GC09M125234	9.8281421661377	https://www.genecards.org/cgi-bin/carddisp.pl?gene=HSPA5
DYNC2LI1	Dynein Cytoplasmic 2 Light Intermediate Chain 1	Protein Coding	40	GC02P043780	9.80489730834961	https://www.genecards.org/cgi-bin/carddisp.pl?gene=DYNC2LI1
ENO2	Enolase 2	Protein Coding	47	GC12P006913	9.78137493133545	https://www.genecards.org/cgi-bin/carddisp.pl?gene=ENO2
SFTA3	Surfactant Associated 3	RNA Gene	31	GC14M036474	9.77284145355225	https://www.genecards.org/cgi-bin/carddisp.pl?gene=SFTA3
BMP2	Bone Morphogenetic Protein 2	Protein Coding	46	GC20P006696	9.77030086517334	https://www.genecards.org/cgi-bin/carddisp.pl?gene=BMP2
PRSS8	Serine Protease 8	Protein Coding	44	GC16M031822	9.75452423095703	https://www.genecards.org/cgi-bin/carddisp.pl?gene=PRSS8
MIR29C	MicroRNA 29c	RNA Gene	19	GC01M207802	9.74635124206543	https://www.genecards.org/cgi-bin/carddisp.pl?gene=MIR29C
MAPK14	Mitogen-Activated Protein Kinase 14	Protein Coding	51	GC06P058451	9.73904514312744	https://www.genecards.org/cgi-bin/carddisp.pl?gene=MAPK14
LAMP2	Lysosomal Associated Membrane Protein 2	Protein Coding	44	GC0XM120426	9.67560195922852	https://www.genecards.org/cgi-bin/carddisp.pl?gene=LAMP2
WNT5A	Wnt Family Member 5A	Protein Coding	50	GC03M055465	9.67392826080322	https://www.genecards.org/cgi-bin/carddisp.pl?gene=WNT5A
BDNF	Brain Derived Neurotrophic Factor	Protein Coding	47	GC11M027654	9.67279529571533	https://www.genecards.org/cgi-bin/carddisp.pl?gene=BDNF
GATAD1	GATA Zinc Finger Domain Containing 1	Protein Coding	38	GC07P092447	9.66156768798828	https://www.genecards.org/cgi-bin/carddisp.pl?gene=GATAD1
CXCL2	C-X-C Motif Chemokine Ligand 2	Protein Coding	40	GC04M074097	9.66140270233154	https://www.genecards.org/cgi-bin/carddisp.pl?gene=CXCL2
MIRLET7D	MicroRNA Let-7d	RNA Gene	22	GC09P094178	9.65432929992676	https://www.genecards.org/cgi-bin/carddisp.pl?gene=MIRLET7D
GBE1	1,4-Alpha-Glucan Branching Enzyme 1	Protein Coding	44	GC03M081489	9.62542724609375	https://www.genecards.org/cgi-bin/carddisp.pl?gene=GBE1
DNMT3A	DNA Methyltransferase 3 Alpha	Protein Coding	51	GC02M025228	9.58334350585938	https://www.genecards.org/cgi-bin/carddisp.pl?gene=DNMT3A
HLA-G	Major Histocompatibility Complex, Class I, G	Protein Coding	44	GC06P058239	9.5717248916626	https://www.genecards.org/cgi-bin/carddisp.pl?gene=HLA-G
DNAH8	Dynein Axonemal Heavy Chain 8	Protein Coding	38	GC06P058478	9.5684642791748	https://www.genecards.org/cgi-bin/carddisp.pl?gene=DNAH8
CLU	Clusterin	Protein Coding	45	GC08M027596	9.56527042388916	https://www.genecards.org/cgi-bin/carddisp.pl?gene=CLU
ILK	Integrin Linked Kinase	Protein Coding	47	GC11P006604	9.55825328826904	https://www.genecards.org/cgi-bin/carddisp.pl?gene=ILK
GUSB	Glucuronidase Beta	Protein Coding	47	GC07M065960	9.54987716674805	https://www.genecards.org/cgi-bin/carddisp.pl?gene=GUSB
MAX	MYC Associated Factor X	Protein Coding	47	GC14M065009	9.53493309020996	https://www.genecards.org/cgi-bin/carddisp.pl?gene=MAX
STAT6	Signal Transducer And Activator Of Transcription 6	Protein Coding	50	GC12M057095	9.51048946380615	https://www.genecards.org/cgi-bin/carddisp.pl?gene=STAT6
DCHS1	Dachsous Cadherin-Related 1	Protein Coding	38	GC11M006621	9.50660037994385	https://www.genecards.org/cgi-bin/carddisp.pl?gene=DCHS1
AXL	AXL Receptor Tyrosine Kinase	Protein Coding	51	GC19P041219	9.47067737579346	https://www.genecards.org/cgi-bin/carddisp.pl?gene=AXL
TYMP	Thymidine Phosphorylase	Protein Coding	46	GC22M050525	9.4689245223999	https://www.genecards.org/cgi-bin/carddisp.pl?gene=TYMP
RB1	RB Transcriptional Corepressor 1	Protein Coding	48	GC13P048303	9.45805549621582	https://www.genecards.org/cgi-bin/carddisp.pl?gene=RB1
DICER1	Dicer 1, Ribonuclease III	Protein Coding	48	GC14M095086	9.4509801864624	https://www.genecards.org/cgi-bin/carddisp.pl?gene=DICER1
TJP1	Tight Junction Protein 1	Protein Coding	44	GC15M029699	9.44950199127197	https://www.genecards.org/cgi-bin/carddisp.pl?gene=TJP1
KIRREL1	Kirre Like Nephrin Family Adhesion Molecule 1	Protein Coding	32	GC01P157994	9.43540000915527	https://www.genecards.org/cgi-bin/carddisp.pl?gene=KIRREL1
LIG4	DNA Ligase 4	Protein Coding	48	GC13M108207	9.43373107910156	https://www.genecards.org/cgi-bin/carddisp.pl?gene=LIG4
NFKB1	Nuclear Factor Kappa B Subunit 1	Protein Coding	52	GC04P102501	9.41214752197266	https://www.genecards.org/cgi-bin/carddisp.pl?gene=NFKB1
TNFRSF11B	TNF Receptor Superfamily Member 11b	Protein Coding	47	GC08M118923	9.40780162811279	https://www.genecards.org/cgi-bin/carddisp.pl?gene=TNFRSF11B
LPL	Lipoprotein Lipase	Protein Coding	49	GC08P019901	9.38254737854004	https://www.genecards.org/cgi-bin/carddisp.pl?gene=LPL
MIR146A	MicroRNA 146a	RNA Gene	23	GC05P160485	9.38233375549316	https://www.genecards.org/cgi-bin/carddisp.pl?gene=MIR146A
MIR25	MicroRNA 25	RNA Gene	20	GC07M100093	9.37503910064697	https://www.genecards.org/cgi-bin/carddisp.pl?gene=MIR25
ADA2	Adenosine Deaminase 2	Protein Coding	33	GC22M017179	9.371018409729	https://www.genecards.org/cgi-bin/carddisp.pl?gene=ADA2
NEUROD1	Neuronal Differentiation 1	Protein Coding	44	GC02M181673	9.37058067321777	https://www.genecards.org/cgi-bin/carddisp.pl?gene=NEUROD1
HLA-DQA1	Major Histocompatibility Complex, Class II, DQ Alpha 1	Protein Coding	43	GC06P058340	9.33883380889893	https://www.genecards.org/cgi-bin/carddisp.pl?gene=HLA-DQA1
CD86	CD86 Molecule	Protein Coding	43	GC03P122055	9.33470439910889	https://www.genecards.org/cgi-bin/carddisp.pl?gene=CD86
NDUFAF3	NADH:Ubiquinone Oxidoreductase Complex Assembly Factor 3	Protein Coding	40	GC03P049020	9.3123950958252	https://www.genecards.org/cgi-bin/carddisp.pl?gene=NDUFAF3
LIPA	Lipase A, Lysosomal Acid Type	Protein Coding	48	GC10M089213	9.309401512146	https://www.genecards.org/cgi-bin/carddisp.pl?gene=LIPA
VTN	Vitronectin	Protein Coding	43	GC17M031461	9.30479145050049	https://www.genecards.org/cgi-bin/carddisp.pl?gene=VTN
SERPINC1	Serpin Family C Member 1	Protein Coding	48	GC01M174280	9.30023956298828	https://www.genecards.org/cgi-bin/carddisp.pl?gene=SERPINC1
SOX17	SRY-Box Transcription Factor 17	Protein Coding	43	GC08P054457	9.2916202545166	https://www.genecards.org/cgi-bin/carddisp.pl?gene=SOX17
ERCC6	ERCC Excision Repair 6, Chromatin Remodeling Factor	Protein Coding	45	GC10M049454	9.26876258850098	https://www.genecards.org/cgi-bin/carddisp.pl?gene=ERCC6
MIR222	MicroRNA 222	RNA Gene	22	GC0XM045747	9.25773239135742	https://www.genecards.org/cgi-bin/carddisp.pl?gene=MIR222
MIR210	MicroRNA 210	RNA Gene	22	GC11M001307	9.25763320922852	https://www.genecards.org/cgi-bin/carddisp.pl?gene=MIR210
FUZ	Fuzzy Planar Cell Polarity Protein	Protein Coding	38	GC19M049806	9.24737071990967	https://www.genecards.org/cgi-bin/carddisp.pl?gene=FUZ
PAX6	Paired Box 6	Protein Coding	48	GC11M031784	9.24324131011963	https://www.genecards.org/cgi-bin/carddisp.pl?gene=PAX6
MIR19A	MicroRNA 19a	RNA Gene	20	GC13P091471	9.23720741271973	https://www.genecards.org/cgi-bin/carddisp.pl?gene=MIR19A
DVL1	Dishevelled Segment Polarity Protein 1	Protein Coding	47	GC01M001335	9.21810436248779	https://www.genecards.org/cgi-bin/carddisp.pl?gene=DVL1
TGM2	Transglutaminase 2	Protein Coding	47	GC20M038127	9.21341705322266	https://www.genecards.org/cgi-bin/carddisp.pl?gene=TGM2
MSH6	MutS Homolog 6	Protein Coding	50	GC02P047695	9.17267036437988	https://www.genecards.org/cgi-bin/carddisp.pl?gene=MSH6
TET2	Tet Methylcytosine Dioxygenase 2	Protein Coding	44	GC04P105145	9.17240619659424	https://www.genecards.org/cgi-bin/carddisp.pl?gene=TET2
TNXB	Tenascin XB	Protein Coding	44	GC06M049135	9.15742683410645	https://www.genecards.org/cgi-bin/carddisp.pl?gene=TNXB
VIP	Vasoactive Intestinal Peptide	Protein Coding	44	GC06P152750	9.15012359619141	https://www.genecards.org/cgi-bin/carddisp.pl?gene=VIP
TINAG	Tubulointerstitial Nephritis Antigen	Protein Coding	38	GC06P058643	9.14978408813477	https://www.genecards.org/cgi-bin/carddisp.pl?gene=TINAG
MIR196A1	MicroRNA 196a-1	RNA Gene	20	GC17M048632	9.14948654174805	https://www.genecards.org/cgi-bin/carddisp.pl?gene=MIR196A1
DLL4	Delta Like Canonical Notch Ligand 4	Protein Coding	45	GC15P040929	9.14939880371094	https://www.genecards.org/cgi-bin/carddisp.pl?gene=DLL4
FLT3	Fms Related Receptor Tyrosine Kinase 3	Protein Coding	52	GC13M028003	9.14723777770996	https://www.genecards.org/cgi-bin/carddisp.pl?gene=FLT3
RYR1	Ryanodine Receptor 1	Protein Coding	47	GC19P041518	9.14451885223389	https://www.genecards.org/cgi-bin/carddisp.pl?gene=RYR1
GZMB	Granzyme B	Protein Coding	45	GC14M024630	9.14060974121094	https://www.genecards.org/cgi-bin/carddisp.pl?gene=GZMB
CCDC28B	Coiled-Coil Domain Containing 28B	Protein Coding	36	GC01P032200	9.13098907470703	https://www.genecards.org/cgi-bin/carddisp.pl?gene=CCDC28B
CLCN1	Chloride Voltage-Gated Channel 1	Protein Coding	44	GC07P143316	9.11620426177979	https://www.genecards.org/cgi-bin/carddisp.pl?gene=CLCN1
PVALB	Parvalbumin	Protein Coding	38	GC22M036800	9.10073852539063	https://www.genecards.org/cgi-bin/carddisp.pl?gene=PVALB
HSPD1	Heat Shock Protein Family D (Hsp60) Member 1	Protein Coding	47	GC02M197486	9.10043334960938	https://www.genecards.org/cgi-bin/carddisp.pl?gene=HSPD1
MRC1	Mannose Receptor C-Type 1	Protein Coding	40	GC10P017809	9.08138847351074	https://www.genecards.org/cgi-bin/carddisp.pl?gene=MRC1
SPTAN1	Spectrin Alpha, Non-Erythrocytic 1	Protein Coding	48	GC09P128552	9.06227684020996	https://www.genecards.org/cgi-bin/carddisp.pl?gene=SPTAN1
GALNT3	Polypeptide N-Acetylgalactosaminyltransferase 3	Protein Coding	45	GC02M165747	9.03031921386719	https://www.genecards.org/cgi-bin/carddisp.pl?gene=GALNT3
KITLG	KIT Ligand	Protein Coding	44	GC12M088492	9.02556324005127	https://www.genecards.org/cgi-bin/carddisp.pl?gene=KITLG
EIF2AK3	Eukaryotic Translation Initiation Factor 2 Alpha Kinase 3	Protein Coding	49	GC02M088556	9.01363182067871	https://www.genecards.org/cgi-bin/carddisp.pl?gene=EIF2AK3
DNMT1	DNA Methyltransferase 1	Protein Coding	51	GC19M010133	9.01224231719971	https://www.genecards.org/cgi-bin/carddisp.pl?gene=DNMT1
IFT88	Intraflagellar Transport 88	Protein Coding	41	GC13P020566	9.00402355194092	https://www.genecards.org/cgi-bin/carddisp.pl?gene=IFT88
PMPCA	Peptidase, Mitochondrial Processing Subunit Alpha	Protein Coding	44	GC09P136410	8.9961576461792	https://www.genecards.org/cgi-bin/carddisp.pl?gene=PMPCA
LBR	Lamin B Receptor	Protein Coding	48	GC01M225401	8.99477767944336	https://www.genecards.org/cgi-bin/carddisp.pl?gene=LBR
SP110	SP110 Nuclear Body Protein	Protein Coding	40	GC02M230167	8.99085235595703	https://www.genecards.org/cgi-bin/carddisp.pl?gene=SP110
CREB1	CAMP Responsive Element Binding Protein 1	Protein Coding	49	GC02P207529	8.97993659973145	https://www.genecards.org/cgi-bin/carddisp.pl?gene=CREB1
PTX3	Pentraxin 3	Protein Coding	41	GC03P157436	8.97675228118896	https://www.genecards.org/cgi-bin/carddisp.pl?gene=PTX3
MYL3	Myosin Light Chain 3	Protein Coding	45	GC03M046836	8.97358417510986	https://www.genecards.org/cgi-bin/carddisp.pl?gene=MYL3
CASP9	Caspase 9	Protein Coding	48	GC01M015491	8.95056629180908	https://www.genecards.org/cgi-bin/carddisp.pl?gene=CASP9
MIR200A	MicroRNA 200a	RNA Gene	22	GC01P002223	8.94350814819336	https://www.genecards.org/cgi-bin/carddisp.pl?gene=MIR200A
RPGR	Retinitis Pigmentosa GTPase Regulator	Protein Coding	41	GC0XM038269	8.90884113311768	https://www.genecards.org/cgi-bin/carddisp.pl?gene=RPGR
ESR1	Estrogen Receptor 1	Protein Coding	52	GC06P151656	8.90023040771484	https://www.genecards.org/cgi-bin/carddisp.pl?gene=ESR1
PTHLH	Parathyroid Hormone Like Hormone	Protein Coding	45	GC12M027959	8.88492107391357	https://www.genecards.org/cgi-bin/carddisp.pl?gene=PTHLH
SOD3	Superoxide Dismutase 3	Protein Coding	41	GC04P024798	8.88277626037598	https://www.genecards.org/cgi-bin/carddisp.pl?gene=SOD3
MIR26A1	MicroRNA 26a-1	RNA Gene	21	GC03P037969	8.87746715545654	https://www.genecards.org/cgi-bin/carddisp.pl?gene=MIR26A1
SST	Somatostatin	Protein Coding	42	GC03M187668	8.87606048583984	https://www.genecards.org/cgi-bin/carddisp.pl?gene=SST
ALG8	ALG8 Alpha-1,3-Glucosyltransferase	Protein Coding	44	GC11M078100	8.87176704406738	https://www.genecards.org/cgi-bin/carddisp.pl?gene=ALG8
LTF	Lactotransferrin	Protein Coding	44	GC03M046435	8.85226917266846	https://www.genecards.org/cgi-bin/carddisp.pl?gene=LTF
LOC106627981	GBA Recombination Region	Biological Region	2	GC01P155233	8.84958076477051	https://www.genecards.org/cgi-bin/carddisp.pl?gene=LOC106627981
MT-ND5	Mitochondrially Encoded NADH:Ubiquinone Oxidoreductase Core Subunit 5	Protein Coding	33	GCMTP012339	8.84878730773926	https://www.genecards.org/cgi-bin/carddisp.pl?gene=MT-ND5
POLG	DNA Polymerase Gamma, Catalytic Subunit	Protein Coding	45	GC15M089393	8.83695125579834	https://www.genecards.org/cgi-bin/carddisp.pl?gene=POLG
ACVRL1	Activin A Receptor Like Type 1	Protein Coding	49	GC12P051906	8.83603096008301	https://www.genecards.org/cgi-bin/carddisp.pl?gene=ACVRL1
ACD	ACD Shelterin Complex Subunit And Telomerase Recruitment Factor	Protein Coding	44	GC16M067658	8.83218288421631	https://www.genecards.org/cgi-bin/carddisp.pl?gene=ACD
SLC9A3R2	SLC9A3 Regulator 2	Protein Coding	40	GC16P006188	8.82897186279297	https://www.genecards.org/cgi-bin/carddisp.pl?gene=SLC9A3R2
SIGLEC5	Sialic Acid Binding Ig Like Lectin 5	Protein Coding	37	GC19M051611	8.81893253326416	https://www.genecards.org/cgi-bin/carddisp.pl?gene=SIGLEC5
GJB2	Gap Junction Protein Beta 2	Protein Coding	47	GC13M020187	8.81643867492676	https://www.genecards.org/cgi-bin/carddisp.pl?gene=GJB2
NPM1	Nucleophosmin 1	Protein Coding	49	GC05P171387	8.81265830993652	https://www.genecards.org/cgi-bin/carddisp.pl?gene=NPM1
NPY	Neuropeptide Y	Protein Coding	45	GC07P024290	8.80563926696777	https://www.genecards.org/cgi-bin/carddisp.pl?gene=NPY
GLI1	GLI Family Zinc Finger 1	Protein Coding	47	GC12P057460	8.7952184677124	https://www.genecards.org/cgi-bin/carddisp.pl?gene=GLI1
KRT20	Keratin 20	Protein Coding	41	GC17M040875	8.77731227874756	https://www.genecards.org/cgi-bin/carddisp.pl?gene=KRT20
FLT4	Fms Related Receptor Tyrosine Kinase 4	Protein Coding	51	GC05M180607	8.77469062805176	https://www.genecards.org/cgi-bin/carddisp.pl?gene=FLT4
PLEC	Plectin	Protein Coding	42	GC08M143951	8.7736291885376	https://www.genecards.org/cgi-bin/carddisp.pl?gene=PLEC
NGF	Nerve Growth Factor	Protein Coding	50	GC01M115285	8.76920223236084	https://www.genecards.org/cgi-bin/carddisp.pl?gene=NGF
KANK1	KN Motif And Ankyrin Repeat Domains 1	Protein Coding	41	GC09P000474	8.75578117370605	https://www.genecards.org/cgi-bin/carddisp.pl?gene=KANK1
EPOR	Erythropoietin Receptor	Protein Coding	47	GC19M011377	8.75207996368408	https://www.genecards.org/cgi-bin/carddisp.pl?gene=EPOR
SRGAP1	SLIT-ROBO Rho GTPase Activating Protein 1	Protein Coding	43	GC12P063844	8.75104141235352	https://www.genecards.org/cgi-bin/carddisp.pl?gene=SRGAP1
INSR	Insulin Receptor	Protein Coding	53	GC19M007112	8.75082397460938	https://www.genecards.org/cgi-bin/carddisp.pl?gene=INSR
KLF11	Kruppel Like Factor 11	Protein Coding	39	GC02P010044	8.74723243713379	https://www.genecards.org/cgi-bin/carddisp.pl?gene=KLF11
MIR34C	MicroRNA 34c	RNA Gene	21	GC11P111591	8.74398708343506	https://www.genecards.org/cgi-bin/carddisp.pl?gene=MIR34C
TNFRSF10B	TNF Receptor Superfamily Member 10b	Protein Coding	50	GC08M023020	8.73527526855469	https://www.genecards.org/cgi-bin/carddisp.pl?gene=TNFRSF10B
CHGA	Chromogranin A	Protein Coding	42	GC14P092929	8.72853374481201	https://www.genecards.org/cgi-bin/carddisp.pl?gene=CHGA
VCL	Vinculin	Protein Coding	47	GC10P073995	8.7234058380127	https://www.genecards.org/cgi-bin/carddisp.pl?gene=VCL
RASSF1	Ras Association Domain Family Member 1	Protein Coding	44	GC03M050329	8.72175216674805	https://www.genecards.org/cgi-bin/carddisp.pl?gene=RASSF1
ACTN2	Actinin Alpha 2	Protein Coding	47	GC01P236686	8.71384048461914	https://www.genecards.org/cgi-bin/carddisp.pl?gene=ACTN2
THPO	Thrombopoietin	Protein Coding	41	GC03M184371	8.71071624755859	https://www.genecards.org/cgi-bin/carddisp.pl?gene=THPO
MT-CYB	Mitochondrially Encoded Cytochrome B	Protein Coding	32	GCMTP014749	8.70882797241211	https://www.genecards.org/cgi-bin/carddisp.pl?gene=MT-CYB
RAD51	RAD51 Recombinase	Protein Coding	52	GC15P040694	8.70575714111328	https://www.genecards.org/cgi-bin/carddisp.pl?gene=RAD51
BLOC1S6	Biogenesis Of Lysosomal Organelles Complex 1 Subunit 6	Protein Coding	38	GC15P045588	8.70244693756104	https://www.genecards.org/cgi-bin/carddisp.pl?gene=BLOC1S6
INSL6	Insulin Like 6	Protein Coding	35	GC09M004991	8.70154762268066	https://www.genecards.org/cgi-bin/carddisp.pl?gene=INSL6
PEX13	Peroxisomal Biogenesis Factor 13	Protein Coding	41	GC02P061017	8.69420909881592	https://www.genecards.org/cgi-bin/carddisp.pl?gene=PEX13
BLK	BLK Proto-Oncogene, Src Family Tyrosine Kinase	Protein Coding	50	GC08P011486	8.68471717834473	https://www.genecards.org/cgi-bin/carddisp.pl?gene=BLK
MT-CO3	Mitochondrially Encoded Cytochrome C Oxidase III	Protein Coding	31	GCMTP009209	8.6775016784668	https://www.genecards.org/cgi-bin/carddisp.pl?gene=MT-CO3
TEK	TEK Receptor Tyrosine Kinase	Protein Coding	50	GC09P027109	8.66412162780762	https://www.genecards.org/cgi-bin/carddisp.pl?gene=TEK
NEK9	NIMA Related Kinase 9	Protein Coding	45	GC14M075079	8.66269111633301	https://www.genecards.org/cgi-bin/carddisp.pl?gene=NEK9
NOS1AP	Nitric Oxide Synthase 1 Adaptor Protein	Protein Coding	39	GC01P162069	8.61689186096191	https://www.genecards.org/cgi-bin/carddisp.pl?gene=NOS1AP
F5	Coagulation Factor V	Protein Coding	45	GC01M169511	8.61127090454102	https://www.genecards.org/cgi-bin/carddisp.pl?gene=F5
C4A	Complement C4A (Rodgers Blood Group)	Protein Coding	44	GC06P058333	8.58928680419922	https://www.genecards.org/cgi-bin/carddisp.pl?gene=C4A
PCNA	Proliferating Cell Nuclear Antigen	Protein Coding	51	GC20M005114	8.5713939666748	https://www.genecards.org/cgi-bin/carddisp.pl?gene=PCNA
CYP1A1	Cytochrome P450 Family 1 Subfamily A Member 1	Protein Coding	47	GC15M074719	8.56519412994385	https://www.genecards.org/cgi-bin/carddisp.pl?gene=CYP1A1
FANCA	FA Complementation Group A	Protein Coding	48	GC16M089763	8.56040859222412	https://www.genecards.org/cgi-bin/carddisp.pl?gene=FANCA
CYP27B1	Cytochrome P450 Family 27 Subfamily B Member 1	Protein Coding	47	GC12M057757	8.5523099899292	https://www.genecards.org/cgi-bin/carddisp.pl?gene=CYP27B1
IL3	Interleukin 3	Protein Coding	43	GC05P132060	8.55065822601318	https://www.genecards.org/cgi-bin/carddisp.pl?gene=IL3
SH2B3	SH2B Adaptor Protein 3	Protein Coding	47	GC12P111405	8.51924610137939	https://www.genecards.org/cgi-bin/carddisp.pl?gene=SH2B3
TNC	Tenascin C	Protein Coding	49	GC09M115019	8.51373767852783	https://www.genecards.org/cgi-bin/carddisp.pl?gene=TNC
CAT	Catalase	Protein Coding	49	GC11P034460	8.50847911834717	https://www.genecards.org/cgi-bin/carddisp.pl?gene=CAT
MIR223	MicroRNA 223	RNA Gene	22	GC0XP066018	8.50685882568359	https://www.genecards.org/cgi-bin/carddisp.pl?gene=MIR223
LRP5	LDL Receptor Related Protein 5	Protein Coding	48	GC11P068298	8.47439575195313	https://www.genecards.org/cgi-bin/carddisp.pl?gene=LRP5
KIF3A	Kinesin Family Member 3A	Protein Coding	41	GC05M132689	8.44471836090088	https://www.genecards.org/cgi-bin/carddisp.pl?gene=KIF3A
TGIF1	TGFB Induced Factor Homeobox 1	Protein Coding	46	GC18P003411	8.44330406188965	https://www.genecards.org/cgi-bin/carddisp.pl?gene=TGIF1
HRH2	Histamine Receptor H2	Protein Coding	44	GC05P175659	8.43497371673584	https://www.genecards.org/cgi-bin/carddisp.pl?gene=HRH2
EDNRB	Endothelin Receptor Type B	Protein Coding	50	GC13M077895	8.42842674255371	https://www.genecards.org/cgi-bin/carddisp.pl?gene=EDNRB
WNT11	Wnt Family Member 11	Protein Coding	45	GC11M076186	8.39756870269775	https://www.genecards.org/cgi-bin/carddisp.pl?gene=WNT11
ATRX	ATRX Chromatin Remodeler	Protein Coding	46	GC0XM077504	8.39335823059082	https://www.genecards.org/cgi-bin/carddisp.pl?gene=ATRX
LAGE3	L Antigen Family Member 3	Protein Coding	35	GC0XM154477	8.39166641235352	https://www.genecards.org/cgi-bin/carddisp.pl?gene=LAGE3
NR5A1	Nuclear Receptor Subfamily 5 Group A Member 1	Protein Coding	51	GC09M124481	8.39027976989746	https://www.genecards.org/cgi-bin/carddisp.pl?gene=NR5A1
SLC5A1	Solute Carrier Family 5 Member 1	Protein Coding	50	GC22P032043	8.38640689849854	https://www.genecards.org/cgi-bin/carddisp.pl?gene=SLC5A1
KDM4C	Lysine Demethylase 4C	Protein Coding	41	GC09P006720	8.36018943786621	https://www.genecards.org/cgi-bin/carddisp.pl?gene=KDM4C
CYP3A4	Cytochrome P450 Family 3 Subfamily A Member 4	Protein Coding	51	GC07M099759	8.35964679718018	https://www.genecards.org/cgi-bin/carddisp.pl?gene=CYP3A4
CRYAB	Crystallin Alpha B	Protein Coding	44	GC11M111908	8.34325790405273	https://www.genecards.org/cgi-bin/carddisp.pl?gene=CRYAB
TNFSF11	TNF Superfamily Member 11	Protein Coding	47	GC13P042562	8.33436679840088	https://www.genecards.org/cgi-bin/carddisp.pl?gene=TNFSF11
IDO1	Indoleamine 2,3-Dioxygenase 1	Protein Coding	44	GC08P039891	8.32688903808594	https://www.genecards.org/cgi-bin/carddisp.pl?gene=IDO1
KIF1B	Kinesin Family Member 1B	Protein Coding	44	GC01P010210	8.30854320526123	https://www.genecards.org/cgi-bin/carddisp.pl?gene=KIF1B
MGP	Matrix Gla Protein	Protein Coding	42	GC12M016385	8.30499935150146	https://www.genecards.org/cgi-bin/carddisp.pl?gene=MGP
PARP1	Poly(ADP-Ribose) Polymerase 1	Protein Coding	49	GC01M226360	8.28701400756836	https://www.genecards.org/cgi-bin/carddisp.pl?gene=PARP1
PLAU	Plasminogen Activator, Urokinase	Protein Coding	51	GC10P073909	8.24918174743652	https://www.genecards.org/cgi-bin/carddisp.pl?gene=PLAU
CLCN4	Chloride Voltage-Gated Channel 4	Protein Coding	44	GC0XP010085	8.24335861206055	https://www.genecards.org/cgi-bin/carddisp.pl?gene=CLCN4
APOA2	Apolipoprotein A2	Protein Coding	44	GC01M161222	8.24313640594482	https://www.genecards.org/cgi-bin/carddisp.pl?gene=APOA2
SYNPO	Synaptopodin	Protein Coding	38	GC05P150601	8.23778343200684	https://www.genecards.org/cgi-bin/carddisp.pl?gene=SYNPO
NTS	Neurotensin	Protein Coding	40	GC12P085876	8.22914409637451	https://www.genecards.org/cgi-bin/carddisp.pl?gene=NTS
FLNC	Filamin C	Protein Coding	45	GC07P128830	8.21682643890381	https://www.genecards.org/cgi-bin/carddisp.pl?gene=FLNC
MAGI2-AS3	MAGI2 Antisense RNA 3	RNA Gene	17	GC07P079452	8.21494102478027	https://www.genecards.org/cgi-bin/carddisp.pl?gene=MAGI2-AS3
PLCH2	Phospholipase C Eta 2	Protein Coding	39	GC01P002421	8.21392154693604	https://www.genecards.org/cgi-bin/carddisp.pl?gene=PLCH2
INTU	Inturned Planar Cell Polarity Protein	Protein Coding	36	GC04P127623	8.21068572998047	https://www.genecards.org/cgi-bin/carddisp.pl?gene=INTU
DDIT3	DNA Damage Inducible Transcript 3	Protein Coding	45	GC12M057516	8.19965553283691	https://www.genecards.org/cgi-bin/carddisp.pl?gene=DDIT3
AXIN2	Axin 2	Protein Coding	48	GC17M065528	8.18189525604248	https://www.genecards.org/cgi-bin/carddisp.pl?gene=AXIN2
GSTT1	Glutathione S-Transferase Theta 1	Protein Coding	33	GC22Mi00270	8.17728996276855	https://www.genecards.org/cgi-bin/carddisp.pl?gene=GSTT1
ACTG2	Actin Gamma 2, Smooth Muscle	Protein Coding	47	GC02P073892	8.1618127822876	https://www.genecards.org/cgi-bin/carddisp.pl?gene=ACTG2
CDH2	Cadherin 2	Protein Coding	52	GC18M027950	8.15566158294678	https://www.genecards.org/cgi-bin/carddisp.pl?gene=CDH2
SGPL1	Sphingosine-1-Phosphate Lyase 1	Protein Coding	45	GC10P070815	8.12877559661865	https://www.genecards.org/cgi-bin/carddisp.pl?gene=SGPL1
RETN	Resistin	Protein Coding	43	GC19P007669	8.12816905975342	https://www.genecards.org/cgi-bin/carddisp.pl?gene=RETN
ERCC4	ERCC Excision Repair 4, Endonuclease Catalytic Subunit	Protein Coding	45	GC16P013920	8.11968517303467	https://www.genecards.org/cgi-bin/carddisp.pl?gene=ERCC4
NF2	Neurofibromin 2	Protein Coding	48	GC22P029603	8.11510372161865	https://www.genecards.org/cgi-bin/carddisp.pl?gene=NF2
MIR708	MicroRNA 708	RNA Gene	18	GC11M079402	8.11295223236084	https://www.genecards.org/cgi-bin/carddisp.pl?gene=MIR708
KCNAB2	Potassium Voltage-Gated Channel Subfamily A Regulatory Beta Subunit 2	Protein Coding	43	GC01P006020	8.10438442230225	https://www.genecards.org/cgi-bin/carddisp.pl?gene=KCNAB2
TLR5	Toll Like Receptor 5	Protein Coding	47	GC01M223185	8.09651279449463	https://www.genecards.org/cgi-bin/carddisp.pl?gene=TLR5
RGCC	Regulator Of Cell Cycle	Protein Coding	34	GC13P041457	8.07802963256836	https://www.genecards.org/cgi-bin/carddisp.pl?gene=RGCC
CD28	CD28 Molecule	Protein Coding	46	GC02P203706	8.0538444519043	https://www.genecards.org/cgi-bin/carddisp.pl?gene=CD28
RBSN	Rabenosyn, RAB Effector	Protein Coding	38	GC03M015070	8.05194664001465	https://www.genecards.org/cgi-bin/carddisp.pl?gene=RBSN
ENPEP	Glutamyl Aminopeptidase	Protein Coding	44	GC04P110365	8.04772472381592	https://www.genecards.org/cgi-bin/carddisp.pl?gene=ENPEP
MIR181A2	MicroRNA 181a-2	RNA Gene	20	GC09P124692	8.04687023162842	https://www.genecards.org/cgi-bin/carddisp.pl?gene=MIR181A2
MIR150	MicroRNA 150	RNA Gene	22	GC19M049500	8.03941535949707	https://www.genecards.org/cgi-bin/carddisp.pl?gene=MIR150
MIR23B	MicroRNA 23b	RNA Gene	20	GC09P095085	8.03165245056152	https://www.genecards.org/cgi-bin/carddisp.pl?gene=MIR23B
COL14A1	Collagen Type XIV Alpha 1 Chain	Protein Coding	42	GC08P120073	8.02998161315918	https://www.genecards.org/cgi-bin/carddisp.pl?gene=COL14A1
TOP1	DNA Topoisomerase I	Protein Coding	48	GC20P041028	8.02740573883057	https://www.genecards.org/cgi-bin/carddisp.pl?gene=TOP1
RBPJ	Recombination Signal Binding Protein For Immunoglobulin Kappa J Region	Protein Coding	47	GC04P026165	8.02348136901855	https://www.genecards.org/cgi-bin/carddisp.pl?gene=RBPJ
ADORA2B	Adenosine A2b Receptor	Protein Coding	47	GC17P015927	8.01991271972656	https://www.genecards.org/cgi-bin/carddisp.pl?gene=ADORA2B
CEP19	Centrosomal Protein 19	Protein Coding	33	GC03M196706	8.01502227783203	https://www.genecards.org/cgi-bin/carddisp.pl?gene=CEP19
AKT3	AKT Serine/Threonine Kinase 3	Protein Coding	53	GC01M243488	8.01314640045166	https://www.genecards.org/cgi-bin/carddisp.pl?gene=AKT3
MIR195	MicroRNA 195	RNA Gene	20	GC17M007018	7.97599172592163	https://www.genecards.org/cgi-bin/carddisp.pl?gene=MIR195
MAP2K1	Mitogen-Activated Protein Kinase Kinase 1	Protein Coding	54	GC15P066386	7.96498107910156	https://www.genecards.org/cgi-bin/carddisp.pl?gene=MAP2K1
CLTRN	Collectrin, Amino Acid Transport Regulator	Protein Coding	29	GC0XM015629	7.96317481994629	https://www.genecards.org/cgi-bin/carddisp.pl?gene=CLTRN
COMT	Catechol-O-Methyltransferase	Protein Coding	51	GC22P019941	7.95044803619385	https://www.genecards.org/cgi-bin/carddisp.pl?gene=COMT
PDGFD	Platelet Derived Growth Factor D	Protein Coding	44	GC11M103907	7.94633007049561	https://www.genecards.org/cgi-bin/carddisp.pl?gene=PDGFD
SLC34A2	Solute Carrier Family 34 Member 2	Protein Coding	46	GC04P025657	7.92529392242432	https://www.genecards.org/cgi-bin/carddisp.pl?gene=SLC34A2
RASGRP1	RAS Guanyl Releasing Protein 1	Protein Coding	47	GC15M038488	7.91757488250732	https://www.genecards.org/cgi-bin/carddisp.pl?gene=RASGRP1
MST1R	Macrophage Stimulating 1 Receptor	Protein Coding	48	GC03M050176	7.91046142578125	https://www.genecards.org/cgi-bin/carddisp.pl?gene=MST1R
FLII	FLII Actin Remodeling Protein	Protein Coding	42	GC17M018244	7.90926551818848	https://www.genecards.org/cgi-bin/carddisp.pl?gene=FLII
AQP4	Aquaporin 4	Protein Coding	46	GC18M026852	7.90431594848633	https://www.genecards.org/cgi-bin/carddisp.pl?gene=AQP4
STC1	Stanniocalcin 1	Protein Coding	40	GC08M023841	7.90228843688965	https://www.genecards.org/cgi-bin/carddisp.pl?gene=STC1
MT-ND1	Mitochondrially Encoded NADH:Ubiquinone Oxidoreductase Core Subunit 1	Protein Coding	33	GCMTP003309	7.90098571777344	https://www.genecards.org/cgi-bin/carddisp.pl?gene=MT-ND1
CDK4	Cyclin Dependent Kinase 4	Protein Coding	53	GC12M057743	7.90020132064819	https://www.genecards.org/cgi-bin/carddisp.pl?gene=CDK4
PAX4	Paired Box 4	Protein Coding	44	GC07M127610	7.89707708358765	https://www.genecards.org/cgi-bin/carddisp.pl?gene=PAX4
CUL3	Cullin 3	Protein Coding	47	GC02M224470	7.89570474624634	https://www.genecards.org/cgi-bin/carddisp.pl?gene=CUL3
HAVCR2	Hepatitis A Virus Cellular Receptor 2	Protein Coding	43	GC05M157063	7.89190912246704	https://www.genecards.org/cgi-bin/carddisp.pl?gene=HAVCR2
ERF	ETS2 Repressor Factor	Protein Coding	42	GC19M042247	7.88436031341553	https://www.genecards.org/cgi-bin/carddisp.pl?gene=ERF
CFLAR	CASP8 And FADD Like Apoptosis Regulator	Protein Coding	45	GC02P201117	7.87207841873169	https://www.genecards.org/cgi-bin/carddisp.pl?gene=CFLAR
LTA	Lymphotoxin Alpha	Protein Coding	41	GC06P058305	7.87173557281494	https://www.genecards.org/cgi-bin/carddisp.pl?gene=LTA
LACTB	Lactamase Beta	Protein Coding	36	GC15P079621	7.84940385818481	https://www.genecards.org/cgi-bin/carddisp.pl?gene=LACTB
PLAT	Plasminogen Activator, Tissue Type	Protein Coding	48	GC08M042174	7.84676837921143	https://www.genecards.org/cgi-bin/carddisp.pl?gene=PLAT
RAB8A	RAB8A, Member RAS Oncogene Family	Protein Coding	40	GC19P016111	7.84481477737427	https://www.genecards.org/cgi-bin/carddisp.pl?gene=RAB8A
MIR185	MicroRNA 185	RNA Gene	22	GC22P020297	7.83816766738892	https://www.genecards.org/cgi-bin/carddisp.pl?gene=MIR185
ADD1	Adducin 1	Protein Coding	44	GC04P002855	7.83404159545898	https://www.genecards.org/cgi-bin/carddisp.pl?gene=ADD1
PCSK9	Proprotein Convertase Subtilisin/Kexin Type 9	Protein Coding	50	GC01P055039	7.82923889160156	https://www.genecards.org/cgi-bin/carddisp.pl?gene=PCSK9
OSTM1	Osteoclastogenesis Associated Transmembrane Protein 1	Protein Coding	38	GC06M108041	7.82844161987305	https://www.genecards.org/cgi-bin/carddisp.pl?gene=OSTM1
TUG1	Taurine Up-Regulated 1	RNA Gene	24	GC22P030969	7.82747745513916	https://www.genecards.org/cgi-bin/carddisp.pl?gene=TUG1
CALB2	Calbindin 2	Protein Coding	40	GC16P071392	7.8097767829895	https://www.genecards.org/cgi-bin/carddisp.pl?gene=CALB2
MIR409	MicroRNA 409	RNA Gene	19	GC14P106818	7.79014301300049	https://www.genecards.org/cgi-bin/carddisp.pl?gene=MIR409
XIAP	X-Linked Inhibitor Of Apoptosis	Protein Coding	49	GC0XP123859	7.78803491592407	https://www.genecards.org/cgi-bin/carddisp.pl?gene=XIAP
POU6F2	POU Class 6 Homeobox 2	Protein Coding	38	GC07P038977	7.78760814666748	https://www.genecards.org/cgi-bin/carddisp.pl?gene=POU6F2
TBX1	T-Box Transcription Factor 1	Protein Coding	43	GC22P020283	7.78534078598022	https://www.genecards.org/cgi-bin/carddisp.pl?gene=TBX1
LARS1	Leucyl-TRNA Synthetase 1	Protein Coding	37	GC05M146114	7.78469848632813	https://www.genecards.org/cgi-bin/carddisp.pl?gene=LARS1
MECP2	Methyl-CpG Binding Protein 2	Protein Coding	45	GC0XM154021	7.77758598327637	https://www.genecards.org/cgi-bin/carddisp.pl?gene=MECP2
CTSG	Cathepsin G	Protein Coding	45	GC14M024573	7.75190162658691	https://www.genecards.org/cgi-bin/carddisp.pl?gene=CTSG
IL2RB	Interleukin 2 Receptor Subunit Beta	Protein Coding	48	GC22M037125	7.72931575775146	https://www.genecards.org/cgi-bin/carddisp.pl?gene=IL2RB
LDLR	Low Density Lipoprotein Receptor	Protein Coding	49	GC19P011091	7.72435855865479	https://www.genecards.org/cgi-bin/carddisp.pl?gene=LDLR
ARHGAP9	Rho GTPase Activating Protein 9	Protein Coding	41	GC12M057472	7.71255683898926	https://www.genecards.org/cgi-bin/carddisp.pl?gene=ARHGAP9
ELAVL1	ELAV Like RNA Binding Protein 1	Protein Coding	42	GC19M007958	7.69913148880005	https://www.genecards.org/cgi-bin/carddisp.pl?gene=ELAVL1
GNRH1	Gonadotropin Releasing Hormone 1	Protein Coding	41	GC08M025419	7.6989598274231	https://www.genecards.org/cgi-bin/carddisp.pl?gene=GNRH1
VEGFD	Vascular Endothelial Growth Factor D	Protein Coding	33	GC0XM015345	7.69460916519165	https://www.genecards.org/cgi-bin/carddisp.pl?gene=VEGFD
CLIP2	CAP-Gly Domain Containing Linker Protein 2	Protein Coding	38	GC07P074289	7.686279296875	https://www.genecards.org/cgi-bin/carddisp.pl?gene=CLIP2
CRYAA	Crystallin Alpha A	Protein Coding	44	GC21P043169	7.68285322189331	https://www.genecards.org/cgi-bin/carddisp.pl?gene=CRYAA
CAMP	Cathelicidin Antimicrobial Peptide	Protein Coding	41	GC03P048359	7.67186403274536	https://www.genecards.org/cgi-bin/carddisp.pl?gene=CAMP
SDHAF2	Succinate Dehydrogenase Complex Assembly Factor 2	Protein Coding	41	GC11P061430	7.6634464263916	https://www.genecards.org/cgi-bin/carddisp.pl?gene=SDHAF2
XBP1	X-Box Binding Protein 1	Protein Coding	45	GC22M028794	7.66129207611084	https://www.genecards.org/cgi-bin/carddisp.pl?gene=XBP1
MIR144	MicroRNA 144	RNA Gene	18	GC17M031468	7.65006113052368	https://www.genecards.org/cgi-bin/carddisp.pl?gene=MIR144
NIPBL	NIPBL Cohesin Loading Factor	Protein Coding	41	GC05P036876	7.64294576644897	https://www.genecards.org/cgi-bin/carddisp.pl?gene=NIPBL
ADRB3	Adrenoceptor Beta 3	Protein Coding	45	GC08M037962	7.64066028594971	https://www.genecards.org/cgi-bin/carddisp.pl?gene=ADRB3
MIR29A	MicroRNA 29a	RNA Gene	22	GC07M130876	7.63908004760742	https://www.genecards.org/cgi-bin/carddisp.pl?gene=MIR29A
TPRKB	TP53RK Binding Protein	Protein Coding	38	GC02M073730	7.63899517059326	https://www.genecards.org/cgi-bin/carddisp.pl?gene=TPRKB
NAT2	N-Acetyltransferase 2	Protein Coding	43	GC08P018391	7.63898468017578	https://www.genecards.org/cgi-bin/carddisp.pl?gene=NAT2
BRD4	Bromodomain Containing 4	Protein Coding	47	GC19M015236	7.63741588592529	https://www.genecards.org/cgi-bin/carddisp.pl?gene=BRD4
CYP2C19	Cytochrome P450 Family 2 Subfamily C Member 19	Protein Coding	48	GC10P094762	7.62771081924438	https://www.genecards.org/cgi-bin/carddisp.pl?gene=CYP2C19
MIR9-1	MicroRNA 9-1	RNA Gene	21	GC01M156420	7.59387874603271	https://www.genecards.org/cgi-bin/carddisp.pl?gene=MIR9-1
AGL	Amylo-Alpha-1, 6-Glucosidase, 4-Alpha-Glucanotransferase	Protein Coding	45	GC01P099850	7.59386825561523	https://www.genecards.org/cgi-bin/carddisp.pl?gene=AGL
FOXE1	Forkhead Box E1	Protein Coding	43	GC09P097853	7.59182024002075	https://www.genecards.org/cgi-bin/carddisp.pl?gene=FOXE1
PEX16	Peroxisomal Biogenesis Factor 16	Protein Coding	38	GC11M071209	7.59043025970459	https://www.genecards.org/cgi-bin/carddisp.pl?gene=PEX16
DNAH11	Dynein Axonemal Heavy Chain 11	Protein Coding	42	GC07P021543	7.58876037597656	https://www.genecards.org/cgi-bin/carddisp.pl?gene=DNAH11
TNFRSF1B	TNF Receptor Superfamily Member 1B	Protein Coding	47	GC01P012167	7.5877833366394	https://www.genecards.org/cgi-bin/carddisp.pl?gene=TNFRSF1B
CCR1	C-C Motif Chemokine Receptor 1	Protein Coding	45	GC03M046218	7.58062601089478	https://www.genecards.org/cgi-bin/carddisp.pl?gene=CCR1
SKI	SKI Proto-Oncogene	Protein Coding	45	GC01P002228	7.57689762115479	https://www.genecards.org/cgi-bin/carddisp.pl?gene=SKI
AP3D1	Adaptor Related Protein Complex 3 Subunit Delta 1	Protein Coding	40	GC19M002413	7.56407356262207	https://www.genecards.org/cgi-bin/carddisp.pl?gene=AP3D1
CLCN3	Chloride Voltage-Gated Channel 3	Protein Coding	42	GC04P169612	7.55650043487549	https://www.genecards.org/cgi-bin/carddisp.pl?gene=CLCN3
GAS5	Growth Arrest Specific 5	RNA Gene	23	GC01M173947	7.55368041992188	https://www.genecards.org/cgi-bin/carddisp.pl?gene=GAS5
JAK1	Janus Kinase 1	Protein Coding	53	GC01M064833	7.53686618804932	https://www.genecards.org/cgi-bin/carddisp.pl?gene=JAK1
PSAP	Prosaposin	Protein Coding	46	GC10M071816	7.52960109710693	https://www.genecards.org/cgi-bin/carddisp.pl?gene=PSAP
MLXIPL	MLX Interacting Protein Like	Protein Coding	43	GC07M073593	7.50148391723633	https://www.genecards.org/cgi-bin/carddisp.pl?gene=MLXIPL
LPA	Lipoprotein(A)	Protein Coding	42	GC06M160531	7.49511432647705	https://www.genecards.org/cgi-bin/carddisp.pl?gene=LPA
MYH7	Myosin Heavy Chain 7	Protein Coding	47	GC14M023412	7.48875093460083	https://www.genecards.org/cgi-bin/carddisp.pl?gene=MYH7
HLA-DPA1	Major Histocompatibility Complex, Class II, DP Alpha 1	Protein Coding	41	GC06M033064	7.48485088348389	https://www.genecards.org/cgi-bin/carddisp.pl?gene=HLA-DPA1
U2AF1	U2 Small Nuclear RNA Auxiliary Factor 1	Protein Coding	43	GC21M043092	7.4827766418457	https://www.genecards.org/cgi-bin/carddisp.pl?gene=U2AF1
NKX2-5	NK2 Homeobox 5	Protein Coding	45	GC05M173232	7.45813703536987	https://www.genecards.org/cgi-bin/carddisp.pl?gene=NKX2-5
MSLN	Mesothelin	Protein Coding	40	GC16P006129	7.4510440826416	https://www.genecards.org/cgi-bin/carddisp.pl?gene=MSLN
LIMK1	LIM Domain Kinase 1	Protein Coding	50	GC07P074082	7.43708562850952	https://www.genecards.org/cgi-bin/carddisp.pl?gene=LIMK1
DPP4	Dipeptidyl Peptidase 4	Protein Coding	49	GC02M161992	7.42355918884277	https://www.genecards.org/cgi-bin/carddisp.pl?gene=DPP4
HMGCR	3-Hydroxy-3-Methylglutaryl-CoA Reductase	Protein Coding	46	GC05P075336	7.42188310623169	https://www.genecards.org/cgi-bin/carddisp.pl?gene=HMGCR
NCF1	Neutrophil Cytosolic Factor 1	Protein Coding	48	GC07P074773	7.41215753555298	https://www.genecards.org/cgi-bin/carddisp.pl?gene=NCF1
CREBBP	CREB Binding Protein	Protein Coding	52	GC16M004002	7.40310716629028	https://www.genecards.org/cgi-bin/carddisp.pl?gene=CREBBP
RNF168	Ring Finger Protein 168	Protein Coding	43	GC03M196468	7.40014934539795	https://www.genecards.org/cgi-bin/carddisp.pl?gene=RNF168
TNFSF13B	TNF Superfamily Member 13b	Protein Coding	44	GC13P108251	7.39552688598633	https://www.genecards.org/cgi-bin/carddisp.pl?gene=TNFSF13B
MST1	Macrophage Stimulating 1	Protein Coding	45	GC03M049683	7.39362096786499	https://www.genecards.org/cgi-bin/carddisp.pl?gene=MST1
HDAC2	Histone Deacetylase 2	Protein Coding	51	GC06M113933	7.39248371124268	https://www.genecards.org/cgi-bin/carddisp.pl?gene=HDAC2
BPI	Bactericidal Permeability Increasing Protein	Protein Coding	41	GC20P038304	7.39096832275391	https://www.genecards.org/cgi-bin/carddisp.pl?gene=BPI
CCNB1	Cyclin B1	Protein Coding	46	GC05P069167	7.37289094924927	https://www.genecards.org/cgi-bin/carddisp.pl?gene=CCNB1
SELL	Selectin L	Protein Coding	43	GC01M169690	7.37228918075562	https://www.genecards.org/cgi-bin/carddisp.pl?gene=SELL
MIR29B1	MicroRNA 29b-1	RNA Gene	21	GC07M130877	7.35477733612061	https://www.genecards.org/cgi-bin/carddisp.pl?gene=MIR29B1
FABP1	Fatty Acid Binding Protein 1	Protein Coding	43	GC02M088122	7.35458660125732	https://www.genecards.org/cgi-bin/carddisp.pl?gene=FABP1
APEX1	Apurinic/Apyrimidinic Endodeoxyribonuclease 1	Protein Coding	44	GC14P020455	7.35322999954224	https://www.genecards.org/cgi-bin/carddisp.pl?gene=APEX1
HIF1AN	Hypoxia Inducible Factor 1 Subunit Alpha Inhibitor	Protein Coding	44	GC10P100529	7.32653760910034	https://www.genecards.org/cgi-bin/carddisp.pl?gene=HIF1AN
CCK	Cholecystokinin	Protein Coding	42	GC03M042274	7.32213592529297	https://www.genecards.org/cgi-bin/carddisp.pl?gene=CCK
MIR424	MicroRNA 424	RNA Gene	17	GC0XM134660	7.3217568397522	https://www.genecards.org/cgi-bin/carddisp.pl?gene=MIR424
CASP10	Caspase 10	Protein Coding	48	GC02P201182	7.32123613357544	https://www.genecards.org/cgi-bin/carddisp.pl?gene=CASP10
SOCS1	Suppressor Of Cytokine Signaling 1	Protein Coding	43	GC16M011255	7.31832599639893	https://www.genecards.org/cgi-bin/carddisp.pl?gene=SOCS1
TCF4	Transcription Factor 4	Protein Coding	46	GC18M055222	7.31453657150269	https://www.genecards.org/cgi-bin/carddisp.pl?gene=TCF4
MIR18A	MicroRNA 18a	RNA Gene	19	GC13P091475	7.31446743011475	https://www.genecards.org/cgi-bin/carddisp.pl?gene=MIR18A
MIR494	MicroRNA 494	RNA Gene	17	GC14P106826	7.31261348724365	https://www.genecards.org/cgi-bin/carddisp.pl?gene=MIR494
MYLK	Myosin Light Chain Kinase	Protein Coding	52	GC03M123610	7.31091260910034	https://www.genecards.org/cgi-bin/carddisp.pl?gene=MYLK
PRDM16	PR/SET Domain 16	Protein Coding	45	GC01P003068	7.2933235168457	https://www.genecards.org/cgi-bin/carddisp.pl?gene=PRDM16
DMD	Dystrophin	Protein Coding	47	GC0XM031097	7.2848539352417	https://www.genecards.org/cgi-bin/carddisp.pl?gene=DMD
CYCS	Cytochrome C, Somatic	Protein Coding	48	GC07M025118	7.27174186706543	https://www.genecards.org/cgi-bin/carddisp.pl?gene=CYCS
TRPV1	Transient Receptor Potential Cation Channel Subfamily V Member 1	Protein Coding	46	GC17M003565	7.25700330734253	https://www.genecards.org/cgi-bin/carddisp.pl?gene=TRPV1
AKAP13	A-Kinase Anchoring Protein 13	Protein Coding	44	GC15P085558	7.24482488632202	https://www.genecards.org/cgi-bin/carddisp.pl?gene=AKAP13
EPG5	Ectopic P-Granules Autophagy Protein 5 Homolog	Protein Coding	36	GC18M045800	7.23008060455322	https://www.genecards.org/cgi-bin/carddisp.pl?gene=EPG5
NR0B1	Nuclear Receptor Subfamily 0 Group B Member 1	Protein Coding	47	GC0XM030304	7.22779226303101	https://www.genecards.org/cgi-bin/carddisp.pl?gene=NR0B1
PARK7	Parkinsonism Associated Deglycase	Protein Coding	45	GC01P008025	7.2167329788208	https://www.genecards.org/cgi-bin/carddisp.pl?gene=PARK7
PGR	Progesterone Receptor	Protein Coding	50	GC11M101030	7.21255207061768	https://www.genecards.org/cgi-bin/carddisp.pl?gene=PGR
TP53RK	TP53 Regulating Kinase	Protein Coding	41	GC20M046684	7.21186590194702	https://www.genecards.org/cgi-bin/carddisp.pl?gene=TP53RK
PRKACA	Protein Kinase CAMP-Activated Catalytic Subunit Alpha	Protein Coding	51	GC19M014169	7.20167207717896	https://www.genecards.org/cgi-bin/carddisp.pl?gene=PRKACA
ENTPD1	Ectonucleoside Triphosphate Diphosphohydrolase 1	Protein Coding	47	GC10P095711	7.16102981567383	https://www.genecards.org/cgi-bin/carddisp.pl?gene=ENTPD1
PLCG2	Phospholipase C Gamma 2	Protein Coding	51	GC16P081773	7.15502166748047	https://www.genecards.org/cgi-bin/carddisp.pl?gene=PLCG2
PPARA	Peroxisome Proliferator Activated Receptor Alpha	Protein Coding	46	GC22P046150	7.14608287811279	https://www.genecards.org/cgi-bin/carddisp.pl?gene=PPARA
RBX1	Ring-Box 1	Protein Coding	43	GC22P040951	7.13605356216431	https://www.genecards.org/cgi-bin/carddisp.pl?gene=RBX1
MVK	Mevalonate Kinase	Protein Coding	48	GC12P109573	7.12381029129028	https://www.genecards.org/cgi-bin/carddisp.pl?gene=MVK
ZNF592	Zinc Finger Protein 592	Protein Coding	36	GC15P085528	7.12068462371826	https://www.genecards.org/cgi-bin/carddisp.pl?gene=ZNF592
CSF1R	Colony Stimulating Factor 1 Receptor	Protein Coding	51	GC05M150053	7.11689710617065	https://www.genecards.org/cgi-bin/carddisp.pl?gene=CSF1R
ACTA2	Actin Alpha 2, Smooth Muscle	Protein Coding	48	GC10M088935	7.10336112976074	https://www.genecards.org/cgi-bin/carddisp.pl?gene=ACTA2
MIR23A	MicroRNA 23a	RNA Gene	21	GC19M014150	7.10235929489136	https://www.genecards.org/cgi-bin/carddisp.pl?gene=MIR23A
VCP	Valosin Containing Protein	Protein Coding	49	GC09M035056	7.08780479431152	https://www.genecards.org/cgi-bin/carddisp.pl?gene=VCP
CFAP47	Cilia And Flagella Associated Protein 47	Protein Coding	28	GC0XP035919	7.07902097702026	https://www.genecards.org/cgi-bin/carddisp.pl?gene=CFAP47
PLA2G2A	Phospholipase A2 Group IIA	Protein Coding	47	GC01M019975	7.07704925537109	https://www.genecards.org/cgi-bin/carddisp.pl?gene=PLA2G2A
IL4R	Interleukin 4 Receptor	Protein Coding	47	GC16P027325	7.07216358184814	https://www.genecards.org/cgi-bin/carddisp.pl?gene=IL4R
PSMB8	Proteasome 20S Subunit Beta 8	Protein Coding	50	GC06M032840	7.06999206542969	https://www.genecards.org/cgi-bin/carddisp.pl?gene=PSMB8
B3GAT1	Beta-1,3-Glucuronyltransferase 1	Protein Coding	43	GC11M134378	7.05846881866455	https://www.genecards.org/cgi-bin/carddisp.pl?gene=B3GAT1
MIR139	MicroRNA 139	RNA Gene	20	GC11M072615	7.05377388000488	https://www.genecards.org/cgi-bin/carddisp.pl?gene=MIR139
RPS27A	Ribosomal Protein S27a	Protein Coding	43	GC02P055231	7.04920387268066	https://www.genecards.org/cgi-bin/carddisp.pl?gene=RPS27A
VDAC1	Voltage Dependent Anion Channel 1	Protein Coding	45	GC05M133975	7.04217863082886	https://www.genecards.org/cgi-bin/carddisp.pl?gene=VDAC1
MYRF	Myelin Regulatory Factor	Protein Coding	34	GC11P061753	7.04063987731934	https://www.genecards.org/cgi-bin/carddisp.pl?gene=MYRF
ASAH1	N-Acylsphingosine Amidohydrolase 1	Protein Coding	46	GC08M018055	7.03912448883057	https://www.genecards.org/cgi-bin/carddisp.pl?gene=ASAH1
PGF	Placental Growth Factor	Protein Coding	43	GC14M074941	7.03556346893311	https://www.genecards.org/cgi-bin/carddisp.pl?gene=PGF
MIR224	MicroRNA 224	RNA Gene	18	GC0XM151958	7.02713203430176	https://www.genecards.org/cgi-bin/carddisp.pl?gene=MIR224
EGLN1	Egl-9 Family Hypoxia Inducible Factor 1	Protein Coding	50	GC01M231363	7.00443458557129	https://www.genecards.org/cgi-bin/carddisp.pl?gene=EGLN1
COL7A1	Collagen Type VII Alpha 1 Chain	Protein Coding	44	GC03M048564	7.00125598907471	https://www.genecards.org/cgi-bin/carddisp.pl?gene=COL7A1
HDAC8	Histone Deacetylase 8	Protein Coding	47	GC0XM072329	7.00011444091797	https://www.genecards.org/cgi-bin/carddisp.pl?gene=HDAC8
EDN3	Endothelin 3	Protein Coding	46	GC20P059300	6.99990224838257	https://www.genecards.org/cgi-bin/carddisp.pl?gene=EDN3
CYP1A2	Cytochrome P450 Family 1 Subfamily A Member 2	Protein Coding	45	GC15P074748	6.99636650085449	https://www.genecards.org/cgi-bin/carddisp.pl?gene=CYP1A2
MAP2K2	Mitogen-Activated Protein Kinase Kinase 2	Protein Coding	53	GC19M004090	6.98635196685791	https://www.genecards.org/cgi-bin/carddisp.pl?gene=MAP2K2
CYP11A1	Cytochrome P450 Family 11 Subfamily A Member 1	Protein Coding	50	GC15M074337	6.98045110702515	https://www.genecards.org/cgi-bin/carddisp.pl?gene=CYP11A1
GAS6	Growth Arrest Specific 6	Protein Coding	44	GC13M113820	6.97949361801147	https://www.genecards.org/cgi-bin/carddisp.pl?gene=GAS6
CDC42	Cell Division Cycle 42	Protein Coding	51	GC01P022134	6.9793176651001	https://www.genecards.org/cgi-bin/carddisp.pl?gene=CDC42
IGFBP1	Insulin Like Growth Factor Binding Protein 1	Protein Coding	43	GC07P046936	6.97462940216064	https://www.genecards.org/cgi-bin/carddisp.pl?gene=IGFBP1
EGR1	Early Growth Response 1	Protein Coding	43	GC05P138465	6.97030448913574	https://www.genecards.org/cgi-bin/carddisp.pl?gene=EGR1
IFT20	Intraflagellar Transport 20	Protein Coding	36	GC17M031458	6.96861743927002	https://www.genecards.org/cgi-bin/carddisp.pl?gene=IFT20
MIR212	MicroRNA 212	RNA Gene	19	GC17M002050	6.96799945831299	https://www.genecards.org/cgi-bin/carddisp.pl?gene=MIR212
POMC	Proopiomelanocortin	Protein Coding	47	GC02M025160	6.96510887145996	https://www.genecards.org/cgi-bin/carddisp.pl?gene=POMC
SP1	Sp1 Transcription Factor	Protein Coding	44	GC12P053380	6.96069622039795	https://www.genecards.org/cgi-bin/carddisp.pl?gene=SP1
MYBPC3	Myosin Binding Protein C3	Protein Coding	46	GC11M071234	6.94357490539551	https://www.genecards.org/cgi-bin/carddisp.pl?gene=MYBPC3
ITGB2	Integrin Subunit Beta 2	Protein Coding	50	GC21M044885	6.94056272506714	https://www.genecards.org/cgi-bin/carddisp.pl?gene=ITGB2
APOC3	Apolipoprotein C3	Protein Coding	44	GC11P116829	6.93851947784424	https://www.genecards.org/cgi-bin/carddisp.pl?gene=APOC3
MIR138-1	MicroRNA 138-1	RNA Gene	20	GC03P044115	6.93426990509033	https://www.genecards.org/cgi-bin/carddisp.pl?gene=MIR138-1
GOPC	Golgi Associated PDZ And Coiled-Coil Motif Containing	Protein Coding	41	GC06M117560	6.92934703826904	https://www.genecards.org/cgi-bin/carddisp.pl?gene=GOPC
ZDHHC24	Zinc Finger DHHC-Type Containing 24	Protein Coding	34	GC11M071771	6.9277286529541	https://www.genecards.org/cgi-bin/carddisp.pl?gene=ZDHHC24
ANPEP	Alanyl Aminopeptidase, Membrane	Protein Coding	50	GC15M089784	6.92438220977783	https://www.genecards.org/cgi-bin/carddisp.pl?gene=ANPEP
ADCY6	Adenylate Cyclase 6	Protein Coding	48	GC12M048766	6.91852569580078	https://www.genecards.org/cgi-bin/carddisp.pl?gene=ADCY6
NPC1	NPC Intracellular Cholesterol Transporter 1	Protein Coding	47	GC18M023506	6.91838359832764	https://www.genecards.org/cgi-bin/carddisp.pl?gene=NPC1
MMP14	Matrix Metallopeptidase 14	Protein Coding	51	GC14P026861	6.9157133102417	https://www.genecards.org/cgi-bin/carddisp.pl?gene=MMP14
GJA1	Gap Junction Protein Alpha 1	Protein Coding	51	GC06P121436	6.90380764007568	https://www.genecards.org/cgi-bin/carddisp.pl?gene=GJA1
NR3C1	Nuclear Receptor Subfamily 3 Group C Member 1	Protein Coding	50	GC05M143277	6.90145015716553	https://www.genecards.org/cgi-bin/carddisp.pl?gene=NR3C1
MIP	Major Intrinsic Protein Of Lens Fiber	Protein Coding	41	GC12M056449	6.89815664291382	https://www.genecards.org/cgi-bin/carddisp.pl?gene=MIP
EGLN3	Egl-9 Family Hypoxia Inducible Factor 3	Protein Coding	46	GC14M033924	6.89534568786621	https://www.genecards.org/cgi-bin/carddisp.pl?gene=EGLN3
FIP1L1	Factor Interacting With PAPOLA And CPSF1	Protein Coding	39	GC04P053398	6.88975715637207	https://www.genecards.org/cgi-bin/carddisp.pl?gene=FIP1L1
TUBB	Tubulin Beta Class I	Protein Coding	50	GC06P058286	6.88292026519775	https://www.genecards.org/cgi-bin/carddisp.pl?gene=TUBB
DEAF1	DEAF1 Transcription Factor	Protein Coding	40	GC11M000644	6.87803173065186	https://www.genecards.org/cgi-bin/carddisp.pl?gene=DEAF1
SETBP1	SET Binding Protein 1	Protein Coding	41	GC18P044680	6.86532115936279	https://www.genecards.org/cgi-bin/carddisp.pl?gene=SETBP1
CHUK	Component Of Inhibitor Of Nuclear Factor Kappa B Kinase Complex	Protein Coding	52	GC10M100188	6.8649435043335	https://www.genecards.org/cgi-bin/carddisp.pl?gene=CHUK
HMGA2	High Mobility Group AT-Hook 2	Protein Coding	45	GC12P065824	6.86208724975586	https://www.genecards.org/cgi-bin/carddisp.pl?gene=HMGA2
SLC22A11	Solute Carrier Family 22 Member 11	Protein Coding	41	GC11P064573	6.85628604888916	https://www.genecards.org/cgi-bin/carddisp.pl?gene=SLC22A11
RAG1	Recombination Activating 1	Protein Coding	45	GC11P036522	6.85619735717773	https://www.genecards.org/cgi-bin/carddisp.pl?gene=RAG1
ANXA1	Annexin A1	Protein Coding	48	GC09P073151	6.84497833251953	https://www.genecards.org/cgi-bin/carddisp.pl?gene=ANXA1
ASL	Argininosuccinate Lyase	Protein Coding	45	GC07P066075	6.8426342010498	https://www.genecards.org/cgi-bin/carddisp.pl?gene=ASL
MIR31	MicroRNA 31	RNA Gene	20	GC09M021520	6.82884073257446	https://www.genecards.org/cgi-bin/carddisp.pl?gene=MIR31
PIK3CG	Phosphatidylinositol-4,5-Bisphosphate 3-Kinase Catalytic Subunit Gamma	Protein Coding	48	GC07P106865	6.8233642578125	https://www.genecards.org/cgi-bin/carddisp.pl?gene=PIK3CG
BGN	Biglycan	Protein Coding	42	GC0XP153494	6.81935453414917	https://www.genecards.org/cgi-bin/carddisp.pl?gene=BGN
FCGR3B	Fc Fragment Of IgG Receptor IIIb	Protein Coding	42	GC01M161623	6.80008411407471	https://www.genecards.org/cgi-bin/carddisp.pl?gene=FCGR3B
CMA1	Chymase 1	Protein Coding	44	GC14M024506	6.78806781768799	https://www.genecards.org/cgi-bin/carddisp.pl?gene=CMA1
CTNNA1	Catenin Alpha 1	Protein Coding	48	GC05P138613	6.77944040298462	https://www.genecards.org/cgi-bin/carddisp.pl?gene=CTNNA1
TFAP2B	Transcription Factor AP-2 Beta	Protein Coding	44	GC06P058577	6.77271699905396	https://www.genecards.org/cgi-bin/carddisp.pl?gene=TFAP2B
MIR182	MicroRNA 182	RNA Gene	20	GC07M129770	6.76035833358765	https://www.genecards.org/cgi-bin/carddisp.pl?gene=MIR182
TACR1	Tachykinin Receptor 1	Protein Coding	46	GC02M075010	6.75796461105347	https://www.genecards.org/cgi-bin/carddisp.pl?gene=TACR1
IL12RB1	Interleukin 12 Receptor Subunit Beta 1	Protein Coding	44	GC19M018058	6.74678516387939	https://www.genecards.org/cgi-bin/carddisp.pl?gene=IL12RB1
NDUFA13	NADH:Ubiquinone Oxidoreductase Subunit A13	Protein Coding	44	GC19P019515	6.74513530731201	https://www.genecards.org/cgi-bin/carddisp.pl?gene=NDUFA13
KARS1	Lysyl-TRNA Synthetase 1	Protein Coding	37	GC16M075628	6.74161148071289	https://www.genecards.org/cgi-bin/carddisp.pl?gene=KARS1
HYDIN	HYDIN Axonemal Central Pair Apparatus Protein	Protein Coding	37	GC16M070859	6.7408390045166	https://www.genecards.org/cgi-bin/carddisp.pl?gene=HYDIN
COX14	Cytochrome C Oxidase Assembly Factor COX14	Protein Coding	36	GC12P050111	6.73125076293945	https://www.genecards.org/cgi-bin/carddisp.pl?gene=COX14
FLNA	Filamin A	Protein Coding	49	GC0XM154348	6.72879409790039	https://www.genecards.org/cgi-bin/carddisp.pl?gene=FLNA
IFT57	Intraflagellar Transport 57	Protein Coding	40	GC03M108160	6.72288799285889	https://www.genecards.org/cgi-bin/carddisp.pl?gene=IFT57
SKIL	SKI Like Proto-Oncogene	Protein Coding	43	GC03P170357	6.72268199920654	https://www.genecards.org/cgi-bin/carddisp.pl?gene=SKIL
NCAM1	Neural Cell Adhesion Molecule 1	Protein Coding	46	GC11P112961	6.72227144241333	https://www.genecards.org/cgi-bin/carddisp.pl?gene=NCAM1
MYD88	MYD88 Innate Immune Signal Transduction Adaptor	Protein Coding	48	GC03P038139	6.71087121963501	https://www.genecards.org/cgi-bin/carddisp.pl?gene=MYD88
SUCLA2	Succinate-CoA Ligase ADP-Forming Subunit Beta	Protein Coding	47	GC13M047745	6.70691108703613	https://www.genecards.org/cgi-bin/carddisp.pl?gene=SUCLA2
SERPINB1	Serpin Family B Member 1	Protein Coding	40	GC06M002833	6.70373058319092	https://www.genecards.org/cgi-bin/carddisp.pl?gene=SERPINB1
TULP3	TUB Like Protein 3	Protein Coding	41	GC12P002877	6.6973180770874	https://www.genecards.org/cgi-bin/carddisp.pl?gene=TULP3
IL17F	Interleukin 17F	Protein Coding	41	GC06M052209	6.68993759155273	https://www.genecards.org/cgi-bin/carddisp.pl?gene=IL17F
MIR135A1	MicroRNA 135a-1	RNA Gene	20	GC03M052296	6.68754196166992	https://www.genecards.org/cgi-bin/carddisp.pl?gene=MIR135A1
TMSB4X	Thymosin Beta 4 X-Linked	Protein Coding	40	GC0XP012975	6.68468475341797	https://www.genecards.org/cgi-bin/carddisp.pl?gene=TMSB4X
CD70	CD70 Molecule	Protein Coding	42	GC19M006584	6.68372917175293	https://www.genecards.org/cgi-bin/carddisp.pl?gene=CD70
MYH11	Myosin Heavy Chain 11	Protein Coding	45	GC16M015704	6.67419576644897	https://www.genecards.org/cgi-bin/carddisp.pl?gene=MYH11
TNFAIP3	TNF Alpha Induced Protein 3	Protein Coding	48	GC06P137866	6.65899658203125	https://www.genecards.org/cgi-bin/carddisp.pl?gene=TNFAIP3
CYP1B1	Cytochrome P450 Family 1 Subfamily B Member 1	Protein Coding	48	GC02M038066	6.65659952163696	https://www.genecards.org/cgi-bin/carddisp.pl?gene=CYP1B1
USH2A	Usherin	Protein Coding	38	GC01M215622	6.65550470352173	https://www.genecards.org/cgi-bin/carddisp.pl?gene=USH2A
WNK3	WNK Lysine Deficient Protein Kinase 3	Protein Coding	40	GC0XM054207	6.64102792739868	https://www.genecards.org/cgi-bin/carddisp.pl?gene=WNK3
MT-CO1	Mitochondrially Encoded Cytochrome C Oxidase I	Protein Coding	34	GCMTP005906	6.6373085975647	https://www.genecards.org/cgi-bin/carddisp.pl?gene=MT-CO1
CASP1	Caspase 1	Protein Coding	50	GC11M105025	6.63349056243896	https://www.genecards.org/cgi-bin/carddisp.pl?gene=CASP1
SHROOM3	Shroom Family Member 3	Protein Coding	36	GC04P076435	6.62384700775146	https://www.genecards.org/cgi-bin/carddisp.pl?gene=SHROOM3
SDC1	Syndecan 1	Protein Coding	43	GC02M020200	6.6229248046875	https://www.genecards.org/cgi-bin/carddisp.pl?gene=SDC1
MRPS22	Mitochondrial Ribosomal Protein S22	Protein Coding	41	GC03P139005	6.62051677703857	https://www.genecards.org/cgi-bin/carddisp.pl?gene=MRPS22
CSF2RB	Colony Stimulating Factor 2 Receptor Subunit Beta	Protein Coding	48	GC22P036913	6.61373519897461	https://www.genecards.org/cgi-bin/carddisp.pl?gene=CSF2RB
IFT74	Intraflagellar Transport 74	Protein Coding	37	GC09P026947	6.61282253265381	https://www.genecards.org/cgi-bin/carddisp.pl?gene=IFT74
PRKD1	Protein Kinase D1	Protein Coding	50	GC14M029576	6.61153364181519	https://www.genecards.org/cgi-bin/carddisp.pl?gene=PRKD1
TRB	T Cell Receptor Beta Locus	Protein Coding	18	GC07P146323	6.60134172439575	https://www.genecards.org/cgi-bin/carddisp.pl?gene=TRB
AQP5	Aquaporin 5	Protein Coding	46	GC12P049961	6.5912446975708	https://www.genecards.org/cgi-bin/carddisp.pl?gene=AQP5
CHIT1	Chitinase 1	Protein Coding	43	GC01M203181	6.58534097671509	https://www.genecards.org/cgi-bin/carddisp.pl?gene=CHIT1
NDUFS4	NADH:Ubiquinone Oxidoreductase Subunit S4	Protein Coding	44	GC05P053560	6.58389043807983	https://www.genecards.org/cgi-bin/carddisp.pl?gene=NDUFS4
ALAD	Aminolevulinate Dehydratase	Protein Coding	46	GC09M113386	6.58314561843872	https://www.genecards.org/cgi-bin/carddisp.pl?gene=ALAD
MIRLET7A1	MicroRNA Let-7a-1	RNA Gene	22	GC09P094175	6.57940006256104	https://www.genecards.org/cgi-bin/carddisp.pl?gene=MIRLET7A1
AKR1B1	Aldo-Keto Reductase Family 1 Member B	Protein Coding	47	GC07M134442	6.57798671722412	https://www.genecards.org/cgi-bin/carddisp.pl?gene=AKR1B1
SCO2	Synthesis Of Cytochrome C Oxidase 2	Protein Coding	44	GC22M050523	6.57494974136353	https://www.genecards.org/cgi-bin/carddisp.pl?gene=SCO2
GHRL	Ghrelin And Obestatin Prepropeptide	Protein Coding	43	GC03M010285	6.56291151046753	https://www.genecards.org/cgi-bin/carddisp.pl?gene=GHRL
FLI1	Fli-1 Proto-Oncogene, ETS Transcription Factor	Protein Coding	48	GC11P128686	6.55426216125488	https://www.genecards.org/cgi-bin/carddisp.pl?gene=FLI1
CTAG1B	Cancer/Testis Antigen 1B	Protein Coding	31	GC0XM154617	6.53177070617676	https://www.genecards.org/cgi-bin/carddisp.pl?gene=CTAG1B
UCA1	Urothelial Cancer Associated 1	RNA Gene	22	GC19P015828	6.52524280548096	https://www.genecards.org/cgi-bin/carddisp.pl?gene=UCA1
EIF2AK4	Eukaryotic Translation Initiation Factor 2 Alpha Kinase 4	Protein Coding	45	GC15P039934	6.52391004562378	https://www.genecards.org/cgi-bin/carddisp.pl?gene=EIF2AK4
WDR4	WD Repeat Domain 4	Protein Coding	38	GC21M042843	6.49340677261353	https://www.genecards.org/cgi-bin/carddisp.pl?gene=WDR4
ARSB	Arylsulfatase B	Protein Coding	44	GC05M078777	6.49222660064697	https://www.genecards.org/cgi-bin/carddisp.pl?gene=ARSB
SYP	Synaptophysin	Protein Coding	44	GC0XM049187	6.49002456665039	https://www.genecards.org/cgi-bin/carddisp.pl?gene=SYP
AURKA	Aurora Kinase A	Protein Coding	51	GC20M056370	6.48759174346924	https://www.genecards.org/cgi-bin/carddisp.pl?gene=AURKA
CD1E	CD1e Molecule	Protein Coding	40	GC01P158354	6.48465442657471	https://www.genecards.org/cgi-bin/carddisp.pl?gene=CD1E
AR	Androgen Receptor	Protein Coding	52	GC0XP067544	6.4840407371521	https://www.genecards.org/cgi-bin/carddisp.pl?gene=AR
EPHX1	Epoxide Hydrolase 1	Protein Coding	46	GC01P225810	6.47359371185303	https://www.genecards.org/cgi-bin/carddisp.pl?gene=EPHX1
IFNB1	Interferon Beta 1	Protein Coding	41	GC09M021077	6.47270202636719	https://www.genecards.org/cgi-bin/carddisp.pl?gene=IFNB1
F2RL1	F2R Like Trypsin Receptor 1	Protein Coding	46	GC05P076818	6.46314716339111	https://www.genecards.org/cgi-bin/carddisp.pl?gene=F2RL1
TKT	Transketolase	Protein Coding	47	GC03M053224	6.45405197143555	https://www.genecards.org/cgi-bin/carddisp.pl?gene=TKT
CYBC1	Cytochrome B-245 Chaperone 1	Protein Coding	26	GC17M082443	6.45034646987915	https://www.genecards.org/cgi-bin/carddisp.pl?gene=CYBC1
GJB1	Gap Junction Protein Beta 1	Protein Coding	47	GC0XP071212	6.43478584289551	https://www.genecards.org/cgi-bin/carddisp.pl?gene=GJB1
MT-CO2	Mitochondrially Encoded Cytochrome C Oxidase II	Protein Coding	34	GCMTP007587	6.43175888061523	https://www.genecards.org/cgi-bin/carddisp.pl?gene=MT-CO2
ABL1	ABL Proto-Oncogene 1, Non-Receptor Tyrosine Kinase	Protein Coding	52	GC09P130713	6.42566680908203	https://www.genecards.org/cgi-bin/carddisp.pl?gene=ABL1
RPS6KB1	Ribosomal Protein S6 Kinase B1	Protein Coding	49	GC17P059893	6.42247200012207	https://www.genecards.org/cgi-bin/carddisp.pl?gene=RPS6KB1
STXBP2	Syntaxin Binding Protein 2	Protein Coding	45	GC19P007642	6.41979503631592	https://www.genecards.org/cgi-bin/carddisp.pl?gene=STXBP2
LINC00963	Long Intergenic Non-Protein Coding RNA 963	RNA Gene	14	GC09P129483	6.40957117080688	https://www.genecards.org/cgi-bin/carddisp.pl?gene=LINC00963
P2RY2	Purinergic Receptor P2Y2	Protein Coding	46	GC11P073202	6.39101123809814	https://www.genecards.org/cgi-bin/carddisp.pl?gene=P2RY2
C11orf65	Chromosome 11 Open Reading Frame 65	Protein Coding	30	GC11M108308	6.383948802948	https://www.genecards.org/cgi-bin/carddisp.pl?gene=C11orf65
CEL	Carboxyl Ester Lipase	Protein Coding	47	GC09P133061	6.3825740814209	https://www.genecards.org/cgi-bin/carddisp.pl?gene=CEL
FOXD1	Forkhead Box D1	Protein Coding	37	GC05M073444	6.37960386276245	https://www.genecards.org/cgi-bin/carddisp.pl?gene=FOXD1
WNT7B	Wnt Family Member 7B	Protein Coding	44	GC22M045920	6.37353324890137	https://www.genecards.org/cgi-bin/carddisp.pl?gene=WNT7B
FGF9	Fibroblast Growth Factor 9	Protein Coding	43	GC13P021671	6.36807298660278	https://www.genecards.org/cgi-bin/carddisp.pl?gene=FGF9
DNAH5	Dynein Axonemal Heavy Chain 5	Protein Coding	40	GC05M013693	6.35664653778076	https://www.genecards.org/cgi-bin/carddisp.pl?gene=DNAH5
AHSG	Alpha 2-HS Glycoprotein	Protein Coding	43	GC03P186612	6.35584735870361	https://www.genecards.org/cgi-bin/carddisp.pl?gene=AHSG
GTF2I	General Transcription Factor IIi	Protein Coding	43	GC07P074658	6.34228944778442	https://www.genecards.org/cgi-bin/carddisp.pl?gene=GTF2I
DKK1	Dickkopf WNT Signaling Pathway Inhibitor 1	Protein Coding	44	GC10P052314	6.3350191116333	https://www.genecards.org/cgi-bin/carddisp.pl?gene=DKK1
CRHR1	Corticotropin Releasing Hormone Receptor 1	Protein Coding	45	GC17P045784	6.33023071289063	https://www.genecards.org/cgi-bin/carddisp.pl?gene=CRHR1
PODXL	Podocalyxin Like	Protein Coding	43	GC07M131500	6.32347440719604	https://www.genecards.org/cgi-bin/carddisp.pl?gene=PODXL
KIF17	Kinesin Family Member 17	Protein Coding	38	GC01M020663	6.32298851013184	https://www.genecards.org/cgi-bin/carddisp.pl?gene=KIF17
MIR193A	MicroRNA 193a	RNA Gene	18	GC17P031559	6.31778144836426	https://www.genecards.org/cgi-bin/carddisp.pl?gene=MIR193A
C1S	Complement C1s	Protein Coding	46	GC12P013204	6.31606245040894	https://www.genecards.org/cgi-bin/carddisp.pl?gene=C1S
SS3	Sarcoidosis, Susceptibility To, 3	Genetic Locus	1	GC10U901083	6.3060188293457	https://www.genecards.org/cgi-bin/carddisp.pl?gene=SS3
IDUA	Alpha-L-Iduronidase	Protein Coding	43	GC04P000986	6.30193281173706	https://www.genecards.org/cgi-bin/carddisp.pl?gene=IDUA
MSR1	Macrophage Scavenger Receptor 1	Protein Coding	45	GC08M016107	6.30065822601318	https://www.genecards.org/cgi-bin/carddisp.pl?gene=MSR1
MIR15B	MicroRNA 15b	RNA Gene	19	GC03P160404	6.29648447036743	https://www.genecards.org/cgi-bin/carddisp.pl?gene=MIR15B
BAZ1B	Bromodomain Adjacent To Zinc Finger Domain 1B	Protein Coding	40	GC07M073440	6.29300308227539	https://www.genecards.org/cgi-bin/carddisp.pl?gene=BAZ1B
IGHE	Immunoglobulin Heavy Constant Epsilon	Protein Coding	27	GC14M110575	6.29224014282227	https://www.genecards.org/cgi-bin/carddisp.pl?gene=IGHE
LAMC2	Laminin Subunit Gamma 2	Protein Coding	46	GC01P183186	6.27754020690918	https://www.genecards.org/cgi-bin/carddisp.pl?gene=LAMC2
FOS	Fos Proto-Oncogene, AP-1 Transcription Factor Subunit	Protein Coding	50	GC14P075278	6.27742290496826	https://www.genecards.org/cgi-bin/carddisp.pl?gene=FOS
ANXA6	Annexin A6	Protein Coding	42	GC05M151100	6.27439737319946	https://www.genecards.org/cgi-bin/carddisp.pl?gene=ANXA6
C4B	Complement C4B (Chido Blood Group)	Protein Coding	43	GC06P032014	6.26726388931274	https://www.genecards.org/cgi-bin/carddisp.pl?gene=C4B
CNR1	Cannabinoid Receptor 1	Protein Coding	47	GC06M088139	6.26561975479126	https://www.genecards.org/cgi-bin/carddisp.pl?gene=CNR1
COL4A6	Collagen Type IV Alpha 6 Chain	Protein Coding	44	GC0XM108155	6.26006269454956	https://www.genecards.org/cgi-bin/carddisp.pl?gene=COL4A6
ANGPT1	Angiopoietin 1	Protein Coding	45	GC08M107246	6.25782108306885	https://www.genecards.org/cgi-bin/carddisp.pl?gene=ANGPT1
NID1	Nidogen 1	Protein Coding	43	GC01M235975	6.25384473800659	https://www.genecards.org/cgi-bin/carddisp.pl?gene=NID1
BMPR1A	Bone Morphogenetic Protein Receptor Type 1A	Protein Coding	50	GC10P086756	6.25381708145142	https://www.genecards.org/cgi-bin/carddisp.pl?gene=BMPR1A
CHN1	Chimerin 1	Protein Coding	47	GC02M174799	6.25228881835938	https://www.genecards.org/cgi-bin/carddisp.pl?gene=CHN1
TGFBI	Transforming Growth Factor Beta Induced	Protein Coding	45	GC05P136027	6.24744033813477	https://www.genecards.org/cgi-bin/carddisp.pl?gene=TGFBI
LBP	Lipopolysaccharide Binding Protein	Protein Coding	43	GC20P038346	6.24687194824219	https://www.genecards.org/cgi-bin/carddisp.pl?gene=LBP
GLI2	GLI Family Zinc Finger 2	Protein Coding	48	GC02P120735	6.24386215209961	https://www.genecards.org/cgi-bin/carddisp.pl?gene=GLI2
RCBTB1	RCC1 And BTB Domain Containing Protein 1	Protein Coding	40	GC13M049531	6.2423939704895	https://www.genecards.org/cgi-bin/carddisp.pl?gene=RCBTB1
MIR335	MicroRNA 335	RNA Gene	18	GC07P130496	6.23608303070068	https://www.genecards.org/cgi-bin/carddisp.pl?gene=MIR335
C5	Complement C5	Protein Coding	46	GC09M120952	6.23385620117188	https://www.genecards.org/cgi-bin/carddisp.pl?gene=C5
MIR30B	MicroRNA 30b	RNA Gene	21	GC08M134800	6.23285484313965	https://www.genecards.org/cgi-bin/carddisp.pl?gene=MIR30B
BDKRB2	Bradykinin Receptor B2	Protein Coding	44	GC14P096205	6.23014450073242	https://www.genecards.org/cgi-bin/carddisp.pl?gene=BDKRB2
MIR103A1	MicroRNA 103a-1	RNA Gene	18	GC05M168560	6.22457075119019	https://www.genecards.org/cgi-bin/carddisp.pl?gene=MIR103A1
RFC2	Replication Factor C Subunit 2	Protein Coding	44	GC07M074231	6.22125291824341	https://www.genecards.org/cgi-bin/carddisp.pl?gene=RFC2
FURIN	Furin, Paired Basic Amino Acid Cleaving Enzyme	Protein Coding	45	GC15P090868	6.22033882141113	https://www.genecards.org/cgi-bin/carddisp.pl?gene=FURIN
LEPR	Leptin Receptor	Protein Coding	49	GC01P065421	6.20592308044434	https://www.genecards.org/cgi-bin/carddisp.pl?gene=LEPR
PRKG1	Protein Kinase CGMP-Dependent 1	Protein Coding	51	GC10P050991	6.20083665847778	https://www.genecards.org/cgi-bin/carddisp.pl?gene=PRKG1
EPHA2	EPH Receptor A2	Protein Coding	52	GC01M016124	6.1877760887146	https://www.genecards.org/cgi-bin/carddisp.pl?gene=EPHA2
SERPINF2	Serpin Family F Member 2	Protein Coding	44	GC17P001742	6.18603801727295	https://www.genecards.org/cgi-bin/carddisp.pl?gene=SERPINF2
VANGL1	VANGL Planar Cell Polarity Protein 1	Protein Coding	43	GC01P115641	6.16753911972046	https://www.genecards.org/cgi-bin/carddisp.pl?gene=VANGL1
PSMB5	Proteasome 20S Subunit Beta 5	Protein Coding	44	GC14M023016	6.16343116760254	https://www.genecards.org/cgi-bin/carddisp.pl?gene=PSMB5
PIEZO2	Piezo Type Mechanosensitive Ion Channel Component 2	Protein Coding	35	GC18M010670	6.15197467803955	https://www.genecards.org/cgi-bin/carddisp.pl?gene=PIEZO2
DEFB4A	Defensin Beta 4A	Protein Coding	36	GC08P007895	6.14235210418701	https://www.genecards.org/cgi-bin/carddisp.pl?gene=DEFB4A
MRE11	MRE11 Homolog, Double Strand Break Repair Nuclease	Protein Coding	41	GC11M095000	6.13811302185059	https://www.genecards.org/cgi-bin/carddisp.pl?gene=MRE11
LNX1	Ligand Of Numb-Protein X 1	Protein Coding	43	GC04M053459	6.13458919525146	https://www.genecards.org/cgi-bin/carddisp.pl?gene=LNX1
TCIRG1	T Cell Immune Regulator 1, ATPase H+ Transporting V0 Subunit A3	Protein Coding	45	GC11P068038	6.12764310836792	https://www.genecards.org/cgi-bin/carddisp.pl?gene=TCIRG1
ITGA4	Integrin Subunit Alpha 4	Protein Coding	48	GC02P181456	6.12707424163818	https://www.genecards.org/cgi-bin/carddisp.pl?gene=ITGA4
ARNT	Aryl Hydrocarbon Receptor Nuclear Translocator	Protein Coding	44	GC01M150809	6.12495183944702	https://www.genecards.org/cgi-bin/carddisp.pl?gene=ARNT
PI3	Peptidase Inhibitor 3	Protein Coding	38	GC20P045174	6.12292146682739	https://www.genecards.org/cgi-bin/carddisp.pl?gene=PI3
DOCK8	Dedicator Of Cytokinesis 8	Protein Coding	43	GC09P000214	6.11124658584595	https://www.genecards.org/cgi-bin/carddisp.pl?gene=DOCK8
MIR99B	MicroRNA 99b	RNA Gene	19	GC19P051692	6.10668277740479	https://www.genecards.org/cgi-bin/carddisp.pl?gene=MIR99B
GH1	Growth Hormone 1	Protein Coding	44	GC17M063917	6.10213279724121	https://www.genecards.org/cgi-bin/carddisp.pl?gene=GH1
DNAI1	Dynein Axonemal Intermediate Chain 1	Protein Coding	41	GC09P034457	6.1012601852417	https://www.genecards.org/cgi-bin/carddisp.pl?gene=DNAI1
MIR99A	MicroRNA 99a	RNA Gene	22	GC21P016539	6.0892858505249	https://www.genecards.org/cgi-bin/carddisp.pl?gene=MIR99A
PDP1	Pyruvate Dehydrogenase Phosphatase Catalytic Subunit 1	Protein Coding	46	GC08P093857	6.08553600311279	https://www.genecards.org/cgi-bin/carddisp.pl?gene=PDP1
PSMD12	Proteasome 26S Subunit, Non-ATPase 12	Protein Coding	43	GC17M067337	6.0829291343689	https://www.genecards.org/cgi-bin/carddisp.pl?gene=PSMD12
SLC22A8	Solute Carrier Family 22 Member 8	Protein Coding	42	GC11M071551	6.07384300231934	https://www.genecards.org/cgi-bin/carddisp.pl?gene=SLC22A8
EPX	Eosinophil Peroxidase	Protein Coding	43	GC17P058192	6.07006549835205	https://www.genecards.org/cgi-bin/carddisp.pl?gene=EPX
MIR590	MicroRNA 590	RNA Gene	19	GC07P074191	6.07003545761108	https://www.genecards.org/cgi-bin/carddisp.pl?gene=MIR590
PROM1	Prominin 1	Protein Coding	44	GC04M015965	6.06620216369629	https://www.genecards.org/cgi-bin/carddisp.pl?gene=PROM1
ROR2	Receptor Tyrosine Kinase Like Orphan Receptor 2	Protein Coding	48	GC09M091564	6.06594610214233	https://www.genecards.org/cgi-bin/carddisp.pl?gene=ROR2
ALDH2	Aldehyde Dehydrogenase 2 Family Member	Protein Coding	50	GC12P111766	6.05823469161987	https://www.genecards.org/cgi-bin/carddisp.pl?gene=ALDH2
MIR106A	MicroRNA 106a	RNA Gene	19	GC0XM134219	6.04036283493042	https://www.genecards.org/cgi-bin/carddisp.pl?gene=MIR106A
MIR32	MicroRNA 32	RNA Gene	20	GC09M109046	6.02569007873535	https://www.genecards.org/cgi-bin/carddisp.pl?gene=MIR32
CYBB	Cytochrome B-245 Beta Chain	Protein Coding	47	GC0XP037780	6.01581525802612	https://www.genecards.org/cgi-bin/carddisp.pl?gene=CYBB
SEMA3A	Semaphorin 3A	Protein Coding	45	GC07M083955	6.00415420532227	https://www.genecards.org/cgi-bin/carddisp.pl?gene=SEMA3A
TLR1	Toll Like Receptor 1	Protein Coding	47	GC04M038793	6.00055408477783	https://www.genecards.org/cgi-bin/carddisp.pl?gene=TLR1
ETS1	ETS Proto-Oncogene 1, Transcription Factor	Protein Coding	48	GC11M128458	5.99880695343018	https://www.genecards.org/cgi-bin/carddisp.pl?gene=ETS1
SNCA	Synuclein Alpha	Protein Coding	49	GC04M089724	5.99832344055176	https://www.genecards.org/cgi-bin/carddisp.pl?gene=SNCA
F10	Coagulation Factor X	Protein Coding	48	GC13P113122	5.99125623703003	https://www.genecards.org/cgi-bin/carddisp.pl?gene=F10
ARID1B	AT-Rich Interaction Domain 1B	Protein Coding	44	GC06P156777	5.98577976226807	https://www.genecards.org/cgi-bin/carddisp.pl?gene=ARID1B
HOXA11	Homeobox A11	Protein Coding	41	GC07M027365	5.97484874725342	https://www.genecards.org/cgi-bin/carddisp.pl?gene=HOXA11
TWIST1	Twist Family BHLH Transcription Factor 1	Protein Coding	46	GC07M019020	5.9733247756958	https://www.genecards.org/cgi-bin/carddisp.pl?gene=TWIST1
UBE3A	Ubiquitin Protein Ligase E3A	Protein Coding	48	GC15M025333	5.97283458709717	https://www.genecards.org/cgi-bin/carddisp.pl?gene=UBE3A
PRKCZ	Protein Kinase C Zeta	Protein Coding	49	GC01P002050	5.95801496505737	https://www.genecards.org/cgi-bin/carddisp.pl?gene=PRKCZ
CLCN2	Chloride Voltage-Gated Channel 2	Protein Coding	46	GC03M184346	5.94170904159546	https://www.genecards.org/cgi-bin/carddisp.pl?gene=CLCN2
CCN3	Cellular Communication Network Factor 3	Protein Coding	32	GC08P119416	5.93138027191162	https://www.genecards.org/cgi-bin/carddisp.pl?gene=CCN3
PLAUR	Plasminogen Activator, Urokinase Receptor	Protein Coding	44	GC19M043646	5.92943382263184	https://www.genecards.org/cgi-bin/carddisp.pl?gene=PLAUR
CD163	CD163 Molecule	Protein Coding	41	GC12M007471	5.91447162628174	https://www.genecards.org/cgi-bin/carddisp.pl?gene=CD163
HABP2	Hyaluronan Binding Protein 2	Protein Coding	45	GC10P113550	5.90516376495361	https://www.genecards.org/cgi-bin/carddisp.pl?gene=HABP2
MIR149	MicroRNA 149	RNA Gene	21	GC02P240456	5.90475702285767	https://www.genecards.org/cgi-bin/carddisp.pl?gene=MIR149
F2R	Coagulation Factor II Thrombin Receptor	Protein Coding	47	GC05P076716	5.88770008087158	https://www.genecards.org/cgi-bin/carddisp.pl?gene=F2R
GDF15	Growth Differentiation Factor 15	Protein Coding	41	GC19P027797	5.88298368453979	https://www.genecards.org/cgi-bin/carddisp.pl?gene=GDF15
BNC1	Basonuclin 1	Protein Coding	36	GC15M083255	5.86347913742065	https://www.genecards.org/cgi-bin/carddisp.pl?gene=BNC1
RAD21	RAD21 Cohesin Complex Component	Protein Coding	45	GC08M116846	5.86156606674194	https://www.genecards.org/cgi-bin/carddisp.pl?gene=RAD21
SLC30A9	Solute Carrier Family 30 Member 9	Protein Coding	41	GC04P041992	5.86129426956177	https://www.genecards.org/cgi-bin/carddisp.pl?gene=SLC30A9
TNFSF15	TNF Superfamily Member 15	Protein Coding	44	GC09M114784	5.86094760894775	https://www.genecards.org/cgi-bin/carddisp.pl?gene=TNFSF15
PDGFC	Platelet Derived Growth Factor C	Protein Coding	43	GC04M156760	5.85784149169922	https://www.genecards.org/cgi-bin/carddisp.pl?gene=PDGFC
NOTCH3	Notch Receptor 3	Protein Coding	50	GC19M015159	5.85539817810059	https://www.genecards.org/cgi-bin/carddisp.pl?gene=NOTCH3
CSF2RA	Colony Stimulating Factor 2 Receptor Subunit Alpha	Protein Coding	45	GC0XP001349	5.85534286499023	https://www.genecards.org/cgi-bin/carddisp.pl?gene=CSF2RA
GAST	Gastrin	Protein Coding	40	GC17P041712	5.85388612747192	https://www.genecards.org/cgi-bin/carddisp.pl?gene=GAST
RHO	Rhodopsin	Protein Coding	47	GC03P131767	5.82595777511597	https://www.genecards.org/cgi-bin/carddisp.pl?gene=RHO
NARS1	Asparaginyl-TRNA Synthetase 1	Protein Coding	35	GC18M057601	5.82127809524536	https://www.genecards.org/cgi-bin/carddisp.pl?gene=NARS1
GSR	Glutathione-Disulfide Reductase	Protein Coding	49	GC08M030678	5.81931638717651	https://www.genecards.org/cgi-bin/carddisp.pl?gene=GSR
ITGA6	Integrin Subunit Alpha 6	Protein Coding	49	GC02P172427	5.81567144393921	https://www.genecards.org/cgi-bin/carddisp.pl?gene=ITGA6
CCAT1	Colon Cancer Associated Transcript 1	RNA Gene	15	GC08M127207	5.80609655380249	https://www.genecards.org/cgi-bin/carddisp.pl?gene=CCAT1
CD19	CD19 Molecule	Protein Coding	48	GC16P033267	5.80260896682739	https://www.genecards.org/cgi-bin/carddisp.pl?gene=CD19
LAMB3	Laminin Subunit Beta 3	Protein Coding	45	GC01M209614	5.79334926605225	https://www.genecards.org/cgi-bin/carddisp.pl?gene=LAMB3
KIF20A	Kinesin Family Member 20A	Protein Coding	40	GC05P138189	5.77611398696899	https://www.genecards.org/cgi-bin/carddisp.pl?gene=KIF20A
MIR490	MicroRNA 490	RNA Gene	17	GC07P136903	5.7700834274292	https://www.genecards.org/cgi-bin/carddisp.pl?gene=MIR490
TTBK2	Tau Tubulin Kinase 2	Protein Coding	43	GC15M042738	5.76620388031006	https://www.genecards.org/cgi-bin/carddisp.pl?gene=TTBK2
SLC22A2	Solute Carrier Family 22 Member 2	Protein Coding	44	GC06M160173	5.76567459106445	https://www.genecards.org/cgi-bin/carddisp.pl?gene=SLC22A2
UCHL1	Ubiquitin C-Terminal Hydrolase L1	Protein Coding	51	GC04P041256	5.76015090942383	https://www.genecards.org/cgi-bin/carddisp.pl?gene=UCHL1
JPH2	Junctophilin 2	Protein Coding	39	GC20M044111	5.742347240448	https://www.genecards.org/cgi-bin/carddisp.pl?gene=JPH2
FADD	Fas Associated Via Death Domain	Protein Coding	47	GC11P070203	5.73958683013916	https://www.genecards.org/cgi-bin/carddisp.pl?gene=FADD
MIR125A	MicroRNA 125a	RNA Gene	22	GC19P051720	5.73746347427368	https://www.genecards.org/cgi-bin/carddisp.pl?gene=MIR125A
LPO	Lactoperoxidase	Protein Coding	38	GC17P058218	5.73692655563354	https://www.genecards.org/cgi-bin/carddisp.pl?gene=LPO
PSMC6	Proteasome 26S Subunit, ATPase 6	Protein Coding	40	GC14P052707	5.72369623184204	https://www.genecards.org/cgi-bin/carddisp.pl?gene=PSMC6
COL4A2	Collagen Type IV Alpha 2 Chain	Protein Coding	45	GC13P110305	5.71536445617676	https://www.genecards.org/cgi-bin/carddisp.pl?gene=COL4A2
BCR	BCR Activator Of RhoGEF And GTPase	Protein Coding	51	GC22P023179	5.70274925231934	https://www.genecards.org/cgi-bin/carddisp.pl?gene=BCR
PADI2	Peptidyl Arginine Deiminase 2	Protein Coding	41	GC01M017066	5.69368410110474	https://www.genecards.org/cgi-bin/carddisp.pl?gene=PADI2
IGFBP2	Insulin Like Growth Factor Binding Protein 2	Protein Coding	43	GC02P216632	5.68868350982666	https://www.genecards.org/cgi-bin/carddisp.pl?gene=IGFBP2
ROCK1	Rho Associated Coiled-Coil Containing Protein Kinase 1	Protein Coding	50	GC18M020946	5.68492555618286	https://www.genecards.org/cgi-bin/carddisp.pl?gene=ROCK1
ITGB3	Integrin Subunit Beta 3	Protein Coding	50	GC17P047254	5.68413162231445	https://www.genecards.org/cgi-bin/carddisp.pl?gene=ITGB3
SLC20A1	Solute Carrier Family 20 Member 1	Protein Coding	44	GC02P117296	5.68410158157349	https://www.genecards.org/cgi-bin/carddisp.pl?gene=SLC20A1
FOXJ1	Forkhead Box J1	Protein Coding	38	GC17M076136	5.68331146240234	https://www.genecards.org/cgi-bin/carddisp.pl?gene=FOXJ1
MUTYH	MutY DNA Glycosylase	Protein Coding	44	GC01M045329	5.67636394500732	https://www.genecards.org/cgi-bin/carddisp.pl?gene=MUTYH
BPIFB1	BPI Fold Containing Family B Member 1	Protein Coding	32	GC20P033273	5.67454242706299	https://www.genecards.org/cgi-bin/carddisp.pl?gene=BPIFB1
ITGAV	Integrin Subunit Alpha V	Protein Coding	47	GC02P186589	5.65902090072632	https://www.genecards.org/cgi-bin/carddisp.pl?gene=ITGAV
UNC119	Unc-119 Lipid Binding Chaperone	Protein Coding	41	GC17M028546	5.6584324836731	https://www.genecards.org/cgi-bin/carddisp.pl?gene=UNC119
ACSL4	Acyl-CoA Synthetase Long Chain Family Member 4	Protein Coding	45	GC0XM109624	5.643639087677	https://www.genecards.org/cgi-bin/carddisp.pl?gene=ACSL4
PTGDS	Prostaglandin D2 Synthase	Protein Coding	44	GC09P137013	5.64293384552002	https://www.genecards.org/cgi-bin/carddisp.pl?gene=PTGDS
TRPM7	Transient Receptor Potential Cation Channel Subfamily M Member 7	Protein Coding	45	GC15M050552	5.64259052276611	https://www.genecards.org/cgi-bin/carddisp.pl?gene=TRPM7
SCN5A	Sodium Voltage-Gated Channel Alpha Subunit 5	Protein Coding	50	GC03M038549	5.63893795013428	https://www.genecards.org/cgi-bin/carddisp.pl?gene=SCN5A
CXCL13	C-X-C Motif Chemokine Ligand 13	Protein Coding	41	GC04P077511	5.63322305679321	https://www.genecards.org/cgi-bin/carddisp.pl?gene=CXCL13
DMBT1	Deleted In Malignant Brain Tumors 1	Protein Coding	40	GC10P122560	5.62990045547485	https://www.genecards.org/cgi-bin/carddisp.pl?gene=DMBT1
MYOCD	Myocardin	Protein Coding	41	GC17P012665	5.62202119827271	https://www.genecards.org/cgi-bin/carddisp.pl?gene=MYOCD
SLC6A4	Solute Carrier Family 6 Member 4	Protein Coding	48	GC17M030194	5.60648107528687	https://www.genecards.org/cgi-bin/carddisp.pl?gene=SLC6A4
GJC1	Gap Junction Protein Gamma 1	Protein Coding	42	GC17M044800	5.60627555847168	https://www.genecards.org/cgi-bin/carddisp.pl?gene=GJC1
MIR423	MicroRNA 423	RNA Gene	18	GC17P030117	5.60386085510254	https://www.genecards.org/cgi-bin/carddisp.pl?gene=MIR423
ECE1	Endothelin Converting Enzyme 1	Protein Coding	48	GC01M021217	5.60374975204468	https://www.genecards.org/cgi-bin/carddisp.pl?gene=ECE1
PRKG2	Protein Kinase CGMP-Dependent 2	Protein Coding	46	GC04M081087	5.60307741165161	https://www.genecards.org/cgi-bin/carddisp.pl?gene=PRKG2
CD14	CD14 Molecule	Protein Coding	44	GC05M140631	5.58712387084961	https://www.genecards.org/cgi-bin/carddisp.pl?gene=CD14
MMP13	Matrix Metallopeptidase 13	Protein Coding	50	GC11M102942	5.58465480804443	https://www.genecards.org/cgi-bin/carddisp.pl?gene=MMP13
MIR532	MicroRNA 532	RNA Gene	16	GC0XP050004	5.57841110229492	https://www.genecards.org/cgi-bin/carddisp.pl?gene=MIR532
FKTN	Fukutin	Protein Coding	39	GC09P105558	5.57012844085693	https://www.genecards.org/cgi-bin/carddisp.pl?gene=FKTN
ADAM17	ADAM Metallopeptidase Domain 17	Protein Coding	51	GC02M009488	5.56619071960449	https://www.genecards.org/cgi-bin/carddisp.pl?gene=ADAM17
FGF1	Fibroblast Growth Factor 1	Protein Coding	47	GC05M142555	5.56530284881592	https://www.genecards.org/cgi-bin/carddisp.pl?gene=FGF1
IGF2R	Insulin Like Growth Factor 2 Receptor	Protein Coding	45	GC06P159969	5.56319332122803	https://www.genecards.org/cgi-bin/carddisp.pl?gene=IGF2R
FOXC1	Forkhead Box C1	Protein Coding	43	GC06P001610	5.55083560943604	https://www.genecards.org/cgi-bin/carddisp.pl?gene=FOXC1
PIK3CD	Phosphatidylinositol-4,5-Bisphosphate 3-Kinase Catalytic Subunit Delta	Protein Coding	54	GC01P009629	5.54205465316772	https://www.genecards.org/cgi-bin/carddisp.pl?gene=PIK3CD
GPX3	Glutathione Peroxidase 3	Protein Coding	43	GC05P150997	5.53929805755615	https://www.genecards.org/cgi-bin/carddisp.pl?gene=GPX3
TSFM	Ts Translation Elongation Factor, Mitochondrial	Protein Coding	43	GC12P057778	5.53783845901489	https://www.genecards.org/cgi-bin/carddisp.pl?gene=TSFM
RUNX2	RUNX Family Transcription Factor 2	Protein Coding	48	GC06P058536	5.52620315551758	https://www.genecards.org/cgi-bin/carddisp.pl?gene=RUNX2
TBL2	Transducin Beta Like 2	Protein Coding	40	GC07M073568	5.51818943023682	https://www.genecards.org/cgi-bin/carddisp.pl?gene=TBL2
NOTCH4	Notch Receptor 4	Protein Coding	45	GC06M049148	5.5162467956543	https://www.genecards.org/cgi-bin/carddisp.pl?gene=NOTCH4
AARS1	Alanyl-TRNA Synthetase 1	Protein Coding	36	GC16M070372	5.51323795318604	https://www.genecards.org/cgi-bin/carddisp.pl?gene=AARS1
CHRM3	Cholinergic Receptor Muscarinic 3	Protein Coding	49	GC01P239386	5.51316452026367	https://www.genecards.org/cgi-bin/carddisp.pl?gene=CHRM3
GTF2IRD1	GTF2I Repeat Domain Containing 1	Protein Coding	43	GC07P074468	5.51016616821289	https://www.genecards.org/cgi-bin/carddisp.pl?gene=GTF2IRD1
CNTLN	Centlein	Protein Coding	36	GC09P017124	5.50835084915161	https://www.genecards.org/cgi-bin/carddisp.pl?gene=CNTLN
SRY	Sex Determining Region Y	Protein Coding	36	GC0YM002698	5.49997138977051	https://www.genecards.org/cgi-bin/carddisp.pl?gene=SRY
SSB	Small RNA Binding Exonuclease Protection Factor La	Protein Coding	43	GC02P169791	5.49838161468506	https://www.genecards.org/cgi-bin/carddisp.pl?gene=SSB
CCP110	Centriolar Coiled-Coil Protein 110	Protein Coding	36	GC16P019536	5.4972505569458	https://www.genecards.org/cgi-bin/carddisp.pl?gene=CCP110
MCL1	MCL1 Apoptosis Regulator, BCL2 Family Member	Protein Coding	47	GC01M150561	5.49323558807373	https://www.genecards.org/cgi-bin/carddisp.pl?gene=MCL1
CLEC7A	C-Type Lectin Domain Containing 7A	Protein Coding	44	GC12M016310	5.49195528030396	https://www.genecards.org/cgi-bin/carddisp.pl?gene=CLEC7A
CCL7	C-C Motif Chemokine Ligand 7	Protein Coding	42	GC17P034270	5.48661518096924	https://www.genecards.org/cgi-bin/carddisp.pl?gene=CCL7
UBC	Ubiquitin C	Protein Coding	43	GC12M124911	5.48118209838867	https://www.genecards.org/cgi-bin/carddisp.pl?gene=UBC
AGK	Acylglycerol Kinase	Protein Coding	42	GC07P141551	5.47722673416138	https://www.genecards.org/cgi-bin/carddisp.pl?gene=AGK
RAB7A	RAB7A, Member RAS Oncogene Family	Protein Coding	48	GC03P131753	5.47420120239258	https://www.genecards.org/cgi-bin/carddisp.pl?gene=RAB7A
HSPA1A	Heat Shock Protein Family A (Hsp70) Member 1A	Protein Coding	44	GC06P058328	5.47024440765381	https://www.genecards.org/cgi-bin/carddisp.pl?gene=HSPA1A
P3H4	Prolyl 3-Hydroxylase Family Member 4 (Inactive)	Protein Coding	33	GC17M041801	5.46037578582764	https://www.genecards.org/cgi-bin/carddisp.pl?gene=P3H4
BARD1	BRCA1 Associated RING Domain 1	Protein Coding	47	GC02M214725	5.45950365066528	https://www.genecards.org/cgi-bin/carddisp.pl?gene=BARD1
MYH6	Myosin Heavy Chain 6	Protein Coding	46	GC14M023380	5.45807981491089	https://www.genecards.org/cgi-bin/carddisp.pl?gene=MYH6
CYP2D6	Cytochrome P450 Family 2 Subfamily D Member 6	Protein Coding	48	GC22M042126	5.45351791381836	https://www.genecards.org/cgi-bin/carddisp.pl?gene=CYP2D6
LAMA5	Laminin Subunit Alpha 5	Protein Coding	43	GC20M062307	5.44950294494629	https://www.genecards.org/cgi-bin/carddisp.pl?gene=LAMA5
TFRC	Transferrin Receptor	Protein Coding	48	GC03M196027	5.4448299407959	https://www.genecards.org/cgi-bin/carddisp.pl?gene=TFRC
GHR	Growth Hormone Receptor	Protein Coding	46	GC05P042429	5.44000577926636	https://www.genecards.org/cgi-bin/carddisp.pl?gene=GHR
ITGA2	Integrin Subunit Alpha 2	Protein Coding	45	GC05P052989	5.43984413146973	https://www.genecards.org/cgi-bin/carddisp.pl?gene=ITGA2
SCT	Secretin	Protein Coding	34	GC11M000626	5.43830251693726	https://www.genecards.org/cgi-bin/carddisp.pl?gene=SCT
EDN2	Endothelin 2	Protein Coding	40	GC01M041478	5.42372846603394	https://www.genecards.org/cgi-bin/carddisp.pl?gene=EDN2
ADORA2A	Adenosine A2a Receptor	Protein Coding	46	GC22P024417	5.42294311523438	https://www.genecards.org/cgi-bin/carddisp.pl?gene=ADORA2A
PCK1	Phosphoenolpyruvate Carboxykinase 1	Protein Coding	48	GC20P057561	5.42051553726196	https://www.genecards.org/cgi-bin/carddisp.pl?gene=PCK1
APOH	Apolipoprotein H	Protein Coding	43	GC17M066212	5.41656303405762	https://www.genecards.org/cgi-bin/carddisp.pl?gene=APOH
CTSD	Cathepsin D	Protein Coding	51	GC11M001752	5.41099500656128	https://www.genecards.org/cgi-bin/carddisp.pl?gene=CTSD
NALCN	Sodium Leak Channel, Non-Selective	Protein Coding	40	GC13M101053	5.40911769866943	https://www.genecards.org/cgi-bin/carddisp.pl?gene=NALCN
CYS1	Cystin 1	Protein Coding	30	GC02M010056	5.40220928192139	https://www.genecards.org/cgi-bin/carddisp.pl?gene=CYS1
AMMECR1	AMMECR Nuclear Protein 1	Protein Coding	39	GC0XM110194	5.40146732330322	https://www.genecards.org/cgi-bin/carddisp.pl?gene=AMMECR1
ETFDH	Electron Transfer Flavoprotein Dehydrogenase	Protein Coding	45	GC04P158672	5.3834080696106	https://www.genecards.org/cgi-bin/carddisp.pl?gene=ETFDH
FOXO1	Forkhead Box O1	Protein Coding	48	GC13M040555	5.37273979187012	https://www.genecards.org/cgi-bin/carddisp.pl?gene=FOXO1
MYL2	Myosin Light Chain 2	Protein Coding	49	GC12M110910	5.3708028793335	https://www.genecards.org/cgi-bin/carddisp.pl?gene=MYL2
CCR3	C-C Motif Chemokine Receptor 3	Protein Coding	47	GC03P046163	5.37030363082886	https://www.genecards.org/cgi-bin/carddisp.pl?gene=CCR3
TPM1	Tropomyosin 1	Protein Coding	50	GC15P080570	5.34938526153564	https://www.genecards.org/cgi-bin/carddisp.pl?gene=TPM1
BDKRB1	Bradykinin Receptor B1	Protein Coding	43	GC14P096275	5.34571409225464	https://www.genecards.org/cgi-bin/carddisp.pl?gene=BDKRB1
STS	Steroid Sulfatase	Protein Coding	45	GC0XP007146	5.34236335754395	https://www.genecards.org/cgi-bin/carddisp.pl?gene=STS
TBX4	T-Box Transcription Factor 4	Protein Coding	41	GC17P061451	5.34186315536499	https://www.genecards.org/cgi-bin/carddisp.pl?gene=TBX4
NEDD4L	NEDD4 Like E3 Ubiquitin Protein Ligase	Protein Coding	47	GC18P058044	5.34054040908813	https://www.genecards.org/cgi-bin/carddisp.pl?gene=NEDD4L
PCBD1	Pterin-4 Alpha-Carbinolamine Dehydratase 1	Protein Coding	45	GC10M070882	5.33531522750854	https://www.genecards.org/cgi-bin/carddisp.pl?gene=PCBD1
EYA4	EYA Transcriptional Coactivator And Phosphatase 4	Protein Coding	44	GC06P133240	5.33523988723755	https://www.genecards.org/cgi-bin/carddisp.pl?gene=EYA4
REG3A	Regenerating Family Member 3 Alpha	Protein Coding	38	GC02M079157	5.33088636398315	https://www.genecards.org/cgi-bin/carddisp.pl?gene=REG3A
NR1I3	Nuclear Receptor Subfamily 1 Group I Member 3	Protein Coding	45	GC01M161229	5.32894229888916	https://www.genecards.org/cgi-bin/carddisp.pl?gene=NR1I3
ITGAL	Integrin Subunit Alpha L	Protein Coding	46	GC16P030472	5.32667350769043	https://www.genecards.org/cgi-bin/carddisp.pl?gene=ITGAL
KCNA10	Potassium Voltage-Gated Channel Subfamily A Member 10	Protein Coding	38	GC01M110517	5.303138256073	https://www.genecards.org/cgi-bin/carddisp.pl?gene=KCNA10
CADM1	Cell Adhesion Molecule 1	Protein Coding	42	GC11M115169	5.28535938262939	https://www.genecards.org/cgi-bin/carddisp.pl?gene=CADM1
ERBB4	Erb-B2 Receptor Tyrosine Kinase 4	Protein Coding	54	GC02M211375	5.27619123458862	https://www.genecards.org/cgi-bin/carddisp.pl?gene=ERBB4
VASP	Vasodilator Stimulated Phosphoprotein	Protein Coding	43	GC19P045507	5.27538919448853	https://www.genecards.org/cgi-bin/carddisp.pl?gene=VASP
CEP97	Centrosomal Protein 97	Protein Coding	34	GC03P101723	5.27011156082153	https://www.genecards.org/cgi-bin/carddisp.pl?gene=CEP97
LGALS9	Galectin 9	Protein Coding	39	GC17P027629	5.26710844039917	https://www.genecards.org/cgi-bin/carddisp.pl?gene=LGALS9
FSHR	Follicle Stimulating Hormone Receptor	Protein Coding	50	GC02M048953	5.26611518859863	https://www.genecards.org/cgi-bin/carddisp.pl?gene=FSHR
WDR62	WD Repeat Domain 62	Protein Coding	37	GC19P036054	5.26426982879639	https://www.genecards.org/cgi-bin/carddisp.pl?gene=WDR62
CDH5	Cadherin 5	Protein Coding	47	GC16P066366	5.24293613433838	https://www.genecards.org/cgi-bin/carddisp.pl?gene=CDH5
COL5A1	Collagen Type V Alpha 1 Chain	Protein Coding	45	GC09P134641	5.24165678024292	https://www.genecards.org/cgi-bin/carddisp.pl?gene=COL5A1
CD1A	CD1a Molecule	Protein Coding	42	GC01P158255	5.24000549316406	https://www.genecards.org/cgi-bin/carddisp.pl?gene=CD1A
FCGR2B	Fc Fragment Of IgG Receptor IIb	Protein Coding	47	GC01P161663	5.23855209350586	https://www.genecards.org/cgi-bin/carddisp.pl?gene=FCGR2B
ADAMTSL1	ADAMTS Like 1	Protein Coding	41	GC09P017906	5.23829746246338	https://www.genecards.org/cgi-bin/carddisp.pl?gene=ADAMTSL1
HDAC4	Histone Deacetylase 4	Protein Coding	51	GC02M239048	5.23798084259033	https://www.genecards.org/cgi-bin/carddisp.pl?gene=HDAC4
DNAAF1	Dynein Axonemal Assembly Factor 1	Protein Coding	36	GC16P084145	5.23637199401855	https://www.genecards.org/cgi-bin/carddisp.pl?gene=DNAAF1
ERCC1	ERCC Excision Repair 1, Endonuclease Non-Catalytic Subunit	Protein Coding	45	GC19M048721	5.22901582717896	https://www.genecards.org/cgi-bin/carddisp.pl?gene=ERCC1
LAMP1	Lysosomal Associated Membrane Protein 1	Protein Coding	42	GC13P113297	5.2240743637085	https://www.genecards.org/cgi-bin/carddisp.pl?gene=LAMP1
IKZF1	IKAROS Family Zinc Finger 1	Protein Coding	47	GC07P050303	5.22370767593384	https://www.genecards.org/cgi-bin/carddisp.pl?gene=IKZF1
COL6A2	Collagen Type VI Alpha 2 Chain	Protein Coding	44	GC21P046098	5.22113513946533	https://www.genecards.org/cgi-bin/carddisp.pl?gene=COL6A2
ALPL	Alkaline Phosphatase, Biomineralization Associated	Protein Coding	50	GC01P021508	5.21539926528931	https://www.genecards.org/cgi-bin/carddisp.pl?gene=ALPL
RAC1	Rac Family Small GTPase 1	Protein Coding	49	GC07P006377	5.20316362380981	https://www.genecards.org/cgi-bin/carddisp.pl?gene=RAC1
PITX2	Paired Like Homeodomain 2	Protein Coding	47	GC04M110617	5.18431806564331	https://www.genecards.org/cgi-bin/carddisp.pl?gene=PITX2
CCL26	C-C Motif Chemokine Ligand 26	Protein Coding	37	GC07M075769	5.18188619613647	https://www.genecards.org/cgi-bin/carddisp.pl?gene=CCL26
MIR501	MicroRNA 501	RNA Gene	16	GC0XP050119	5.17716932296753	https://www.genecards.org/cgi-bin/carddisp.pl?gene=MIR501
CYP19A1	Cytochrome P450 Family 19 Subfamily A Member 1	Protein Coding	49	GC15M051208	5.17574548721313	https://www.genecards.org/cgi-bin/carddisp.pl?gene=CYP19A1
PLN	Phospholamban	Protein Coding	45	GC06P118548	5.17394256591797	https://www.genecards.org/cgi-bin/carddisp.pl?gene=PLN
VAC14	VAC14 Component Of PIKFYVE Complex	Protein Coding	43	GC16M070688	5.16808557510376	https://www.genecards.org/cgi-bin/carddisp.pl?gene=VAC14
TH	Tyrosine Hydroxylase	Protein Coding	52	GC11M002163	5.16203641891479	https://www.genecards.org/cgi-bin/carddisp.pl?gene=TH
EWSR1	EWS RNA Binding Protein 1	Protein Coding	44	GC22P029269	5.161217212677	https://www.genecards.org/cgi-bin/carddisp.pl?gene=EWSR1
PRKCB	Protein Kinase C Beta	Protein Coding	48	GC16P023993	5.15981769561768	https://www.genecards.org/cgi-bin/carddisp.pl?gene=PRKCB
ABCA1	ATP Binding Cassette Subfamily A Member 1	Protein Coding	47	GC09M104781	5.15062046051025	https://www.genecards.org/cgi-bin/carddisp.pl?gene=ABCA1
CDKN2B	Cyclin Dependent Kinase Inhibitor 2B	Protein Coding	47	GC09M022002	5.15029716491699	https://www.genecards.org/cgi-bin/carddisp.pl?gene=CDKN2B
KMT2C	Lysine Methyltransferase 2C	Protein Coding	41	GC07M152134	5.14930200576782	https://www.genecards.org/cgi-bin/carddisp.pl?gene=KMT2C
APOA4	Apolipoprotein A4	Protein Coding	42	GC11M116820	5.14859628677368	https://www.genecards.org/cgi-bin/carddisp.pl?gene=APOA4
S100A12	S100 Calcium Binding Protein A12	Protein Coding	38	GC01M153373	5.13638544082642	https://www.genecards.org/cgi-bin/carddisp.pl?gene=S100A12
MAPK10	Mitogen-Activated Protein Kinase 10	Protein Coding	50	GC04M085990	5.12554121017456	https://www.genecards.org/cgi-bin/carddisp.pl?gene=MAPK10
TNFRSF13B	TNF Receptor Superfamily Member 13B	Protein Coding	46	GC17M016929	5.11920595169067	https://www.genecards.org/cgi-bin/carddisp.pl?gene=TNFRSF13B
ALPP	Alkaline Phosphatase, Placental	Protein Coding	45	GC02P232378	5.1179084777832	https://www.genecards.org/cgi-bin/carddisp.pl?gene=ALPP
DCAF8	DDB1 And CUL4 Associated Factor 8	Protein Coding	37	GC01M160215	5.10299634933472	https://www.genecards.org/cgi-bin/carddisp.pl?gene=DCAF8
NPC2	NPC Intracellular Cholesterol Transporter 2	Protein Coding	41	GC14M074476	5.09900760650635	https://www.genecards.org/cgi-bin/carddisp.pl?gene=NPC2
CLMP	CXADR Like Membrane Protein	Protein Coding	38	GC11M123069	5.09419965744019	https://www.genecards.org/cgi-bin/carddisp.pl?gene=CLMP
ARX	Aristaless Related Homeobox	Protein Coding	43	GC0XM025003	5.09301567077637	https://www.genecards.org/cgi-bin/carddisp.pl?gene=ARX
USP34	Ubiquitin Specific Peptidase 34	Protein Coding	38	GC02M061187	5.09095430374146	https://www.genecards.org/cgi-bin/carddisp.pl?gene=USP34
IGFBP7	Insulin Like Growth Factor Binding Protein 7	Protein Coding	45	GC04M057030	5.08863544464111	https://www.genecards.org/cgi-bin/carddisp.pl?gene=IGFBP7
NES	Nestin	Protein Coding	40	GC01M156668	5.08850336074829	https://www.genecards.org/cgi-bin/carddisp.pl?gene=NES
SSTR3	Somatostatin Receptor 3	Protein Coding	45	GC22M037204	5.08447456359863	https://www.genecards.org/cgi-bin/carddisp.pl?gene=SSTR3
RTP2	Receptor Transporter Protein 2	Protein Coding	30	GC03M187698	5.07512187957764	https://www.genecards.org/cgi-bin/carddisp.pl?gene=RTP2
G6PD	Glucose-6-Phosphate Dehydrogenase	Protein Coding	50	GC0XM154531	5.06961059570313	https://www.genecards.org/cgi-bin/carddisp.pl?gene=G6PD
CC2D2B	Coiled-Coil And C2 Domain Containing 2B	Protein Coding	30	GC10P095975	5.0690393447876	https://www.genecards.org/cgi-bin/carddisp.pl?gene=CC2D2B
PRG2	Proteoglycan 2, Pro Eosinophil Major Basic Protein	Protein Coding	40	GC11M057386	5.06624460220337	https://www.genecards.org/cgi-bin/carddisp.pl?gene=PRG2
RAC2	Rac Family Small GTPase 2	Protein Coding	51	GC22M037227	5.06295585632324	https://www.genecards.org/cgi-bin/carddisp.pl?gene=RAC2
MIR342	MicroRNA 342	RNA Gene	19	GC14P100109	5.06032943725586	https://www.genecards.org/cgi-bin/carddisp.pl?gene=MIR342
NFKBIA	NFKB Inhibitor Alpha	Protein Coding	50	GC14M035401	5.05877590179443	https://www.genecards.org/cgi-bin/carddisp.pl?gene=NFKBIA
WRN	WRN RecQ Like Helicase	Protein Coding	45	GC08P031033	5.05872058868408	https://www.genecards.org/cgi-bin/carddisp.pl?gene=WRN
MEPE	Matrix Extracellular Phosphoglycoprotein	Protein Coding	35	GC04P087821	5.05639314651489	https://www.genecards.org/cgi-bin/carddisp.pl?gene=MEPE
CD69	CD69 Molecule	Protein Coding	40	GC12M016305	5.05401659011841	https://www.genecards.org/cgi-bin/carddisp.pl?gene=CD69
CEP152	Centrosomal Protein 152	Protein Coding	38	GC15M048663	5.04358911514282	https://www.genecards.org/cgi-bin/carddisp.pl?gene=CEP152
CD151	CD151 Molecule (Raph Blood Group)	Protein Coding	45	GC11P001093	5.03920936584473	https://www.genecards.org/cgi-bin/carddisp.pl?gene=CD151
CYP2C9	Cytochrome P450 Family 2 Subfamily C Member 9	Protein Coding	49	GC10P094938	5.03569221496582	https://www.genecards.org/cgi-bin/carddisp.pl?gene=CYP2C9
NPPC	Natriuretic Peptide C	Protein Coding	40	GC02M231921	5.02979469299316	https://www.genecards.org/cgi-bin/carddisp.pl?gene=NPPC
CD1C	CD1c Molecule	Protein Coding	40	GC01P158289	5.02815532684326	https://www.genecards.org/cgi-bin/carddisp.pl?gene=CD1C
YY1	YY1 Transcription Factor	Protein Coding	47	GC14P100238	5.02509880065918	https://www.genecards.org/cgi-bin/carddisp.pl?gene=YY1
PADI4	Peptidyl Arginine Deiminase 4	Protein Coding	43	GC01P017308	5.02233076095581	https://www.genecards.org/cgi-bin/carddisp.pl?gene=PADI4
SCLT1	Sodium Channel And Clathrin Linker 1	Protein Coding	33	GC04M128864	5.02024841308594	https://www.genecards.org/cgi-bin/carddisp.pl?gene=SCLT1
IFT46	Intraflagellar Transport 46	Protein Coding	32	GC11M118544	5.01783275604248	https://www.genecards.org/cgi-bin/carddisp.pl?gene=IFT46
CGA	Glycoprotein Hormones, Alpha Polypeptide	Protein Coding	43	GC06M087085	5.01656579971313	https://www.genecards.org/cgi-bin/carddisp.pl?gene=CGA
DNAH9	Dynein Axonemal Heavy Chain 9	Protein Coding	38	GC17P011598	5.01291561126709	https://www.genecards.org/cgi-bin/carddisp.pl?gene=DNAH9
DHDDS	Dehydrodolichyl Diphosphate Synthase Subunit	Protein Coding	43	GC01P026432	5.00609064102173	https://www.genecards.org/cgi-bin/carddisp.pl?gene=DHDDS
IFT81	Intraflagellar Transport 81	Protein Coding	40	GC12P110124	4.99010992050171	https://www.genecards.org/cgi-bin/carddisp.pl?gene=IFT81
BCAR1	BCAR1 Scaffold Protein, Cas Family Member	Protein Coding	44	GC16M075228	4.9805588722229	https://www.genecards.org/cgi-bin/carddisp.pl?gene=BCAR1
GNB1	G Protein Subunit Beta 1	Protein Coding	45	GC01M001785	4.97791481018066	https://www.genecards.org/cgi-bin/carddisp.pl?gene=GNB1
GALE	UDP-Galactose-4-Epimerase	Protein Coding	44	GC01M023795	4.97526741027832	https://www.genecards.org/cgi-bin/carddisp.pl?gene=GALE
CYP11B1	Cytochrome P450 Family 11 Subfamily B Member 1	Protein Coding	48	GC08M142872	4.9691915512085	https://www.genecards.org/cgi-bin/carddisp.pl?gene=CYP11B1
MUS81	MUS81 Structure-Specific Endonuclease Subunit	Protein Coding	43	GC11P066858	4.9689736366272	https://www.genecards.org/cgi-bin/carddisp.pl?gene=MUS81
PF4	Platelet Factor 4	Protein Coding	41	GC04M073980	4.95771980285645	https://www.genecards.org/cgi-bin/carddisp.pl?gene=PF4
PTK2	Protein Tyrosine Kinase 2	Protein Coding	47	GC08M140657	4.9537672996521	https://www.genecards.org/cgi-bin/carddisp.pl?gene=PTK2
CEP85L	Centrosomal Protein 85 Like	Protein Coding	34	GC06M118460	4.95212507247925	https://www.genecards.org/cgi-bin/carddisp.pl?gene=CEP85L
LMOD1	Leiomodin 1	Protein Coding	41	GC01M201896	4.95129013061523	https://www.genecards.org/cgi-bin/carddisp.pl?gene=LMOD1
MAPT	Microtubule Associated Protein Tau	Protein Coding	50	GC17P045894	4.94495964050293	https://www.genecards.org/cgi-bin/carddisp.pl?gene=MAPT
TAC3	Tachykinin Precursor 3	Protein Coding	44	GC12M057009	4.93574476242065	https://www.genecards.org/cgi-bin/carddisp.pl?gene=TAC3
PCAT1	Prostate Cancer Associated Transcript 1	RNA Gene	18	GC08P126553	4.93167972564697	https://www.genecards.org/cgi-bin/carddisp.pl?gene=PCAT1
DCLRE1B	DNA Cross-Link Repair 1B	Protein Coding	35	GC01P113905	4.93052959442139	https://www.genecards.org/cgi-bin/carddisp.pl?gene=DCLRE1B
LRBA	LPS Responsive Beige-Like Anchor Protein	Protein Coding	41	GC04M150264	4.92764329910278	https://www.genecards.org/cgi-bin/carddisp.pl?gene=LRBA
CX3CR1	C-X3-C Motif Chemokine Receptor 1	Protein Coding	45	GC03M039279	4.92635726928711	https://www.genecards.org/cgi-bin/carddisp.pl?gene=CX3CR1
PCNT	Pericentrin	Protein Coding	42	GC21P046324	4.92290496826172	https://www.genecards.org/cgi-bin/carddisp.pl?gene=PCNT
RARA	Retinoic Acid Receptor Alpha	Protein Coding	50	GC17P040309	4.91614484786987	https://www.genecards.org/cgi-bin/carddisp.pl?gene=RARA
VANGL2	VANGL Planar Cell Polarity Protein 2	Protein Coding	43	GC01P160400	4.91570377349854	https://www.genecards.org/cgi-bin/carddisp.pl?gene=VANGL2
KCNA1	Potassium Voltage-Gated Channel Subfamily A Member 1	Protein Coding	45	GC12P013111	4.91066598892212	https://www.genecards.org/cgi-bin/carddisp.pl?gene=KCNA1
PPARGC1A	PPARG Coactivator 1 Alpha	Protein Coding	46	GC04M023755	4.90442562103271	https://www.genecards.org/cgi-bin/carddisp.pl?gene=PPARGC1A
CYP21A2	Cytochrome P450 Family 21 Subfamily A Member 2	Protein Coding	45	GC06P058334	4.8981876373291	https://www.genecards.org/cgi-bin/carddisp.pl?gene=CYP21A2
GCG	Glucagon	Protein Coding	41	GC02M162142	4.89050483703613	https://www.genecards.org/cgi-bin/carddisp.pl?gene=GCG
CALCRL	Calcitonin Receptor Like Receptor	Protein Coding	45	GC02M187341	4.88074636459351	https://www.genecards.org/cgi-bin/carddisp.pl?gene=CALCRL
CLUAP1	Clusterin Associated Protein 1	Protein Coding	36	GC16P003500	4.87949085235596	https://www.genecards.org/cgi-bin/carddisp.pl?gene=CLUAP1
RPS19	Ribosomal Protein S19	Protein Coding	48	GC19P042191	4.8735728263855	https://www.genecards.org/cgi-bin/carddisp.pl?gene=RPS19
HPSE	Heparanase	Protein Coding	44	GC04M083292	4.87238836288452	https://www.genecards.org/cgi-bin/carddisp.pl?gene=HPSE
P2RX3	Purinergic Receptor P2X 3	Protein Coding	42	GC11P057356	4.86311483383179	https://www.genecards.org/cgi-bin/carddisp.pl?gene=P2RX3
LIPC	Lipase C, Hepatic Type	Protein Coding	45	GC15P058410	4.86060428619385	https://www.genecards.org/cgi-bin/carddisp.pl?gene=LIPC
IL1RAPL2	Interleukin 1 Receptor Accessory Protein Like 2	Protein Coding	38	GC0XP104566	4.86003112792969	https://www.genecards.org/cgi-bin/carddisp.pl?gene=IL1RAPL2
MIR127	MicroRNA 127	RNA Gene	20	GC14P106464	4.85432147979736	https://www.genecards.org/cgi-bin/carddisp.pl?gene=MIR127
ETS2	ETS Proto-Oncogene 2, Transcription Factor	Protein Coding	41	GC21P038805	4.84660959243774	https://www.genecards.org/cgi-bin/carddisp.pl?gene=ETS2
ANO5	Anoctamin 5	Protein Coding	38	GC11P021799	4.84370422363281	https://www.genecards.org/cgi-bin/carddisp.pl?gene=ANO5
FCGR3A	Fc Fragment Of IgG Receptor IIIa	Protein Coding	44	GC01M161541	4.83940982818604	https://www.genecards.org/cgi-bin/carddisp.pl?gene=FCGR3A
MIR148A	MicroRNA 148a	RNA Gene	19	GC07M025993	4.83650541305542	https://www.genecards.org/cgi-bin/carddisp.pl?gene=MIR148A
HLA-C	Major Histocompatibility Complex, Class I, C	Protein Coding	45	GC06M049072	4.83117198944092	https://www.genecards.org/cgi-bin/carddisp.pl?gene=HLA-C
CD27	CD27 Molecule	Protein Coding	44	GC12P013138	4.81547832489014	https://www.genecards.org/cgi-bin/carddisp.pl?gene=CD27
XRCC3	X-Ray Repair Cross Complementing 3	Protein Coding	43	GC14M103697	4.81427907943726	https://www.genecards.org/cgi-bin/carddisp.pl?gene=XRCC3
CEBPB	CCAAT Enhancer Binding Protein Beta	Protein Coding	44	GC20P050190	4.80823516845703	https://www.genecards.org/cgi-bin/carddisp.pl?gene=CEBPB
SHC1	SHC Adaptor Protein 1	Protein Coding	45	GC01M154962	4.80657482147217	https://www.genecards.org/cgi-bin/carddisp.pl?gene=SHC1
CXCL11	C-X-C Motif Chemokine Ligand 11	Protein Coding	41	GC04M076033	4.80500364303589	https://www.genecards.org/cgi-bin/carddisp.pl?gene=CXCL11
MIR378A	MicroRNA 378a	RNA Gene	19	GC05P149732	4.79867267608643	https://www.genecards.org/cgi-bin/carddisp.pl?gene=MIR378A
CKAP4	Cytoskeleton Associated Protein 4	Protein Coding	37	GC12M106237	4.79451274871826	https://www.genecards.org/cgi-bin/carddisp.pl?gene=CKAP4
FAAP20	FA Core Complex Associated Protein 20	Protein Coding	26	GC01M003125	4.79437065124512	https://www.genecards.org/cgi-bin/carddisp.pl?gene=FAAP20
LTBP1	Latent Transforming Growth Factor Beta Binding Protein 1	Protein Coding	43	GC02P032965	4.78789377212524	https://www.genecards.org/cgi-bin/carddisp.pl?gene=LTBP1
GSK3B	Glycogen Synthase Kinase 3 Beta	Protein Coding	50	GC03M119821	4.78746032714844	https://www.genecards.org/cgi-bin/carddisp.pl?gene=GSK3B
S100B	S100 Calcium Binding Protein B	Protein Coding	45	GC21M048631	4.78195858001709	https://www.genecards.org/cgi-bin/carddisp.pl?gene=S100B
DNASE1L3	Deoxyribonuclease 1 Like 3	Protein Coding	43	GC03M058192	4.77186870574951	https://www.genecards.org/cgi-bin/carddisp.pl?gene=DNASE1L3
FBN2	Fibrillin 2	Protein Coding	41	GC05M128257	4.77082586288452	https://www.genecards.org/cgi-bin/carddisp.pl?gene=FBN2
HSPB11	Heat Shock Protein Family B (Small) Member 11	Protein Coding	34	GC01M053916	4.76471042633057	https://www.genecards.org/cgi-bin/carddisp.pl?gene=HSPB11
JUP	Junction Plakoglobin	Protein Coding	47	GC17M041754	4.76246643066406	https://www.genecards.org/cgi-bin/carddisp.pl?gene=JUP
NEDD9	Neural Precursor Cell Expressed, Developmentally Down-Regulated 9	Protein Coding	43	GC06M011183	4.75908231735229	https://www.genecards.org/cgi-bin/carddisp.pl?gene=NEDD9
CDH11	Cadherin 11	Protein Coding	47	GC16M064943	4.75715112686157	https://www.genecards.org/cgi-bin/carddisp.pl?gene=CDH11
AP4M1	Adaptor Related Protein Complex 4 Subunit Mu 1	Protein Coding	39	GC07P100101	4.75675916671753	https://www.genecards.org/cgi-bin/carddisp.pl?gene=AP4M1
HCN4	Hyperpolarization Activated Cyclic Nucleotide Gated Potassium Channel 4	Protein Coding	48	GC15M073319	4.75235557556152	https://www.genecards.org/cgi-bin/carddisp.pl?gene=HCN4
JAM3	Junctional Adhesion Molecule 3	Protein Coding	43	GC11P134068	4.74471426010132	https://www.genecards.org/cgi-bin/carddisp.pl?gene=JAM3
MMAA	Metabolism Of Cobalamin Associated A	Protein Coding	40	GC04P145607	4.74277639389038	https://www.genecards.org/cgi-bin/carddisp.pl?gene=MMAA
PRDX1	Peroxiredoxin 1	Protein Coding	48	GC01M045511	4.73690700531006	https://www.genecards.org/cgi-bin/carddisp.pl?gene=PRDX1
ADRB1	Adrenoceptor Beta 1	Protein Coding	48	GC10P114044	4.73417282104492	https://www.genecards.org/cgi-bin/carddisp.pl?gene=ADRB1
ADK	Adenosine Kinase	Protein Coding	50	GC10P074152	4.73247528076172	https://www.genecards.org/cgi-bin/carddisp.pl?gene=ADK
MIR483	MicroRNA 483	RNA Gene	19	GC11M002228	4.72764492034912	https://www.genecards.org/cgi-bin/carddisp.pl?gene=MIR483
GJA5	Gap Junction Protein Alpha 5	Protein Coding	45	GC01M147756	4.7155442237854	https://www.genecards.org/cgi-bin/carddisp.pl?gene=GJA5
MED6	Mediator Complex Subunit 6	Protein Coding	38	GC14M070581	4.71551370620728	https://www.genecards.org/cgi-bin/carddisp.pl?gene=MED6
GNRHR	Gonadotropin Releasing Hormone Receptor	Protein Coding	47	GC04M067737	4.71362066268921	https://www.genecards.org/cgi-bin/carddisp.pl?gene=GNRHR
MAPK9	Mitogen-Activated Protein Kinase 9	Protein Coding	48	GC05M180235	4.70070695877075	https://www.genecards.org/cgi-bin/carddisp.pl?gene=MAPK9
DEFB103B	Defensin Beta 103B	Protein Coding	29	GC08M007430	4.69855737686157	https://www.genecards.org/cgi-bin/carddisp.pl?gene=DEFB103B
SQSTM1	Sequestosome 1	Protein Coding	48	GC05P179806	4.69537782669067	https://www.genecards.org/cgi-bin/carddisp.pl?gene=SQSTM1
CDH4	Cadherin 4	Protein Coding	42	GC20P061252	4.69377708435059	https://www.genecards.org/cgi-bin/carddisp.pl?gene=CDH4
CEP89	Centrosomal Protein 89	Protein Coding	36	GC19M032878	4.69323825836182	https://www.genecards.org/cgi-bin/carddisp.pl?gene=CEP89
IL7R	Interleukin 7 Receptor	Protein Coding	46	GC05P035852	4.69032430648804	https://www.genecards.org/cgi-bin/carddisp.pl?gene=IL7R
HOXA13	Homeobox A13	Protein Coding	43	GC07M027370	4.68967723846436	https://www.genecards.org/cgi-bin/carddisp.pl?gene=HOXA13
TXN	Thioredoxin	Protein Coding	45	GC09M110243	4.68939447402954	https://www.genecards.org/cgi-bin/carddisp.pl?gene=TXN
CABIN1	Calcineurin Binding Protein 1	Protein Coding	41	GC22P024011	4.68896436691284	https://www.genecards.org/cgi-bin/carddisp.pl?gene=CABIN1
TLR3	Toll Like Receptor 3	Protein Coding	51	GC04P186059	4.68844032287598	https://www.genecards.org/cgi-bin/carddisp.pl?gene=TLR3
F13A1	Coagulation Factor XIII A Chain	Protein Coding	46	GC06M006144	4.68452072143555	https://www.genecards.org/cgi-bin/carddisp.pl?gene=F13A1
KCNE5	Potassium Voltage-Gated Channel Subfamily E Regulatory Subunit 5	Protein Coding	33	GC0XM109623	4.68294525146484	https://www.genecards.org/cgi-bin/carddisp.pl?gene=KCNE5
SLC15A2	Solute Carrier Family 15 Member 2	Protein Coding	39	GC03P121894	4.6722297668457	https://www.genecards.org/cgi-bin/carddisp.pl?gene=SLC15A2
ARL13A	ADP Ribosylation Factor Like GTPase 13A	Protein Coding	30	GC0XP100969	4.66088533401489	https://www.genecards.org/cgi-bin/carddisp.pl?gene=ARL13A
RELA	RELA Proto-Oncogene, NF-KB Subunit	Protein Coding	51	GC11M065653	4.65746927261353	https://www.genecards.org/cgi-bin/carddisp.pl?gene=RELA
RECQL4	RecQ Like Helicase 4	Protein Coding	42	GC08M144512	4.64853143692017	https://www.genecards.org/cgi-bin/carddisp.pl?gene=RECQL4
TUBB2A	Tubulin Beta 2A Class IIa	Protein Coding	45	GC06M003153	4.63841819763184	https://www.genecards.org/cgi-bin/carddisp.pl?gene=TUBB2A
IL6R	Interleukin 6 Receptor	Protein Coding	48	GC01P154405	4.62688398361206	https://www.genecards.org/cgi-bin/carddisp.pl?gene=IL6R
SLX1B	SLX1 Homolog B, Structure-Specific Endonuclease Subunit	Protein Coding	32	GC16P029454	4.60929346084595	https://www.genecards.org/cgi-bin/carddisp.pl?gene=SLX1B
SLX1A	SLX1 Homolog A, Structure-Specific Endonuclease Subunit	Protein Coding	30	GC16P033421	4.60929346084595	https://www.genecards.org/cgi-bin/carddisp.pl?gene=SLX1A
MIR181A1	MicroRNA 181a-1	RNA Gene	19	GC01M198860	4.60911798477173	https://www.genecards.org/cgi-bin/carddisp.pl?gene=MIR181A1
NPR1	Natriuretic Peptide Receptor 1	Protein Coding	46	GC01P153735	4.6035623550415	https://www.genecards.org/cgi-bin/carddisp.pl?gene=NPR1
CRHR2	Corticotropin Releasing Hormone Receptor 2	Protein Coding	43	GC07M030651	4.60298824310303	https://www.genecards.org/cgi-bin/carddisp.pl?gene=CRHR2
FAP	Fibroblast Activation Protein Alpha	Protein Coding	42	GC02M162170	4.60193014144897	https://www.genecards.org/cgi-bin/carddisp.pl?gene=FAP
WNT3A	Wnt Family Member 3A	Protein Coding	47	GC01P228554	4.59834241867065	https://www.genecards.org/cgi-bin/carddisp.pl?gene=WNT3A
C5AR1	Complement C5a Receptor 1	Protein Coding	44	GC19P047290	4.59252119064331	https://www.genecards.org/cgi-bin/carddisp.pl?gene=C5AR1
TNFRSF6B	TNF Receptor Superfamily Member 6b	Protein Coding	42	GC20P063696	4.59090900421143	https://www.genecards.org/cgi-bin/carddisp.pl?gene=TNFRSF6B
SLC5A4	Solute Carrier Family 5 Member 4	Protein Coding	39	GC22M032218	4.58165407180786	https://www.genecards.org/cgi-bin/carddisp.pl?gene=SLC5A4
ABCC9	ATP Binding Cassette Subfamily C Member 9	Protein Coding	45	GC12M021797	4.57334613800049	https://www.genecards.org/cgi-bin/carddisp.pl?gene=ABCC9
RBCK1	RANBP2-Type And C3HC4-Type Zinc Finger Containing 1	Protein Coding	43	GC20P000407	4.57321643829346	https://www.genecards.org/cgi-bin/carddisp.pl?gene=RBCK1
SLC7A11	Solute Carrier Family 7 Member 11	Protein Coding	44	GC04M138164	4.57294416427612	https://www.genecards.org/cgi-bin/carddisp.pl?gene=SLC7A11
OXT	Oxytocin/Neurophysin I Prepropeptide	Protein Coding	40	GC20P003068	4.57263565063477	https://www.genecards.org/cgi-bin/carddisp.pl?gene=OXT
APEH	Acylaminoacyl-Peptide Hydrolase	Protein Coding	40	GC03P049673	4.57016277313232	https://www.genecards.org/cgi-bin/carddisp.pl?gene=APEH
ATXN10	Ataxin 10	Protein Coding	43	GC22P045673	4.56528997421265	https://www.genecards.org/cgi-bin/carddisp.pl?gene=ATXN10
SPATA5L1	Spermatogenesis Associated 5 Like 1	Protein Coding	33	GC15P045402	4.5588116645813	https://www.genecards.org/cgi-bin/carddisp.pl?gene=SPATA5L1
DCLRE1A	DNA Cross-Link Repair 1A	Protein Coding	35	GC10M113834	4.55757236480713	https://www.genecards.org/cgi-bin/carddisp.pl?gene=DCLRE1A
CD209	CD209 Molecule	Protein Coding	43	GC19M007739	4.55723094940186	https://www.genecards.org/cgi-bin/carddisp.pl?gene=CD209
IL1RL1	Interleukin 1 Receptor Like 1	Protein Coding	40	GC02P102294	4.55596446990967	https://www.genecards.org/cgi-bin/carddisp.pl?gene=IL1RL1
KLF15	Kruppel Like Factor 15	Protein Coding	41	GC03M126293	4.5438346862793	https://www.genecards.org/cgi-bin/carddisp.pl?gene=KLF15
PGK1	Phosphoglycerate Kinase 1	Protein Coding	48	GC0XP077949	4.54177904129028	https://www.genecards.org/cgi-bin/carddisp.pl?gene=PGK1
NXPH4	Neurexophilin 4	Protein Coding	36	GC12P057218	4.52950096130371	https://www.genecards.org/cgi-bin/carddisp.pl?gene=NXPH4
LGALS1	Galectin 1	Protein Coding	43	GC22P037675	4.52549409866333	https://www.genecards.org/cgi-bin/carddisp.pl?gene=LGALS1
HARS1	Histidyl-TRNA Synthetase 1	Protein Coding	36	GC05M140673	4.52289581298828	https://www.genecards.org/cgi-bin/carddisp.pl?gene=HARS1
CDK5RAP3	CDK5 Regulatory Subunit Associated Protein 3	Protein Coding	38	GC17P047967	4.51429080963135	https://www.genecards.org/cgi-bin/carddisp.pl?gene=CDK5RAP3
PKD1L1	Polycystin 1 Like 1, Transient Receptor Potential Channel Interacting	Protein Coding	36	GC07M047740	4.50442504882813	https://www.genecards.org/cgi-bin/carddisp.pl?gene=PKD1L1
WDR48	WD Repeat Domain 48	Protein Coding	39	GC03P039052	4.49252223968506	https://www.genecards.org/cgi-bin/carddisp.pl?gene=WDR48
CTSB	Cathepsin B	Protein Coding	51	GC08M011842	4.49218416213989	https://www.genecards.org/cgi-bin/carddisp.pl?gene=CTSB
IGBP1	Immunoglobulin Binding Protein 1	Protein Coding	42	GC0XP070133	4.48959064483643	https://www.genecards.org/cgi-bin/carddisp.pl?gene=IGBP1
MUC2	Mucin 2, Oligomeric Mucus/Gel-Forming	Protein Coding	39	GC11P001074	4.48768711090088	https://www.genecards.org/cgi-bin/carddisp.pl?gene=MUC2
MIR146B	MicroRNA 146b	RNA Gene	20	GC10P102436	4.48694801330566	https://www.genecards.org/cgi-bin/carddisp.pl?gene=MIR146B
EFEMP1	EGF Containing Fibulin Extracellular Matrix Protein 1	Protein Coding	44	GC02M055865	4.48660707473755	https://www.genecards.org/cgi-bin/carddisp.pl?gene=EFEMP1
AMH	Anti-Mullerian Hormone	Protein Coding	43	GC19P002257	4.48395204544067	https://www.genecards.org/cgi-bin/carddisp.pl?gene=AMH
CDK2	Cyclin Dependent Kinase 2	Protein Coding	51	GC12P055966	4.47927665710449	https://www.genecards.org/cgi-bin/carddisp.pl?gene=CDK2
FBF1	Fas Binding Factor 1	Protein Coding	33	GC17M075909	4.46780776977539	https://www.genecards.org/cgi-bin/carddisp.pl?gene=FBF1
BCL2L11	BCL2 Like 11	Protein Coding	44	GC02P111119	4.46356964111328	https://www.genecards.org/cgi-bin/carddisp.pl?gene=BCL2L11
ENO1	Enolase 1	Protein Coding	47	GC01M008861	4.46047449111938	https://www.genecards.org/cgi-bin/carddisp.pl?gene=ENO1
FOXM1	Forkhead Box M1	Protein Coding	44	GC12M002857	4.46028614044189	https://www.genecards.org/cgi-bin/carddisp.pl?gene=FOXM1
PTPRJ	Protein Tyrosine Phosphatase Receptor Type J	Protein Coding	47	GC11P048002	4.4568567276001	https://www.genecards.org/cgi-bin/carddisp.pl?gene=PTPRJ
ADAMTS9	ADAM Metallopeptidase With Thrombospondin Type 1 Motif 9	Protein Coding	37	GC03M064501	4.44436836242676	https://www.genecards.org/cgi-bin/carddisp.pl?gene=ADAMTS9
SPATA7	Spermatogenesis Associated 7	Protein Coding	37	GC14P088384	4.44208717346191	https://www.genecards.org/cgi-bin/carddisp.pl?gene=SPATA7
GFAP	Glial Fibrillary Acidic Protein	Protein Coding	47	GC17M044905	4.43567562103271	https://www.genecards.org/cgi-bin/carddisp.pl?gene=GFAP
HDAC9	Histone Deacetylase 9	Protein Coding	47	GC07P018086	4.43298578262329	https://www.genecards.org/cgi-bin/carddisp.pl?gene=HDAC9
IMPDH1	Inosine Monophosphate Dehydrogenase 1	Protein Coding	48	GC07M128392	4.43129348754883	https://www.genecards.org/cgi-bin/carddisp.pl?gene=IMPDH1
SIX3	SIX Homeobox 3	Protein Coding	43	GC02P044941	4.43015289306641	https://www.genecards.org/cgi-bin/carddisp.pl?gene=SIX3
KIF1A	Kinesin Family Member 1A	Protein Coding	42	GC02M240713	4.42140960693359	https://www.genecards.org/cgi-bin/carddisp.pl?gene=KIF1A
H2AX	H2A.X Variant Histone	Protein Coding	36	GC11M119097	4.4158821105957	https://www.genecards.org/cgi-bin/carddisp.pl?gene=H2AX
NRP1	Neuropilin 1	Protein Coding	46	GC10M033177	4.41427183151245	https://www.genecards.org/cgi-bin/carddisp.pl?gene=NRP1
UGCG	UDP-Glucose Ceramide Glucosyltransferase	Protein Coding	43	GC09P111896	4.41335582733154	https://www.genecards.org/cgi-bin/carddisp.pl?gene=UGCG
REEP5	Receptor Accessory Protein 5	Protein Coding	40	GC05M112876	4.4081506729126	https://www.genecards.org/cgi-bin/carddisp.pl?gene=REEP5
ERBB3	Erb-B2 Receptor Tyrosine Kinase 3	Protein Coding	52	GC12P056469	4.40289354324341	https://www.genecards.org/cgi-bin/carddisp.pl?gene=ERBB3
SOX3	SRY-Box Transcription Factor 3	Protein Coding	44	GC0XM140502	4.40001440048218	https://www.genecards.org/cgi-bin/carddisp.pl?gene=SOX3
SFRP4	Secreted Frizzled Related Protein 4	Protein Coding	43	GC07M037912	4.39536333084106	https://www.genecards.org/cgi-bin/carddisp.pl?gene=SFRP4
DNAL1	Dynein Axonemal Light Chain 1	Protein Coding	41	GC14P073644	4.38564443588257	https://www.genecards.org/cgi-bin/carddisp.pl?gene=DNAL1
CD1D	CD1d Molecule	Protein Coding	42	GC01P158178	4.38369512557983	https://www.genecards.org/cgi-bin/carddisp.pl?gene=CD1D
STAT5A	Signal Transducer And Activator Of Transcription 5A	Protein Coding	46	GC17P042287	4.38296699523926	https://www.genecards.org/cgi-bin/carddisp.pl?gene=STAT5A
TNKS	Tankyrase	Protein Coding	44	GC08P009555	4.38201856613159	https://www.genecards.org/cgi-bin/carddisp.pl?gene=TNKS
C1QA	Complement C1q A Chain	Protein Coding	47	GC01P022636	4.37302780151367	https://www.genecards.org/cgi-bin/carddisp.pl?gene=C1QA
BECN1	Beclin 1	Protein Coding	45	GC17M042810	4.37073850631714	https://www.genecards.org/cgi-bin/carddisp.pl?gene=BECN1
HDAC6	Histone Deacetylase 6	Protein Coding	51	GC0XP048801	4.36839294433594	https://www.genecards.org/cgi-bin/carddisp.pl?gene=HDAC6
TUBB4A	Tubulin Beta 4A Class IVa	Protein Coding	45	GC19M006496	4.36821794509888	https://www.genecards.org/cgi-bin/carddisp.pl?gene=TUBB4A
HSD3B2	Hydroxy-Delta-5-Steroid Dehydrogenase, 3 Beta- And Steroid Delta-Isomerase 2	Protein Coding	46	GC01P119414	4.36435842514038	https://www.genecards.org/cgi-bin/carddisp.pl?gene=HSD3B2
MIOX	Myo-Inositol Oxygenase	Protein Coding	38	GC22P050486	4.36199140548706	https://www.genecards.org/cgi-bin/carddisp.pl?gene=MIOX
YWHAE	Tyrosine 3-Monooxygenase/Tryptophan 5-Monooxygenase Activation Protein Epsilon	Protein Coding	49	GC17M001346	4.36170673370361	https://www.genecards.org/cgi-bin/carddisp.pl?gene=YWHAE
TTC30B	Tetratricopeptide Repeat Domain 30B	Protein Coding	35	GC02M177548	4.36154127120972	https://www.genecards.org/cgi-bin/carddisp.pl?gene=TTC30B
EAPP	E2F Associated Phosphoprotein	Protein Coding	36	GC14M034516	4.3569803237915	https://www.genecards.org/cgi-bin/carddisp.pl?gene=EAPP
OXA1L	OXA1L Mitochondrial Inner Membrane Protein	Protein Coding	39	GC14P022766	4.35402393341064	https://www.genecards.org/cgi-bin/carddisp.pl?gene=OXA1L
CD55	CD55 Molecule (Cromer Blood Group)	Protein Coding	47	GC01P207321	4.34649610519409	https://www.genecards.org/cgi-bin/carddisp.pl?gene=CD55
STX3	Syntaxin 3	Protein Coding	42	GC11P059713	4.34623050689697	https://www.genecards.org/cgi-bin/carddisp.pl?gene=STX3
AKR1D1	Aldo-Keto Reductase Family 1 Member D1	Protein Coding	46	GC07P138003	4.34263706207275	https://www.genecards.org/cgi-bin/carddisp.pl?gene=AKR1D1
AP5M1	Adaptor Related Protein Complex 5 Subunit Mu 1	Protein Coding	32	GC14P057268	4.33637428283691	https://www.genecards.org/cgi-bin/carddisp.pl?gene=AP5M1
SMC1A	Structural Maintenance Of Chromosomes 1A	Protein Coding	46	GC0XM053374	4.33566951751709	https://www.genecards.org/cgi-bin/carddisp.pl?gene=SMC1A
STIL	STIL Centriolar Assembly Protein	Protein Coding	41	GC01M047250	4.33458566665649	https://www.genecards.org/cgi-bin/carddisp.pl?gene=STIL
PLOD2	Procollagen-Lysine,2-Oxoglutarate 5-Dioxygenase 2	Protein Coding	45	GC03M146069	4.33375644683838	https://www.genecards.org/cgi-bin/carddisp.pl?gene=PLOD2
NR1H2	Nuclear Receptor Subfamily 1 Group H Member 2	Protein Coding	48	GC19P050329	4.3332724571228	https://www.genecards.org/cgi-bin/carddisp.pl?gene=NR1H2
PLXNC1	Plexin C1	Protein Coding	39	GC12P094150	4.32764911651611	https://www.genecards.org/cgi-bin/carddisp.pl?gene=PLXNC1
RAB3IP	RAB3A Interacting Protein	Protein Coding	38	GC12P069738	4.3274097442627	https://www.genecards.org/cgi-bin/carddisp.pl?gene=RAB3IP
ADAM19	ADAM Metallopeptidase Domain 19	Protein Coding	42	GC05M157395	4.32163763046265	https://www.genecards.org/cgi-bin/carddisp.pl?gene=ADAM19
IL11	Interleukin 11	Protein Coding	40	GC19M055364	4.32144498825073	https://www.genecards.org/cgi-bin/carddisp.pl?gene=IL11
RXRA	Retinoid X Receptor Alpha	Protein Coding	50	GC09P134317	4.32039642333984	https://www.genecards.org/cgi-bin/carddisp.pl?gene=RXRA
PAX7	Paired Box 7	Protein Coding	44	GC01P018631	4.31952714920044	https://www.genecards.org/cgi-bin/carddisp.pl?gene=PAX7
CGB3	Chorionic Gonadotropin Subunit Beta 3	Protein Coding	30	GC19M049582	4.31515979766846	https://www.genecards.org/cgi-bin/carddisp.pl?gene=CGB3
DNAAF11	Dynein Axonemal Assembly Factor 11	Protein Coding	30	GC08M132571	4.29839420318604	https://www.genecards.org/cgi-bin/carddisp.pl?gene=DNAAF11
CCN1	Cellular Communication Network Factor 1	Protein Coding	30	GC01P085581	4.2903037071228	https://www.genecards.org/cgi-bin/carddisp.pl?gene=CCN1
TBX3	T-Box Transcription Factor 3	Protein Coding	45	GC12M114670	4.28981781005859	https://www.genecards.org/cgi-bin/carddisp.pl?gene=TBX3
SASS6	SAS-6 Centriolar Assembly Protein	Protein Coding	37	GC01M100083	4.28947877883911	https://www.genecards.org/cgi-bin/carddisp.pl?gene=SASS6
ABCB7	ATP Binding Cassette Subfamily B Member 7	Protein Coding	44	GC0XM075053	4.28650999069214	https://www.genecards.org/cgi-bin/carddisp.pl?gene=ABCB7
CLCN6	Chloride Voltage-Gated Channel 6	Protein Coding	43	GC01P011806	4.2854118347168	https://www.genecards.org/cgi-bin/carddisp.pl?gene=CLCN6
TOP2A	DNA Topoisomerase II Alpha	Protein Coding	51	GC17M040388	4.27694368362427	https://www.genecards.org/cgi-bin/carddisp.pl?gene=TOP2A
COQ3	Coenzyme Q3, Methyltransferase	Protein Coding	40	GC06M099369	4.27047538757324	https://www.genecards.org/cgi-bin/carddisp.pl?gene=COQ3
RTP1	Receptor Transporter Protein 1	Protein Coding	31	GC03P187197	4.27047538757324	https://www.genecards.org/cgi-bin/carddisp.pl?gene=RTP1
MFN2	Mitofusin 2	Protein Coding	48	GC01P011980	4.26866817474365	https://www.genecards.org/cgi-bin/carddisp.pl?gene=MFN2
CD1B	CD1b Molecule	Protein Coding	40	GC01M158297	4.26587581634521	https://www.genecards.org/cgi-bin/carddisp.pl?gene=CD1B
NME1	NME/NM23 Nucleoside Diphosphate Kinase 1	Protein Coding	46	GC17P051154	4.26554727554321	https://www.genecards.org/cgi-bin/carddisp.pl?gene=NME1
INHA	Inhibin Subunit Alpha	Protein Coding	43	GC02P219569	4.2504677772522	https://www.genecards.org/cgi-bin/carddisp.pl?gene=INHA
SOS1	SOS Ras/Rac Guanine Nucleotide Exchange Factor 1	Protein Coding	48	GC02M038981	4.24531984329224	https://www.genecards.org/cgi-bin/carddisp.pl?gene=SOS1
IL13RA1	Interleukin 13 Receptor Subunit Alpha 1	Protein Coding	41	GC0XP118727	4.24481296539307	https://www.genecards.org/cgi-bin/carddisp.pl?gene=IL13RA1
SLC25A4	Solute Carrier Family 25 Member 4	Protein Coding	50	GC04P185143	4.23923683166504	https://www.genecards.org/cgi-bin/carddisp.pl?gene=SLC25A4
IGFBP4	Insulin Like Growth Factor Binding Protein 4	Protein Coding	42	GC17P040443	4.23568153381348	https://www.genecards.org/cgi-bin/carddisp.pl?gene=IGFBP4
DNAI2	Dynein Axonemal Intermediate Chain 2	Protein Coding	40	GC17P074274	4.23511648178101	https://www.genecards.org/cgi-bin/carddisp.pl?gene=DNAI2
MS4A3	Membrane Spanning 4-Domains A3	Protein Coding	35	GC11P060057	4.22461462020874	https://www.genecards.org/cgi-bin/carddisp.pl?gene=MS4A3
SERF1A	Small EDRK-Rich Factor 1A	Protein Coding	31	GC05P070900	4.22461462020874	https://www.genecards.org/cgi-bin/carddisp.pl?gene=SERF1A
SLC35G1	Solute Carrier Family 35 Member G1	Protein Coding	30	GC10P093893	4.22461462020874	https://www.genecards.org/cgi-bin/carddisp.pl?gene=SLC35G1
SERF1B	Small EDRK-Rich Factor 1B	Protein Coding	28	GC05P070025	4.22461462020874	https://www.genecards.org/cgi-bin/carddisp.pl?gene=SERF1B
LINC00486	Long Intergenic Non-Protein Coding RNA 486	RNA Gene	17	GC02P032825	4.22461462020874	https://www.genecards.org/cgi-bin/carddisp.pl?gene=LINC00486
SNORD53	Small Nucleolar RNA, C/D Box 53	RNA Gene	16	GC02P028934	4.22461462020874	https://www.genecards.org/cgi-bin/carddisp.pl?gene=SNORD53
GAA	Alpha Glucosidase	Protein Coding	47	GC17P080101	4.22097110748291	https://www.genecards.org/cgi-bin/carddisp.pl?gene=GAA
LAMA2	Laminin Subunit Alpha 2	Protein Coding	43	GC06P128863	4.21981239318848	https://www.genecards.org/cgi-bin/carddisp.pl?gene=LAMA2
DDRGK1	DDRGK Domain Containing 1	Protein Coding	37	GC20M003191	4.21243286132813	https://www.genecards.org/cgi-bin/carddisp.pl?gene=DDRGK1
IDH1	Isocitrate Dehydrogenase (NADP(+)) 1	Protein Coding	52	GC02M208236	4.2089581489563	https://www.genecards.org/cgi-bin/carddisp.pl?gene=IDH1
IRS1	Insulin Receptor Substrate 1	Protein Coding	47	GC02M226731	4.19327640533447	https://www.genecards.org/cgi-bin/carddisp.pl?gene=IRS1
MSN	Moesin	Protein Coding	47	GC0XP065588	4.19217872619629	https://www.genecards.org/cgi-bin/carddisp.pl?gene=MSN
LTBP4	Latent Transforming Growth Factor Beta Binding Protein 4	Protein Coding	40	GC19P040592	4.19205093383789	https://www.genecards.org/cgi-bin/carddisp.pl?gene=LTBP4
IL7	Interleukin 7	Protein Coding	41	GC08M078689	4.18880462646484	https://www.genecards.org/cgi-bin/carddisp.pl?gene=IL7
CRY1	Cryptochrome Circadian Regulator 1	Protein Coding	44	GC12M106991	4.18543148040771	https://www.genecards.org/cgi-bin/carddisp.pl?gene=CRY1
CEBPA	CCAAT Enhancer Binding Protein Alpha	Protein Coding	47	GC19M033299	4.18373489379883	https://www.genecards.org/cgi-bin/carddisp.pl?gene=CEBPA
ANKS3	Ankyrin Repeat And Sterile Alpha Motif Domain Containing 3	Protein Coding	34	GC16M004696	4.18226289749146	https://www.genecards.org/cgi-bin/carddisp.pl?gene=ANKS3
FTO	FTO Alpha-Ketoglutarate Dependent Dioxygenase	Protein Coding	45	GC16P053737	4.18039274215698	https://www.genecards.org/cgi-bin/carddisp.pl?gene=FTO
LCA5	Lebercilin LCA5	Protein Coding	39	GC06M079484	4.17341899871826	https://www.genecards.org/cgi-bin/carddisp.pl?gene=LCA5
PHB	Prohibitin	Protein Coding	47	GC17M049404	4.17250633239746	https://www.genecards.org/cgi-bin/carddisp.pl?gene=PHB
NGFR	Nerve Growth Factor Receptor	Protein Coding	45	GC17P049495	4.16766929626465	https://www.genecards.org/cgi-bin/carddisp.pl?gene=NGFR
IKBKB	Inhibitor Of Nuclear Factor Kappa B Kinase Subunit Beta	Protein Coding	52	GC08P042271	4.16595125198364	https://www.genecards.org/cgi-bin/carddisp.pl?gene=IKBKB
MAGEA4	MAGE Family Member A4	Protein Coding	38	GC0XP151912	4.16258001327515	https://www.genecards.org/cgi-bin/carddisp.pl?gene=MAGEA4
CXCL16	C-X-C Motif Chemokine Ligand 16	Protein Coding	39	GC17M004733	4.16143989562988	https://www.genecards.org/cgi-bin/carddisp.pl?gene=CXCL16
PXN	Paxillin	Protein Coding	45	GC12M120210	4.16118097305298	https://www.genecards.org/cgi-bin/carddisp.pl?gene=PXN
RPL35A	Ribosomal Protein L35a	Protein Coding	43	GC03P197949	4.14688301086426	https://www.genecards.org/cgi-bin/carddisp.pl?gene=RPL35A
AREG	Amphiregulin	Protein Coding	42	GC04P074445	4.1460132598877	https://www.genecards.org/cgi-bin/carddisp.pl?gene=AREG
PLA2G6	Phospholipase A2 Group VI	Protein Coding	48	GC22M050884	4.14361953735352	https://www.genecards.org/cgi-bin/carddisp.pl?gene=PLA2G6
AKT2	AKT Serine/Threonine Kinase 2	Protein Coding	54	GC19M040230	4.13370084762573	https://www.genecards.org/cgi-bin/carddisp.pl?gene=AKT2
FHL2	Four And A Half LIM Domains 2	Protein Coding	45	GC02M105357	4.12966823577881	https://www.genecards.org/cgi-bin/carddisp.pl?gene=FHL2
UIMC1	Ubiquitin Interaction Motif Containing 1	Protein Coding	41	GC05M176905	4.12744188308716	https://www.genecards.org/cgi-bin/carddisp.pl?gene=UIMC1
ASS1	Argininosuccinate Synthase 1	Protein Coding	48	GC09P130444	4.120849609375	https://www.genecards.org/cgi-bin/carddisp.pl?gene=ASS1
CRY2	Cryptochrome Circadian Regulator 2	Protein Coding	41	GC11P046137	4.12057399749756	https://www.genecards.org/cgi-bin/carddisp.pl?gene=CRY2
CCDC40	Coiled-Coil Domain Containing 40	Protein Coding	37	GC17P080037	4.11583232879639	https://www.genecards.org/cgi-bin/carddisp.pl?gene=CCDC40
CCDC39	Coiled-Coil Domain Containing 39	Protein Coding	36	GC03M180602	4.11583232879639	https://www.genecards.org/cgi-bin/carddisp.pl?gene=CCDC39
LEMD3	LEM Domain Containing 3	Protein Coding	41	GC12P065169	4.10092735290527	https://www.genecards.org/cgi-bin/carddisp.pl?gene=LEMD3
POGZ	Pogo Transposable Element Derived With ZNF Domain	Protein Coding	41	GC01M151375	4.0979790687561	https://www.genecards.org/cgi-bin/carddisp.pl?gene=POGZ
CHD4	Chromodomain Helicase DNA Binding Protein 4	Protein Coding	44	GC12M006570	4.09039688110352	https://www.genecards.org/cgi-bin/carddisp.pl?gene=CHD4
MICA	MHC Class I Polypeptide-Related Sequence A	Protein Coding	38	GC06P031399	4.08795309066772	https://www.genecards.org/cgi-bin/carddisp.pl?gene=MICA
POU5F1	POU Class 5 Homeobox 1	Protein Coding	46	GC06M049067	4.0868968963623	https://www.genecards.org/cgi-bin/carddisp.pl?gene=POU5F1
NTRK1	Neurotrophic Receptor Tyrosine Kinase 1	Protein Coding	49	GC01P156815	4.08213186264038	https://www.genecards.org/cgi-bin/carddisp.pl?gene=NTRK1
POLR1C	RNA Polymerase I And III Subunit C	Protein Coding	43	GC06P058522	4.07640886306763	https://www.genecards.org/cgi-bin/carddisp.pl?gene=POLR1C
CACNA1S	Calcium Voltage-Gated Channel Subunit Alpha1 S	Protein Coding	48	GC01M201008	4.07489442825317	https://www.genecards.org/cgi-bin/carddisp.pl?gene=CACNA1S
ATP6V0A2	ATPase H+ Transporting V0 Subunit A2	Protein Coding	44	GC12P123712	4.07392501831055	https://www.genecards.org/cgi-bin/carddisp.pl?gene=ATP6V0A2
NTRK3	Neurotrophic Receptor Tyrosine Kinase 3	Protein Coding	51	GC15M087859	4.06957721710205	https://www.genecards.org/cgi-bin/carddisp.pl?gene=NTRK3
DEPTOR	DEP Domain Containing MTOR Interacting Protein	Protein Coding	40	GC08P119873	4.0672345161438	https://www.genecards.org/cgi-bin/carddisp.pl?gene=DEPTOR
PLA2G7	Phospholipase A2 Group VII	Protein Coding	49	GC06M049418	4.0614914894104	https://www.genecards.org/cgi-bin/carddisp.pl?gene=PLA2G7
MAPKAP1	MAPK Associated Protein 1	Protein Coding	43	GC09M125437	4.05757284164429	https://www.genecards.org/cgi-bin/carddisp.pl?gene=MAPKAP1
PRKAA2	Protein Kinase AMP-Activated Catalytic Subunit Alpha 2	Protein Coding	50	GC01P056645	4.05321407318115	https://www.genecards.org/cgi-bin/carddisp.pl?gene=PRKAA2
DUSP6	Dual Specificity Phosphatase 6	Protein Coding	48	GC12M089347	4.05267524719238	https://www.genecards.org/cgi-bin/carddisp.pl?gene=DUSP6
CDK1	Cyclin Dependent Kinase 1	Protein Coding	45	GC10P060772	4.05124235153198	https://www.genecards.org/cgi-bin/carddisp.pl?gene=CDK1
CD9	CD9 Molecule	Protein Coding	43	GC12P013122	4.04927968978882	https://www.genecards.org/cgi-bin/carddisp.pl?gene=CD9
NAMPT	Nicotinamide Phosphoribosyltransferase	Protein Coding	47	GC07M106248	4.04328966140747	https://www.genecards.org/cgi-bin/carddisp.pl?gene=NAMPT
TNFSF14	TNF Superfamily Member 14	Protein Coding	41	GC19M006663	4.04061698913574	https://www.genecards.org/cgi-bin/carddisp.pl?gene=TNFSF14
LINC01194	Long Intergenic Non-Protein Coding RNA 1194	RNA Gene	16	GC05P012578	4.04026460647583	https://www.genecards.org/cgi-bin/carddisp.pl?gene=LINC01194
DDX58	DExD/H-Box Helicase 58	Protein Coding	47	GC09M032455	4.04025983810425	https://www.genecards.org/cgi-bin/carddisp.pl?gene=DDX58
NR0B2	Nuclear Receptor Subfamily 0 Group B Member 2	Protein Coding	44	GC01M026922	4.03829336166382	https://www.genecards.org/cgi-bin/carddisp.pl?gene=NR0B2
BMP15	Bone Morphogenetic Protein 15	Protein Coding	40	GC0XP050910	4.03410053253174	https://www.genecards.org/cgi-bin/carddisp.pl?gene=BMP15
NDUFA1	NADH:Ubiquinone Oxidoreductase Subunit A1	Protein Coding	44	GC0XP119871	4.03068733215332	https://www.genecards.org/cgi-bin/carddisp.pl?gene=NDUFA1
EXOC5	Exocyst Complex Component 5	Protein Coding	41	GC14M057200	4.02548980712891	https://www.genecards.org/cgi-bin/carddisp.pl?gene=EXOC5
RUNX1	RUNX Family Transcription Factor 1	Protein Coding	48	GC21M034787	4.01767015457153	https://www.genecards.org/cgi-bin/carddisp.pl?gene=RUNX1
TCF21	Transcription Factor 21	Protein Coding	36	GC06P133889	4.01203298568726	https://www.genecards.org/cgi-bin/carddisp.pl?gene=TCF21
SMC3	Structural Maintenance Of Chromosomes 3	Protein Coding	45	GC10P110567	4.00696468353271	https://www.genecards.org/cgi-bin/carddisp.pl?gene=SMC3
CYSLTR2	Cysteinyl Leukotriene Receptor 2	Protein Coding	47	GC13P048653	3.99358224868774	https://www.genecards.org/cgi-bin/carddisp.pl?gene=CYSLTR2
S100A10	S100 Calcium Binding Protein A10	Protein Coding	44	GC01M151955	3.98466205596924	https://www.genecards.org/cgi-bin/carddisp.pl?gene=S100A10
EXOSC10	Exosome Component 10	Protein Coding	38	GC01M011067	3.98247480392456	https://www.genecards.org/cgi-bin/carddisp.pl?gene=EXOSC10
ARSA	Arylsulfatase A	Protein Coding	46	GC22M050622	3.97916412353516	https://www.genecards.org/cgi-bin/carddisp.pl?gene=ARSA
ODAD1	Outer Dynein Arm Docking Complex Subunit 1	Protein Coding	27	GC19M048909	3.97839117050171	https://www.genecards.org/cgi-bin/carddisp.pl?gene=ODAD1
CTSL	Cathepsin L	Protein Coding	45	GC09P087725	3.97681069374084	https://www.genecards.org/cgi-bin/carddisp.pl?gene=CTSL
KRT5	Keratin 5	Protein Coding	47	GC12M052514	3.97421479225159	https://www.genecards.org/cgi-bin/carddisp.pl?gene=KRT5
BCL6	BCL6 Transcription Repressor	Protein Coding	44	GC03M187721	3.97361016273499	https://www.genecards.org/cgi-bin/carddisp.pl?gene=BCL6
SLC15A1	Solute Carrier Family 15 Member 1	Protein Coding	44	GC13M098683	3.97272658348083	https://www.genecards.org/cgi-bin/carddisp.pl?gene=SLC15A1
CXADR	CXADR Ig-Like Cell Adhesion Molecule	Protein Coding	43	GC21P017513	3.96875596046448	https://www.genecards.org/cgi-bin/carddisp.pl?gene=CXADR
CYBA	Cytochrome B-245 Alpha Chain	Protein Coding	47	GC16M088643	3.96806049346924	https://www.genecards.org/cgi-bin/carddisp.pl?gene=CYBA
KLKB1	Kallikrein B1	Protein Coding	47	GC04P186208	3.96378517150879	https://www.genecards.org/cgi-bin/carddisp.pl?gene=KLKB1
EPRS1	Glutamyl-Prolyl-TRNA Synthetase 1	Protein Coding	36	GC01M219969	3.96166038513184	https://www.genecards.org/cgi-bin/carddisp.pl?gene=EPRS1
SCARF1	Scavenger Receptor Class F Member 1	Protein Coding	38	GC17M001770	3.95849609375	https://www.genecards.org/cgi-bin/carddisp.pl?gene=SCARF1
ONECUT1	One Cut Homeobox 1	Protein Coding	41	GC15M068733	3.95769119262695	https://www.genecards.org/cgi-bin/carddisp.pl?gene=ONECUT1
NIN	Ninein	Protein Coding	42	GC14M050719	3.95235967636108	https://www.genecards.org/cgi-bin/carddisp.pl?gene=NIN
KIF24	Kinesin Family Member 24	Protein Coding	35	GC09M034252	3.94689512252808	https://www.genecards.org/cgi-bin/carddisp.pl?gene=KIF24
ACTG1	Actin Gamma 1	Protein Coding	50	GC17M081509	3.94682765007019	https://www.genecards.org/cgi-bin/carddisp.pl?gene=ACTG1
MIR451A	MicroRNA 451a	RNA Gene	19	GC17M028861	3.93968296051025	https://www.genecards.org/cgi-bin/carddisp.pl?gene=MIR451A
CCND2	Cyclin D2	Protein Coding	48	GC12P013105	3.93645596504211	https://www.genecards.org/cgi-bin/carddisp.pl?gene=CCND2
EYA2	EYA Transcriptional Coactivator And Phosphatase 2	Protein Coding	37	GC20P046894	3.93230843544006	https://www.genecards.org/cgi-bin/carddisp.pl?gene=EYA2
COX5A	Cytochrome C Oxidase Subunit 5A	Protein Coding	44	GC15M074919	3.93000864982605	https://www.genecards.org/cgi-bin/carddisp.pl?gene=COX5A
TNFSF12	TNF Superfamily Member 12	Protein Coding	40	GC17P009335	3.92851710319519	https://www.genecards.org/cgi-bin/carddisp.pl?gene=TNFSF12
INHBA	Inhibin Subunit Beta A	Protein Coding	44	GC07M041668	3.92162227630615	https://www.genecards.org/cgi-bin/carddisp.pl?gene=INHBA
MDK	Midkine	Protein Coding	43	GC11P046380	3.92122459411621	https://www.genecards.org/cgi-bin/carddisp.pl?gene=MDK
CLDN14	Claudin 14	Protein Coding	45	GC21M036460	3.91820979118347	https://www.genecards.org/cgi-bin/carddisp.pl?gene=CLDN14
LMBRD1	LMBR1 Domain Containing 1	Protein Coding	38	GC06M069675	3.91770267486572	https://www.genecards.org/cgi-bin/carddisp.pl?gene=LMBRD1
RO60	Ro60, Y RNA Binding Protein	Protein Coding	30	GC01P193059	3.912926197052	https://www.genecards.org/cgi-bin/carddisp.pl?gene=RO60
AIRE	Autoimmune Regulator	Protein Coding	45	GC21P044285	3.90852212905884	https://www.genecards.org/cgi-bin/carddisp.pl?gene=AIRE
PRKN	Parkin RBR E3 Ubiquitin Protein Ligase	Protein Coding	39	GC06M161348	3.90404939651489	https://www.genecards.org/cgi-bin/carddisp.pl?gene=PRKN
HES1	Hes Family BHLH Transcription Factor 1	Protein Coding	43	GC03P194136	3.90215158462524	https://www.genecards.org/cgi-bin/carddisp.pl?gene=HES1
SHBG	Sex Hormone Binding Globulin	Protein Coding	40	GC17P007613	3.9018132686615	https://www.genecards.org/cgi-bin/carddisp.pl?gene=SHBG
ESR2	Estrogen Receptor 2	Protein Coding	49	GC14M064084	3.89771461486816	https://www.genecards.org/cgi-bin/carddisp.pl?gene=ESR2
MX1	MX Dynamin Like GTPase 1	Protein Coding	42	GC21P041420	3.89105176925659	https://www.genecards.org/cgi-bin/carddisp.pl?gene=MX1
MYH14	Myosin Heavy Chain 14	Protein Coding	45	GC19P050200	3.88982915878296	https://www.genecards.org/cgi-bin/carddisp.pl?gene=MYH14
ITGA1	Integrin Subunit Alpha 1	Protein Coding	42	GC05P052788	3.88381719589233	https://www.genecards.org/cgi-bin/carddisp.pl?gene=ITGA1
PLA2R1	Phospholipase A2 Receptor 1	Protein Coding	39	GC02M159932	3.88315296173096	https://www.genecards.org/cgi-bin/carddisp.pl?gene=PLA2R1
IL22	Interleukin 22	Protein Coding	41	GC12M068248	3.87729549407959	https://www.genecards.org/cgi-bin/carddisp.pl?gene=IL22
LRP1B	LDL Receptor Related Protein 1B	Protein Coding	39	GC02M140231	3.87692260742188	https://www.genecards.org/cgi-bin/carddisp.pl?gene=LRP1B
HADHA	Hydroxyacyl-CoA Dehydrogenase Trifunctional Multienzyme Complex Subunit Alpha	Protein Coding	46	GC02M026190	3.87422227859497	https://www.genecards.org/cgi-bin/carddisp.pl?gene=HADHA
GPC1	Glypican 1	Protein Coding	43	GC02P240435	3.87392663955688	https://www.genecards.org/cgi-bin/carddisp.pl?gene=GPC1
NEU1	Neuraminidase 1	Protein Coding	44	GC06M031857	3.87386107444763	https://www.genecards.org/cgi-bin/carddisp.pl?gene=NEU1
MERTK	MER Proto-Oncogene, Tyrosine Kinase	Protein Coding	50	GC02P111898	3.87004947662354	https://www.genecards.org/cgi-bin/carddisp.pl?gene=MERTK
MYH3	Myosin Heavy Chain 3	Protein Coding	43	GC17M010628	3.86451482772827	https://www.genecards.org/cgi-bin/carddisp.pl?gene=MYH3
TNFRSF10A	TNF Receptor Superfamily Member 10a	Protein Coding	44	GC08M023190	3.86361622810364	https://www.genecards.org/cgi-bin/carddisp.pl?gene=TNFRSF10A
FASTKD2	FAST Kinase Domains 2	Protein Coding	39	GC02P206766	3.86138868331909	https://www.genecards.org/cgi-bin/carddisp.pl?gene=FASTKD2
ZIC2	Zic Family Member 2	Protein Coding	43	GC13P099981	3.8601062297821	https://www.genecards.org/cgi-bin/carddisp.pl?gene=ZIC2
UFM1	Ubiquitin Fold Modifier 1	Protein Coding	40	GC13P038349	3.85556745529175	https://www.genecards.org/cgi-bin/carddisp.pl?gene=UFM1
CFAP298	Cilia And Flagella Associated Protein 298	Protein Coding	31	GC21M032593	3.85254883766174	https://www.genecards.org/cgi-bin/carddisp.pl?gene=CFAP298
MIR154	MicroRNA 154	RNA Gene	19	GC14P106798	3.8501250743866	https://www.genecards.org/cgi-bin/carddisp.pl?gene=MIR154
CD59	CD59 Molecule (CD59 Blood Group)	Protein Coding	45	GC11M033704	3.84401607513428	https://www.genecards.org/cgi-bin/carddisp.pl?gene=CD59
HSD3B1	Hydroxy-Delta-5-Steroid Dehydrogenase, 3 Beta- And Steroid Delta-Isomerase 1	Protein Coding	44	GC01P119507	3.8360333442688	https://www.genecards.org/cgi-bin/carddisp.pl?gene=HSD3B1
PPBP	Pro-Platelet Basic Protein	Protein Coding	43	GC04M073986	3.83439111709595	https://www.genecards.org/cgi-bin/carddisp.pl?gene=PPBP
HTR2B	5-Hydroxytryptamine Receptor 2B	Protein Coding	43	GC02M231108	3.83376145362854	https://www.genecards.org/cgi-bin/carddisp.pl?gene=HTR2B
DDR2	Discoidin Domain Receptor Tyrosine Kinase 2	Protein Coding	50	GC01P162631	3.83012318611145	https://www.genecards.org/cgi-bin/carddisp.pl?gene=DDR2
RREB1	Ras Responsive Element Binding Protein 1	Protein Coding	43	GC06P007107	3.82656598091125	https://www.genecards.org/cgi-bin/carddisp.pl?gene=RREB1
PTGER4	Prostaglandin E Receptor 4	Protein Coding	46	GC05P040679	3.82256627082825	https://www.genecards.org/cgi-bin/carddisp.pl?gene=PTGER4
CCNA2	Cyclin A2	Protein Coding	44	GC04M121816	3.8222987651825	https://www.genecards.org/cgi-bin/carddisp.pl?gene=CCNA2
IKBKG	Inhibitor Of Nuclear Factor Kappa B Kinase Regulatory Subunit Gamma	Protein Coding	48	GC0XP154541	3.81870174407959	https://www.genecards.org/cgi-bin/carddisp.pl?gene=IKBKG
RBM48	RNA Binding Motif Protein 48	Protein Coding	33	GC07P092528	3.81519865989685	https://www.genecards.org/cgi-bin/carddisp.pl?gene=RBM48
NT5E	5'-Nucleotidase Ecto	Protein Coding	51	GC06P085449	3.81059837341309	https://www.genecards.org/cgi-bin/carddisp.pl?gene=NT5E
KIRREL2	Kirre Like Nephrin Family Adhesion Molecule 2	Protein Coding	40	GC19P041437	3.80570125579834	https://www.genecards.org/cgi-bin/carddisp.pl?gene=KIRREL2
RSPH1	Radial Spoke Head Component 1	Protein Coding	40	GC21M042472	3.805495262146	https://www.genecards.org/cgi-bin/carddisp.pl?gene=RSPH1
PRSS2	Serine Protease 2	Protein Coding	40	GC07P146094	3.79676365852356	https://www.genecards.org/cgi-bin/carddisp.pl?gene=PRSS2
MIR148B	MicroRNA 148b	RNA Gene	20	GC12P054337	3.79620265960693	https://www.genecards.org/cgi-bin/carddisp.pl?gene=MIR148B
TBX5	T-Box Transcription Factor 5	Protein Coding	46	GC12M114353	3.79326462745667	https://www.genecards.org/cgi-bin/carddisp.pl?gene=TBX5
UFL1	UFM1 Specific Ligase 1	Protein Coding	34	GC06P096521	3.79051733016968	https://www.genecards.org/cgi-bin/carddisp.pl?gene=UFL1
ODAD3	Outer Dynein Arm Docking Complex Subunit 3	Protein Coding	29	GC19M011421	3.78999924659729	https://www.genecards.org/cgi-bin/carddisp.pl?gene=ODAD3
C1QC	Complement C1q C Chain	Protein Coding	45	GC01P022643	3.78898644447327	https://www.genecards.org/cgi-bin/carddisp.pl?gene=C1QC
FABP4	Fatty Acid Binding Protein 4	Protein Coding	44	GC08M081478	3.78578567504883	https://www.genecards.org/cgi-bin/carddisp.pl?gene=FABP4
COMP	Cartilage Oligomeric Matrix Protein	Protein Coding	48	GC19M018783	3.78111958503723	https://www.genecards.org/cgi-bin/carddisp.pl?gene=COMP
TRPM3	Transient Receptor Potential Cation Channel Subfamily M Member 3	Protein Coding	43	GC09M070529	3.78024864196777	https://www.genecards.org/cgi-bin/carddisp.pl?gene=TRPM3
RSPH4A	Radial Spoke Head Component 4A	Protein Coding	37	GC06P116616	3.77307534217834	https://www.genecards.org/cgi-bin/carddisp.pl?gene=RSPH4A
PRKAR1B	Protein Kinase CAMP-Dependent Type I Regulatory Subunit Beta	Protein Coding	48	GC07M000549	3.77270674705505	https://www.genecards.org/cgi-bin/carddisp.pl?gene=PRKAR1B
DDAH1	Dimethylarginine Dimethylaminohydrolase 1	Protein Coding	43	GC01M085318	3.77007389068604	https://www.genecards.org/cgi-bin/carddisp.pl?gene=DDAH1
JAK3	Janus Kinase 3	Protein Coding	52	GC19M017824	3.76204442977905	https://www.genecards.org/cgi-bin/carddisp.pl?gene=JAK3
MLN	Motilin	Protein Coding	35	GC06M033794	3.76070666313171	https://www.genecards.org/cgi-bin/carddisp.pl?gene=MLN
CEACAM5	CEA Cell Adhesion Molecule 5	Protein Coding	41	GC19P042039	3.75756359100342	https://www.genecards.org/cgi-bin/carddisp.pl?gene=CEACAM5
ADCYAP1	Adenylate Cyclase Activating Polypeptide 1	Protein Coding	42	GC18P000895	3.75587558746338	https://www.genecards.org/cgi-bin/carddisp.pl?gene=ADCYAP1
KLRK1	Killer Cell Lectin Like Receptor K1	Protein Coding	40	GC12M016312	3.75195074081421	https://www.genecards.org/cgi-bin/carddisp.pl?gene=KLRK1
C1QB	Complement C1q B Chain	Protein Coding	45	GC01P022652	3.75129771232605	https://www.genecards.org/cgi-bin/carddisp.pl?gene=C1QB
LRRK2	Leucine Rich Repeat Kinase 2	Protein Coding	50	GC12P040196	3.748943567276	https://www.genecards.org/cgi-bin/carddisp.pl?gene=LRRK2
TLR7	Toll Like Receptor 7	Protein Coding	47	GC0XP012867	3.74563431739807	https://www.genecards.org/cgi-bin/carddisp.pl?gene=TLR7
MID1	Midline 1	Protein Coding	43	GC0XM010445	3.73098707199097	https://www.genecards.org/cgi-bin/carddisp.pl?gene=MID1
TMEM17	Transmembrane Protein 17	Protein Coding	31	GC02M062452	3.72869682312012	https://www.genecards.org/cgi-bin/carddisp.pl?gene=TMEM17
CBS	Cystathionine Beta-Synthase	Protein Coding	49	GC21M043053	3.72271680831909	https://www.genecards.org/cgi-bin/carddisp.pl?gene=CBS
IFNGR1	Interferon Gamma Receptor 1	Protein Coding	49	GC06M137197	3.72189664840698	https://www.genecards.org/cgi-bin/carddisp.pl?gene=IFNGR1
ATP6AP2	ATPase H+ Transporting Accessory Protein 2	Protein Coding	44	GC0XP040582	3.71638345718384	https://www.genecards.org/cgi-bin/carddisp.pl?gene=ATP6AP2
BAK1	BCL2 Antagonist/Killer 1	Protein Coding	44	GC06M033572	3.71559071540833	https://www.genecards.org/cgi-bin/carddisp.pl?gene=BAK1
LDB3	LIM Domain Binding 3	Protein Coding	41	GC10P086666	3.71493220329285	https://www.genecards.org/cgi-bin/carddisp.pl?gene=LDB3
IRAK4	Interleukin 1 Receptor Associated Kinase 4	Protein Coding	48	GC12P043758	3.7118124961853	https://www.genecards.org/cgi-bin/carddisp.pl?gene=IRAK4
RPL3L	Ribosomal Protein L3 Like	Protein Coding	39	GC16M001943	3.70871353149414	https://www.genecards.org/cgi-bin/carddisp.pl?gene=RPL3L
AGRN	Agrin	Protein Coding	44	GC01P001020	3.70427894592285	https://www.genecards.org/cgi-bin/carddisp.pl?gene=AGRN
MIR132	MicroRNA 132	RNA Gene	22	GC17M002049	3.70413446426392	https://www.genecards.org/cgi-bin/carddisp.pl?gene=MIR132
SYK	Spleen Associated Tyrosine Kinase	Protein Coding	50	GC09P091451	3.70297193527222	https://www.genecards.org/cgi-bin/carddisp.pl?gene=SYK
TXNRD2	Thioredoxin Reductase 2	Protein Coding	47	GC22M019863	3.69890785217285	https://www.genecards.org/cgi-bin/carddisp.pl?gene=TXNRD2
MAP1B	Microtubule Associated Protein 1B	Protein Coding	44	GC05P072107	3.69372367858887	https://www.genecards.org/cgi-bin/carddisp.pl?gene=MAP1B
HSPA9	Heat Shock Protein Family A (Hsp70) Member 9	Protein Coding	47	GC05M138554	3.69277691841125	https://www.genecards.org/cgi-bin/carddisp.pl?gene=HSPA9
NME8	NME/NM23 Family Member 8	Protein Coding	40	GC07P037889	3.69268941879272	https://www.genecards.org/cgi-bin/carddisp.pl?gene=NME8
STK36	Serine/Threonine Kinase 36	Protein Coding	43	GC02P218672	3.69138479232788	https://www.genecards.org/cgi-bin/carddisp.pl?gene=STK36
KLK3	Kallikrein Related Peptidase 3	Protein Coding	45	GC19P050854	3.68600606918335	https://www.genecards.org/cgi-bin/carddisp.pl?gene=KLK3
CD68	CD68 Molecule	Protein Coding	39	GC17P007579	3.68311071395874	https://www.genecards.org/cgi-bin/carddisp.pl?gene=CD68
PDE4D	Phosphodiesterase 4D	Protein Coding	49	GC05M058969	3.68303871154785	https://www.genecards.org/cgi-bin/carddisp.pl?gene=PDE4D
RCC1L	RCC1 Like	Protein Coding	24	GC07M075031	3.67871856689453	https://www.genecards.org/cgi-bin/carddisp.pl?gene=RCC1L
ITCH	Itchy E3 Ubiquitin Protein Ligase	Protein Coding	45	GC20P034363	3.6779146194458	https://www.genecards.org/cgi-bin/carddisp.pl?gene=ITCH
SH2B1	SH2B Adaptor Protein 1	Protein Coding	43	GC16P033265	3.67754578590393	https://www.genecards.org/cgi-bin/carddisp.pl?gene=SH2B1
SCARB1	Scavenger Receptor Class B Member 1	Protein Coding	45	GC12M124776	3.67309141159058	https://www.genecards.org/cgi-bin/carddisp.pl?gene=SCARB1
NODAL	Nodal Growth Differentiation Factor	Protein Coding	43	GC10M070431	3.67076563835144	https://www.genecards.org/cgi-bin/carddisp.pl?gene=NODAL
EPHB2	EPH Receptor B2	Protein Coding	51	GC01P022710	3.66958427429199	https://www.genecards.org/cgi-bin/carddisp.pl?gene=EPHB2
CACNA1C	Calcium Voltage-Gated Channel Subunit Alpha1 C	Protein Coding	49	GC12P001970	3.6614933013916	https://www.genecards.org/cgi-bin/carddisp.pl?gene=CACNA1C
KCNK5	Potassium Two Pore Domain Channel Subfamily K Member 5	Protein Coding	38	GC06M049284	3.66088128089905	https://www.genecards.org/cgi-bin/carddisp.pl?gene=KCNK5
RELN	Reelin	Protein Coding	43	GC07M103471	3.66057777404785	https://www.genecards.org/cgi-bin/carddisp.pl?gene=RELN
INSL3	Insulin Like 3	Protein Coding	41	GC19M017816	3.66023993492126	https://www.genecards.org/cgi-bin/carddisp.pl?gene=INSL3
SLC20A2	Solute Carrier Family 20 Member 2	Protein Coding	46	GC08M042416	3.65872240066528	https://www.genecards.org/cgi-bin/carddisp.pl?gene=SLC20A2
PPA2	Inorganic Pyrophosphatase 2	Protein Coding	41	GC04M105369	3.65790843963623	https://www.genecards.org/cgi-bin/carddisp.pl?gene=PPA2
MIR16-1	MicroRNA 16-1	RNA Gene	22	GC13M050048	3.65726470947266	https://www.genecards.org/cgi-bin/carddisp.pl?gene=MIR16-1
BMP3	Bone Morphogenetic Protein 3	Protein Coding	41	GC04P081030	3.65608167648315	https://www.genecards.org/cgi-bin/carddisp.pl?gene=BMP3
CRX	Cone-Rod Homeobox	Protein Coding	43	GC19P047819	3.65030193328857	https://www.genecards.org/cgi-bin/carddisp.pl?gene=CRX
RACK1	Receptor For Activated C Kinase 1	Protein Coding	37	GC05M181415	3.64774036407471	https://www.genecards.org/cgi-bin/carddisp.pl?gene=RACK1
CFP	Complement Factor Properdin	Protein Coding	43	GC0XM047624	3.64502906799316	https://www.genecards.org/cgi-bin/carddisp.pl?gene=CFP
PHYH	Phytanoyl-CoA 2-Hydroxylase	Protein Coding	45	GC10M013277	3.64417433738708	https://www.genecards.org/cgi-bin/carddisp.pl?gene=PHYH
LEFTY2	Left-Right Determination Factor 2	Protein Coding	43	GC01M225937	3.64298439025879	https://www.genecards.org/cgi-bin/carddisp.pl?gene=LEFTY2
CYP17A1	Cytochrome P450 Family 17 Subfamily A Member 1	Protein Coding	49	GC10M102830	3.63822841644287	https://www.genecards.org/cgi-bin/carddisp.pl?gene=CYP17A1
COL2A1	Collagen Type II Alpha 1 Chain	Protein Coding	48	GC12M047972	3.63593578338623	https://www.genecards.org/cgi-bin/carddisp.pl?gene=COL2A1
IFT22	Intraflagellar Transport 22	Protein Coding	31	GC07M101313	3.63564586639404	https://www.genecards.org/cgi-bin/carddisp.pl?gene=IFT22
BACH2	BTB Domain And CNC Homolog 2	Protein Coding	41	GC06M089926	3.63421630859375	https://www.genecards.org/cgi-bin/carddisp.pl?gene=BACH2
ACKR3	Atypical Chemokine Receptor 3	Protein Coding	42	GC02P236537	3.62861800193787	https://www.genecards.org/cgi-bin/carddisp.pl?gene=ACKR3
NFAT5	Nuclear Factor Of Activated T Cells 5	Protein Coding	43	GC16P069565	3.62665605545044	https://www.genecards.org/cgi-bin/carddisp.pl?gene=NFAT5
CCNO	Cyclin O	Protein Coding	41	GC05M055231	3.62633466720581	https://www.genecards.org/cgi-bin/carddisp.pl?gene=CCNO
GAS2L2	Growth Arrest Specific 2 Like 2	Protein Coding	34	GC17M035744	3.62633466720581	https://www.genecards.org/cgi-bin/carddisp.pl?gene=GAS2L2
BLOC1S1	Biogenesis Of Lysosomal Organelles Complex 1 Subunit 1	Protein Coding	36	GC12P055775	3.62175512313843	https://www.genecards.org/cgi-bin/carddisp.pl?gene=BLOC1S1
ORAI1	ORAI Calcium Release-Activated Calcium Modulator 1	Protein Coding	44	GC12P123869	3.62159061431885	https://www.genecards.org/cgi-bin/carddisp.pl?gene=ORAI1
FSCN1	Fascin Actin-Bundling Protein 1	Protein Coding	43	GC07P005592	3.62046957015991	https://www.genecards.org/cgi-bin/carddisp.pl?gene=FSCN1
UNC119B	Unc-119 Lipid Binding Chaperone B	Protein Coding	35	GC12P120710	3.61653327941895	https://www.genecards.org/cgi-bin/carddisp.pl?gene=UNC119B
IGF2BP2	Insulin Like Growth Factor 2 MRNA Binding Protein 2	Protein Coding	44	GC03M185643	3.60737276077271	https://www.genecards.org/cgi-bin/carddisp.pl?gene=IGF2BP2
LAMB1	Laminin Subunit Beta 1	Protein Coding	48	GC07M107923	3.60701489448547	https://www.genecards.org/cgi-bin/carddisp.pl?gene=LAMB1
MALL	Mal, T Cell Differentiation Protein Like	Protein Coding	34	GC02M110083	3.6049599647522	https://www.genecards.org/cgi-bin/carddisp.pl?gene=MALL
RARS1	Arginyl-TRNA Synthetase 1	Protein Coding	36	GC05P168487	3.60443496704102	https://www.genecards.org/cgi-bin/carddisp.pl?gene=RARS1
CTSK	Cathepsin K	Protein Coding	49	GC01M150876	3.60036754608154	https://www.genecards.org/cgi-bin/carddisp.pl?gene=CTSK
LOC108281186	AJAP1-NPHP4 Intergenic Nontranscribed DNase I Hypersensitive Site-Defined Enhancer	Biological Region	1	GC01P005742	3.59864974021912	https://www.genecards.org/cgi-bin/carddisp.pl?gene=LOC108281186
PIK3R1	Phosphoinositide-3-Kinase Regulatory Subunit 1	Protein Coding	51	GC05P068215	3.58375477790833	https://www.genecards.org/cgi-bin/carddisp.pl?gene=PIK3R1
ALK	ALK Receptor Tyrosine Kinase	Protein Coding	51	GC02M029190	3.58331418037415	https://www.genecards.org/cgi-bin/carddisp.pl?gene=ALK
NQO1	NAD(P)H Quinone Dehydrogenase 1	Protein Coding	48	GC16M069706	3.58145618438721	https://www.genecards.org/cgi-bin/carddisp.pl?gene=NQO1
IDH2	Isocitrate Dehydrogenase (NADP(+)) 2	Protein Coding	52	GC15M090083	3.57859897613525	https://www.genecards.org/cgi-bin/carddisp.pl?gene=IDH2
GCDH	Glutaryl-CoA Dehydrogenase	Protein Coding	46	GC19P012891	3.57461643218994	https://www.genecards.org/cgi-bin/carddisp.pl?gene=GCDH
USH1C	USH1 Protein Network Component Harmonin	Protein Coding	41	GC11M017494	3.55475783348083	https://www.genecards.org/cgi-bin/carddisp.pl?gene=USH1C
ALG1	ALG1 Chitobiosyldiphosphodolichol Beta-Mannosyltransferase	Protein Coding	43	GC16P005033	3.5501024723053	https://www.genecards.org/cgi-bin/carddisp.pl?gene=ALG1
CXCR6	C-X-C Motif Chemokine Receptor 6	Protein Coding	40	GC03P045982	3.54925060272217	https://www.genecards.org/cgi-bin/carddisp.pl?gene=CXCR6
HPX	Hemopexin	Protein Coding	39	GC11M006435	3.549232006073	https://www.genecards.org/cgi-bin/carddisp.pl?gene=HPX
EMP1	Epithelial Membrane Protein 1	Protein Coding	35	GC12P013196	3.54341316223145	https://www.genecards.org/cgi-bin/carddisp.pl?gene=EMP1
PINK1	PTEN Induced Kinase 1	Protein Coding	47	GC01P020634	3.53808331489563	https://www.genecards.org/cgi-bin/carddisp.pl?gene=PINK1
NDUFS1	NADH:Ubiquinone Oxidoreductase Core Subunit S1	Protein Coding	46	GC02M206114	3.53741073608398	https://www.genecards.org/cgi-bin/carddisp.pl?gene=NDUFS1
RAMP3	Receptor Activity Modifying Protein 3	Protein Coding	40	GC07P045163	3.53621387481689	https://www.genecards.org/cgi-bin/carddisp.pl?gene=RAMP3
IAPP	Islet Amyloid Polypeptide	Protein Coding	41	GC12P021354	3.53402805328369	https://www.genecards.org/cgi-bin/carddisp.pl?gene=IAPP
MIR27B	MicroRNA 27b	RNA Gene	21	GC09P095097	3.53255462646484	https://www.genecards.org/cgi-bin/carddisp.pl?gene=MIR27B
TFF1	Trefoil Factor 1	Protein Coding	44	GC21M042362	3.5267186164856	https://www.genecards.org/cgi-bin/carddisp.pl?gene=TFF1
MECOM	MDS1 And EVI1 Complex Locus	Protein Coding	47	GC03M169083	3.52535629272461	https://www.genecards.org/cgi-bin/carddisp.pl?gene=MECOM
ZEB1	Zinc Finger E-Box Binding Homeobox 1	Protein Coding	48	GC10P031318	3.51939344406128	https://www.genecards.org/cgi-bin/carddisp.pl?gene=ZEB1
ALPK3	Alpha Kinase 3	Protein Coding	36	GC15P085527	3.51846647262573	https://www.genecards.org/cgi-bin/carddisp.pl?gene=ALPK3
SIL1	SIL1 Nucleotide Exchange Factor	Protein Coding	40	GC05M138957	3.51835155487061	https://www.genecards.org/cgi-bin/carddisp.pl?gene=SIL1
CD81	CD81 Molecule	Protein Coding	46	GC11P002434	3.51483345031738	https://www.genecards.org/cgi-bin/carddisp.pl?gene=CD81
TRIM37	Tripartite Motif Containing 37	Protein Coding	41	GC17M058982	3.50306224822998	https://www.genecards.org/cgi-bin/carddisp.pl?gene=TRIM37
CDKN2C	Cyclin Dependent Kinase Inhibitor 2C	Protein Coding	45	GC01P050960	3.50305128097534	https://www.genecards.org/cgi-bin/carddisp.pl?gene=CDKN2C
ATP1B1	ATPase Na+/K+ Transporting Subunit Beta 1	Protein Coding	47	GC01P169105	3.50026655197144	https://www.genecards.org/cgi-bin/carddisp.pl?gene=ATP1B1
PRKAA1	Protein Kinase AMP-Activated Catalytic Subunit Alpha 1	Protein Coding	47	GC05M040759	3.49224853515625	https://www.genecards.org/cgi-bin/carddisp.pl?gene=PRKAA1
DNAJB13	DnaJ Heat Shock Protein Family (Hsp40) Member B13	Protein Coding	35	GC11P073950	3.47784805297852	https://www.genecards.org/cgi-bin/carddisp.pl?gene=DNAJB13
DNAAF4	Dynein Axonemal Assembly Factor 4	Protein Coding	30	GC15M069074	3.47784805297852	https://www.genecards.org/cgi-bin/carddisp.pl?gene=DNAAF4
ODAD2	Outer Dynein Arm Docking Complex Subunit 2	Protein Coding	27	GC10M027776	3.47784805297852	https://www.genecards.org/cgi-bin/carddisp.pl?gene=ODAD2
SEPTIN2	Septin 2	Protein Coding	33	GC02P241316	3.46921396255493	https://www.genecards.org/cgi-bin/carddisp.pl?gene=SEPTIN2
TCF3	Transcription Factor 3	Protein Coding	45	GC19M001609	3.46671915054321	https://www.genecards.org/cgi-bin/carddisp.pl?gene=TCF3
DNAJC13	DnaJ Heat Shock Protein Family (Hsp40) Member C13	Protein Coding	38	GC03P132417	3.46533632278442	https://www.genecards.org/cgi-bin/carddisp.pl?gene=DNAJC13
TRIM63	Tripartite Motif Containing 63	Protein Coding	41	GC01M026062	3.46524238586426	https://www.genecards.org/cgi-bin/carddisp.pl?gene=TRIM63
MIR205	MicroRNA 205	RNA Gene	20	GC01P209432	3.4637565612793	https://www.genecards.org/cgi-bin/carddisp.pl?gene=MIR205
MT-ATP8	Mitochondrially Encoded ATP Synthase Membrane Subunit 8	Protein Coding	31	GCMTP008368	3.46242213249207	https://www.genecards.org/cgi-bin/carddisp.pl?gene=MT-ATP8
WAS	WASP Actin Nucleation Promoting Factor	Protein Coding	49	GC0XP048676	3.45972394943237	https://www.genecards.org/cgi-bin/carddisp.pl?gene=WAS
TIE1	Tyrosine Kinase With Immunoglobulin Like And EGF Like Domains 1	Protein Coding	42	GC01P043300	3.45797967910767	https://www.genecards.org/cgi-bin/carddisp.pl?gene=TIE1
IRF1	Interferon Regulatory Factor 1	Protein Coding	47	GC05M132440	3.45322418212891	https://www.genecards.org/cgi-bin/carddisp.pl?gene=IRF1
SLC35C1	Solute Carrier Family 35 Member C1	Protein Coding	39	GC11P046135	3.45071768760681	https://www.genecards.org/cgi-bin/carddisp.pl?gene=SLC35C1
SLC25A22	Solute Carrier Family 25 Member 22	Protein Coding	40	GC11M001319	3.44846558570862	https://www.genecards.org/cgi-bin/carddisp.pl?gene=SLC25A22
KIF12	Kinesin Family Member 12	Protein Coding	35	GC09M114086	3.44649934768677	https://www.genecards.org/cgi-bin/carddisp.pl?gene=KIF12
BMI1	BMI1 Proto-Oncogene, Polycomb Ring Finger	Protein Coding	44	GC10P022326	3.44552135467529	https://www.genecards.org/cgi-bin/carddisp.pl?gene=BMI1
MCHR1	Melanin Concentrating Hormone Receptor 1	Protein Coding	41	GC22P040679	3.44003248214722	https://www.genecards.org/cgi-bin/carddisp.pl?gene=MCHR1
TPO	Thyroid Peroxidase	Protein Coding	48	GC02P001374	3.43878221511841	https://www.genecards.org/cgi-bin/carddisp.pl?gene=TPO
LYN	LYN Proto-Oncogene, Src Family Tyrosine Kinase	Protein Coding	49	GC08P055879	3.43488931655884	https://www.genecards.org/cgi-bin/carddisp.pl?gene=LYN
SERPINF1	Serpin Family F Member 1	Protein Coding	44	GC17P001761	3.42146563529968	https://www.genecards.org/cgi-bin/carddisp.pl?gene=SERPINF1
SNAI2	Snail Family Transcriptional Repressor 2	Protein Coding	44	GC08M048917	3.41982555389404	https://www.genecards.org/cgi-bin/carddisp.pl?gene=SNAI2
TARS1	Threonyl-TRNA Synthetase 1	Protein Coding	36	GC05P033441	3.41273069381714	https://www.genecards.org/cgi-bin/carddisp.pl?gene=TARS1
GAD1	Glutamate Decarboxylase 1	Protein Coding	51	GC02P170813	3.40766763687134	https://www.genecards.org/cgi-bin/carddisp.pl?gene=GAD1
RAB27A	RAB27A, Member RAS Oncogene Family	Protein Coding	48	GC15M055202	3.40566158294678	https://www.genecards.org/cgi-bin/carddisp.pl?gene=RAB27A
ROCK2	Rho Associated Coiled-Coil Containing Protein Kinase 2	Protein Coding	47	GC02M011240	3.39935779571533	https://www.genecards.org/cgi-bin/carddisp.pl?gene=ROCK2
MIR199B	MicroRNA 199b	RNA Gene	20	GC09M128244	3.39608883857727	https://www.genecards.org/cgi-bin/carddisp.pl?gene=MIR199B
XCL1	X-C Motif Chemokine Ligand 1	Protein Coding	37	GC01P168576	3.39599847793579	https://www.genecards.org/cgi-bin/carddisp.pl?gene=XCL1
HRH1	Histamine Receptor H1	Protein Coding	45	GC03P011163	3.38651132583618	https://www.genecards.org/cgi-bin/carddisp.pl?gene=HRH1
NOD1	Nucleotide Binding Oligomerization Domain Containing 1	Protein Coding	44	GC07M030424	3.3852162361145	https://www.genecards.org/cgi-bin/carddisp.pl?gene=NOD1
TDGF1	Teratocarcinoma-Derived Growth Factor 1	Protein Coding	41	GC03P046577	3.38512849807739	https://www.genecards.org/cgi-bin/carddisp.pl?gene=TDGF1
MUC13	Mucin 13, Cell Surface Associated	Protein Coding	36	GC03M124905	3.38304710388184	https://www.genecards.org/cgi-bin/carddisp.pl?gene=MUC13
IL16	Interleukin 16	Protein Coding	42	GC15P081159	3.38301706314087	https://www.genecards.org/cgi-bin/carddisp.pl?gene=IL16
PML	PML Nuclear Body Scaffold	Protein Coding	45	GC15P073994	3.37931871414185	https://www.genecards.org/cgi-bin/carddisp.pl?gene=PML
GAS8	Growth Arrest Specific 8	Protein Coding	38	GC16P090019	3.37557220458984	https://www.genecards.org/cgi-bin/carddisp.pl?gene=GAS8
GPR161	G Protein-Coupled Receptor 161	Protein Coding	40	GC01M168080	3.37407445907593	https://www.genecards.org/cgi-bin/carddisp.pl?gene=GPR161
STIP1	Stress Induced Phosphoprotein 1	Protein Coding	44	GC11P064204	3.37141108512878	https://www.genecards.org/cgi-bin/carddisp.pl?gene=STIP1
TRPS1	Transcriptional Repressor GATA Binding 1	Protein Coding	45	GC08M115408	3.36795735359192	https://www.genecards.org/cgi-bin/carddisp.pl?gene=TRPS1
GARS1	Glycyl-TRNA Synthetase 1	Protein Coding	36	GC07P030580	3.35952854156494	https://www.genecards.org/cgi-bin/carddisp.pl?gene=GARS1
FOXP1	Forkhead Box P1	Protein Coding	46	GC03M070926	3.35716700553894	https://www.genecards.org/cgi-bin/carddisp.pl?gene=FOXP1
DAG1	Dystroglycan 1	Protein Coding	46	GC03P049482	3.35620784759521	https://www.genecards.org/cgi-bin/carddisp.pl?gene=DAG1
ACHE	Acetylcholinesterase (Cartwright Blood Group)	Protein Coding	46	GC07M100889	3.35468530654907	https://www.genecards.org/cgi-bin/carddisp.pl?gene=ACHE
MUC7	Mucin 7, Secreted	Protein Coding	37	GC04P070430	3.35452723503113	https://www.genecards.org/cgi-bin/carddisp.pl?gene=MUC7
CST9	Cystatin 9	Protein Coding	32	GC20M023606	3.35005187988281	https://www.genecards.org/cgi-bin/carddisp.pl?gene=CST9
MMP10	Matrix Metallopeptidase 10	Protein Coding	46	GC11M102770	3.34912419319153	https://www.genecards.org/cgi-bin/carddisp.pl?gene=MMP10
CGB5	Chorionic Gonadotropin Subunit Beta 5	Protein Coding	31	GC19P049043	3.3466579914093	https://www.genecards.org/cgi-bin/carddisp.pl?gene=CGB5
GRN	Granulin Precursor	Protein Coding	46	GC17P044345	3.34318137168884	https://www.genecards.org/cgi-bin/carddisp.pl?gene=GRN
GALC	Galactosylceramidase	Protein Coding	44	GC14M087837	3.34038782119751	https://www.genecards.org/cgi-bin/carddisp.pl?gene=GALC
DLK1	Delta Like Non-Canonical Notch Ligand 1	Protein Coding	44	GC14P106593	3.33985161781311	https://www.genecards.org/cgi-bin/carddisp.pl?gene=DLK1
MYB	MYB Proto-Oncogene, Transcription Factor	Protein Coding	50	GC06P135180	3.3373601436615	https://www.genecards.org/cgi-bin/carddisp.pl?gene=MYB
RYR2	Ryanodine Receptor 2	Protein Coding	48	GC01P237042	3.33727788925171	https://www.genecards.org/cgi-bin/carddisp.pl?gene=RYR2
NPY2R	Neuropeptide Y Receptor Y2	Protein Coding	44	GC04P155173	3.33510446548462	https://www.genecards.org/cgi-bin/carddisp.pl?gene=NPY2R
ACAD11	Acyl-CoA Dehydrogenase Family Member 11	Protein Coding	37	GC03M132559	3.33369064331055	https://www.genecards.org/cgi-bin/carddisp.pl?gene=ACAD11
DDC	Dopa Decarboxylase	Protein Coding	52	GC07M050458	3.33305501937866	https://www.genecards.org/cgi-bin/carddisp.pl?gene=DDC
FUT4	Fucosyltransferase 4	Protein Coding	37	GC11P094544	3.32914400100708	https://www.genecards.org/cgi-bin/carddisp.pl?gene=FUT4
UQCRFS1	Ubiquinol-Cytochrome C Reductase, Rieske Iron-Sulfur Polypeptide 1	Protein Coding	45	GC19M029205	3.32804775238037	https://www.genecards.org/cgi-bin/carddisp.pl?gene=UQCRFS1
SLC3A2	Solute Carrier Family 3 Member 2	Protein Coding	41	GC11P062856	3.32199668884277	https://www.genecards.org/cgi-bin/carddisp.pl?gene=SLC3A2
RLN1	Relaxin 1	Protein Coding	36	GC09M005334	3.31798124313354	https://www.genecards.org/cgi-bin/carddisp.pl?gene=RLN1
MIR130B	MicroRNA 130b	RNA Gene	18	GC22P027760	3.31775331497192	https://www.genecards.org/cgi-bin/carddisp.pl?gene=MIR130B
FMOD	Fibromodulin	Protein Coding	41	GC01M203340	3.31140422821045	https://www.genecards.org/cgi-bin/carddisp.pl?gene=FMOD
IBSP	Integrin Binding Sialoprotein	Protein Coding	37	GC04P087799	3.30772280693054	https://www.genecards.org/cgi-bin/carddisp.pl?gene=IBSP
IGF2BP3	Insulin Like Growth Factor 2 MRNA Binding Protein 3	Protein Coding	41	GC07M023316	3.30418395996094	https://www.genecards.org/cgi-bin/carddisp.pl?gene=IGF2BP3
GP1BA	Glycoprotein Ib Platelet Subunit Alpha	Protein Coding	45	GC17P004932	3.30247974395752	https://www.genecards.org/cgi-bin/carddisp.pl?gene=GP1BA
ATG5	Autophagy Related 5	Protein Coding	43	GC06M106045	3.3024628162384	https://www.genecards.org/cgi-bin/carddisp.pl?gene=ATG5
UNC13D	Unc-13 Homolog D	Protein Coding	44	GC17M075827	3.29957962036133	https://www.genecards.org/cgi-bin/carddisp.pl?gene=UNC13D
KLF6	Kruppel Like Factor 6	Protein Coding	43	GC10M003779	3.29837465286255	https://www.genecards.org/cgi-bin/carddisp.pl?gene=KLF6
NANOG	Nanog Homeobox	Protein Coding	38	GC12P007787	3.29025959968567	https://www.genecards.org/cgi-bin/carddisp.pl?gene=NANOG
DPYD	Dihydropyrimidine Dehydrogenase	Protein Coding	52	GC01M097015	3.28945589065552	https://www.genecards.org/cgi-bin/carddisp.pl?gene=DPYD
FAM161A	FAM161 Centrosomal Protein A	Protein Coding	34	GC02M061792	3.28595852851868	https://www.genecards.org/cgi-bin/carddisp.pl?gene=FAM161A
DYNLL1	Dynein Light Chain LC8-Type 1	Protein Coding	41	GC12P120469	3.28332424163818	https://www.genecards.org/cgi-bin/carddisp.pl?gene=DYNLL1
MT2A	Metallothionein 2A	Protein Coding	43	GC16P056786	3.28184771537781	https://www.genecards.org/cgi-bin/carddisp.pl?gene=MT2A
ATF2	Activating Transcription Factor 2	Protein Coding	46	GC02M175072	3.27626609802246	https://www.genecards.org/cgi-bin/carddisp.pl?gene=ATF2
PLCG1	Phospholipase C Gamma 1	Protein Coding	48	GC20P041136	3.27616167068481	https://www.genecards.org/cgi-bin/carddisp.pl?gene=PLCG1
HGD	Homogentisate 1,2-Dioxygenase	Protein Coding	44	GC03M120628	3.27362632751465	https://www.genecards.org/cgi-bin/carddisp.pl?gene=HGD
ATR	ATR Serine/Threonine Kinase	Protein Coding	52	GC03M142449	3.27345323562622	https://www.genecards.org/cgi-bin/carddisp.pl?gene=ATR
CDK5	Cyclin Dependent Kinase 5	Protein Coding	52	GC07M151053	3.27220511436462	https://www.genecards.org/cgi-bin/carddisp.pl?gene=CDK5
NLRC4	NLR Family CARD Domain Containing 4	Protein Coding	44	GC02M032224	3.27084231376648	https://www.genecards.org/cgi-bin/carddisp.pl?gene=NLRC4
OTC	Ornithine Transcarbamylase	Protein Coding	47	GC0XP038353	3.26466369628906	https://www.genecards.org/cgi-bin/carddisp.pl?gene=OTC
CYLD	CYLD Lysine 63 Deubiquitinase	Protein Coding	49	GC16P050742	3.26441884040833	https://www.genecards.org/cgi-bin/carddisp.pl?gene=CYLD
ANGPTL2	Angiopoietin Like 2	Protein Coding	35	GC09M127087	3.26184272766113	https://www.genecards.org/cgi-bin/carddisp.pl?gene=ANGPTL2
S100A6	S100 Calcium Binding Protein A6	Protein Coding	42	GC01M153535	3.26136875152588	https://www.genecards.org/cgi-bin/carddisp.pl?gene=S100A6
FABP2	Fatty Acid Binding Protein 2	Protein Coding	42	GC04M119317	3.25811004638672	https://www.genecards.org/cgi-bin/carddisp.pl?gene=FABP2
FAM186B	Family With Sequence Similarity 186 Member B	Protein Coding	33	GC12M049582	3.25394463539124	https://www.genecards.org/cgi-bin/carddisp.pl?gene=FAM186B
TRIM33	Tripartite Motif Containing 33	Protein Coding	43	GC01M114392	3.25230050086975	https://www.genecards.org/cgi-bin/carddisp.pl?gene=TRIM33
FST	Follistatin	Protein Coding	46	GC05P053480	3.24318027496338	https://www.genecards.org/cgi-bin/carddisp.pl?gene=FST
TPT1	Tumor Protein, Translationally-Controlled 1	Protein Coding	45	GC13M045333	3.2417573928833	https://www.genecards.org/cgi-bin/carddisp.pl?gene=TPT1
IL23R	Interleukin 23 Receptor	Protein Coding	44	GC01P067138	3.23667311668396	https://www.genecards.org/cgi-bin/carddisp.pl?gene=IL23R
FERMT3	FERM Domain Containing Kindlin 3	Protein Coding	43	GC11P064207	3.23561096191406	https://www.genecards.org/cgi-bin/carddisp.pl?gene=FERMT3
RLN2	Relaxin 2	Protein Coding	37	GC09M005306	3.23271012306213	https://www.genecards.org/cgi-bin/carddisp.pl?gene=RLN2
TBXAS1	Thromboxane A Synthase 1	Protein Coding	51	GC07P139777	3.23111200332642	https://www.genecards.org/cgi-bin/carddisp.pl?gene=TBXAS1
RCC1	Regulator Of Chromosome Condensation 1	Protein Coding	41	GC01P028505	3.23036932945251	https://www.genecards.org/cgi-bin/carddisp.pl?gene=RCC1
CACNA1D	Calcium Voltage-Gated Channel Subunit Alpha1 D	Protein Coding	47	GC03P053328	3.22702503204346	https://www.genecards.org/cgi-bin/carddisp.pl?gene=CACNA1D
PTGER2	Prostaglandin E Receptor 2	Protein Coding	48	GC14P052314	3.22508144378662	https://www.genecards.org/cgi-bin/carddisp.pl?gene=PTGER2
SLC9A1	Solute Carrier Family 9 Member A1	Protein Coding	51	GC01M027109	3.21815347671509	https://www.genecards.org/cgi-bin/carddisp.pl?gene=SLC9A1
AOC3	Amine Oxidase Copper Containing 3	Protein Coding	44	GC17P042851	3.21665835380554	https://www.genecards.org/cgi-bin/carddisp.pl?gene=AOC3
GLUD1	Glutamate Dehydrogenase 1	Protein Coding	50	GC10M087050	3.21558475494385	https://www.genecards.org/cgi-bin/carddisp.pl?gene=GLUD1
DDAH2	Dimethylarginine Dimethylaminohydrolase 2	Protein Coding	43	GC06M031727	3.21443367004395	https://www.genecards.org/cgi-bin/carddisp.pl?gene=DDAH2
OAT	Ornithine Aminotransferase	Protein Coding	47	GC10M124397	3.21373558044434	https://www.genecards.org/cgi-bin/carddisp.pl?gene=OAT
SLC1A7	Solute Carrier Family 1 Member 7	Protein Coding	43	GC01M053087	3.20358109474182	https://www.genecards.org/cgi-bin/carddisp.pl?gene=SLC1A7
PCDH19	Protocadherin 19	Protein Coding	41	GC0XM100291	3.20245671272278	https://www.genecards.org/cgi-bin/carddisp.pl?gene=PCDH19
IRS2	Insulin Receptor Substrate 2	Protein Coding	45	GC13M109752	3.2002477645874	https://www.genecards.org/cgi-bin/carddisp.pl?gene=IRS2
ALX4	ALX Homeobox 4	Protein Coding	40	GC11M044238	3.19640922546387	https://www.genecards.org/cgi-bin/carddisp.pl?gene=ALX4
GYS1	Glycogen Synthase 1	Protein Coding	50	GC19M049510	3.19594717025757	https://www.genecards.org/cgi-bin/carddisp.pl?gene=GYS1
MAF	MAF BZIP Transcription Factor	Protein Coding	45	GC16M079204	3.19422388076782	https://www.genecards.org/cgi-bin/carddisp.pl?gene=MAF
CCDC160	Coiled-Coil Domain Containing 160	Protein Coding	23	GC0XP134237	3.19071197509766	https://www.genecards.org/cgi-bin/carddisp.pl?gene=CCDC160
HNRNPK	Heterogeneous Nuclear Ribonucleoprotein K	Protein Coding	45	GC09M086732	3.18520045280457	https://www.genecards.org/cgi-bin/carddisp.pl?gene=HNRNPK
CCL21	C-C Motif Chemokine Ligand 21	Protein Coding	42	GC09M034709	3.18445134162903	https://www.genecards.org/cgi-bin/carddisp.pl?gene=CCL21
MIR133A1	MicroRNA 133a-1	RNA Gene	18	GC18M021826	3.18277502059937	https://www.genecards.org/cgi-bin/carddisp.pl?gene=MIR133A1
PAPPA	Pappalysin 1	Protein Coding	40	GC09P116653	3.1773943901062	https://www.genecards.org/cgi-bin/carddisp.pl?gene=PAPPA
MYOG	Myogenin	Protein Coding	40	GC01M203083	3.17495965957642	https://www.genecards.org/cgi-bin/carddisp.pl?gene=MYOG
C1QTNF3	C1q And TNF Related 3	Protein Coding	37	GC05M034017	3.17252707481384	https://www.genecards.org/cgi-bin/carddisp.pl?gene=C1QTNF3
SLC8A1	Solute Carrier Family 8 Member A1	Protein Coding	45	GC02M040078	3.1706211566925	https://www.genecards.org/cgi-bin/carddisp.pl?gene=SLC8A1
PTN	Pleiotrophin	Protein Coding	42	GC07M137227	3.16896438598633	https://www.genecards.org/cgi-bin/carddisp.pl?gene=PTN
ATF4	Activating Transcription Factor 4	Protein Coding	46	GC22P039558	3.16724729537964	https://www.genecards.org/cgi-bin/carddisp.pl?gene=ATF4
FCN2	Ficolin 2	Protein Coding	42	GC09P134864	3.1662449836731	https://www.genecards.org/cgi-bin/carddisp.pl?gene=FCN2
OGDH	Oxoglutarate Dehydrogenase	Protein Coding	45	GC07P044606	3.16541767120361	https://www.genecards.org/cgi-bin/carddisp.pl?gene=OGDH
SOSTDC1	Sclerostin Domain Containing 1	Protein Coding	39	GC07M016467	3.16419887542725	https://www.genecards.org/cgi-bin/carddisp.pl?gene=SOSTDC1
P2RX7	Purinergic Receptor P2X 7	Protein Coding	45	GC12P123863	3.15889239311218	https://www.genecards.org/cgi-bin/carddisp.pl?gene=P2RX7
GBA2	Glucosylceramidase Beta 2	Protein Coding	40	GC09M035736	3.15684747695923	https://www.genecards.org/cgi-bin/carddisp.pl?gene=GBA2
GRIN2B	Glutamate Ionotropic Receptor NMDA Type Subunit 2B	Protein Coding	51	GC12M013437	3.15535449981689	https://www.genecards.org/cgi-bin/carddisp.pl?gene=GRIN2B
GP9	Glycoprotein IX Platelet	Protein Coding	46	GC03P131763	3.15532684326172	https://www.genecards.org/cgi-bin/carddisp.pl?gene=GP9
SAMHD1	SAM And HD Domain Containing Deoxynucleoside Triphosphate Triphosphohydrolase 1	Protein Coding	43	GC20M036890	3.15344333648682	https://www.genecards.org/cgi-bin/carddisp.pl?gene=SAMHD1
SPI1	Spi-1 Proto-Oncogene	Protein Coding	43	GC11M071235	3.15341329574585	https://www.genecards.org/cgi-bin/carddisp.pl?gene=SPI1
ACADVL	Acyl-CoA Dehydrogenase Very Long Chain	Protein Coding	45	GC17P007219	3.1520881652832	https://www.genecards.org/cgi-bin/carddisp.pl?gene=ACADVL
PLXNB2	Plexin B2	Protein Coding	38	GC22M050274	3.15173602104187	https://www.genecards.org/cgi-bin/carddisp.pl?gene=PLXNB2
NOG	Noggin	Protein Coding	46	GC17P056593	3.15147948265076	https://www.genecards.org/cgi-bin/carddisp.pl?gene=NOG
LAP3	Leucine Aminopeptidase 3	Protein Coding	43	GC04P017578	3.1497745513916	https://www.genecards.org/cgi-bin/carddisp.pl?gene=LAP3
PLA2G4A	Phospholipase A2 Group IVA	Protein Coding	49	GC01P186798	3.14919757843018	https://www.genecards.org/cgi-bin/carddisp.pl?gene=PLA2G4A
CYSLTR1	Cysteinyl Leukotriene Receptor 1	Protein Coding	43	GC0XM078271	3.14914846420288	https://www.genecards.org/cgi-bin/carddisp.pl?gene=CYSLTR1
LEF1	Lymphoid Enhancer Binding Factor 1	Protein Coding	47	GC04M108047	3.14417123794556	https://www.genecards.org/cgi-bin/carddisp.pl?gene=LEF1
SATB2	SATB Homeobox 2	Protein Coding	44	GC02M199269	3.14200067520142	https://www.genecards.org/cgi-bin/carddisp.pl?gene=SATB2
AARS2	Alanyl-TRNA Synthetase 2, Mitochondrial	Protein Coding	43	GC06M044297	3.14198064804077	https://www.genecards.org/cgi-bin/carddisp.pl?gene=AARS2
MIR19B1	MicroRNA 19b-1	RNA Gene	18	GC13P091469	3.14185738563538	https://www.genecards.org/cgi-bin/carddisp.pl?gene=MIR19B1
MX2	MX Dynamin Like GTPase 2	Protein Coding	38	GC21P041361	3.13744854927063	https://www.genecards.org/cgi-bin/carddisp.pl?gene=MX2
M6PR	Mannose-6-Phosphate Receptor, Cation Dependent	Protein Coding	43	GC12M008976	3.13518404960632	https://www.genecards.org/cgi-bin/carddisp.pl?gene=M6PR
VCAN	Versican	Protein Coding	47	GC05P083471	3.13501501083374	https://www.genecards.org/cgi-bin/carddisp.pl?gene=VCAN
STX11	Syntaxin 11	Protein Coding	40	GC06P144150	3.13239312171936	https://www.genecards.org/cgi-bin/carddisp.pl?gene=STX11
MIRLET7B	MicroRNA Let-7b	RNA Gene	21	GC22P046119	3.12430739402771	https://www.genecards.org/cgi-bin/carddisp.pl?gene=MIRLET7B
PIK3R2	Phosphoinositide-3-Kinase Regulatory Subunit 2	Protein Coding	50	GC19P018153	3.12190508842468	https://www.genecards.org/cgi-bin/carddisp.pl?gene=PIK3R2
AIFM1	Apoptosis Inducing Factor Mitochondria Associated 1	Protein Coding	48	GC0XM130129	3.12172222137451	https://www.genecards.org/cgi-bin/carddisp.pl?gene=AIFM1
JUNB	JunB Proto-Oncogene, AP-1 Transcription Factor Subunit	Protein Coding	42	GC19P012791	3.11495995521545	https://www.genecards.org/cgi-bin/carddisp.pl?gene=JUNB
ZFPM2	Zinc Finger Protein, FOG Family Member 2	Protein Coding	42	GC08P104590	3.11459136009216	https://www.genecards.org/cgi-bin/carddisp.pl?gene=ZFPM2
DHFR	Dihydrofolate Reductase	Protein Coding	48	GC05M080626	3.11205649375916	https://www.genecards.org/cgi-bin/carddisp.pl?gene=DHFR
NOX1	NADPH Oxidase 1	Protein Coding	42	GC0XM100843	3.11034202575684	https://www.genecards.org/cgi-bin/carddisp.pl?gene=NOX1
ERCC2	ERCC Excision Repair 2, TFIIH Core Complex Helicase Subunit	Protein Coding	48	GC19M045349	3.1071834564209	https://www.genecards.org/cgi-bin/carddisp.pl?gene=ERCC2
OGA	O-GlcNAcase	Protein Coding	32	GC10M101785	3.09806394577026	https://www.genecards.org/cgi-bin/carddisp.pl?gene=OGA
SNRNP70	Small Nuclear Ribonucleoprotein U1 Subunit 70	Protein Coding	38	GC19P049085	3.09612894058228	https://www.genecards.org/cgi-bin/carddisp.pl?gene=SNRNP70
IGHMBP2	Immunoglobulin Mu DNA Binding Protein 2	Protein Coding	41	GC11P068903	3.09488344192505	https://www.genecards.org/cgi-bin/carddisp.pl?gene=IGHMBP2
CACNA1A	Calcium Voltage-Gated Channel Subunit Alpha1 A	Protein Coding	47	GC19M013206	3.0937385559082	https://www.genecards.org/cgi-bin/carddisp.pl?gene=CACNA1A
INCENP	Inner Centromere Protein	Protein Coding	41	GC11P062142	3.09165000915527	https://www.genecards.org/cgi-bin/carddisp.pl?gene=INCENP
RAB6A	RAB6A, Member RAS Oncogene Family	Protein Coding	40	GC11M073680	3.09015297889709	https://www.genecards.org/cgi-bin/carddisp.pl?gene=RAB6A
CCL20	C-C Motif Chemokine Ligand 20	Protein Coding	43	GC02P227820	3.08204007148743	https://www.genecards.org/cgi-bin/carddisp.pl?gene=CCL20
ID1	Inhibitor Of DNA Binding 1, HLH Protein	Protein Coding	43	GC20P031605	3.08001565933228	https://www.genecards.org/cgi-bin/carddisp.pl?gene=ID1
RARRES2	Retinoic Acid Receptor Responder 2	Protein Coding	38	GC07M150333	3.07655715942383	https://www.genecards.org/cgi-bin/carddisp.pl?gene=RARRES2
ADIPOR2	Adiponectin Receptor 2	Protein Coding	43	GC12P001670	3.07627153396606	https://www.genecards.org/cgi-bin/carddisp.pl?gene=ADIPOR2
TP53BP1	Tumor Protein P53 Binding Protein 1	Protein Coding	45	GC15M043403	3.07550048828125	https://www.genecards.org/cgi-bin/carddisp.pl?gene=TP53BP1
FTH1	Ferritin Heavy Chain 1	Protein Coding	50	GC11M061959	3.07008194923401	https://www.genecards.org/cgi-bin/carddisp.pl?gene=FTH1
TSSK1B	Testis Specific Serine Kinase 1B	Protein Coding	37	GC05M113432	3.06820273399353	https://www.genecards.org/cgi-bin/carddisp.pl?gene=TSSK1B
MEF2C	Myocyte Enhancer Factor 2C	Protein Coding	49	GC05M088718	3.06673884391785	https://www.genecards.org/cgi-bin/carddisp.pl?gene=MEF2C
IRF3	Interferon Regulatory Factor 3	Protein Coding	46	GC19M049659	3.06531620025635	https://www.genecards.org/cgi-bin/carddisp.pl?gene=IRF3
PSMD9	Proteasome 26S Subunit, Non-ATPase 9	Protein Coding	43	GC12P123877	3.06158876419067	https://www.genecards.org/cgi-bin/carddisp.pl?gene=PSMD9
FAT1	FAT Atypical Cadherin 1	Protein Coding	40	GC04M186587	3.05964064598083	https://www.genecards.org/cgi-bin/carddisp.pl?gene=FAT1
CXCR5	C-X-C Motif Chemokine Receptor 5	Protein Coding	41	GC11P118912	3.05896759033203	https://www.genecards.org/cgi-bin/carddisp.pl?gene=CXCR5
[truncated: 1,061 more rows]
