# Supplementary material for: Pharmacological mechanisms of Fuzheng Huayu formula for Aristolochic acid I–induced kidney fibrosis through network pharmacology
Source: Front Pharmacol. 2022 Dec 8;13:1056865. doi: 10.3389/fphar.2022.1056865 (PMC9779930; doi:10.3389/fphar.2022.1056865)
Supplement: Supplementary file 5 [file DataSheet2.zip › the original source data of Figures 1-3/genecards OMIM/gene-RF.xlsx]

## Sheet: Sheet1
DHRS2
REG3A
REG1B
KIFC2
S100P
CELA3B
ITLN1
CTRB1
UPK1A
PDXDC2P
CAPN12
PILRA
C6orf26
CPB1
ALS2CL
CIDEA
CCDC71
SLC4A9
ANXA8L2
PNLIPRP2
PI4KAP2
OR4C46
ASMTL-AS1
THEG
NSUN5
APBB3
ACCS
NRBP2
KIAA1161
NR4A1
ZDHHC11
HEMK1
FKBP10
THBS3
PISD
RSAD1
METTL3
PLA2G1B
MKNK1
HOXB8
PHF5A
LOC100507537
C15orf17
SLC26A6
NXF1
PRSS1
HBD
STK16
CIDEC
CPA1
AMY1C
HBA2
POU5F1P3
JAKMIP3
LOC401357
HBA1
CELA2B
ZNF692
ENGASE
KIAA0664L3
LOC100272216
ANKZF1
PRSS2
PARP6
ARPC4-TTLL3
PLIN5
AGAP8
TAZ
SENP3
LUC7L
CRIPAK
PLCG1
MAGOH
LGALS12
PABPC1L
CCDC80
LOC100131564
FOXR1
AFG3L1P
LOC100289090
TSNAXIP1
CCNL2
CSAD
ZNF767
GSTM2
PAN2
HEATR8
FLJ39653
DICER1-AS
ADCY6
GUSBP1
C21orf81
TARBP1
NUP210
DDX56
PAQR6
HSF4
CROCCP3
AATK
SNORA70
CELA2A
MIR143HG
CPT1B
IL17RE
FLJ36840
GOLGA6L10
SEC31B
ITIH4
KAT2A
PPFIA4
SPTBN5
TSC22D3
GSDMB
RAD9A
PDZD3
PBX2
SH2B1
CIDECP
IZUMO4
PPP1R3E
CHKB
MMP14
C16orf79
LINC00265
TBC1D3P2
LOC100133039
AGAP7
FHOD1
LOC100133091
GOLGA2P5
ANXA6
LOC389834
HBB
2021-09-04
PKDCC
HKR1
GNG13
SMA4
RCN3
LOC595101
GGT7
HNRNPA0
LINC00115
SCNN1D
LOC100133050
PRKRIP1
RGL2
AP1G2
ANKRD20A2
FLNB
INO80E
PIDD
RXRB
PHF21B
LOC155060
TUBGCP6
TJAP1
ATP1A3
HSPA1A
C14orf169
ACTR3
SAMD11
GCGR
SUV39H2
ATF3
STAG3
WFDC1
TENC1
IFNAR1
LOC100508226
LOC100422737
LY6G5C
DNAJC21
NR4A3
PILRB
DDX11
ZNF839
MYH3
NRGN
UBE2D1
COL7A1
DNTTIP2
PRPF19
BLZF1
MED10
NBEAL2
HNRNPU
KCTD11
ZNF276
CMTM6
ABCE1
TMED7
LOC644656
SAA1
TSR1
CDK5RAP3
LRRC42
ABI1
ZNF555
ARHGAP1
ERVK13-1
IGLON5
C6orf145
PPP3CA
LLPH
UBE2H
CACNA1H
PI3
PI4KA
RAD23B
NDNL2
PRPF40A
ZBTB45
YME1L1
RPUSD2
ZXDA
SERPINA4
ZBTB48
GBA2
TANK
EMD
ANKFY1
MGC16121
GUSBP11
WDR70
LCAT
CATSPER2
EPOR
LZTR1
SRFBP1
B9D2
SLC25A43
ZBTB3
GGPS1
RARS
ZNF616
ANKRD54
SNX2
PHF16
SLC39A7
WDR3
ULK3
RAB24
NOL8
MTG1
PDAP1
MESDC2
PHAX
SRRM2
TCF20
SOCS6
TMEM48
C14orf166
BRCC3
PWP1
MAPRE1
KLHL5
TCF12
GAR1
GPR157
YWHAQ
FAM199X
STAB1
PLEKHM1
PRKAG1
HPS6
ETV3
CHURC1
MORF4L1
MOGAT1
EFTUD1
DDX27
CTR9
OBSCN
NAIF1
CSTF1
ZNF48
SYNGR2
QTRTD1
TMCC2
GOLGA6C
DIRC2
SLC10A3
STK36
NADK
SLAIN2
CNOT7
WT1-AS
PER1
NEIL1
RDH13
ZC3H15
BTBD10
GPATCH4
MYL12A
PLRG1
CRYGS
PTGES3
HSP90B1
CD59
TMX1
KIAA0485
PSMD13
SMAD2
ARL8B
PAM
ZNF644
FLJ45445
C9orf3
TMEM184C
BTF3
VPS26A
EIF2S3
ARF4
CELF6
MLLT6
HDAC2
TGIF1
LENG8
UNC13B
TCEAL8
SGSM2
RRP1B
TCEA1
TMED10
RHOT2
PRPF18
RIPK2
HRASLS2
NME7
TSN
MSH6
LOC100527964
TM9SF4
MGAT4A
FBXO18
FAM173B
ITFG3
YTHDF1
PAK2
DDX20
RBM8A
GOLGA8A
GTF2H1
ZNF777
RHOA
SMU1
YWHAB
CCDC127
RAB18
SERPINF2
APH1B
TCF21
HMGN4
SMAD5
ZMAT1
GOLGA5
GOLPH3L
TAF2
NCBP1
MFAP1
TMEM188
DTD1
RGS3
DYNC1I2
ZNF670
EIF4A3
ZNF165
UTP11L
KLHL12
VPS35
UBE2D3
HNRNPF
TMEM9B
SKIV2L2
CLP1
PLAA
ARFGAP3
ZNF266
MGAT2
DYRK3
TMEM127
EIF3J
MAFK
SERPINB1
RECQL
SNHG7
UBXN8
NBN
HERC2P7
EIF3C
CSDE1
IL11RA
ME2
TMEM43
NOLC1
SEC63
CHPF2
PTCD1
CYP51A1
TAF1B
PSMD7
C3orf26
DKFZP586I1420
SEC24C
LRRC8A
SDCBP
FAM104A
FUBP3
EXOC3
TAF6
MUTED
CCDC59
C20orf30
LINC00094
YBX1
COPS3
KGFLP1
ZNF271
SMARCD2
UCHL5
FLJ35424
BCL10
CCDC142
CCDC43
RIN2
PPP2R5E
PIGC
C10orf2
SNRNP27
CLUAP1
PAPSS1
SUGP2
FAM175A
ARL2BP
KIAA0090
GPN1
COPB2
CYB5R4
HNRNPH2
FBXO11
TRAF3IP1
PHOSPHO2
ZNF613
PTPRA
RBM18
DPH3
NUP35
RBM7
TARS
ARPC5
ANXA7
SNHG11
MYL9
AGGF1
CIR1
TWF1
ACAP1
GTPBP1
RIOK2
ADAM10
NSUN5P2
EZH1
DHFRL1
M6PR
SPPL3
ZNF561
SET
TCEANC
MAP1LC3B
ALG2
NUCB2
DIMT1
NCK1
WSB2
RNU12
C6orf165
ZNF267
PARP1
PTRH2
DCAF12
AP3S1
SCAMP1
CEP57
MGC3771
METAP2
DENR
PDCL
FAM115A
TDRD10
IL13RA1
METTL17
LIPA
H2AFX
ZNF845
CSRP1
CALCOCO1
CEBPZ
SLC28A1
ECD
PIK3CA
LOC729737
ZNF414
HMGN1
ANP32A
ZNF544
CCDC97
ARPC3
FNDC3B
MEAF6
RUFY1
TDP1
FBXO16
CDC42
MRPS10
XRCC6
SMS
CNOT2
NAA30
GNG10
CSTF3
VPS4B
TBL2
SELS
MLF1
EIF5B
PPIC
ADPGK
DKC1
HNRNPA3
LRRC57
PKD1
C19orf68
TDRD7
STAU2
2021-09-15
FBXO8
DDIT4
MRPL42
RBM15B
LOC100652828
UBFD1
STARD3NL
DDX21
COPS2
H2AFV
HNRNPA1L2
FANCF
SNRNP70
LTA4H
TMEM107
PNRC2
NUP62
SPCS2
SMG8
KPNA4
ANXA4
PDIA4
DUSP1
RBBP7
GNAI3
ZNF500
AHSA2
TMCO3
CCT2
CASC4
ANAPC16
UBE2N
SPTLC1
GRN
SUN2
TRIM37
DDX50
NSF
KLKB1
HSPA6
WWTR1
2021-09-07
NFE2L2
YARS2
RDBP
PDE7A
NOP58
SLC25A32
PLSCR3
MAP2K4
MZF1
TPM3
HGS
TRIP12
NUS1
NSRP1
C5orf45
ZNF143
CCDC120
C16orf57
PPP1R8
RPP40
STAMBP
ADK
PSMD12
IRF2
PHF3
ZFP36L1
ELP4
CCBL1
UTP3
LEPROTL1
GPN2
BZW1
MPHOSPH10
ITFG1
ATP2C1
MBD4
TM9SF3
CWC27
TMEM165
SLC30A5
2021-03-07
SWAP70
KCNQ1OT1
PRPF38A
TRIB1
CHTF8
WBP4
LDOC1L
SLMO2
NPM1
CHERP
MRPS17
CCDC99
TMEM209
C4orf3
TXNL1
RAB8B
RAP1B
PNMA1
KIAA0895L
KIF5B
DKFZP434F142
METTL5
ZFP64
C11orf10
SHOC2
SP100
COX16
UBE2K
SMAD4
PDCD11
RAB5A
PKHD1
ZNF337
NPFF
EIF4E
KIAA1430
RSPH3
CDC5L
PLEKHA1
MLL4
AGFG1
CALM2
RORC
EAPP
EXOSC3
RGS1
SNUPN
SYAP1
KATNA1
TRAM1
UBIAD1
LZTS2
CBLL1
WASF2
TNXB
MAN2C1
OPA3
ZNF768
FARSB
MVK
SCAF8
SUMO2
SNX6
NMT2
RAB11FIP1
KIAA1279
C5orf43
LOC100653189
SRP14
C5orf22
CXorf23
NF2
FAM45A
DUSP2
EFTUD2
CPSF2
RBPJ
REEP3
KDM3B
SC5DL
BRD7
GTPBP4
BCAS2
RNF149
CXCL5
WASH1
GTF2B
ANXA5
PAPOLA
ZNF32
EBPL
RAB10
ALG8
AKAP8L
ANKRD36
VWA1
MPP3
RNF6
DRAM2
PTPLB
PGM2
TSG101
ZSCAN16
YWHAZ
TBK1
GLB1
DARS
PTMA
ZMPSTE24
RNFT2
ZNF592
KIF2A
RFK
LIMS1
ZMYM3
SKP1
ALDH18A1
POLK
MED15
SLU7
CAPRIN1
BRD9
TRIM41
ORMDL2
SH3GLB1
OXSR1
RALA
RRM1
SLC35F5
GLRX3
LOC100506159
TRA2B
BCL2
MYL6B
PPIG
KTN1
BUD13
PSMD1
ZNF76
DERL1
VMP1
NRAS
2021-09-11
PNO1
YWHAG
PAIP1
KIAA0930
LRP12
RLIM
SIN3A
MYL12B
CCDC90B
PTP4A2
PRMT6
STX12
C5orf41
N6AMT2
MUDENG
LRFN3
USP39
C6orf62
SRI
HNF1A-AS1
LOC100507311
ARHGAP5
KPNB1
PPP1R9B
SAMD4A
STRAP
TOR3A
TAB2
STK24
PHKA2
CLIP1
CDC26
RNASEH2A
TXNDC9
RBM45
LZTFL1
NGLY1
HNRNPK
TRIP10
SEMA6C
ARHGEF17
FBXL14
ELMOD3
CYP2U1
TMEM59
SCARF2
RAB6C
ERF
METTL13
DDX52
FAM127B
GTF2F2
NOP56
ZNF416
WTAP
C14orf109
DCUN1D5
CSNK1A1
ELF1
UBE2W
PCNA
CANX
ARMC8
TELO2
SLC35A3
LMAN1
CBX3
C15orf59
MAT2B
RAB22A
C6orf64
B3GALT6
CDS2
C15orf63
MTA3
METTL2B
SERINC1
PPP2CB
LGI4
TMUB2
PPAPDC2
DLST
RNF170
ATP6V1G1
CCT5
LIN7C
ZNF284
DYNLT3
RPAP1
SEC62
OLFML3
ACTN1
ZYG11A
GLA
LOC729313
RNF130
PPP1CC
DCAF6
RPA1
RGP1
DAD1
KLHL9
MKI67IP
RG9MTD1
MIER2
NAA50
CCT4
RNF38
PLCXD1
CASC3
GCC1
FXN
SSB
FAM204A
TRIP11
ACOX3
BECN1
CDC40
TLR1
VANGL1
ZBTB33
KIFC3
UBE2G1
DPYSL2
SP3
KCNJ16
TMEM5
RSPH1
OLA1
PIGK
TFCP2
GTF3C6
CCDC34
CNO
RBM3
DPF2
PLEKHA3
YAF2
MTMR12
SF3A3
PPP2CA
CYB5R3
PSMB2
KDM6A
C4orf43
SAFB
NIP7
DENND4B
PSMA1
FBXO3
VAMP7
CABLES1
ZUFSP
TWISTNB
C2orf67
LSM14A
COMMD8
THUMPD1
MSI2
EPRS
HMGCS1
TMEM106C
ZNF335
PARVB
C3orf14
METTL14
UFSP2
CTTNBP2NL
GRPEL2
PTP4A1
GNAQ
ZCRB1
F8A1
RANBP1
LMBR1
FAM188A
2021-03-05
SEC11C
SEC61B
CTCF
DHX9
TSPAN31
WDR44
PLBD1
TXNDC15
NMD3
EIF3A
PDCD4
LOC152217
LMCD1
SLC9A6
PPIL3
C8orf76
NOC3L
PRKACB
UBE2I
KIAA0020
C6orf136
SLK
ERLEC1
CLN5
ZC3H4
SNX10
POLA1
KIF12
SPHAR
YIPF1
MEF2D
XKR8
MTMR2
SMAP1
OXNAD1
TRPV1
RAB3GAP2
DGCR2
FBXO34
EMX2
AAGAB
LOC441124
NARS
C20orf11
SCPEP1
ATP1A1
STRBP
BTF3P11
FAM3C
MBD2
ZNF687
GLUL
RWDD1
COG6
ELAVL1
C17orf59
MANF
RAN
LYPLA1
ZNF830
C1orf56
SUGT1
RRP15
TMEM167B
OSGIN2
MLXIPL
PFN1P2
AKAP13
MBD6
ADSS
SERINC3
IQSEC2
CTBS
YEATS4
STOML1
USP9X
TBL1XR1
FAM174A
MRPS18B
CAPZA1
TM9SF2
LOC84856
CLCN3
FAM103A1
LOC497257
LOC647979
SHISA5
MAN2B1
SMARCE1
MAN1A2
FTSJD2
MAGOHB
TMED2
CCDC47
POP7
REPS1
SLC41A3
ATAD1
ELP3
FXYD6
C19orf2
CSPG4
NFYC
LSM1
CKAP2
SNRPD3
LMBRD1
ACTR2
MRPS9
C2orf69
ARFGEF1
PRRT3
POLD1
RAP1GDS1
ACTR8
TTC18
TAX1BP1
GNPTAB
TXNDC5
PIK3C3
IKBIP
MAGT1
UFM1
IL6ST
ICK
GORASP2
LRRFIP2
SFT2D3
LOC100505792
POC1B
HN1
CCNJ
MED4
RNF114
IARS
MRPL44
KLHL8
ANO6
SKAP2
CNOT6
DDX47
NMT1
RFC4
ITGA7
TCEB1
TMCC1
ERGIC2
SNX3
FBRS
RAB36
PUM1
DEK
PPHLN1
AMZ2
FRMD8
CD58
DTYMK
YIPF4
MICA
FCF1
ZNF14
TIMM17A
TTC30B
PDS5A
LRCH1
UBA5
C5orf51
TCP1
SLC35A5
C3orf38
TRIM11
TPK1
HSD17B12
ZNF675
FUCA1
LSG1
RFC1
TRPS1
RNF4
STMN1
GEMIN4
DCP1B
OGFOD2
CPNE3
HNRNPM
OSBPL10
BEST4
PRR15
FAM206A
CDC23
COG5
TCEB3
SH3GLB2
MTMR1
EIF5
RACGAP1
MOB1A
PTPN11
SRSF8
POLE3
FAM114A2
LOC100131541
YTHDF2
NEK4
COPS7A
DOCK6
STRADA
USP16
WDR41
CAST
RSL1D1
SS18L2
C8orf83
PNRC1
LOC653075
EXT2
MICAL1
VAV2
SFR1
JUND
REEP5
DAAM2
MAN1A1
DCAF4
SEC23IP
LCE2C
GSPT2
KIAA0586
DIAPH1
CAB39
TECPR2
ZNF384
NPEPPS
ACBD3
OCIAD1
FYTTD1
TOP1P2
MFSD1
TICAM1
ZCCHC10
NUP107
PRKRIR
TRMT1L
HMGB1
TMEM185A
DIAPH2
TOP2B
CHMP3
MRPL47
COPB1
SPINK7
BTBD9
CASP4
PDHX
SRBD1
SNRPD1
TFAM
PEX12
WDR4
ZBED3
ZNF226
SMYD2
CPSF1
FBXO5
SRPK2
PTPRK
WDR90
WIPI2
THAP10
H3F3A
ALG6
SCFD1
VPS37A
RARA
PNPLA8
HNRNPA1
MTMR9
DR1
CPSF3
TMEM50A
HSPA5
CNIH
MAST1
ZNF350
SPICE1
DRAM1
KIAA1826
STK38L
PIH1D2
TADA3
CCDC86
MAST3
MTFP1
LOC100289230
IQCK
NFYA
ARL6IP5
RPIA
KCMF1
SLC15A4
GMCL1
AKIP1
ZHX2
LYRM2
OSTCP1
GUCY1B3
EIF1
MPZL1
ADAM9
HLTF
C18orf21
GRSF1
ZMYM4
UBE2A
MFI2-AS1
PUS7
TBC1D15
PHKB
TJP1
NUP85
HMGXB4
ZNF264
ANKRD42
C14orf129
NGRN
CTXN1
GGT8P
PON2
LAMA5
DLD
PELI3
ANGEL2
HBP1
PCYT1A
ACTBL2
PGRMC2
RBL2
LAPTM4B
SNW1
MBIP
TEAD1
RASA1
THAP8
CCDC72
VAC14
KLF3
RBMS1
USP42
MAK16
C18orf19
IMPACT
UBC
RDH14
TSEN15
CX3CL1
NECAP2
LONP2
DPY30
BTBD1
ZNF681
PIGT
GART
FTSJD1
TNFAIP1
SSR1
KIF1C
BLOC1S2
SPG7
PRPS2
FAM84B
SPATA5L1
ZNF684
PVRL2
CNN3
INPP5J
EDEM1
TMEM184B
RRAGA
TCTN3
HNRNPUL1
MEX3C
VAT1
RAB3IP
RNF13
HMGN2P46
SNAPC2
BAG5
MKNK2
MTPAP
AFF1
CCDC23
VRK1
RANBP9
RFWD2
LYAR
CISH
FBXO10
ZNF268
WAC
WDR82
TBCE
RPL38
NPTN
LGALSL
STT3A
RNF11
METTL8
G3BP2
B4GALT5
RBM27
PEX11B
CTDSP2
POLR2K
RPP38
BTBD7
BLVRA
CHMP2B
FER1L4
UBE2B
LOC285074
LOC550643
C15orf23
PAFAH1B2
LMNB2
YWHAH
LSM6
MZT1
WASF1
UBE2Z
ADNP2
BRD2
ANKRD13C
PRDX4
MMGT1
DAZAP2
PTEN
MED28
COQ7
MYCBP
C9orf37
ZNF117
PAK1IP1
MET
PCP4L1
SRRM1
USP8
ZNF219
RRAGC
BUB3
ACTB
C12orf39
KIN
PAFAH1B1
SCYL1
C12orf11
HNRNPR
ZNF716
KLF16
ZNF277
DHX36
UBE2E3
PGM3
CRIPT
COPA
ZNF92
PPID
RANBP3
MRPL3
C14orf43
GOLPH3
ZCCHC17
RNF7
FAM3D
ZNF256
PLEKHA4
MFSD11
PML
TMEM109
NOL11
RFX2
DAZAP1
C4orf42
ZNF3
ZNF738
SMYD3
ZBTB8OS
ZBTB44
PPTC7
TRIM4
ZNF22
CD63
RNF113A
LOC441204
POP4
GPX7
ACSL3
C1orf174
USP10
GALNT1
ZNF628
ASCC3
SS18
LAPTM4A
ACTG1
TCEAL1
TRAPPC4
ZNF786
WRAP73
CREG1
NCL
PLEKHF1
DDX6
USP1
AZIN1
CASP5
MFN2
F11R
PDCD10
FAM122A
UBA3
BCDIN3D
ERLIN2
FAM47C
GLOD4
TMEM111
APOO
LOC100134167
ERP44
DSTN
PDCD6IP
RB1CC1
ATMIN
GOLGA7
ALG9
RPL23
TOP1
XRN2
SREK1IP1
ZNF217
SLAMF9
RPS4X
CCPG1
SRP19
ZNF706
YIPF5
MORF4L2
RNF103
RWDD2B
MANEA
DNAJB6
CTDSPL2
SERPINB6
TYW3
RHBDD1
RPL14
ZNF629
RPL6
C20orf141
AGA
LOC401397
WDR89
LOC100128775
CBX1
ZNF764
PSMA6
PTPRF
EPS8L2
TTC27
UBE2F
TPR
NOL7
LAMP1
TSPAN3
ATAD3C
DHRS11
RPL19
SMEK2
IRF2BP2
FAM76A
HSBP1
LRRC1
CCDC28A
ATG4A
SATB1
TCEAL4
KDELC1
HSPH1
FRG1
DOPEY1
ATF6
C16orf88
NXT2
HSPA4
HECTD1
PRKAR2A
STRN3
GNL3
ProSAPiP1
CAMLG
RBM34
KRTCAP2
WIZ
GFM1
MECP2
PHLDB1
RIC8A
CEP104
NFKB1
MC1R
IL7
LOC100129292
PRMT10
RBM41
EXOC6
ATL1
GRIPAP1
BICC1
KDSR
NCLN
BAIAP2
CCNG2
ZMAT2
HDHD2
FBXO38
AGTPBP1
HEXDC
DPM1
PPP2R3A
NUP50
ZBTB38
FAM117B
COQ10A
IMMT
FGF7
C12orf65
SH3BGRL
USO1
LOC100170939
PIBF1
RIMS3
NUDCD1
ZNF254
ZNF567
ARF1
GTF3C4
SIRT7
CTNNB1
NIPBL
AASDHPPT
PGBD3
CPSF6
ATHL1
TTC37
ING3
MTM1
GLIS3
DEGS1
PTPRJ
MRPL48
MCMBP
C6orf48
CLASP2
RPF1
HEG1
XPOT
ELOVL7
DYX1C1
ZNF444
GPSM3
ZFYVE26
SNX24
EID2B
ARF6
EXOSC9
USP14
SEH1L
LSM7
CDC37L1
TCL1B
OGFR
RPS6KA2
ALDH1A1
GTF3C3
NCSTN
RAB6A
ZNF721
KLK9
CHRAC1
FAM104B
NASP
RRP36
C1orf109
ANO9
TOPORS
TMEM30A
MTMR14
RP2
PIGX
FOS
RFX7
FIP1L1
SPSB2
SELRC1
VRK2
PA2G4
FGF3
H2AFZ
XBP1
KRTAP4-1
GTF2I
TMOD3
NDUFC2
CEP70
CHMP1B
NLRX1
ENPP5
MAMDC4
KCTD1
UCHL3
PIR
IRF3
PICALM
EIF3E
PCBP1
C15orf29
RRS1
OGFOD1
PEX13
ALG3
OSGEPL1
MGLL
UPRT
NLK
YPEL5
2021-09-10
OMA1
SPINT2
JPX
TUFT1
C12orf75
IFNGR1
SIAE
CNOT4
PFAS
GPR156
MKRN1
NFE2L1
C7orf70
QTRT1
COX4NB
SUPV3L1
ZFPM1
FAM208A
MTMR3
LOC400099
CEBPG
DDX28
PPDPF
RAB34
PDP1
VPS39
LINC00467
ZCCHC7
KIAA1429
KIAA1267
TRIM69
SLC40A1
FARP1
SAR1A
OSBPL11
SLC33A1
CYR61
ZC4H2
C1GALT1C1
ATP1A4
RETSAT
SOX17
C20orf177
HSD17B4
CUL4B
RNF216P1
FAM63A
TRIT1
LXN
CCDC121
ATP6V1C1
MAFA
TBC1D3F
NUP54
GAS2L1
C1orf9
D2HGDH
C1orf172
RAB21
ECT2
C21orf2
CAPN7
HEATR1
MRPS18C
UBAP1L
RCN1
SIK3
GALNT7
MOSPD1
THAP1
NARG2
PTPN3
ZMIZ1
SNRPC
ARV1
TBCC
MTRR
KRT10
GTF2E1
IQCE
SSRP1
TMED5
ERP27
SBF2
UQCRH
TOX4
ATL3
EIF3H
ERC1
DHX38
KIAA0494
ARHGEF12
RPAP3
VPS36
NMI
SNX7
SENP2
OSTF1
CCDC50
CCDC53
TMEM25
PIGM
ERLIN1
ARL6IP1
FBXO25
IRX1
GTPBP8
YAP1
SEC11A
ERO1L
DUX4L4
PPT1
TMEM125
C1orf31
TOR1AIP1
LEO1
KLHL13
RHOQ
LARP7
ELMOD2
HEXIM1
TEX2
FEZ2
FBXW7
TOR1AIP2
CRTAP
DNAJB4
SQRDL
SHFM1
RAB4A
KDELR2
ALG5
LOC202025
RPS13
HEBP1
DROSHA
SYNCRIP
SMC3
GNPDA2
DHX29
TRMT6
ETFDH
ZC3HAV1L
RPL21
KLF13
UBXN10
LOC100507246
FAM156A
PHLDA1
CENPBD1
LIN37
GPI
NUP133
RMND5A
TRMT12
DNAJC10
ZNHIT3
ATP5H
WDFY1
FOXN3
ZNF574
LOC100506428
C4orf27
SH3BGR
UBR7
PDCL3
MOB4
KRTAP1-3
UPF1
ATG5
UTP20
SELT
GAS6
EPB41L1
C1orf198
NUDCD2
AGPAT4-IT1
PSMC1
BOD1L
ITCH
IQGAP1
NCKAP5L
C11orf73
THOC7
KIF13B
NGFRAP1
SCAF1
LYRM4
PANK4
C11orf58
TMX4
BBS5
RPLP2
SMTN
HNRNPD
ARAP2
TNFSF10
TPD52
EIF1AX
CCDC25
ZFAND1
NAPG
C7orf23
EXOC8
HOXA3
ASCC2
LAD1
SUB1
NPIPL3
AZI2
CSTB
MKRN2
ATG4B
EID1
DLAT
VDAC2
ATP6V1H
SMEK1
SAAL1
ABCA1
NNT
CDKN2AIP
COL4A2
RPS19
EIF4A2
VAPA
GIMAP6
SEL1L
RARS2
GSTP1
WWOX
SEC16A
CORO1C
LEPREL1
S100A10
PEX7
MGST3
ACP6
USP48
ITPR2
MAML1
IDE
UCKL1
RNF26
E2F3
ANKRD36B
DNAJC14
CASK
QRICH1
ZNF727
RAD17
EID2
SLC36A4
VPS37C
EIF4G2
PEX14
DNAJC1
TIMMDC1
S100A13
OSTC
DLC1
DPH3P1
MSN
HDHD1
EPDR1
MAEA
RSPRY1
NDUFAF4
BZW2
TTPAL
AP3B1
C5orf44
MGC34796
GBE1
CDC42SE2
USP32
RNF20
ATP5E
SF3B14
HIST1H3E
TGOLN2
TNFSF12
FOPNL
TMEM33
SERBP1
UFL1
CNOT8
UBP1
DMRTC1
RNF138
RPL22
DERL2
BOLA3
PPIL1
WDR26
CXCL16
CCNB1
ARHGAP27
FAM149B1
MAP9
SRSF3
LOC100507131
ZNF200
WDR92
MTIF2
SCYL2
C9orf25
SPTSSA
SLMAP
DYNLL1
COL4A1
MRPL50
MED19
SPTLC2
MTF1
GORAB
FAM101B
C11orf75
SPCS3
UBXN4
NUDT21
RGL3
PDXDC1
POLR3GL
ATP6V1A
POLR3H
[truncated: 9,977 more rows]

## Sheet: Sheet2
A2M
AAAS
AADAT
AAGAB
AARS1
AARS2
AARSD1
AASDHPPT
AASS
AATK
ABCA1
ABCA3
ABCA4
ABCA5
ABCB1
ABCB11
ABCB4
ABCB6
ABCB7
ABCC1
ABCC8
ABCC9
ABCD3
ABCD4
ABCE1
ABCG1
ABCG2
ABCR
ABHD11
ABHD5
ABI1
ABI2
ABI3BP
ABL1
ABLIM1
ABR
ABTB1
ACAA2
ACACA
ACAD11
ACAD9
ACADM
ACADSB
ACADVL
ACAN
ACAP1
ACAP2
ACAT1
ACAT2
ACBD3
ACBD5
ACBD6
ACCS
ACD
ACE
ACE2
ACER3
ACHE
ACKR1
ACKR2
ACKR3
ACLY
ACN9
ACOT1
ACOT2
ACOT9
ACOX1
ACOX3
ACP1
ACP5
ACP6
ACPL1
ACPL2
ACR
ACSF2
ACSL1
ACSL3
ACSL4
ACSS3
ACTA1
ACTA2
ACTB
ACTBL2
ACTC1
ACTG2
ACTL6A
ACTL7A
ACTL7B
ACTN1
ACTN2
ACTN3
ACTN4
ACTR10
ACTR1A
ACTR1B
ACTR2
ACTR3
ACTR3B
ACTR3C
ACTR6
ACTR8
ACVR1
ACVR2B
ACVRL1
ACYP1
ACYP2
AD4
ADA
ADA2
ADAM10
ADAM12
ADAM17
ADAM19
ADAM9
ADAMTS1
ADAMTS13
ADAMTS5
ADAMTS7
ADAMTS9
ADAMTSL1
ADAR
ADAT3
ADCK2
ADCK3
ADCK4
ADCK5
ADCY1
ADCY10
ADCY6
ADCY9
ADCYAP1
ADD1
ADD3
ADH1C
ADHFE1
ADI1
ADIPOQ
ADIPOR1
ADIPOR2
ADK
ADM
ADM2
ADNP
ADNP2
ADORA1
ADORA2A
ADORA2B
ADORA3
ADPGK
ADPRT
ADRA1A
ADRA2A
ADRB1
ADRB2
ADRB3
ADSS
ADSSL1
ADTKD1
ADTKD2
ADTKD4
ADTKD5
AEBP2
AES
AFAP1-AS1
AFD1
AFF1
AFF2
AFF3
AFG3L1P
AFG3L2
AFP
AFTPH
AGA
AGAP1
AGAP3
AGAP7
AGAP8
AGBL3
AGBL5
AGER
AGFG1
AGGF1
AGK
AGL
AGMO
AGPAT1
AGPAT2
AGPAT4-IT1
AGPAT5
AGPS
AGRN
AGS2
AGT
AGTPBP1
AGTR1
AGTR2
AGXT
AGXT2L2
AHCTF1
AHCY
AHCYL1
AHCYL2
AHI1
AHR
AHRR
AHSA2
AHSG
AHSP
AHUS1
AHUS2
AHUS7
AIBP
AIF1
AIF1L
AIFM1
AIG1
AIIDE
AILJK
AIMP1
AIMP2
AIRE
AJAP1
AJUBA
AK1
AK2
AK3
AKAP12
AKAP13
AKAP7
AKAP8L
AKAP9
AKIP1
AKIRIN2
AKR1A1
AKR1B1
AKR1B10
AKR1C1
AKR1C4
AKR1D1
AKT1
AKT2
AKT3
ALAD
ALB
ALDH18A1
ALDH1A1
ALDH2
ALDH3A2
ALDH4
ALDH4A1
ALDH5A1
ALDH9A1
ALDOA
ALG1
ALG10B
ALG13
ALG14
ALG2
ALG3
ALG5
ALG6
ALG8
ALG9
ALK
ALKBH5
ALMS1
ALOX5
ALOX5AP
ALPI
ALPK1
ALPK3
ALPL
ALPP
ALPPL2
ALPS1B
ALPS4
ALR
ALS10
ALS2CL
ALX4
AMBP
AMBRA1
AMD1
AMELX
AMER1
AMFR
AMH
AMMEC
AMMECR1
AMMECR1L
AMOT
AMOTL2
AMPD1
AMPD2
AMPD3
AMRF
AMY1C
AMZ2
AMZ2P1
ANAPC1
ANAPC10
ANAPC11
ANAPC13
ANAPC16
ANAPC5
ANG
ANGEL2
ANGPT1
ANGPT2
ANGPT4
ANGPTL2
ANGPTL3
ANGPTL4
ANGPTL7
ANK1
ANK2
ANK3
ANKFY1
ANKHZN
ANKRA2
ANKRD1
ANKRD12
ANKRD13A
ANKRD13C
ANKRD20A2
ANKRD27
ANKRD28
ANKRD29
ANKRD33
ANKRD33B
ANKRD36
ANKRD36B
ANKRD36BP2
ANKRD42
ANKRD43
ANKRD54
ANKRD57
ANKRD58
ANKRD6
ANKRD65
ANKS3
ANKS6
ANKZF1
ANLN
ANO1
ANO5
ANO6
ANO9
ANOS1
ANP
ANP32A
ANP32E
ANPEP
ANPRA
ANTXR1
ANTXR2
ANXA1
ANXA11
ANXA13
ANXA2
ANXA3
ANXA4
ANXA5
ANXA6
ANXA7
ANXA8L2
AOC3
AORF
AOS5
AOVD1
AP1G1
AP1G2
AP1S2
AP3B1
AP3D1
AP3S1
AP3S2
AP4E1
AP4M1
AP5M1
APBB1IP
APBB2
APBB3
APC
APC2
APDS
APEH
APEX1
APEX2
APH1B
APIP
APLN
APLNR
APLP2
APOA1
APOA1BP
APOA2
APOA4
APOB
APOC1
APOC3
APOE
APOH
APOL1
APOL3
APOO
APOPT1
APP
APPBP2
APPL1
APRT
APT1LG1
APTX
AQP1
AQP2
AQP3
AQP4
AQP5
AQR
AR
ARAP2
ARCA2
ARCN1
AREG
ARF1
ARF4
ARF5
ARF6
ARFGAP2
ARFGAP3
ARFGEF1
ARFIP1
ARFIP2
ARG1
ARG2
ARHGAP1
ARHGAP10
ARHGAP12
ARHGAP17
ARHGAP18
ARHGAP23
ARHGAP24
ARHGAP27
ARHGAP29
ARHGAP33
ARHGAP5
ARHGAP6
ARHGAP9
ARHGDIA
ARHGEF10
ARHGEF12
ARHGEF17
ARHGEF18
ARHGEF2
ARHGEF3
ARHGEF4
ARHGEF40
ARHGEF5
ARHGEF7
ARHR2
ARID1B
ARID3A
ARID3B
ARID4B
ARIH1
ARL1
ARL13A
ARL13B
ARL2BP
ARL3
ARL4D
ARL5A
ARL6IP1
ARL6IP4
ARL6IP5
ARL6IP6
ARL8A
ARL8B
ARMC1
ARMC10
ARMC8
ARMC9
ARMCX1
ARMCX2
ARMCX3
ARMCX5
ARMCX6
ARMD2
ARMD4
ARNT
ARNT2
ARNTL
ARPC1A
ARPC2
ARPC3
ARPC4-TTLL3
ARPC5
ARPP19
ARRB1
ARRDC2
ARRDC3
ARRDC4
ARSA
ARSB
ARSF
ARSG
ARSH
ARSJ
ARSK
ARSL
ARTN
ARV1
ARVCF
ARX
ASAH1
ASAH2
ASAP2
ASB16
ASB4
ASB8
ASCC1
ASCC2
ASCC3
ASCL1
ASF1A
ASGR1
ASGR2
ASH2L
ASIC5
ASL
ASML3B
ASMTL-AS1
ASNS
ASNSD1
ASPA
ASPH
ASPHD1
ASPN
ASRT7
ASS1
ASTN1
ASTN2
ASXL2
ATAD1
ATAD3A
ATAD3C
ATCAY
ATF2
ATF3
ATF4
ATF6
ATFB6
ATG12
ATG16L2
ATG3
ATG4A
ATG4B
ATG4C
ATG5
ATHL1
ATIC
ATL1
ATL1
ATL1
ATL2
ATL3
ATM
ATMIN
ATN1
ATOX1
ATP10B
ATP11A
ATP11A
ATP11C
ATP12A
ATP13A3
ATP1A1
ATP1A1
ATP1A1
ATP1A2
ATP1A2
ATP1A2
ATP1A2
ATP1A3
ATP1A4
ATP1B1
ATP1B1
ATP1B1
ATP1B2
ATP1B3
ATP2A1
ATP2A2
ATP2B1
ATP2B4
ATP2C1
ATP4A
ATP5E
ATP5F1
ATP5F1A
ATP5F1E
ATP5G2
ATP5H
ATP5J
ATP5L
ATP5O
ATP5SL
ATP6AP1L
ATP6AP2
ATP6AP2
ATP6AP2
ATP6V0A2
ATP6V0A4
ATP6V0A4
ATP6V0C
ATP6V1A
ATP6V1B1
ATP6V1B1
ATP6V1C1
ATP6V1C2
ATP6V1D
ATP6V1E2
ATP6V1F
ATP6V1G1
ATP6V1G3
ATP6V1H
ATP7A
ATP7B
ATP8B1
ATP8B2
ATP9A
ATP9B
ATPIF1
ATPSCKMT
ATR
ATRIP
ATRIP-TREX1
ATRST2
ATRST2
ATRX
ATRX
ATXN10
ATXN10
ATXN2
ATXN2L
AUH
AUP1
AURKA
AVEN
AVIL
AVIL
AVPI1
AVPR2
AXDND1
AXIN2
AXL
AZGP1
AZI2
AZIN1
B2M
B2M
B3GALNT1
B3GALT4
B3GALT6
B3GALT6
B3GAT1
B3GAT1
B3GNT2
B3GNT7
B3GNT8
B3GNT9
B4GALNT1
B4GALT1
B4GALT5
B7H4
B7S1
B7X
B9D1
B9D2
B9D2
BAALC
BACE1
BACH1
BACH2
BAG2
BAG3
BAG5
BAG6
BAGE
BAHD1
BAIAP2
BAK1
BAMBI
BANK1
BAP1
BARD1
BAX
BAX
BAX
BAZ1A
BAZ1A
BAZ1B
BAZ1B
BAZ2B
BBC3
BBIP1
BBIP1
BBS1
BBS10
BBS10
BBS12
BBS12
BBS2
BBS2
BBS4
BBS5
BBS5
BBS7
BBS9
BBX
BCAM
BCAP29
BCAP31
BCAR1
BCAR3
BCAS2
BCAS4
BCATE2
BCCIP
BCDIN3D
BCHE
BCKDHA
BCKDHB
BCKDK
BCL10
BCL11A
BCL2
BCL2
BCL2
BCL2A1
BCL2L1
BCL2L11
BCL2L11
BCL2L12
BCL2L13
BCL2L2
BCL3
BCL6
BCL7A
BCLAF1
BCR
BCS1L
BCS1L
BDH1
BDKRB1
BDKRB2
BDKRB2
BDKRB2
BDNF
BDNF
BDPLT6
BDPLT6
BECN1
BECN1
BEND3
BEND7
BEST1
BEST4
BET1
BEX2
BEX4
BEX5
BFSP2
BGLAP
BGN
BHLHE23
BHLHE40
BICC1
BICC1
BICD2
BID
BID
BIRC2
BIRC2
BIVM
BLK
BLMH
BLOC1S1
BLOC1S1
BLOC1S2
BLOC1S5
BLOC1S5-TXNDC5
BLOC1S6
BLVRA
BLVRA
BLZF1
BLZF1
BMI1
BMI1
BMP1
BMP15
BMP2
BMP3
BMP4
BMP5
BMP6
BMP6
BMP7
BMP7
BMP8B
BMPR1A
BMPR1B
BMPR2
BNAH2
BNC1
BNIP3
BNIP3L
BNP
BOD1
BOD1L
BOLA2B
BOLA3
BOS2
BPGM
BPHL
BPHL
BPI
BPI
BPIFB1
BPTF
BRAF
BRAF
BRAT1
BRCA1
BRCA2
BRCC3
BRCC3
BRD1
BRD2
BRD3
BRD4
BRD7
BRD9
BRI3
BRI3BP
BRIX1
BRK1
BRMUTD
BRP44
BRP44L
BRWD1
BSCL2
BSCL2
BSG
BSG
BSND
BSND
BSND
BSND
BSND
BSND
BSND
BTBD1
BTBD10
BTBD6
BTBD7
BTBD9
BTF3
BTF3P11
BTG1
BTK
BTN2A2
BTNL2
BUB3
BUD13
BZRAP1
BZW1
BZW2
C10orf12
C10orf140
C10orf2
C10orf32
C10orf35
C10orf47
C10orf57
C10orf58
C10orf95
C11orf1
C11orf10
C11orf24
C11orf31
C11orf42
C11orf48
C11orf54
C11orf58
C11orf65
C11orf73
C11orf74
C11orf75
C11orf83
C11orf9
C11orf92
C12orf11
C12orf23
C12orf29
C12orf29
C12orf35
C12orf39
C12orf4
C12orf45
C12orf5
C12orf52
C12orf56
C12orf57
C12orf65
C12orf75
C12orf76
C13orf27
C14orf105
C14orf109
C14orf119
C14orf129
C14orf133
C14orf135
C14orf142
C14orf159
C14orf166
C14orf167
C14orf169
C14orf173
C14orf173
C14orf2
C14orf28
C14orf43
C14orf45
C15orf17
C15orf23
C15orf24
C15orf29
C15orf39
C15orf40
C15orf44
C15orf48
C15orf52
C15orf59
C15orf61
C15orf63
C16orf3
C16orf45
C16orf52
C16orf53
C16orf57
C16orf72
C16orf79
C16orf80
C16orf87
C16orf88
C16orf95
C17orf101
C17orf59
C17orf63
C17orf72
C17orf75
C17orf76-AS1
C17orf79
C17orf80
C17orf89
C17orf96
C17orf97
C18orf1
C18orf10
C18orf12
C18orf19
C18orf21
C18orf23
C18orf55
C18orf8
C19orf12
C19orf2
C19orf24
C19orf33
C19orf42
C19orf44
C19orf46
C19orf63
C19orf68
C19orf73
C1D
C1DELq21.1
C1DELq41q42
C1GALT1C1
C1orf109
C1orf114
C1orf115
C1orf122
C1orf123
C1orf172
C1orf174
C1orf183
C1orf198
C1orf201
C1orf212
C1orf229
C1orf24
C1orf27
C1orf28
C1orf28
C1orf28
C1orf28
C1orf31
C1orf43
C1orf50
C1orf53
C1orf56
C1orf63
C1orf85
C1orf88
C1orf9
C1QA
C1QA
C1QB
C1QB
C1QBP
C1QC
C1QC
C1QG
C1QTNF3
C1RL
C1S
C20orf108
C20orf11
C20orf141
C20orf177
C20orf194
C20orf20
C20orf24
C20orf26
C20orf29
C20orf3
C20orf30
C20orf4
C20orf94
C21orf104
C21orf2
C21orf59
C21orf62
C21orf81
C22orf28
C22orf32
C22orf40
C2CD3
C2CD4B
C2orf15
C2orf29
C2orf3
C2orf40
C2orf47
C2orf56
C2orf67
C2orf69
C2orf74
C3
C3
C3AR1
C3BR
C3BR
C3DR
C3DR
C3orf14
C3orf17
C3orf19
C3orf23
C3orf25
C3orf26
C3orf38
C3orf54
C3orf75
C3orf78
C4A
C4A
C4B
C4BPA
C4orf19
C4orf27
C4orf3
C4orf33
C4orf34
C4orf38
C4orf41
C4orf42
C4orf43
C4orf48
C4orf49
C4orf52
C5
C5
C5
C5AR1
C5orf15
C5orf22
C5orf24
C5orf28
C5orf30
C5orf32
C5orf35
C5orf4
C5orf41
C5orf43
C5orf44
C5orf45
C5orf51
C6
C6orf1
C6orf106
C6orf115
C6orf125
C6orf130
C6orf136
C6orf145
C6orf165
C6orf192
C6orf203
C6orf211
C6orf26
C6orf27
C6orf47
C6orf48
C6orf57
C6orf62
C6orf64
C6orf70
C6orf72
C6orf89
C7orf11
C7orf14
C7orf23
C7orf28B
C7orf36
C7orf42
C7orf43
C7orf49
C7orf53
C7orf70
C8orf4
C8orf40
C8orf47
C8orf73
C8orf76
C8orf83
C9orf116
C9orf125
C9orf142
C9orf16
C9orf163
C9orf167
C9orf23
C9orf25
C9orf3
C9orf37
C9orf46
C9orf5
C9orf62
C9orf78
C9orf82
C9orf89
C9orf9
C9orf91
CA2
CA2
CA8
CA8
CA9
CAB39
CABC1
CABIN1
CABIN1
CABLES1
CABP4
CABP5
CACNA1A
CACNA1B
CACNA1C
CACNA1D
CACNA1H
CACNA1I
CACNA1S
CACNA1S
CACNA1S
CACNA1S
CACNA2D1
CACNA2D3
CACNB1
CACNB2
CACNL1A3
CACNL1A3
CACNL1A3
CACP
CACYBP
CADM1
CADM1
CADPS2
CAGA
CAGB
CAKUHED
CAKUT1
CAKUT1
CAKUT1
CAKUT1
CAL1L
CALB1
CALB1
CALB2
CALCA
CALCA
CALCOCO1
CALCOCO2
CALCRL
CALD1
CALM1
CALM2
CALM3
CALR
CALR
CALU
CAMK2B
CAMK2D
CAMK2N1
CAMK4
CAMKK2
CAMLG
CAMP
CAMP
CAMTA1
CAMTA1
CAND1
CANX
CAPG
CAPN12
CAPN2
CAPN2
CAPN7
CAPON
CAPON
CAPRIN1
CAPZA1
CAPZA1
CAPZA2
CAPZB
CARD14
CARD6
CARD9
CARS2
CASC3
CASC4
CASK
CASK
CASKIN1
CASP1
CASP1
CASP1
CASP10
CASP3
CASP3
CASP3
CASP4
CASP4
CASP4
CASP5
CASP6
CASP7
CASP7
CASP8
CASP8
CASP8
CASP8AP2
CASP9
CASP9
CASP9
CASQ2
CASR
CASR
CAST
CAT
CAT
CAT
CATSPER1
CATSPER2
CAV1
CAV1
CAV1
CAV3
CAVIN1
CAVIN2
CBAS5
CBL
CBL
CBLL1
CBR4
CBS
CBSL
CBX1
CBX3
CBX5
CBX6
CBY1
CC2D1B
CC2D2A
CC2D2B
CCAR1
CCAT1
CCBL1
CCDC108
CCDC112
CCDC115
CCDC117
CCDC12
CCDC120
CCDC121
CCDC127
CCDC142
CCDC160
CCDC160
CCDC23
CCDC25
CCDC28A
CCDC28B
CCDC28B
CCDC34
CCDC39
CCDC40
CCDC41
CCDC43
CCDC47
CCDC47
CCDC50
CCDC51
CCDC53
CCDC56
CCDC59
CCDC6
CCDC71
CCDC72
CCDC77
CCDC80
CCDC82
CCDC85C
CCDC86
CCDC90B
CCDC91
CCDC94
CCDC96
CCDC97
CCDC99
CCDD
CCHL1A3
CCHL1A3
CCHL1A3
CCK
CCKBR
CCL1
CCL11
CCL17
CCL18
CCL19
CCL2
CCL2
CCL20
CCL21
CCL22
CCL23
CCL24
CCL25
CCL26
CCL3
CCL3
CCL4
CCL4
CCL5
CCL5
CCL7
CCL8
CCM2
CCN1
CCN1
CCN2
CCN2
CCN3
CCN4
CCN5
CCNA2
CCNA2
CCNB1
CCNB1
CCNB1
CCNB1IP1
CCNC
CCND1
CCND1
CCND2
CCND3
CCNDBP1
CCNE1
CCNE1
CCNG1
CCNG2
CCNG2
CCNH
CCNJ
CCNL2
CCNO
CCP110
CCP110
CCPG1
CCR1
CCR1
CCR2
CCR2
CCR3
CCR4
CCR5
CCR5
CCR6
CCR7
CCR8
CCRL1
CCT2
CCT4
CCT5
CCT6A
CCT6P1
CCT8
CCZ1
CD137
CD14
CD151
CD151
CD160
CD163
CD164
CD19
CD19
CD1A
CD1B
CD1C
CD1D
CD1D
CD1E
CD2
CD207
CD209
CD24
CD24
CD27
CD274
CD28
CD2AP
CD2AP
CD2AP
CD2AP
CD2BP2
CD2-LCR
CD32
CD32
CD32
CD32
CD32
CD33
CD34
CD34
CD34
CD36
CD36
CD36L2
CD38
CD4
CD4
CD4
CD40
CD40
CD40LG
CD40LG
CD44
CD45
CD45
CD46
CD46
CD46
CD46
CD47
CD47
CD49C
CD5
CD55
CD55
CD58
CD59
CD59
CD63
CD68
CD69
CD7
CD70
CD74
CD79A
CD79A
CD79A
CD80
CD80
CD81
CD83
CD83
CD86
CD8A
CD9
CD9
CD93
CD99
CD99
CD99L2
CDADC1
CDC123
CDC14B
CDC23
CDC25A
CDC25B
CDC25C
CDC26
CDC27
CDC37L1
CDC40
CDC42
CDC42
CDC42
CDC42
CDC42BPA
CDC42BPB
CDC42EP4
CDC42EP5
CDC42SE2
CDC5L
CDC73
CDC73
CDC73
CDC73
CDC73
CDCA7L
CDCA7L
CDCA8
CDCP1
CDG1R
CDG1S
CDG1S
CDG1T
CDH1
CDH1
CDH11
CDH16
CDH17
CDH2
CDH2
CDH2
CDH22
CDH24
CDH3
CDH4
CDH5
CDH5
CDH6
CDH9
CDH9
CDK1
CDK1
CDK1
CDK10
CDK11B
CDK13
CDK2
CDK2
CDK20
CDK20
CDK2AP1
CDK4
CDK4
CDK5
CDK5
CDK5R1
CDK5R2
CDK5RAP1
CDK5RAP1
CDK5RAP3
CDK5RAP3
CDK6
CDK7
CDK9
CDKAL1
CDKN1A
CDKN1A
CDKN1A
CDKN1B
CDKN1B
CDKN1B
CDKN1C
CDKN1C
CDKN2A
CDKN2A
CDKN2AIP
CDKN2B
CDKN2C
CDKN2C
CDKN2D
CDKN3
CDR1-AS
CDR2
CDS1
CDS2
CDT6
CDV3
CDX2
CEACAM1
CEACAM1
CEACAM5
CEBPA
CEBPA
CEBPB
CEBPB
CEBPG
CEBPZ
CECR1
CECR7
CED
CED
CED
CEL
CELA2A
CELA2B
CELA3B
CELF4
CELF6
CELSR1
CEND1
CENPA
CENPB
CENPBD1
CENPC1
CENPF
CENPQ
CEP104
CEP104
CEP120
CEP152
CEP164
CEP19
CEP290
CEP41
CEP57
CEP63
CEP70
CEP78
CEP83
CEP85L
CEP89
CEP97
CERS2
CERS3
CERS6
CERT1
CERT1
CES1
CETN2
CETN3
CETP
CFAG
CFAG
CFAP298
CFAP418
CFAP46
CFAP47
CFAP57
CFB
CFB
CFB
CFC1
CFC1
CFDP1
CFH
CFH
CFH
CFH
CFH
CFH
CFHL1
CFHL1
CFHL3
CFHL3
CFHL5
CFHR1
CFHR1
CFHR1
CFHR3
CFHR3
CFHR5
CFHR5
CFHR5
CFHR5D
CFI
CFI
CFL1P1
CFL2
CFLAR
CFP
CFSMR
CFTD
CFTD
CFTR
CGA
CGAS
CGAS
CGB3
CGB5
CGGBP1
CGI10
CGNL1
CGRRF1
CHAC1
CHADL
CHAF1A
CHAF1B
CHAT
CHC1
CHCHD1
CHCHD2
CHCHD6
CHCHD7
CHCHD8
CHD3
CHD4
CHD4
CHD6
CHD7
CHEK1
CHERP
CHGA
CHI3L1
CHI3L1
CHI3L1
CHI3L1
CHIA
CHIA
CHID1
CHIT1
CHIT1
CHKA
CHKA
CHKB
CHMP1B
CHMP2B
CHMP3
CHMP4A
CHMP5
CHN1
CHN1
CHN2
CHN2
CHN2
CHN2
CHN2
CHN2
CHN2
CHORDC1
CHP
CHPF2
CHRAC1
CHRM2
CHRM3
CHRNA2
CHST13
CHST14
CHSY1
CHTF18
CHTF8
CHUK
CHURC1
CIAO1
CIB2
CIDEA
CIDEC
CIDEC
CIDECP
CIITA
CIITA
CILD31
CIR1
CISD1
CISD2
CISH
CIT
CITED2
CITED4
CKAP2
CKAP4
CKAP4
CKB
CKLF
CKM
CKS1B
CKS2
CLASP1
CLASP2
CLC
CLCA4
CLCC1
CLCF1
CLCK2
CLCK2
CLCK2
CLCK2
CLCN1
CLCN1
CLCN2
CLCN3
CLCN3
CLCN3
CLCN4
CLCN4
CLCN5
CLCN5
CLCN5
CLCN5
CLCN5
CLCN5
CLCN5
CLCN6
CLCN6
CLCN7
CLCN7
CLCNKA
CLCNKA
CLCNKA
CLCNKB
CLCNKB
CLCNKB
CLCNKB
CLCNKB
CLCR
CLDN1
CLDN1
CLDN10
CLDN11
CLDN12
CLDN14
CLDN14
CLDN14
CLDN16
CLDN16
CLDN19
CLDN2
CLDN2
CLDN23
CLDN3
CLDN5
CLDN6
CLDND1
CLEC11A
CLEC12A
CLEC14A
CLEC16A
CLEC2D
CLEC3B
CLEC4E
CLEC7A
CLEC9A
CLIC1
CLIC4
CLIC5
CLIC6
CLINT1
CLIP1
CLIP2
CLMP
CLN3
CLN5
CLN5
CLN6
CLNS1A
CLOCK
CLP1
CLPP
CLPX
CLTC
CLTRN
CLU
CLU
CLUAP1
CLUAP1
CLYBL
CMA1
CMC1
CMD1A
CMD1A
CMD1A
CMD1A
CMD1A
CMD1A
CMD1A
CMD1A
CMD1A
CMD1A
CMD1A
CMD1A
CMD1A
CMD1A
CMD1A
CMD1A
CMD1A
CMD1A
CMD1A
CMD1A
CMD1A
CMD1A
CMD1D
CMD1D
CMD1D
CMD1D
CMD1LL
CMD1LL
CMD1V
CMD1V
CMH2
CMH2
CMH2
CMH2
CMIP
CMIP
CMKLR1
CMNS
CMNS
CMNS
CMNS
CMNS
CMNS
CMNS
CMNS
CMPK1
CMS
CMT1B
CMT1B
CMT1B
CMT1B
CMT1B
CMT1B
CMT1B
CMT2A
CMT2A
CMT2A
CMT2A1
CMT2A1
CMT2A1
CMT2DD
CMT2DD
CMT2EE
CMT2EE
CMT2M
CMT2M
CMT2M
CMT2M
CMTDI1
CMTDI1
CMTDI1
CMTDI1
CMTDIB
CMTDIB
CMTDIB
CMTDIB
CMTDIC
CMTDIC
CMTDID
CMTDID
CMTDID
CMTDID
CMTDID
CMTDID
CMTDID
CMTDIE
CMTDIE
CMTM3
CMTM6
CMTM7
CNBP
CNFN
CNFN
CNIH
CNIH2
CNIH3
CNIH4
CNKSR3
CNN3
CNNM4
CNO
CNOT10
CNOT2
CNOT4
[truncated: 9,766 more rows]

## Sheet: Sheet3
A2M
AAAS
AAMP
AARS1
AARS2
AASS
AATK
ABCA1
ABCA3
ABCA4
ABCB1
ABCB11
ABCB4
ABCB6
ABCB7
ABCC1
ABCC8
ABCC9
ABCD3
ABCD4
ABCG2
ABCR
ABHD14A
ABL1
ABP1
ACAA1
ACACA
ACAD11
ACAD9
ACADS
ACADVL
ACAN
ACBD7
ACCS
ACD
ACE
ACE2
ACER3
ACHE
ACKR1
ACKR2
ACKR3
ACOT4
ACOT7
ACOX1
ACP1
ACP5
ACP6
ACPL1
ACR
ACSF2
ACSL4
ACSS2
ACTA1
ACTA2
ACTB
ACTC1
ACTG1
ACTG2
ACTL7A
ACTL7B
ACTN1
ACTN2
ACTN3
ACTN4
ACTR1B
ACTR3
ACVR2B
ACVRL1
ACY3
ACYP1
AD4
ADA
ADA2
ADAM10
ADAM12
ADAM17
ADAM19
ADAM8
ADAM9
ADAMTS1
ADAMTS13
ADAMTS5
ADAMTS9
ADAMTSL1
ADAR
ADAT3
ADCK2
ADCK3
ADCK4
ADCY1
ADCY10
ADCY6
ADCYAP1
ADD1
ADH1C
ADI1
ADIPOQ
ADIPOR1
ADIPOR2
ADK
ADM
ADM2
ADORA1
ADORA2A
ADORA2B
ADORA3
ADPRT
ADRA1A
ADRA2A
ADRB1
ADRB2
ADRB3
ADSSL1
ADTKD1
ADTKD2
ADTKD4
ADTKD5
AFAP1-AS1
AFD1
AFF2
AFF3
AFG3L1P
AFM
AFP
AGA
AGAP7
AGAP8
AGER
AGK
AGL
AGPAT2
AGPAT4-IT1
AGRN
AGS2
AGT
AGTR1
AGTR2
AGXT
AHCY
AHI1
AHR
AHRR
AHSA2
AHSG
AHSP
AHUS1
AHUS2
AHUS7
AIBP
AIF1
AIFM1
AIIDE
AILJK
AIRE
AK1
AKAP13
AKAP8L
AKAP9
AKR1A1
AKR1B1
AKR1B10
AKR1C4
AKR1D1
AKR7A2P1
AKR7A3
AKT1
AKT2
AKT3
ALAD
ALB
ALDH1A1
ALDH1L1
ALDH2
ALDH3A2
ALDH4
ALDH4A1
ALDH5A1
ALG1
ALG10B
ALG13
ALG5
ALG6
ALG8
ALK
ALMS1
ALOX5
ALOX5AP
ALPI
ALPK1
ALPK3
ALPL
ALPP
ALPS1B
ALPS4
ALR
ALS10
ALS2CL
ALX4
AMBP
AMELX
AMER1
AMH
AMMEC
AMMECR1
AMPD1
AMPD2
AMRF
AMT
AMY1C
ANG
ANGPT1
ANGPT2
ANGPT4
ANGPTL2
ANGPTL3
ANGPTL4
ANGPTL7
ANK1
ANK2
ANKFY1
ANKHZN
ANKK1
ANKRD1
ANKRD36
ANKRD54
ANKRD6
ANKS3
ANKS6
ANKZF1
ANLN
ANO1
ANO5
ANOS1
ANP
ANPEP
ANPRA
ANTXR1
ANTXR2
ANXA1
ANXA11
ANXA2
ANXA3
ANXA5
ANXA6
ANXA8L2
AOC3
AORF
AOS5
AOVD1
AP1M1
AP1M2
AP3B1
AP3D1
AP4M1
AP5M1
APBB3
APC
APDS
APEH
APEX1
APLN
APLNR
APOA1
APOA1BP
APOA2
APOA4
APOB
APOC1
APOC3
APOE
APOH
APOL1
APOL3
APP
APPL1
APRT
APT1LG1
APTX
AQP1
AQP2
AQP3
AQP4
AQP5
AR
ARCA2
AREG
ARFGAP2
ARG1
ARHGAP1
ARHGAP24
ARHGAP9
ARHGDIA
ARHGEF17
ARHGEF2
ARHGEF4
ARHGEF7
ARHR2
ARID1B
ARIH1
ARL13A
ARL13B
ARL3
ARMC8
ARMC9
ARMD2
ARMD4
ARNT
ARPC4-TTLL3
ARRB1
ARRDC4
ARSA
ARSB
ARSF
ARSG
ARSH
ARSK
ARSL
ARTN
ARX
ASAH1
ASAH2
ASB16
ASB4
ASCL1
ASGR1
ASGR2
ASIC5
ASL
ASML3B
ASMTL-AS1
ASPA
ASPN
ASRT7
ASS1
ASTN1
ATAD3A
ATF2
ATF3
ATF4
ATFB6
ATG16L2
ATG5
ATHL1
ATL1
ATM
ATP11A
ATP12A
ATP1A1
ATP1A2
ATP1A3
ATP1A4
ATP1B1
ATP2A1
ATP2A2
ATP2B1
ATP2C1
ATP4A
ATP5B
ATP5F1A
ATP5F1E
ATP6AP2
ATP6V0A2
ATP6V0A4
ATP6V1B1
ATP6V1G3
ATP7A
ATP8B1
ATPSCKMT
ATR
ATRIP
ATRIP-TREX1
ATRST2
ATRX
ATXN10
AUP1
AURKA
AVIL
AVPR2
AXDND1
AXIN2
AXL
AZGP1
B2M
B3GALT6
B3GAT1
B4GALNT1
B7H4
B7S1
B7X
B9D1
B9D2
BACH2
BAG3
BAK1
BAP1
BARD1
BAX
BAZ1A
BAZ1B
BBIP1
BBS1
BBS10
BBS12
BBS2
BBS4
BBS5
BBS7
BBS9
BCAR1
BCATE2
BCHE
BCL11A
BCL2
BCL2L1
BCL2L11
BCL3
BCL6
BCR
BCS1L
BDH1
BDKRB1
BDKRB2
BDNF
BDPLT6
BECN1
BEST4
BFSP2
BGLAP
BGN
BICC1
BID
BIN1
BIRC2
BIRC3
BIVM
BLK
BLOC1S1
BLOC1S5
BLOC1S5-TXNDC5
BLOC1S6
BLVRA
BLZF1
BMI1
BMP1
BMP15
BMP2
BMP3
BMP4
BMP5
BMP6
BMP7
BMPR1A
BMPR1B
BMPR2
BNAH2
BNC1
BNP
BOS2
BPHL
BPI
BPIFB1
BRAF
BRCA1
BRCA2
BRCC3
BRD3
BRD4
BRMUTD
BRWD1
BSCL2
BSG
BSND
BTK
BTNL2
C10orf116
C11orf65
C11orf96
C12orf29
C14orf173
C15orf17
C15orf48
C15orf59
C16orf89
C1DELp36
C1DELq21.1
C1DELq41q42
C1orf115
C1orf186
C1orf24
C1orf28
C1orf43
C1orf63
C1orf88
C1QA
C1QB
C1QC
C1QG
C1QTNF3
C1S
C21orf2
C21orf81
C22orf36
C2CD3
C2orf40
C2orf54
C3
C3AR1
C3BR
C3DR
C4A
C4B
C4BPA
C5
C5AR1
C5orf45
C5orf58
C6
C6orf108
C6orf145
C6orf26
C7orf14
C9orf167
C9orf3
CA2
CA8
CA9
CABC1
CABIN1
CABP4
CACNA1A
CACNA1B
CACNA1C
CACNA1D
CACNA1H
CACNA1S
CACNA2D1
CACNB1
CACNB2
CACNL1A3
CACP
CADM1
CAGA
CAGB
CAKUHED
CAKUT1
CAL1L
CALB1
CALB2
CALCA
CALCRL
CALM3
CALR
CAMK2B
CAMK4
CAMP
CAMTA1
CAPN12
CAPN2
CAPON
CAPZA1
CAPZA2
CAPZB
CARD14
CARD9
CASK
CASP1
CASP10
CASP3
CASP4
CASP7
CASP8
CASP9
CASQ2
CASR
CAT
CATSPER1
CATSPER2
CAV1
CAV3
CAVIN1
CAVIN2
CBAS5
CBL
CBS
CBSL
CBY1
CC2D1B
CC2D2A
CC2D2B
CCAT1
CCBL1
CCDC160
CCDC28B
CCDC39
CCDC40
CCDC47
CCDC71
CCDC80
CCDD
CCHL1A3
CCK
CCKBR
CCL1
CCL11
CCL17
CCL18
CCL19
CCL2
CCL20
CCL21
CCL22
CCL25
CCL26
CCL3
CCL4
CCL5
CCL7
CCL8
CCM2
CCN1
CCN2
CCN3
CCN4
CCN5
CCNB1
CCND1
CCND2
CCNE1
CCNG2
CCNL2
CCNO
CCP110
CCR1
CCR2
CCR3
CCR4
CCR5
CCR6
CCR7
CCR8
CD137
CD14
CD151
CD160
CD163
CD19
CD1A
CD1B
CD1C
CD1D
CD1E
CD2
CD207
CD209
CD24
CD27
CD274
CD28
CD2AP
CD2-LCR
CD32
CD33
CD34
CD36
CD36L2
CD38
CD4
CD40
CD40LG
CD44
CD45
CD46
CD47
CD49C
CD5
CD55
CD59
CD68
CD69
CD7
CD70
CD74
CD79A
CD80
CD81
CD83
CD86
CD8A
CD9
CD99
CDC25A
CDC25C
CDC37
CDC42
CDC73
CDCA7L
CDCP1
CDG1R
CDG1S
CDG1T
CDH1
CDH11
CDH17
CDH2
CDH3
CDH4
CDH5
CDH9
CDK1
CDK10
CDK2
CDK20
CDK4
CDK5
CDK5R1
CDK5RAP1
CDK5RAP3
CDKAL1
CDKN1A
CDKN1B
CDKN1C
CDKN2A
CDKN2B
CDKN2C
CDKN3
CDR1-AS
CDT6
CDX2
CEACAM1
CEACAM5
CEBPA
CEBPB
CECR7
CED
CEL
CELA2A
CELA2B
CELA3B
CELF4
CELF6
CELSR1
CENPA
CENPB
CENPF
CEP104
CEP120
CEP152
CEP164
CEP19
CEP290
CEP41
CEP83
CEP85L
CEP89
CEP97
CERS2
CERS3
CERT1
CES1
CETP
CFAG
CFAP298
CFAP418
CFAP46
CFAP47
CFAP57
CFB
CFC1
CFD
CFH
CFHL1
CFHL3
CFHL5
CFHR1
CFHR3
CFHR5
CFHR5D
CFI
CFLAR
CFP
CFSMR
CFTD
CFTR
CGA
CGAS
CGB3
CGB5
CGI10
CHAT
CHC1
CHD3
CHD4
CHD7
CHGA
CHI3L1
CHIA
CHIT1
CHKA
CHKB
CHMP1B
CHN1
CHN2
CHP2
CHRM2
CHRM3
CHRNA2
CHTF8
CHUK
CIDEA
CIDEC
CIITA
CILD31
CIR1
CISH
CITED4
CKAP4
CKM
CLC
CLCA4
CLCF1
CLCK2
CLCN1
CLCN2
CLCN3
CLCN4
CLCN5
CLCN6
CLCN7
CLCNKA
CLCNKB
CLCR
CLDN1
CLDN14
CLDN16
CLDN19
CLDN2
CLDN3
CLDN5
CLDN6
CLEC12A
CLEC3B
CLEC4E
CLEC7A
CLEC9A
CLIC1
CLIC5
CLIP2
CLMP
CLN3
CLN5
CLN6
CLOCK
CLTRN
CLU
CLUAP1
CMA1
CMD1A
CMD1D
CMD1LL
CMD1V
CMH2
CMIP
CMKLR1
CMNS
CMS
CMT1B
CMT2A
CMT2A1
CMT2DD
CMT2EE
CMT2M
CMTDI1
CMTDIB
CMTDIC
CMTDID
CMTDIE
CNFN
CNIH2
CNN1
CNP
CNPPD1
CNR1
CNTLN
COA3
COA5
COA6
COASY
COBL
COG2
COG4
COIL
COL11A1
COL11A2
COL12A1
COL14A1
COL15A1
COL16A1
COL18A1
COL1A1
COL1A2
COL20A1
COL22A1
COL2A1
COL3A1
COL4A1
COL4A2
COL4A3
COL4A4
COL4A5
COL4A6
COL5A1
COL5A2
COL5A3
COL6A1
COL6A2
COL6A3
COL7A1
COL8A1
COL8A2
COL9A3
COLED
COMP
COMT
COPA
COPG2
COPS7A
COQ10A
COQ10D1
COQ10D4
COQ10D6
COQ2
COQ3
COQ4
COQ6
COQ8
COQ8A
COQ8B
COQ9
CORD3
COX1
COX10
COX14
COX15
COX2
COX4I1
COX4I2
COX5A
COX5B
COX6B1
COX6C
COX7C
COXPD24
CP
CPA1
CPB1
CPED1
CPLANE1
CPM
CPNE1
CPOX
CPQ
CPS1
CPSF1
CPSF3L
CPT1B
CPT2
CR1
CR2
CRABP2
CRAT
CRB2
CRCS3
CRCT1
CREB1
CREBBP
CRELD1
CREM
CRH
CRHR1
CRHR2
CRIPAK
CRKL
CRLF2
CRP
CRX
CRY1
CRY2
CRYAA
CRYAB
CS
CSF1
CSF1R
CSF2
CSF2RA
CSF2RB
CSF3
CSF3R
CSIF
CSMD1
CSN1S1
CSNK2B
CSPG4
CSPP1
CSRP1
CSRP3
CST3
CST6
CST9
CTAG1B
CTBP2
CTCF
CTF1
CTH
CTHRC1
CTLA4
CTNNA1
CTNNA3
CTNNB1
CTNND1
CTNS
CTRB1
CTRC
CTSA
CTSB
CTSD
CTSG
CTSH
CTSK
CTSL
CTSS
CTU1
CUBN
CUL3
CUX1
CVID10
CVID7
CX31
CX3CL1
CX3CR1
CXADR
CXCL1
CXCL10
CXCL11
CXCL12
CXCL13
CXCL14
CXCL16
CXCL17
CXCL2
CXCL5
CXCL8
CXCL9
CXCR1
CXCR2
CXCR3
CXCR4
CXCR5
CXCR6
CXXC1
CYB5A
CYBA
CYBB
CYBC1
CYC1
CYCS
CYGB
CYLD
CYP11A1
CYP11B1
CYP11B2
CYP17A1
CYP19A1
CYP1A1
CYP1A2
CYP1B1
CYP21A2
CYP26B1
CYP27B1
CYP2C19
CYP2C9
CYP2D6
CYP2J2
CYP3A4
CYP3A5
CYP4A11
CYP51A1
CYR61
CYS1
CYSLTR1
CYSLTR2
D1S2223E
D2HGDH
DAAM2
DACT1
DAG1
DAK
DALRD3
DAND5
DARS2
DBH
DBT
DCAF8
DCDC2
DCHS1
DCK
DCLRE1A
DCLRE1B
DCN
DCXR
DDAH1
DDAH2
DDB1
DDC
DDIT3
DDIT4
DDN
DDOST
DDR1
DDR2
DDRGK1
DDT
DDX3Y
DDX58
DEAF1
DEDSM
DEE36
DEE75
DEFA5
DEFA6
DEFB1
DEFB103B
DEFB4A
DEGS1
DEL1p36
DEL1q21.1
DEL1q41q42
DENT1
DEPTOR
DERL2
DES
DET1
DFNA17
DFNA2B
DFNB94
DGKB
DGKE
DGKQ
DGUOK
DHDDS
DHFR
DHRS11
DHRS2
DHRS4
DHRS4L1
DHX38
DIAPH2
DICER1
DICER1-AS
DIDO1
DIRC1
DIS3
DKC1
DKFZP434F142
DKFZP564C152
DKFZP586I1420
DKK1
DKK4
DLK1
DLL1
DLL3
DLL4
DLST
DLX5
DLX6
DMBT1
DMD
DMPK
DNAAF1
DNAAF11
DNAAF4
DNAH11
DNAH5
DNAH6
DNAH8
DNAH9
DNAI1
DNAI2
DNAJB11
DNAJB13
DNAJB9
DNAJC10
DNAJC13
DNAJC5
DNAL1
DNASE1
DNASE1L3
DNM1
DNM1L
DNM2
DNMT1
DNMT3A
DOCK8
DOLPP1
DPAGT1
DPD
DPD1
DPEP1
DPM3
DPP4
DPT
DPY19L2
DPY19L2P4
DPYD
DRC7
DRD5
DSC2
DSG2
DSP
DSS
DSTYK
DTNA
DTNBP1
DUS1L
DUSP1
DUSP13
DUSP19
DUSP26
DUSP6
DUSP9
DUSTYPK
DVL1
DYM
DYNC1H1
DYNC2H1
DYNC2I1
DYNC2I2
DYNC2LI1
DYNLL1
DYNLT1
DYNLT2B
DYSF
DYT18
DYT9
DZIP1L
E2F1
EAF2
EAG
EAPP
EBI3
ECE1
ECEL1
ECH1
ECM1
ECT2
EDIL3
EDN1
EDN2
EDN3
EDNRA
EDNRB
EEA1
EEF1A1
EEF1A2
EEF1E1-BLOC1S5
EEF2
EFCC1
EFEMP1
EFEMP2
EFNB1
EFNB2
EGF
EGFL8
EGFR
EGLN1
EGLN3
EGR1
EHD3
EHHADH
EIF2AK3
EIF2AK4
EIF2S3
EIF3C
EIF4G1
EIF5A
EIF5A2
EIG12
EKVP1
ELAC2
ELANE
ELAVL1
ELF3
ELK1
ELN
ELOC
ELP1
ELP2
ELP3
ELP4
ELP5
ELP6
EMC1
EMC2
EMC3
EMC4
EMC6
EMC7
EMCN
EMD
EMD2
EMILIN1
EML4
EMP1
EMP2
EMSY
EN2
ENDOG
ENG
ENGASE
ENO1
ENO2
ENO3
ENPEP
ENPP1
ENPP2
ENSG00000188078
ENTPD1
ENTPD5
EP300
EPAS1
EPB41
EPB41L5
EPG5
EPHA1
EPHA2
EPHA7
EPHB2
EPHB3
EPHX1
EPHX2
EPM4
EPO
EPOR
EPPIN
EPRS1
EPS8L2
EPSTI1
EPX
ERBB2
ERBB3
ERBB4
ERCC1
ERCC2
ERCC4
ERCC6
EREG
ERF
ERG
ERN1
ERRFI1
ERVW-1
ESD
ESR
ESR1
ESR2
ESRRA
ESRRG
ESTRR
ETFA
ETFDH
ETHE1
ETNK2
ETOILE
ETS1
ETS2
ETV1
ETV6
ETV7
EVC
EVC2
EVPL
EWSR1
EXO1
EXOC5
EXOSC1
EXOSC10
EXOSC8
EXOSC9
EXT1
EXTL2
EXTL3
EYA1
EYA2
EYA3
EYA4
EZH1
EZH2
EZR
F10
F12
F13A1
F13B
F2
F2R
F2RL1
F2RL2
F2RL3
F3
F5
F9
FAAH
FAAP20
FABP1
FABP12
FABP2
FABP3
FABP4
FABP6
FACE1
FADD
FAH
FAM111A
FAM13A
FAM150B
FAM156A
FAM161A
FAM161B
FAM186B
FAM24B
FAM27E3
FAM3C
FAM3D
FAN1
FANCA
FANCD2
FANCI
FANCV
FAP
FARSA
FARSB
FARSLB
FAS
FASL
FASLG
FASN
FASTKD2
FAT
FAT1
FAT4
FBF1
FBL
FBLL1
FBLN1
FBLN2
FBN1
FBN2
FBP1
FBXL4
FBXW7
FCAR
FCER2
FCGR2A
FCGR2B
FCGR3A
FCGR3B
FCN2
FCN3
FDFT1
FDPSL2A
FERMT1
FERMT2
FERMT3
FFM
FGA
FGB
FGF1
FGF10
FGF14
FGF18
FGF2
FGF21
FGF23
FGF3
FGF4
FGF7
FGF8
FGF9
FGFR1
FGFR2
FGFR3
FGL2
FH
FHIT
FHL1
FHL2
FHM2
FHOD1
FHR1
FHR3
FHR5
FIBP
FILGAP
FIP1L1
FIS1
FKBP10
FKBP1A
FKBP1B
FKBP5
FKTN
FLCN
FLI1
FLII
FLJ14186
FLJ20411
FLJ35424
FLJ36840
FLJ39653
FLJ42875
FLJ45340
FLJ45445
FLNA
FLNB
FLNC
FLT1
FLT3
FLT4
FMN1
FMO5
FMOD
FMR1
FN1
FOLR2
FOS
FOSB
FOSL1
FOSL2
FOXC1
FOXC2
FOXD1
FOXE1
FOXF1
FOXG1
FOXI1
FOXJ1
FOXL1
FOXM1
FOXO1
FOXO3
FOXP1
FOXP2
FOXP3
FOXR1
FPLD2
FRAP1
FSCN1
FSFS8
FSGS
FSGS1
FSGS10
FSGS2
FSGS4
FSGS6
FSGS7
FSGS9
FSGSNEDS
FSHB
FSHR
FST
FSTL1
FTCD
FTH1
FTHL17
FTL
FTNS
FTO
FTSJD2
FUCA1
FUCA2
FURIN
FUS
FUT4
FUT8
FUZ
FWS
FXN
FXYD2
FXYD6
FYN
FZD4
FZD6
G0S2
G6PC
G6PC1
G6PC3
G6PD
G6PT
G6PT1
GAA
GAD1
GAD2
GADD45A
GADD45G
GAK
GAL
GALC
GALE
GALNS
GALNT11
GALNT2
GALNT3
GALNT4
GAMOS1
GAMOS2
GAMOS3
GAMOS4
GAMOS5
GAMOS6
GAMOS7
GAMOS8
GANAB
GAP43
GAPB3
GAPDH
GARS1
GAS2L2
GAS5
GAS6
GAS8
GAST
GATA3
GATA4
GATA6
GATAD1
GATM
GBA
GBA2
GBE1
GBP6
GC
GCDH
GCG
GCGR
GCH1
GCK
GDAP1
GDE
GDF1
GDF15
GDNF
GERP
GFAP
GFER
GFND1
GFPT1
GGA3
GGT1
GGT5
GGT6
GGT8P
GH1
GHR
GHRH
GHRL
GHSR
GIPR
GJA1
GJA5
GJB1
GJB2
GJB3
GJC1
GK
GLA
GLB1
GLEPP1
GLI1
GLI2
GLI3
GLIPR2
GLIS1
GLIS2
GLIS3
GLRX
GLRX2
GLS
GLT28D1
GLUD1
GLUL
GLUT1
GLUT1DS
GLYBP
GM2A
GNA12
GNAI1
GNAQ
GNAS
GNB1
GNE
GNG13
GNLY
GNMT
GNPTAB
GNPTG
GNRH1
GNRHR
GNS
GOLGA2P5
GOLGA6C
GOLGA6L10
GOLGA8A
GOLIM4
GON7
GOPC
GOSR2
GP1BA
GP2
GP39
GP9
GPC1
GPC3
GPC4
GPD1
GPD1L
GPI
GPLD1
GPNMB
GPR143
GPR156
GPR161
GPR22
GPR55
GPR68
GPR89A
GPR89B
GPRC5A
GPS1
GPSM3
GPT
GPT2
GPX3
GPX4
GRB10
GRB2
GRB7
GREM1
GREM2
GRHPR
GRIN2B
GRK1
GRK5
GRM5
GRN
GRNG
GRP
GSD14
GSDMB
GSK3B
GSN
GSR
GSTA1
GSTK1
GSTM1
GSTM2
GSTO1
GSTO2
GSTP1
GSTT1
GSTZ1
GTF2I
GTF2IRD1
GTPBP3
GUCA1B
GUCA2B
GUCY1A1
GURDP
GUSB
GUSBP1
GUSBP11
GVHDS
GYG1
GYS1
GZMB
GZMM
GZP1
H1-5
H19
H1FX
H2AC12
H2AC13
H2AC18
H2AC20
H2AX
H3-2
H3C1
H3C14
HABP2
HABP4
HADHA
HADHAP1
HAGH
HAND2
HAO2
HAPO
HARP
HARS1
HAS1
HAS2
HAS2-AS1
HAVCR1
HAVCR2
HBA1
HBA2
HBB
HBD
HBE1
HBEGF
HBG2
HCA2
HCCA2
HCK
HCN4
HCRT
HDAC1
HDAC10
HDAC2
HDAC3
HDAC4
HDAC6
HDAC7
HDAC8
HDAC9
HDGF
HDS
HEATR8
HEMK1
HEPACAM2
HERC2P2
HERC2P7
HES1
HES5
HES7
HEXA
HEXB
HEXDC
HEY1
HEY2
HEYL
HF1
HFE
HFE2A
HFL1
HFM1
HGD
HGF
HGPS
HGSNAT
HHIP
HIF1A
HIF1AN
HIPK2
HJCYS
HJV
HK33
HKR1
HLA-A
HLA-B
HLA-C
HLA-DPA1
HLA-DPB1
HLA-DQA1
HLA-DQB1
HLA-DRB1
HLA-DRB5
HLA-F
HLA-G
HLA-L
HLF4
HLTF
HLTRS
HLTS
HMCN1
HMGA1
HMGA2
HMGB1
HMGCL
HMGCR
HMGCS2
HMNDYT1
HMNMYO
HMOX1
HMOX2
HN1
HNF1A
HNF1A-AS1
HNF1B
HNF4A
HNFJ3
HNP1
HNRNPA0
HNRNPA2B1
HNRNPC
HNRNPDL
HNRNPK
HOGA1
HOKPP1
HOMG5
HOMGSMR2
HOOK2
HOTAIR
HOXA10
HOXA11
HOXA13
HOXB8
HOXD13
HOXD4
HP
HPCAL1
HPD
HPMRS1
HPN
HPRT
HPRT1
HPS1
HPS3
HPS4
HPS5
HPS6
HPSE
HPX
HR54
HRAD54
HRAS
HRASLS2
HRH1
HRH2
HRPT2
HS2ST1
HS3ST1
HSAN5
HSD11B1
HSD11B2
HSD17B13
HSD17B8
HSD3B1
HSD3B2
HSF1
HSP90AA1
HSP90AB1
HSP90B1
HSPA14
HSPA1A
HSPA4
HSPA5
HSPA6
HSPA9
HSPB1
HSPB11
HSPB6
HSPC264
HSPD1
HSPG2
HTLVR
HTR1A
HTR2A
HTR2B
HTR3A
HTR7
HTRA1
HTRA2
HTT
HUS
HYAL1
HYAL2
HYDIN
HYLS1
IAPP
IARS2
IBDIMDE
IBSP
ICAM1
ICAM2
ICK
ICOS
ICOSLG
ID1
ID2
ID3
ID4
IDH1
IDH2
IDO1
IDS
IDUA
IFI27
IFIH1
IFIT1
IFIT2
IFNA1
IFNA2
IFNAR1
[truncated: 2,740 more rows]
