# Supplementary material for: Pharmacological mechanisms of Fuzheng Huayu formula for Aristolochic acid I–induced kidney fibrosis through network pharmacology
Source: Front Pharmacol. 2022 Dec 8;13:1056865. doi: 10.3389/fphar.2022.1056865 (PMC9779930; doi:10.3389/fphar.2022.1056865)
Supplement: Supplementary file 5 [file DataSheet2.zip › the original source data of Figures 1-3/genecards OMIM/OMIM-Gene-Map-Retrieval---Glomerulosclerosis.xlsx]

## Sheet: Sheet
Gene Map Search - 'Glomerulosclerosis (Search in: Entries with: Genemap; Retrieve: gene map)'
Downloaded:	Aug 09, 2021
Copyright (c) 1966-2021 Johns Hopkins University OMIM, data are provided for research purposes only.
Cytogenetic location	Genomic coordinates (From NCBI/GRCh38)	Gene/Locus	Gene/Locus name	Gene/Locus MIM number	Approved Symbol	Entrez Gene ID	Ensembl Gene ID	Comments	Phenotype	Phenotype MIM number	Inheritance	Pheno map key	Mouse Gene (from MGI)
1p35.3	1:27934954-27959151	SMPDL3B, ASML3B	Sphingolyelin phosphodiesterase, acid-like, 3B	617737	SMPDL3B	27293	ENSG00000130768,ENST00000373888.8					Smpdl3b
1p33-p31.1	1:46300000-84400000	FWS	Forsythe-Wakeling syndrome	613606		100529224		between rs2354462 and rs718883	Forsythe-Wakeling syndrome	613606	Autosomal recessive	2
1p33	1:47216289-47232388	TAL1, TCL5, SCL	T-cell acute lymphocytic leukemia-1	187040	TAL1	6886	ENSG00000162367,ENST00000371884.6	proximal to MYCL1	Leukemia, T-cell acute lymphocytic, somatic	613065		3	Tal1
1p32.3	1:54998932-55017171	BSND	Barttin	606412	BSND	7809	ENSG00000162399,ENST00000651561.1		Bartter syndrome, type 4a	602522	Autosomal recessive	3	Bsnd
1p32.3	1:54998932-55017171	BSND	Barttin	606412	BSND	7809	ENSG00000162399,ENST00000651561.1		Sensorineural deafness with mild renal dysfunction	602522	Autosomal recessive	3	Bsnd
1p31.3	1:62236164-62319433	KANK4	KN motif- and ankyrin repeat domain-containing protein 4	614612	KANK4	163782	ENSG00000132854,ENST00000354381.3					Kank4
1q22	1:155185823-155192914	MUC1, PUM, ADTKD2	Mucin 1, cell surface associated	158340	MUC1	4582	ENSG00000185499,ENST00000368392.7	5cM proximal to SPTA1	Tubulointerstitial kidney disease, autosomal dominant, 2	174000	Autosomal dominant	3	Muc1
1q22	1:156082572-156140080	LMNA, LMN1, EMD2, FPLD2, CMD1A, HGPS	Lamin A/C	150330	LMNA	4000	ENSG00000160789,ENST00000448611.6		Cardiomyopathy, dilated, 1A	115200	Autosomal dominant	3	Lmna
1q22	1:156082572-156140080	LMNA, LMN1, EMD2, FPLD2, CMD1A, HGPS	Lamin A/C	150330	LMNA	4000	ENSG00000160789,ENST00000448611.6		Charcot-Marie-Tooth disease, type 2B1	605588	Autosomal recessive	3	Lmna
1q22	1:156082572-156140080	LMNA, LMN1, EMD2, FPLD2, CMD1A, HGPS	Lamin A/C	150330	LMNA	4000	ENSG00000160789,ENST00000448611.6		Emery-Dreifuss muscular dystrophy 2, autosomal dominant	181350	Autosomal dominant	3	Lmna
1q22	1:156082572-156140080	LMNA, LMN1, EMD2, FPLD2, CMD1A, HGPS	Lamin A/C	150330	LMNA	4000	ENSG00000160789,ENST00000448611.6		Emery-Dreifuss muscular dystrophy 3, autosomal recessive	616516	Autosomal recessive	3	Lmna
1q22	1:156082572-156140080	LMNA, LMN1, EMD2, FPLD2, CMD1A, HGPS	Lamin A/C	150330	LMNA	4000	ENSG00000160789,ENST00000448611.6		Heart-hand syndrome, Slovenian type	610140	Autosomal dominant	3	Lmna
1q22	1:156082572-156140080	LMNA, LMN1, EMD2, FPLD2, CMD1A, HGPS	Lamin A/C	150330	LMNA	4000	ENSG00000160789,ENST00000448611.6		Hutchinson-Gilford progeria	176670	Autosomal dominant	3	Lmna
1q22	1:156082572-156140080	LMNA, LMN1, EMD2, FPLD2, CMD1A, HGPS	Lamin A/C	150330	LMNA	4000	ENSG00000160789,ENST00000448611.6		Lipodystrophy, familial partial, type 2	151660	Autosomal dominant	3	Lmna
1q22	1:156082572-156140080	LMNA, LMN1, EMD2, FPLD2, CMD1A, HGPS	Lamin A/C	150330	LMNA	4000	ENSG00000160789,ENST00000448611.6		Malouf syndrome	212112	Autosomal dominant	3	Lmna
1q22	1:156082572-156140080	LMNA, LMN1, EMD2, FPLD2, CMD1A, HGPS	Lamin A/C	150330	LMNA	4000	ENSG00000160789,ENST00000448611.6		Mandibuloacral dysplasia	248370	Autosomal recessive	3	Lmna
1q22	1:156082572-156140080	LMNA, LMN1, EMD2, FPLD2, CMD1A, HGPS	Lamin A/C	150330	LMNA	4000	ENSG00000160789,ENST00000448611.6		Muscular dystrophy, congenital	613205	Autosomal dominant	3	Lmna
1q22	1:156082572-156140080	LMNA, LMN1, EMD2, FPLD2, CMD1A, HGPS	Lamin A/C	150330	LMNA	4000	ENSG00000160789,ENST00000448611.6		Restrictive dermopathy, lethal	275210	Autosomal recessive	3	Lmna
1q23.1	1:157993612-158100261	KIRREL1, NEPH1, NPHS23	Kirre-like nephrin family adhesion molecule 1	607428	KIRREL1	55243	ENSG00000183853,ENST00000368173.7		Nephrotic syndrome, type 23	619201	Autosomal recessive	3	Kirrel
1q23.3	1:162069690-162370474	NOS1AP, CAPON, KIAA0464, NPHS22	Nitric oxide synthase 1 (neuronal) adaptor protein	605551	NOS1AP	9722	ENSG00000198929,ENST00000493151.1		Nephrotic syndrome, type 22	619155	Autosomal recessive	3	Nos1ap
1q25.2	1:179550538-179575986	PDCN, NPHS2, SRN1	Podocin	604766	NPHS2	7827	ENSG00000116218,ENST00000367616.4	modifies phenotype of NPHS1 mutations to FSGS	Nephrotic syndrome, type 2	600995	Autosomal recessive	3	Nphs2
1q32.1	1:204154818-204166336	REN, RTD, ADTKD4	Renin	179820	REN	5972	ENSG00000143839,ENST00000272190.9	~24cM distal to AT3	Renal tubular dysgenesis	267430	Autosomal recessive	3	Ren1,Ren2
1q32.1	1:204154818-204166336	REN, RTD, ADTKD4	Renin	179820	REN	5972	ENSG00000143839,ENST00000272190.9	~24cM distal to AT3	Tubulointerstitial kidney disease, autosomal dominant, 4	613092	Autosomal dominant	3	Ren1,Ren2
1q32.1	1:204154818-204166336	REN, RTD, ADTKD4	Renin	179820	REN	5972	ENSG00000143839,ENST00000272190.9	~24cM distal to AT3	[Hyperproreninemia]			3	Ren1,Ren2
1q32.1	1:205142496-205211701	DSTYK, KIAA0472, RIP5, DUSTYPK, CAKUT1, SPG23	Dual serine/threonine and tyrosine protein kinase	612666	DSTYK	25778	ENSG00000133059,ENST00000367162.8		Congenital anomalies of kidney and urinary tract 1	610805	Autosomal dominant	3	Dstyk
1q32.1	1:205142496-205211701	DSTYK, KIAA0472, RIP5, DUSTYPK, CAKUT1, SPG23	Dual serine/threonine and tyrosine protein kinase	612666	DSTYK	25778	ENSG00000133059,ENST00000367162.8		Spastic paraplegia 23	270750	Autosomal recessive	3	Dstyk
1q42.13	1:229440258-229508341	NUP133, NPHS18, GAMOS8	Nucleoporin, 133kD	607613	NUP133	55746	ENSG00000069248,ENST00000261396.6	mutation identified in 1 GAMOS8 family	?Galloway-Mowat syndrome 8	618349	Autosomal recessive	3	Nup133
1q42.13	1:229440258-229508341	NUP133, NPHS18, GAMOS8	Nucleoporin, 133kD	607613	NUP133	55746	ENSG00000069248,ENST00000261396.6	mutation identified in 1 GAMOS8 family	Nephrotic syndrome, type 18	618177	Autosomal recessive	3	Nup133
1q42.2	1:230702522-230745582	AGT, SERPINA8	Angiotensinogen	106150	AGT	183	ENSG00000135744,ENST00000681269.1		Renal tubular dysgenesis	267430	Autosomal recessive	3	Agt
1q42.2	1:230702522-230745582	AGT, SERPINA8	Angiotensinogen	106150	AGT	183	ENSG00000135744,ENST00000681269.1		{Hypertension, essential, susceptibility to}	145500	Multifactorial	3	Agt
1q42.2	1:230702522-230745582	AGT, SERPINA8	Angiotensinogen	106150	AGT	183	ENSG00000135744,ENST00000681269.1		{Preeclampsia, susceptibility to}			3	Agt
2p23.3	2:27309491-27323096	MPV17, MTDPS6, CMT2EE	Mitochondrial inner membrane protein MPV17	137960	MPV17	4358	ENSG00000115204,ENST00000380044.6		Charcot-Marie-Tooth disease, axonal, type 2EE	618400	Autosomal recessive	3	Mpv17
2p23.3	2:27309491-27323096	MPV17, MTDPS6, CMT2EE	Mitochondrial inner membrane protein MPV17	137960	MPV17	4358	ENSG00000115204,ENST00000380044.6		Mitochondrial DNA depletion syndrome 6 (hepatocerebral type)	256810	Autosomal recessive	3	Mpv17
2p13.1	2:73729872-73737344	TPRKB, GAMOS5	TP53RK-binding protein	608680	TPRKB	51002	ENSG00000144034,ENST00000318190.7		Galloway-Mowat syndrome 5	617731	Autosomal recessive	3	Tprkb
2q14.1	2:112773924-112784492	IL1A	Interleukin-1, alpha	147760	IL1A	3552	ENSG00000115008,ENST00000263339.4	within 430kb of IL1B, IL1RN				Il1a
2q31.1	2:176269422-176338024	MTX2, MDPS	Metaxin 2	608555	MTX2	10651	ENSG00000128654,ENST00000452865.1		Mandibuloacral dysplasia progeroid syndrome	619127	Autosomal recessive	3	Mtx2
2q35	2:216412483-216483052	SMARCAL1, HARP, SIOD	SWI/SNF related, matrix associated, actin dependent regulator of chromatin, subfamily A-like	606622	SMARCAL1	50485	ENSG00000138375,ENST00000358207.9		Schimke immunoosseous dysplasia	242900	Autosomal recessive	3	Smarcal1
2q36.1	2:222566898-222656091	FARSB, FARSLB, RILDBC1	Phenylalanine-tRNA synthetase-like, beta subunit	609690	FARSB	10056	ENSG00000116120,ENST00000281828.8		Rajab interstitial lung disease with brain calcifications 1	613658	Autosomal recessive	3	Farsb
3p21.31	3:49121113-49133065	LAMB2, LAMS, NPHS5	Laminin, beta-2 (laminin S)	150325	LAMB2	3913	ENSG00000172037,ENST00000305544.9		Nephrotic syndrome, type 5, with or without ocular abnormalities	614199		3	Lamb2
3p21.31	3:49121113-49133065	LAMB2, LAMS, NPHS5	Laminin, beta-2 (laminin S)	150325	LAMB2	3913	ENSG00000172037,ENST00000305544.9		Pierson syndrome	609049	Autosomal recessive	3	Lamb2
3q21.3	3:128052436-128071682	SEC61A1, SEC61, ADTKD5	SEC61 translocon, alpha-1 subunit	609213	SEC61A1	29927	ENSG00000058262,ENST00000243253.8		Tubulointerstitial kidney disease, autosomal dominant, 5	617056	Autosomal dominant	3	Sec61a1
4q21.1	4:76158736-76213823	SCARB2, CD36L2, LIMPII, AMRF, EPM4	Scavenger receptor class B, member 2	602257	SCARB2	950	ENSG00000138760,ENST00000452464.6		Epilepsy, progressive myoclonic 4, with or without renal failure	254900	Autosomal recessive	3	Scarb2
4q21.23	4:83263823-83285133	COQ2, COQ10D1, MSA1	Coenzyme Q2, polyprenyltransferase	609825	COQ2	27235	ENSG00000173085,ENST00000647002.2		Coenzyme Q10 deficiency, primary, 1	607426	Autosomal recessive	3	Coq2
4q21.23	4:83263823-83285133	COQ2, COQ10D1, MSA1	Coenzyme Q2, polyprenyltransferase	609825	COQ2	27235	ENSG00000173085,ENST00000647002.2		{Multiple system atrophy, susceptibility to}	146500	Autosomal dominant; Autosomal recessive	3	Coq2
4q21.2-q21.3	4:85475149-86002665	ARHGAP24, RCGAP72, FILGAP	RHO GTPase-activating protein 24	610586	ARHGAP24	83478	ENSG00000138639,ENST00000395184.6					Arhgap24
4q35.2	4:186587788-186726695	FAT1, FAT	FAT atypical cadherin 1	600976	FAT1	2195	ENSG00000083857,ENST00000441802.7					Fat1
6p21.2	6:39792365-39904869	DAAM2, KIAA0381, NPHS24	Dishevelled-associated activator of morphogenesis 2	606627	DAAM2	23500	ENSG00000146122,ENST00000274867.9		Nephrotic syndrome, type 24	619263	Autosomal recessive	3	Daam2
6p12.3	6:47477745-47627262	CD2AP, CMS	CD2-associated protein	604241	CD2AP	23607	ENSG00000198087,ENST00000359314.5		Glomerulosclerosis, focal segmental, 3	607832		3	Cd2ap
6q23.2	6:131808019-131895154	ENPP1, PDNP1, NPPS, M6S1, PCA1, ARHR2, COLED	Ectonucleotide pyrophosphatase/phosphodiesterase 1 (Ly-41 antigen, mouse, homolog of)	173335	ENPP1	5167	ENSG00000197594,ENST00000647893.1		Arterial calcification, generalized, of infancy, 1	208000	Autosomal recessive	3	Enpp1
6q23.2	6:131808019-131895154	ENPP1, PDNP1, NPPS, M6S1, PCA1, ARHR2, COLED	Ectonucleotide pyrophosphatase/phosphodiesterase 1 (Ly-41 antigen, mouse, homolog of)	173335	ENPP1	5167	ENSG00000197594,ENST00000647893.1		Cole disease	615522	Autosomal dominant	3	Enpp1
6q23.2	6:131808019-131895154	ENPP1, PDNP1, NPPS, M6S1, PCA1, ARHR2, COLED	Ectonucleotide pyrophosphatase/phosphodiesterase 1 (Ly-41 antigen, mouse, homolog of)	173335	ENPP1	5167	ENSG00000197594,ENST00000647893.1		Hypophosphatemic rickets, autosomal recessive, 2	613312	Autosomal recessive	3	Enpp1
6q23.2	6:131808019-131895154	ENPP1, PDNP1, NPPS, M6S1, PCA1, ARHR2, COLED	Ectonucleotide pyrophosphatase/phosphodiesterase 1 (Ly-41 antigen, mouse, homolog of)	173335	ENPP1	5167	ENSG00000197594,ENST00000647893.1		{Diabetes mellitus, non-insulin-dependent, susceptibility to}	125853	Autosomal dominant	3	Enpp1
6q23.2	6:131808019-131895154	ENPP1, PDNP1, NPPS, M6S1, PCA1, ARHR2, COLED	Ectonucleotide pyrophosphatase/phosphodiesterase 1 (Ly-41 antigen, mouse, homolog of)	173335	ENPP1	5167	ENSG00000197594,ENST00000647893.1		{Obesity, susceptibility to}	601665	Autosomal dominant; Autosomal recessive; Multifactorial	3	Enpp1
6q25.1-q25.2	6:151654147-152129618	ESR1, ESR, ESTRR	Estrogen receptor 1	133430	ESR1	2099	ENSG00000091831,ENST00000206249.8		Breast cancer, somatic	114480		3	Esr1
6q25.1-q25.2	6:151654147-152129618	ESR1, ESR, ESTRR	Estrogen receptor 1	133430	ESR1	2099	ENSG00000091831,ENST00000206249.8		Estrogen resistance	615363	Autosomal recessive	3	Esr1
6q25.1-q25.2	6:151654147-152129618	ESR1, ESR, ESTRR	Estrogen receptor 1	133430	ESR1	2099	ENSG00000091831,ENST00000206249.8		{Migraine, susceptibility to}	157300	Autosomal dominant	3	Esr1
6q25.1-q25.2	6:151654147-152129618	ESR1, ESR, ESTRR	Estrogen receptor 1	133430	ESR1	2099	ENSG00000091831,ENST00000206249.8		{Myocardial infarction, susceptibility to}	608446		3	Esr1
7p14.2	7:36389808-36453790	ANLN, FSFS8	Actin-binding protein anillin	616027	ANLN	54443	ENSG00000011426,ENST00000396068.6		Focal segmental glomerulosclerosis 8	616032	Autosomal dominant	3	Anln
7p11.2	7:55019016-55211627	EGFR, NISBD2	Epidermal growth factor receptor	131550	EGFR	1956	ENSG00000146648,ENST00000455089.5	same as oncogene ERBB; mutation identified in 1 NISBD2 family	?Inflammatory skin and bowel disease, neonatal, 2	616069	Autosomal recessive	3	Egfr
7p11.2	7:55019016-55211627	EGFR, NISBD2	Epidermal growth factor receptor	131550	EGFR	1956	ENSG00000146648,ENST00000455089.5	same as oncogene ERBB; mutation identified in 1 NISBD2 family	Adenocarcinoma of lung, response to tyrosine kinase inhibitor in	211980	Autosomal dominant; Somatic mutation	3	Egfr
7p11.2	7:55019016-55211627	EGFR, NISBD2	Epidermal growth factor receptor	131550	EGFR	1956	ENSG00000146648,ENST00000455089.5	same as oncogene ERBB; mutation identified in 1 NISBD2 family	Nonsmall cell lung cancer, response to tyrosine kinase inhibitor in	211980	Autosomal dominant; Somatic mutation	3	Egfr
7p11.2	7:55019016-55211627	EGFR, NISBD2	Epidermal growth factor receptor	131550	EGFR	1956	ENSG00000146648,ENST00000455089.5	same as oncogene ERBB; mutation identified in 1 NISBD2 family	{Nonsmall cell lung cancer, susceptibility to}	211980	Autosomal dominant; Somatic mutation	3	Egfr
7q32.3	7:131500270-131556627	PODXL, PCLP	Podocalyxin-like	602632	PODXL	5420	ENSG00000128567,ENST00000378555.8					Podxl
7q33	7:135557916-135648752	NUP205, C7orf14, KIAA0225, NPHS13	Nucleoporin, 205kD	614352	NUP205	23165	ENSG00000155561,ENST00000285968.11	mutation identified in 1 NPHS13 family	?Nephrotic syndrome, type 13	616893	Autosomal recessive	3	Nup205
8q24.23	8:135457455-135656515	KHDRBS3, TSTAR, SALP, SLM2, ETOILE	KH domain-containing, RNA-binding, signal transduction-associated protein 3	610421	KHDRBS3	10656	ENSG00000131773,ENST00000355849.10					Khdrbs3
9p13.3	9:35162008-35405336	UNC13B, UNC13, MUNC13	unc-13 homolog B	605836	UNC13B	10497	ENSG00000198722,ENST00000619578.4					Unc13b
9q31.3	9:108867516-108934134	ELP1, IKBKAP, IKAP	Elongator complex protein 1	603722	ELP1	8518	ENSG00000070061,ENST00000674948.1		Dysautonomia, familial	223900	Autosomal recessive	3	Elp1
9q33.3	9:123354064-123380325	CRB2, FSGS9, VMCKD	Crumbs cell polarity complex component 2	609720	CRB2	286204	ENSG00000148204,ENST00000373631.8		Focal segmental glomerulosclerosis 9	616220	Autosomal recessive	3	Crb2
9q33.3	9:123354064-123380325	CRB2, FSGS9, VMCKD	Crumbs cell polarity complex component 2	609720	CRB2	286204	ENSG00000148204,ENST00000373631.8		Ventriculomegaly with cystic kidney disease	219730	Autosomal recessive	3	Crb2
9q33.3	9:126613927-126701031	LMX1B, NPS1, FSGS10	LIM homeo box transcription factor 1, beta	602575	LMX1B	4010	ENSG00000136944,ENST00000355497.10		Focal segmental glomerulosclerosis 10	256020	Autosomal dominant	3	Lmx1b
9q33.3	9:126613927-126701031	LMX1B, NPS1, FSGS10	LIM homeo box transcription factor 1, beta	602575	LMX1B	4010	ENSG00000136944,ENST00000355497.10		Nail-patella syndrome	161200	Autosomal dominant	3	Lmx1b
9q34.3	9:136494432-136546047	NOTCH1, TAN1, AOS5, AOVD1	Notch receptor 1	190198	NOTCH1	4851	ENSG00000148400,ENST00000651671.1		Adams-Oliver syndrome 5	616028	Autosomal dominant	3	Notch1
9q34.3	9:136494432-136546047	NOTCH1, TAN1, AOS5, AOVD1	Notch receptor 1	190198	NOTCH1	4851	ENSG00000148400,ENST00000651671.1		Aortic valve disease 1	109730	Autosomal dominant	3	Notch1
10q22.1	10:70815919-70881183	SGPL1, SPL, NPHS14	Sphingosine-1-phosphate lyase 1	603729	SGPL1	8879	ENSG00000166224,ENST00000373202.8		Nephrotic syndrome, type 14	617575	Autosomal recessive	3	Sgpl1
10q23.33	10:93993930-94332822	PLCE1, KIAA1516, NPHS3	Phospholipase C, epsilon-1	608414	PLCE1	51196	ENSG00000138193,ENST00000675218.1		Nephrotic syndrome, type 3	610725	Autosomal recessive	3	Plce1
10q24.31	10:100735395-100829943	PAX2, PAPRS, FSGS7	Paired box homeotic gene-2	167409	PAX2	5076	ENSG00000075891,ENST00000355243.8		Glomerulosclerosis, focal segmental, 7	616002	Autosomal dominant	3	Pax2
10q24.31	10:100735395-100829943	PAX2, PAPRS, FSGS7	Paired box homeotic gene-2	167409	PAX2	5076	ENSG00000075891,ENST00000355243.8		Papillorenal syndrome	120330	Autosomal dominant	3	Pax2
10q24.32	10:102394109-102402528	NFKB2, LYT10, CVID10	Nuclear factor kappa-B, subunit 2 (p49/p100)	164012	NFKB2	4791	ENSG00000077150,ENST00000369966.8		Immunodeficiency, common variable, 10	615577	Autosomal dominant	3	Nfkb2
10q24.32	10:102644478-102658318	TRIM8, RNF27, GERP, FSGSNEDS	Tripartite motif-containing 8	606125	TRIM8	81603	ENSG00000171206,ENST00000643721.2		Focal segmental glomerulosclerosis and neurodevelopmental syndrome	619428	Autosomal dominant	3	Trim8
11p13	11:32387774-32435538	WT1, NPHS4	WT1 transcription factor	607102	WT1	7490	ENSG00000184937,ENST00000332351.9	clumped: pter-FSHB-AN2-WT1-CAT	Denys-Drash syndrome	194080	Autosomal dominant; Somatic mutation	3	Wt1
11p13	11:32387774-32435538	WT1, NPHS4	WT1 transcription factor	607102	WT1	7490	ENSG00000184937,ENST00000332351.9	clumped: pter-FSHB-AN2-WT1-CAT	Frasier syndrome	136680	Autosomal dominant; Somatic mutation	3	Wt1
11p13	11:32387774-32435538	WT1, NPHS4	WT1 transcription factor	607102	WT1	7490	ENSG00000184937,ENST00000332351.9	clumped: pter-FSHB-AN2-WT1-CAT	Meacham syndrome	608978		3	Wt1
11p13	11:32387774-32435538	WT1, NPHS4	WT1 transcription factor	607102	WT1	7490	ENSG00000184937,ENST00000332351.9	clumped: pter-FSHB-AN2-WT1-CAT	Mesothelioma, somatic	156240		3	Wt1
11p13	11:32387774-32435538	WT1, NPHS4	WT1 transcription factor	607102	WT1	7490	ENSG00000184937,ENST00000332351.9	clumped: pter-FSHB-AN2-WT1-CAT	Nephrotic syndrome, type 4	256370	Autosomal dominant	3	Wt1
11p13	11:32387774-32435538	WT1, NPHS4	WT1 transcription factor	607102	WT1	7490	ENSG00000184937,ENST00000332351.9	clumped: pter-FSHB-AN2-WT1-CAT	Wilms tumor, type 1	194070	Autosomal dominant; Somatic mutation	3	Wt1
11p11.2	11:47778082-47848543	NUP160, KIAA0197, NPHS19	Nucleoporin, 160kD	607614	NUP160	23279	ENSG00000030066,ENST00000526870.1	mutation identified in 1 NPHS19 family	?Nephrotic syndrome, type 19	618178	Autosomal recessive	3	Nup160
11q14.1	11:78435967-78574863	NARS2, COXPD24, DFNB94	Asparaginyl-tRNA synthetase 2	612803	NARS2	79731	ENSG00000137513,ENST00000528850.5	mutation identified in 1 DFNB94 family	?Deafness, autosomal recessive 94	618434	Autosomal recessive	3	Nars2
11q14.1	11:78435967-78574863	NARS2, COXPD24, DFNB94	Asparaginyl-tRNA synthetase 2	612803	NARS2	79731	ENSG00000137513,ENST00000528850.5	mutation identified in 1 DFNB94 family	Combined oxidative phosphorylation deficiency 24	616239	Autosomal recessive	3	Nars2
11q22.1	11:101451469-101584006	TRPC6, TRP6, FSGS2	Transient receptor potential channel-6	603652	TRPC6	7225	ENSG00000137672,ENST00000344327.8		Glomerulosclerosis, focal segmental, 2	603965	Autosomal dominant	3	Trpc6
11q23.3	11:119024111-119030876	SLC37A4, G6PT1	Solute carrier family 37 (glucose-6-phosphate transporter), member 4	602671	SLC37A4	2542	ENSG00000137700,ENST00000525102.5		Glycogen storage disease Ib	232220	Autosomal recessive	3	Slc37a4
11q23.3	11:119024111-119030876	SLC37A4, G6PT1	Solute carrier family 37 (glucose-6-phosphate transporter), member 4	602671	SLC37A4	2542	ENSG00000137700,ENST00000525102.5		Glycogen storage disease Ic	232240	Autosomal recessive	3	Slc37a4
11q24	11:121300000-130900000	NEDE	Nephropathy, progressive, with deafness	609469		619410		max lod at D11S4464	Nephropathy, progressive, with deafness	609469		2
12p13.31	12:6199945-6238265	CD9, MIC3	CD9 antigen (p24)	143030	CD9	928	ENSG00000010278,ENST00000642746.1					Cd9
12p12.3	12:15322333-15598330	PTPRO, GLEPP1, NPHS6	Protein tyrosine phosphatase, receptor type, O	600579	PTPRO	5800	ENSG00000151490,ENST00000348962.7		Nephrotic syndrome, type 6	614196	Autosomal recessive	3	Ptpro
12q15	12:68686970-68745808	NUP107, NUP84, NPHS11, ODG6; GAMOS7	Nucleoporin, 107kD	607617	NUP107	57122	ENSG00000111581,ENST00000539906.5	mutation identified in 1 ODG6 family	?Ovarian dysgenesis 6	618078	Autosomal recessive	3	Nup107
12q15	12:68686970-68745808	NUP107, NUP84, NPHS11, ODG6; GAMOS7	Nucleoporin, 107kD	607617	NUP107	57122	ENSG00000111581,ENST00000539906.5	mutation identified in 1 ODG6 family	Galloway-Mowat syndrome 7	618348	Autosomal recessive	3	Nup107
12q15	12:68686970-68745808	NUP107, NUP84, NPHS11, ODG6; GAMOS7	Nucleoporin, 107kD	607617	NUP107	57122	ENSG00000111581,ENST00000539906.5	mutation identified in 1 ODG6 family	Nephrotic syndrome, type 11	616730	Autosomal recessive	3	Nup107
12q24.31	12:122229563-122266493	VPS33A, MPSPS	VPS33A core subunit of CORVET and HOPS complexes	610034	VPS33A	65082	ENSG00000139719,ENST00000451053.3		Mucopolysaccharidosis-plus syndrome	617303	Autosomal recessive	3	Vps33a
14q11.2	14:20446400-20454811	OSGEP, FLJ20411, GAMOS3	O-sialoglycoprotein endopeptidase	610107	OSGEP	55644	ENSG00000092094,ENST00000206542.9		Galloway-Mowat syndrome 3	617729	Autosomal recessive	3	Osgep
14q24.3	14:73949925-73963669	COQ6, CGI10, COQ10D6	Coq6, S. cerevisiae, homolog of	614647	COQ6	51004	ENSG00000119723,ENST00000334571.7		Coenzyme Q10 deficiency, primary, 6	614650	Autosomal recessive	3	Coq6
14q32.33	14:104689617-104722534	INF2, FSGS5, C14orf173, CMTDIE	Inverted formin 2	610982	INF2	64423	ENSG00000203485,ENST00000330634.11		Charcot-Marie-Tooth disease, dominant intermediate E	614455	Autosomal dominant	3	Inf2
14q32.33	14:104689617-104722534	INF2, FSGS5, C14orf173, CMTDIE	Inverted formin 2	610982	INF2	64423	ENSG00000203485,ENST00000330634.11		Glomerulosclerosis, focal segmental, 5	613237		3	Inf2
15q22.2	15:59132433-59372870	MYO1E, MYO1C, FSGS6	Myosin IE	601479	MYO1E	4643	ENSG00000157483,ENST00000288235.9		Glomerulosclerosis, focal segmental, 6	614131	Autosomal recessive	3	Myo1e
15q25.1	15:80152788-80186948	FAH	Fumarylacetoacetase	613871	FAH	2184	ENSG00000103876,ENST00000561421.6		Tyrosinemia, type I	276700	Autosomal recessive	3	Fah
15q25.2	15:84639284-84654289	WDR73, HSPC264, GAMOS1	WD repeat-containing protein 73	616144	WDR73	84942	ENSG00000177082,ENST00000434634.7		Galloway-Mowat syndrome 1	251300	Autosomal recessive	3	Wdr73
16p13.3	16:2088707-2135897	PKD1	Polycystin-1	601313	PKD1	5310	ENSG00000008710,ENST00000423118.5		Polycystic kidney disease 1	173900	Autosomal dominant	3	Pkd1
16p12.3	16:20333050-20356300	UMOD, ADTKD1	Uromodulin (uromucoid, Tamm-Horsfall glycoprotein)	191845	UMOD	7369	ENSG00000169344,ENST00000570689.5		Tubulointerstitial kidney disease, autosomal dominant, 1	162000	Autosomal dominant	3	Umod
16q13	16:56730128-56850285	NUP93, NIC96, KIAA0095, NPHS12	Nucleoporin, 93kD	614351	NUP93	9688	ENSG00000102900,ENST00000564887.5		Nephrotic syndrome, type 12	616892	Autosomal recessive	3	Nup93
17p13.2	17:4163819-4263978	ANKFY1, ANKHZN, KIAA1255	Ankyrin repeats- and FYVE domain-containing protein 1	607927	ANKFY1	51479	ENSG00000185722,ENST00000570535.5					Ankfy1
17q21.31	17:42900798-42914437	G6PC, G6PT	Glucose-6-phosphatase, catalytic	613742	G6PC1	2538	ENSG00000131482,ENST00000253801.7		Glycogen storage disease Ia	232200	Autosomal recessive	3	G6pc
17q21.33	17:50056064-50090480	ITGA3, CD49C, GAPB3, ILNEB	Integrin, alpha-3	605025	ITGA3	3675	ENSG00000005884,ENST00000320031.13		Interstitial lung disease, nephrotic syndrome, and epidermolysis bullosa, congenital	614748	Autosomal recessive	3	Itga3
17q22	17:56834130-56869566	DGKE, NPHS7, AHUS7	Diacylglycerol kinase, epsilon, 64-kD	601440	DGKE	8526	ENSG00000153933,ENST00000284061.8		Nephrotic syndrome, type 7	615008	Autosomal recessive	3	Dgke
17q22	17:56834130-56869566	DGKE, NPHS7, AHUS7	Diacylglycerol kinase, epsilon, 64-kD	601440	DGKE	8526	ENSG00000153933,ENST00000284061.8		{Hemolytic uremic syndrome, atypical, susceptibility to, 7}	615008	Autosomal recessive	3	Dgke
17q25.1	17:75205556-75235757	NUP85, PCNT1, PCNT, NPHS17	Nucleoporin 85kD	170285	NUP85	79902	ENSG00000125450,ENST00000579324.5		Nephrotic syndrome, type 17	618176	Autosomal recessive	3	Nup85
18q21.1	18:48919852-48950964	SMAD7, MADH7, CRCS3	SMAD family member 7	602932	SMAD7	4092	ENSG00000101665,ENST00000589634.1		{Colorectal cancer, susceptibility to, 3}	612229		3	Smad7
19p13.2	19:10718078-10831902	DNM2, CMTDIB, CMTDI1, CMT2M, LCCS5	Dynamin-2	602378	DNM2	1785	ENSG00000079805,ENST00000355667.11	1 LCCS5 family identified with mutation	Centronuclear myopathy 1	160150	Autosomal dominant	3	Dnm2
19p13.2	19:10718078-10831902	DNM2, CMTDIB, CMTDI1, CMT2M, LCCS5	Dynamin-2	602378	DNM2	1785	ENSG00000079805,ENST00000355667.11	1 LCCS5 family identified with mutation	Charcot-Marie-Tooth disease, axonal type 2M	606482	Autosomal dominant	3	Dnm2
19p13.2	19:10718078-10831902	DNM2, CMTDIB, CMTDI1, CMT2M, LCCS5	Dynamin-2	602378	DNM2	1785	ENSG00000079805,ENST00000355667.11	1 LCCS5 family identified with mutation	Charcot-Marie-Tooth disease, dominant intermediate B	606482	Autosomal dominant	3	Dnm2
19p13.2	19:10718078-10831902	DNM2, CMTDIB, CMTDI1, CMT2M, LCCS5	Dynamin-2	602378	DNM2	1785	ENSG00000079805,ENST00000355667.11	1 LCCS5 family identified with mutation	Lethal congenital contracture syndrome 5	615368	Autosomal recessive	3	Dnm2
19q13.12	19:35825371-35852503	NPHS1, NPHN	Nephrin	602716	NPHS1	4868	ENSG00000161270,ENST00000378910.10		Nephrotic syndrome, type 1	256300	Autosomal recessive	3	Nphs1
19q13.2	19:38647648-38731588	ACTN4, FSGS1, FSGS	Actinin, alpha-4	604638	ACTN4	81	ENSG00000130402,ENST00000440400.2		Glomerulosclerosis, focal segmental, 1	603278	Autosomal dominant	3	Actn4
19q13.2	19:40691529-40716885	COQ8B, ADCK4, NPHS9	Coenzyme Q8B	615567	COQ8B	79934	ENSG00000123815,ENST00000243583.10		Nephrotic syndrome, type 9	615573	Autosomal recessive	3	Coq8b
19q13.2	19:41330322-41353921	TGFB1, DPD1, CED, IBDIMDE	Transforming growth factor, beta-1	190180	TGFB1	7040	ENSG00000105329,ENST00000221930.6		Camurati-Engelmann disease	131300	Autosomal dominant	3	Tgfb1
19q13.2	19:41330322-41353921	TGFB1, DPD1, CED, IBDIMDE	Transforming growth factor, beta-1	190180	TGFB1	7040	ENSG00000105329,ENST00000221930.6		Inflammatory bowel disease, immunodeficiency, and encephalopathy	618213	Autosomal recessive	3	Tgfb1
19q13.2	19:41330322-41353921	TGFB1, DPD1, CED, IBDIMDE	Transforming growth factor, beta-1	190180	TGFB1	7040	ENSG00000105329,ENST00000221930.6		{Cystic fibrosis lung disease, modifier of}	219700	Autosomal recessive	3	Tgfb1
19q13.31	19:43646094-43670196	PLAUR, URKR	Plasminogen activator, urokinase, receptor	173391	PLAUR	5329	ENSG00000011422,ENST00000339082.7					Plaur
20q13.12	20:46684364-46689443	TP53RK, PRPK, GAMOS4	TP53-regulating kinase	608679	TP53RK	112858	ENSG00000172315,ENST00000372114.4		Galloway-Mowat syndrome 4	617730	Autosomal recessive	3	Trp53rkb,Trp53rka
20q13.33	20:64047581-64049638	SOX18, HLTS, HLTRS	SOX18, mouse, homolog of	601618	SOX18	54345	ENSG00000203883,ENST00000340356.9		Hypotrichosis-lymphedema-telangiectasia syndrome	607823	Autosomal recessive	3	Sox18
20q13.33	20:64047581-64049638	SOX18, HLTS, HLTRS	SOX18, mouse, homolog of	601618	SOX18	54345	ENSG00000203883,ENST00000340356.9		Hypotrichosis-lymphedema-telangiectasia-renal defect syndrome	137940	Autosomal dominant	3	Sox18
21q22.3	21:42843074-42891694	WDR4, MIGSB, GAMOS6	WD repeat-containing protein 4	605924	WDR4	10785	ENSG00000160193,ENST00000476326.5		Galloway-Mowat syndrome 6	618347	Autosomal recessive	3	Wdr4
21q22.3	21:42843074-42891694	WDR4, MIGSB, GAMOS6	WD repeat-containing protein 4	605924	WDR4	10785	ENSG00000160193,ENST00000476326.5		Microcephaly, growth deficiency, seizures, and brain malformations	618346	Autosomal recessive	3	Wdr4
22q12.3	22:36253070-36267530	APOL1, FSGS4	Apolipoprotein L1	603743	APOL1	8542	ENSG00000100342,ENST00000422706.5		{End-stage renal disease, nondiabetic, susceptibility to}	612551		3	Apol7c,Apol7e,Apol8,Apol11a,Apol10b,Apol11b,Apol10a,Apol9a,Apol7b,Apol7a
22q12.3	22:36253070-36267530	APOL1, FSGS4	Apolipoprotein L1	603743	APOL1	8542	ENSG00000100342,ENST00000422706.5		{Glomerulosclerosis, focal segmental, 4, susceptibility to}	612551		3	Apol7c,Apol7e,Apol8,Apol11a,Apol10b,Apol11b,Apol10a,Apol9a,Apol7b,Apol7a
22q12.3	22:36281279-36387966	MYH9, MHA, FTNS, DFNA17, BDPLT6, MATINS	Myosin, heavy polypeptide-9, nonmuscle	160775	MYH9	4627	ENSG00000100345,ENST00000216181.11		Deafness, autosomal dominant 17	603622	Autosomal dominant	3	Myh9
22q12.3	22:36281279-36387966	MYH9, MHA, FTNS, DFNA17, BDPLT6, MATINS	Myosin, heavy polypeptide-9, nonmuscle	160775	MYH9	4627	ENSG00000100345,ENST00000216181.11		Macrothrombocytopenia and granulocyte inclusions with or without nephritis or sensorineural hearing loss	155100	Autosomal dominant	3	Myh9
Xp11.23	X:48683752-48691426	WAS, IMD2, THC1, SCNX	Wiskott-Aldrich syndrome gene	300392	WAS	7454	ENSG00000015285,ENST00000376701.5	t(18;X)(q11.2;p11.2); distal to TIMP	Neutropenia, severe congenital, X-linked	300299	X-linked recessive	3	Was
Xp11.23	X:48683752-48691426	WAS, IMD2, THC1, SCNX	Wiskott-Aldrich syndrome gene	300392	WAS	7454	ENSG00000015285,ENST00000376701.5	t(18;X)(q11.2;p11.2); distal to TIMP	Thrombocytopenia, X-linked	313900	X-linked recessive	3	Was
Xp11.23	X:48683752-48691426	WAS, IMD2, THC1, SCNX	Wiskott-Aldrich syndrome gene	300392	WAS	7454	ENSG00000015285,ENST00000376701.5	t(18;X)(q11.2;p11.2); distal to TIMP	Thrombocytopenia, X-linked, intermittent	313900	X-linked recessive	3	Was
Xp11.23	X:48683752-48691426	WAS, IMD2, THC1, SCNX	Wiskott-Aldrich syndrome gene	300392	WAS	7454	ENSG00000015285,ENST00000376701.5	t(18;X)(q11.2;p11.2); distal to TIMP	Wiskott-Aldrich syndrome	301000	X-linked recessive	3	Was
Xp11.23	X:49922595-50099230	CLCN5, CLCK2, NPHL2, DENT1, NPHL1	Chloride channel-5	300008	CLCN5	1184	ENSG00000171365,ENST00000376108.7		Dent disease 1	300009	X-linked recessive	3	Clcn5
Xp11.23	X:49922595-50099230	CLCN5, CLCK2, NPHL2, DENT1, NPHL1	Chloride channel-5	300008	CLCN5	1184	ENSG00000171365,ENST00000376108.7		Hypophosphatemic rickets	300554	X-linked recessive	3	Clcn5
Xp11.23	X:49922595-50099230	CLCN5, CLCK2, NPHL2, DENT1, NPHL1	Chloride channel-5	300008	CLCN5	1184	ENSG00000171365,ENST00000376108.7		Nephrolithiasis, type I	310468	X-linked recessive	3	Clcn5
Xp11.23	X:49922595-50099230	CLCN5, CLCK2, NPHL2, DENT1, NPHL1	Chloride channel-5	300008	CLCN5	1184	ENSG00000171365,ENST00000376108.7		Proteinuria, low molecular weight, with hypercalciuric nephrocalcinosis	308990	X-linked recessive	3	Clcn5
Xq22.1	X:101832111-101857576	NXF5	Nuclear RNA export factor 5	300319	NXF5	55998	ENSG00000126952,ENST00000263032.5					Nxf2
Xq22.3	X:106802672-106876149	TBC1D8B, NPHS20	TBC1 domain family, member 8B	301027	TBC1D8B	54885	ENSG00000133138,ENST00000357242.10		Nephrotic syndrome, type 20	301028	X-linked	3	Tbc1d8b
Xq23	X:111680740-111764163	ALG13, GLT28D1, CDG1S, DEE36	ALG13 UDP-N-acetylglucosaminyltransferase subunit	300776	ALG13	79868	ENSG00000101901,ENST00000394780.8	mutation identified in 1 CDG1S male patient	?Congenital disorder of glycosylation, type Is	300884	X-linked	3	Glt28d2,Alg13
Xq23	X:111680740-111764163	ALG13, GLT28D1, CDG1S, DEE36	ALG13 UDP-N-acetylglucosaminyltransferase subunit	300776	ALG13	79868	ENSG00000101901,ENST00000394780.8	mutation identified in 1 CDG1S male patient	Developmental and epileptic encephalopathy 36	300884	X-linked	3	Glt28d2,Alg13
Xq23	X:111768010-112082942	TRPC5, TRP5	Transient receptor potential channel 5	300334	TRPC5	7224	ENSG00000072315,ENST00000262839.3					Trpc5
Xq26.2-q26.3	X:134460164-134500667	HPRT1, HPRT	Hypoxanthine phosphoribosyltransferase 1	308000	HPRT1	3251	ENSG00000165704,ENST00000298556.8		Hyperuricemia, HRPT-related	300323	X-linked recessive	3	Hprt
Xq26.2-q26.3	X:134460164-134500667	HPRT1, HPRT	Hypoxanthine phosphoribosyltransferase 1	308000	HPRT1	3251	ENSG00000165704,ENST00000298556.8		Lesch-Nyhan syndrome	300322	X-linked recessive	3	Hprt
Xq28	X:154477774-154479280	LAGE3, ITBA2, GAMOS2	L antigen family member 3	300060	LAGE3	8270	ENSG00000196976,ENST00000357360.4		Galloway-Mowat syndrome 2, X-linked	301006	X-linked recessive	3	Lage3
Phenotype Mapping Key
1 - The disorder is placed on the map due to its association with a gene, but the underlying defect is not known.
2 - The disorder was placed on the map by statistical methods.
3 - The molecular basis of the disorder is known.
4 - A contiguous gene duplication or deletion syndrome in which multiple genes are involved.
