# Supplementary material for: Pharmacological mechanisms of Fuzheng Huayu formula for Aristolochic acid I–induced kidney fibrosis through network pharmacology
Source: Front Pharmacol. 2022 Dec 8;13:1056865. doi: 10.3389/fphar.2022.1056865 (PMC9779930; doi:10.3389/fphar.2022.1056865)
Supplement: Supplementary file 5 [file DataSheet2.zip › the original source data of Figures 1-3/genecards OMIM/OMIM-Gene-Map-Retrieval--Renal interstitial fibrosis.xlsx]

## Sheet: Sheet
Gene Map Search - 'Renal interstitial fibrosis (Search in: Entries with: Genemap; Retrieve: gene map)'
Downloaded:	Aug 09, 2021
Copyright (c) 1966-2021 Johns Hopkins University OMIM, data are provided for research purposes only.
Cytogenetic location	Genomic coordinates (From NCBI/GRCh38)	Gene/Locus	Gene/Locus name	Gene/Locus MIM number	Approved Symbol	Entrez Gene ID	Ensembl Gene ID	Comments	Phenotype	Phenotype MIM number	Inheritance	Pheno map key	Mouse Gene (from MGI)
1p36		DEL1p36, C1DELp36	Chromosome 1p36 deletion syndrome	607872				contiguous gene deletion syndrome	Chromosome 1p36 deletion syndrome	607872	Isolated cases	4
1p36.33	1:1435689-1442881	VWA1, WARP, HMNMYO	von Willebrand factor A domain-containing protein 1	611901	VWA1	64856	ENSG00000179403,ENST00000476993.2		Neuropathy, hereditary motor, with myopathic features	619216	Autosomal recessive	3	Vwa1
1p36.33	1:1785285-1891086	GNB1, MRD42, MDS	Guanine nucleotide-binding protein, beta polypeptide-1	139380	GNB1	2782	ENSG00000078369,ENST00000615252.4		Leukemia, acute lymphoblastic, somatic	613065		3	Gnb1
1p36.33	1:1785285-1891086	GNB1, MRD42, MDS	Guanine nucleotide-binding protein, beta polypeptide-1	139380	GNB1	2782	ENSG00000078369,ENST00000615252.4		Mental retardation, autosomal dominant 42	616973	Autosomal dominant	3	Gnb1
1p36.33	1:1785285-1891086	GNB1, MRD42, MDS	Guanine nucleotide-binding protein, beta polypeptide-1	139380	GNB1	2782	ENSG00000078369,ENST00000615252.4		Myelodysplastic syndrome, somatic	614286		3	Gnb1
1p36.32-p35.3	1:2300000-29900000	KONDS	Kondoh syndrome (mental retardation, microcephaly, growth retardation, joint contractures, and facial dysmorphism)	606242		100653373		linked to rs966321 and rs1441834	Kondoh syndrome	606242	Autosomal recessive	2
1p36.32	1:2403973-2413826	PEX10, NALD, PBD6A, PBD6B	Peroxisome biogenesis factor 10	602859	PEX10	5192	ENSG00000157911,ENST00000447513.7		Peroxisome biogenesis disorder 6A (Zellweger)	614870	Autosomal recessive	3	Pex10
1p36.32	1:2403973-2413826	PEX10, NALD, PBD6A, PBD6B	Peroxisome biogenesis factor 10	602859	PEX10	5192	ENSG00000157911,ENST00000447513.7		Peroxisome biogenesis disorder 6B	614871	Autosomal recessive	3	Pex10
1p36.32	1:3069202-3438620	PRDM16, MEL1, LVNC8, CMD1LL	PR domain-containing protein 16	605557	PRDM16	63976	ENSG00000142611,ENST00000270722.10		Cardiomyopathy, dilated, 1LL	615373	Autosomal dominant	3	Prdm16
1p36.32	1:3069202-3438620	PRDM16, MEL1, LVNC8, CMD1LL	PR domain-containing protein 16	605557	PRDM16	63976	ENSG00000142611,ENST00000270722.10		Left ventricular noncompaction 8	615373	Autosomal dominant	3	Prdm16
1p36.32	1:3812085-3857232	CEP104, GLYBP, KIAA0562, JBTS25	Centrosomal protein, 104kD	616690	CEP104	9731	ENSG00000116198,ENST00000378230.8		Joubert syndrome 25	616781	Autosomal recessive	3	Cep104
1p36.31	1:5862809-5992424	NPHP4, SLSN4	Nephrocystin 4	607215	NPHP4	261734	ENSG00000131697,ENST00000478423.6		Nephronophthisis 4	606966	Autosomal recessive	3	Nphp4
1p36.31	1:5862809-5992424	NPHP4, SLSN4	Nephrocystin 4	607215	NPHP4	261734	ENSG00000131697,ENST00000478423.6		Senior-Loken syndrome 4	606996	Autosomal recessive	3	Nphp4
1p36.2	1:7100000-15900000	SCZD12	Schizophrenia 12	608543		619488		max lod at D1S1612	{Schizophrenia 12}	181500	Autosomal dominant	2
1p36.23	1:7915870-7941606	TNFRSF9, ILA, CD137	Tumor necrosis factor receptor superfamily, member 9 (interleukin-activated receptor; Ly63, mouse, homolog of)	602250	TNFRSF9	3604	ENSG00000049249,ENST00000377507.8					Tnfrsf9
1p36.23	1:8011724-8026308	MIG6, RALT	Mitogen-inducible gene 6	608069	ERRFI1	54206	ENSG00000116285,ENST00000377482.10					Errfi1
1p36.23	1:8352403-8817639	RERE, NEDBEH	Arginine-glutamic acid dipeptide repeats	605226	RERE	473	ENSG00000142599,ENST00000400908.7		Neurodevelopmental disorder with or without anomalies of the brain, eye, or heart	616975	Autosomal dominant	3	Rere
1p36.22	1:9151667-9151776	MIR34A, MIRN34A	Micro RNA 34A	611172	MIR34A	407040	ENSG00000284357,ENST00000385130.1					Mir34a
1p36.22	1:9629888-9729113	PIK3CD, APDS, IMD14A, IMD14B, ROCHIS	Phosphatidylinositol 3-kinase, catalytic, 110kD, delta	602839	PIK3CD	5293	ENSG00000171608,ENST00000377346.9	mutation identified in 1 ROCHIS family	?Roifman-Chitayat syndrome, digenic	613328	Digenic recessive	3	Pik3cd
1p36.22	1:9629888-9729113	PIK3CD, APDS, IMD14A, IMD14B, ROCHIS	Phosphatidylinositol 3-kinase, catalytic, 110kD, delta	602839	PIK3CD	5293	ENSG00000171608,ENST00000377346.9	mutation identified in 1 ROCHIS family	Immunodeficiency 14A, autosomal dominant	615513	Autosomal dominant	3	Pik3cd
1p36.22	1:9629888-9729113	PIK3CD, APDS, IMD14A, IMD14B, ROCHIS	Phosphatidylinositol 3-kinase, catalytic, 110kD, delta	602839	PIK3CD	5293	ENSG00000171608,ENST00000377346.9	mutation identified in 1 ROCHIS family	Immunodeficiency 14B, autosomal recessive	619281	Autosomal recessive	3	Pik3cd
1p36.22	1:10210569-10381602	KIF1B, CMT2A, CMT2A1, NBLST1	Kinesin family member 1B	605995	KIF1B	23095	ENSG00000054523,ENST00000676179.1		Charcot-Marie-Tooth disease, type 2A1	118210	Autosomal dominant	3	Kif1b
1p36.22	1:10210569-10381602	KIF1B, CMT2A, CMT2A1, NBLST1	Kinesin family member 1B	605995	KIF1B	23095	ENSG00000054523,ENST00000676179.1		Pheochromocytoma	171300	Autosomal dominant	3	Kif1b
1p36.22	1:10210569-10381602	KIF1B, CMT2A, CMT2A1, NBLST1	Kinesin family member 1B	605995	KIF1B	23095	ENSG00000054523,ENST00000676179.1		{Neuroblastoma, susceptibility to, 1}	256700	Autosomal dominant; Somatic mutation	3	Kif1b
1p36.22	1:11012653-11030527	TARDBP, TDP43, ALS10	TAR DNA-binding protein	605078	TARDBP	23435	ENSG00000120948,ENST00000240185.8	pseudogenes on 2, 6, 8, 13, 20	Amyotrophic lateral sclerosis 10, with or without FTD	612069	Autosomal dominant	3	Tardbp
1p36.22	1:11012653-11030527	TARDBP, TDP43, ALS10	TAR DNA-binding protein	605078	TARDBP	23435	ENSG00000120948,ENST00000240185.8	pseudogenes on 2, 6, 8, 13, 20	Frontotemporal lobar degeneration, TARDBP-related	612069	Autosomal dominant	3	Tardbp
1p36.22	1:11026522-11047238	MASP2	Mannan-binding lectin serine protease 2	605102	MASP2	10747	ENSG00000009724,ENST00000400897.8		MASP2 deficiency	613791	Autosomal recessive	3	Masp2
1p36.22	1:11106534-11273496	MTOR, FRAP1, SKS	Mechanistic target of rapamycin	601231	MTOR	2475	ENSG00000198793,ENST00000361445.9		Focal cortical dysplasia, type II, somatic	607341		3	Mtor
1p36.22	1:11106534-11273496	MTOR, FRAP1, SKS	Mechanistic target of rapamycin	601231	MTOR	2475	ENSG00000198793,ENST00000361445.9		Smith-Kingsmore syndrome	616638	Autosomal dominant	3	Mtor
1p36.22	1:11189323-11195980	ANGPTL7, CDT6	Angiopoietin-like 7	618517	ANGPTL7	10218	ENSG00000171819,ENST00000376819.4					Angptl7
1p36.22	1:11674479-11691558	MAD2L2, MAD2B, FANCV	Mitotic arrest-deficient 2 like 2	604094	MAD2L2	10459	ENSG00000116670,ENST00000376667.7	mutation identified in 1 FANCV patient; pseudogene on 14q21-q23	?Fanconi anemia, complementation group V	617243	Autosomal recessive	3	Mad2l2
1p36.22	1:11785722-11806102	MTHFR	Methylenetetrahydrofolate reductase	607093	MTHFR	4524	ENSG00000177000,ENST00000376583.7		Homocystinuria due to MTHFR deficiency	236250	Autosomal recessive	3	Mthfr
1p36.22	1:11785722-11806102	MTHFR	Methylenetetrahydrofolate reductase	607093	MTHFR	4524	ENSG00000177000,ENST00000376583.7		{Neural tube defects, susceptibility to}	601634	Autosomal recessive	3	Mthfr
1p36.22	1:11785722-11806102	MTHFR	Methylenetetrahydrofolate reductase	607093	MTHFR	4524	ENSG00000177000,ENST00000376583.7		{Schizophrenia, susceptibility to}	181500	Autosomal dominant	3	Mthfr
1p36.22	1:11785722-11806102	MTHFR	Methylenetetrahydrofolate reductase	607093	MTHFR	4524	ENSG00000177000,ENST00000376583.7		{Thromboembolism, susceptibility to}	188050	Autosomal dominant	3	Mthfr
1p36.22	1:11785722-11806102	MTHFR	Methylenetetrahydrofolate reductase	607093	MTHFR	4524	ENSG00000177000,ENST00000376583.7		{Vascular disease, susceptibility to}			3	Mthfr
1p36.22	1:11845708-11847782	NPPA, PND, ANP, ATFB6, ATRST2	Natriuretic peptide precursor A	108780	NPPA	4878	ENSG00000175206,ENST00000376480.7		Atrial fibrillation, familial, 6	612201	Autosomal dominant	3	Nppa
1p36.22	1:11845708-11847782	NPPA, PND, ANP, ATFB6, ATRST2	Natriuretic peptide precursor A	108780	NPPA	4878	ENSG00000175206,ENST00000376480.7		Atrial standstill 2	615745	Autosomal recessive	3	Nppa
1p36.22	1:11857463-11858944	NPPB, BNP	Natriuretic peptide precursor B	600295	NPPB	4879	ENSG00000120937,ENST00000376468.4					Nppb
1p36.22	1:12166947-12209221	TNFRSF1B, TNFR2, TNFBR	Tumor necrosis factor receptor superfamily, member 1B	191191	TNFRSF1B	7133	ENSG00000028137,ENST00000376259.7					Tnfrsf1b
1p36.21	1:15438441-15449246	CTRC, CLCR	Chymotrypsin	601405	CTRC	11330	ENSG00000162438,ENST00000375949.5		{Pancreatitis, chronic, susceptibility to}	167800	Autosomal dominant	3	Ctrc
1p36.21	1:15659712-15662032	RSC1A1, RS1	Regulatory solute carrier protein, family 1, member 1	601966	RSC1A1	6248	ENSG00000215695,ENST00000345034.1					Rsc1a1
1p36.13	1:16022035-16034049	CLCNKA	Chloride channel, kidney, A	602024	CLCNKA	1187	ENSG00000186510,ENST00000375692.5	11kb from CLCNKB; simultaneous mutation in CLCNKA and CLCNKB	Bartter syndrome, type 4b, digenic	613090	Digenic recessive	3	Clcnka
1p36.13	1:16043781-16057325	CLCNKB	Chloride channel, kidney, B	602023	CLCNKB	1188	ENSG00000184908,ENST00000375679.9	unequal crossingover with CLCNKA	Bartter syndrome, type 3	607364	Autosomal recessive	3	Clcnkb
1p36.13	1:16043781-16057325	CLCNKB	Chloride channel, kidney, B	602023	CLCNKB	1188	ENSG00000184908,ENST00000375679.9	unequal crossingover with CLCNKA	Bartter syndrome, type 4b, digenic	613090	Digenic recessive	3	Clcnkb
1p36.13	1:17018721-17054031	SDHB, SDH2, SDHIP, PGL4, MC2DN4	Succinate dehydrogenase complex, subunit B, iron sulfur (Ip)	185470	SDHB	6390	ENSG00000117118,ENST00000375499.8	1 of 2 polypeptides	Gastrointestinal stromal tumor	606764	Autosomal dominant; Isolated cases	3	Sdhb
1p36.13	1:17018721-17054031	SDHB, SDH2, SDHIP, PGL4, MC2DN4	Succinate dehydrogenase complex, subunit B, iron sulfur (Ip)	185470	SDHB	6390	ENSG00000117118,ENST00000375499.8	1 of 2 polypeptides	Mitochondrial complex II deficiency, nuclear type 4	619224	Autosomal recessive	3	Sdhb
1p36.13	1:17018721-17054031	SDHB, SDH2, SDHIP, PGL4, MC2DN4	Succinate dehydrogenase complex, subunit B, iron sulfur (Ip)	185470	SDHB	6390	ENSG00000117118,ENST00000375499.8	1 of 2 polypeptides	Paraganglioma and gastric stromal sarcoma	606864		3	Sdhb
1p36.13	1:17018721-17054031	SDHB, SDH2, SDHIP, PGL4, MC2DN4	Succinate dehydrogenase complex, subunit B, iron sulfur (Ip)	185470	SDHB	6390	ENSG00000117118,ENST00000375499.8	1 of 2 polypeptides	Paragangliomas 4	115310	Autosomal dominant	3	Sdhb
1p36.13	1:17018721-17054031	SDHB, SDH2, SDHIP, PGL4, MC2DN4	Succinate dehydrogenase complex, subunit B, iron sulfur (Ip)	185470	SDHB	6390	ENSG00000117118,ENST00000375499.8	1 of 2 polypeptides	Pheochromocytoma	171300	Autosomal dominant	3	Sdhb
1p36.13	1:18630845-18748865	PAX7, RMS2, MYOSCO	Paired box gene 7	167410	PAX7	5081	ENSG00000009709,ENST00000420770.7	fused with FKHR in rhabdomyosarcoma	Myopathy, congenital, progressive, with scoliosis	618578	Autosomal recessive	3	Pax7
1p36.13	1:18630845-18748865	PAX7, RMS2, MYOSCO	Paired box gene 7	167410	PAX7	5081	ENSG00000009709,ENST00000420770.7	fused with FKHR in rhabdomyosarcoma	Rhabdomyosarcoma 2, alveolar	268220	Somatic mutation	3	Pax7
1p36.13	1:18871429-18902554	ALDH4A1, ALDH4, P5CDH	Aldehyde dehydrogenase 4 family, member A1 (delta-1-pyrroline 5-carboxylate dehydrogenase)	606811	ALDH4A1	8659	ENSG00000159423,ENST00000538309.5		Hyperprolinemia, type II	239510	Autosomal recessive	3	Aldh4a1
1p36.13	1:19975430-19980433	PLA2G2A, PLA2B, PLA2L, MOM1	Phospholipase A2, group IIA, platelets, synovial fluid	172411	PLA2G2A	5320	ENSG00000188257,ENST00000375111.7	germline mutation identified in 1 CRC patient	{?Colorectal cancer, susceptibility to}	114500	Autosomal dominant; Somatic mutation	3	Pla2g2a
1p36.12	1:20651776-20661368	DDOST, OST, OST48, CDG1R	Dolichyl-diphosphooligosaccharide-protein glycosyltransferase	602202	DDOST	1650	ENSG00000244038,ENST00000602624.7	mutation (cmpd het) identified in 1 CDG1R patient	?Congenital disorder of glycosylation, type Ir	614507	Autosomal recessive	3	Ddost
1p36.12	1:21217249-21345503	ECE1	Endothelin converting enzyme 1	600423	ECE1	1889	ENSG00000117298,ENST00000357071.8	mutation identified in 1 HCAD patient	?Hirschsprung disease, cardiac defects, and autonomic dysfunction	613870	Autosomal dominant	3	Ece1
1p36.12	1:21217249-21345503	ECE1	Endothelin converting enzyme 1	600423	ECE1	1889	ENSG00000117298,ENST00000357071.8	mutation identified in 1 HCAD patient	{Hypertension, essential, susceptibility to}	145500	Multifactorial	3	Ece1
1p36.12	1:22052708-22101359	CDC42, TKS	Cell division cycle 42 (GTP-binding protein, 25kD)	116952	CDC42	998	ENSG00000070831,ENST00000344548.7		Takenouchi-Kosaki syndrome	616737	Autosomal dominant	3	Cdc42
1p36.12	1:22117307-22143980	WNT4, SERKAL	Wingless-type MMTV integration site family, member 4	603490	WNT4	54361	ENSG00000162552,ENST00000290167.11	mutation identified in 1 SERKAL family	?SERKAL syndrome	611812	Autosomal recessive	3	Wnt4
1p36.12	1:22117307-22143980	WNT4, SERKAL	Wingless-type MMTV integration site family, member 4	603490	WNT4	54361	ENSG00000162552,ENST00000290167.11	mutation identified in 1 SERKAL family	Mullerian aplasia and hyperandrogenism	158330	Autosomal dominant	3	Wnt4
1p36.12	1:22636462-22639677	C1QA	Complement component 1, q subcomponent, A chain	120550	C1QA	712	ENSG00000173372,ENST00000402322.1		C1q deficiency	613652	Autosomal recessive	3	C1qa
1p36.12	1:22643632-22648107	C1QC, C1QG	Complement component 1, q subcomponent, C chain	120575	C1QC	714	ENSG00000159189,ENST00000374639.7		C1q deficiency	613652	Autosomal recessive	3	C1qc
1p36.12	1:22653235-22661636	C1QB	Complement component 1, q subcomponent, B chain	120570	C1QB	713	ENSG00000173369,ENST00000432749.6		C1q deficiency	613652	Autosomal recessive	3	C1qb
1p36.11	1:23845076-23868331	FUCA1	Fucosidase, alpha-L- 1, tissue	612280	FUCA1	2517	ENSG00000179163,ENST00000374479.4	8cM distal to RH; pseudogene on 2q31-q32	Fucosidosis	230000	Autosomal recessive	3	Fuca1
1p36.11	1:25800192-25818220	SELENON, SEPN1, SELN, RSMD1, CFTD	Selenoprotein N	606210	SELENON	57190	ENSG00000162430,ENST00000361547.7		Muscular dystrophy, rigid spine, 1	602771	Autosomal recessive	3	Selenon
1p36.11	1:25800192-25818220	SELENON, SEPN1, SELN, RSMD1, CFTD	Selenoprotein N	606210	SELENON	57190	ENSG00000162430,ENST00000361547.7		Myopathy, congenital, with fiber-type disproportion	255310	Autosomal dominant; Autosomal recessive	3	Selenon
1p36.11	1:26432320-26471305	DHDDS, HDS, RP59, DEDSM	Dehydrodolichyl diphosphate synthase	608172	DHDDS	79947	ENSG00000117682,ENST00000525682.6	mutation identified in 1 CDG1BB patient	?Congenital disorder of glycosylation, type 1bb	613861	Autosomal recessive	3	Dhdds
1p36.11	1:26432320-26471305	DHDDS, HDS, RP59, DEDSM	Dehydrodolichyl diphosphate synthase	608172	DHDDS	79947	ENSG00000117682,ENST00000525682.6	mutation identified in 1 CDG1BB patient	Developmental delay and seizures with or without movement abnormalities	617836	Autosomal dominant	3	Dhdds
1p36.11	1:26432320-26471305	DHDDS, HDS, RP59, DEDSM	Dehydrodolichyl diphosphate synthase	608172	DHDDS	79947	ENSG00000117682,ENST00000525682.6	mutation identified in 1 CDG1BB patient	Retinitis pigmentosa 59	613861	Autosomal recessive	3	Dhdds
1p36.11	1:26787053-26800658	PIGV, HPMRS1	Phosphatidylinositol glycan, class V	610274	PIGV	55650	ENSG00000060642,ENST00000674273.1		Hyperphosphatasia with mental retardation syndrome 1	239300	Autosomal recessive	3	Pigv
1p36.11	1:26911488-26914109	NR0B2, SHP	Nuclear receptor subfamily 0, group B, member 2	604630	NR0B2	8431	ENSG00000131910,ENST00000254227.4		Obesity, mild, early-onset	601665	Autosomal dominant; Autosomal recessive; Multifactorial	3	Nr0b2
1p35.3	1:27934954-27959151	SMPDL3B, ASML3B	Sphingolyelin phosphodiesterase, acid-like, 3B	617737	SMPDL3B	27293	ENSG00000130768,ENST00000373888.8					Smpdl3b
1p35.3	1:27970343-28088670	EYA3	EYA transcriptional coactivator and phosphatase 3	601655	EYA3	2140	ENSG00000158161,ENST00000373863.3					Eya3
1p35.3	1:28506042-28538988	CHC1, RCC1	Regulator of chromosome condensation	179710	RCC1	1104	ENSG00000180198,ENST00000373831.7					Rcc1
1p35.2	1:30869465-30909734	SDC3, SYND3, SDCN	Syndecan 3	186357	SDC3	9672	ENSG00000162512,ENST00000339394.7		{Obesity, association with}	601665	Autosomal dominant; Autosomal recessive; Multifactorial	3	Sdc3
1p35.2	1:32200594-32205386	CCDC28B, MGC1203	Coiled-coil domain-containing protein 28B	610162	CCDC28B	79140	ENSG00000160050,ENST00000421922.6		{Bardet-Biedl syndrome 1, modifier of}	209900	Autosomal recessive; Digenic recessive	3	Ccdc28b
1p35.1	1:32775237-32817384	YARS1, YARS, CMTDIC, TYRRS, YTS, YRS, IMNEPD2	Tyrosyl-tRNA synthetase 1	603623	YARS1	8565	ENSG00000134684,ENST00000373477.9		Charcot-Marie-Tooth disease, dominant intermediate C	608323	Autosomal dominant	3	Yars
1p35.1	1:32775237-32817384	YARS1, YARS, CMTDIC, TYRRS, YTS, YRS, IMNEPD2	Tyrosyl-tRNA synthetase 1	603623	YARS1	8565	ENSG00000134684,ENST00000373477.9		Infantile-onset multisystem neurologic, endocrine, and pancreatic disease 2	619418	Autosomal recessive	3	Yars
1p34.3	1:34781213-34786363	GJB3, CX31, DFNA2B, EKVP1	Gap junction protein, beta-3	603324	GJB3	2707	ENSG00000188910,ENST00000373362.3	same YAC as GJA4	Deafness, autosomal dominant 2B	612644	Autosomal dominant	3	Gjb3
1p34.3	1:34781213-34786363	GJB3, CX31, DFNA2B, EKVP1	Gap junction protein, beta-3	603324	GJB3	2707	ENSG00000188910,ENST00000373362.3	same YAC as GJA4	Deafness, autosomal dominant, with peripheral neuropathy			3	Gjb3
1p34.3	1:34781213-34786363	GJB3, CX31, DFNA2B, EKVP1	Gap junction protein, beta-3	603324	GJB3	2707	ENSG00000188910,ENST00000373362.3	same YAC as GJA4	Deafness, autosomal recessive			3	Gjb3
1p34.3	1:34781213-34786363	GJB3, CX31, DFNA2B, EKVP1	Gap junction protein, beta-3	603324	GJB3	2707	ENSG00000188910,ENST00000373362.3	same YAC as GJA4	Deafness, digenic, GJB2/GJB3	220290	Autosomal recessive; Digenic dominant	3	Gjb3
1p34.3	1:34781213-34786363	GJB3, CX31, DFNA2B, EKVP1	Gap junction protein, beta-3	603324	GJB3	2707	ENSG00000188910,ENST00000373362.3	same YAC as GJA4	Erythrokeratodermia variabilis et progressiva 1	133200	Autosomal dominant; Autosomal recessive	3	Gjb3
1p34.3	1:35176379-35193173	SFPQ, PSF	Splicing factor, proline- and glutamine-rich	605199	SFPQ	6421	ENSG00000116560,ENST00000357214.6	fusion gene with TFE3 in RCC				Sfpq
1p34.2	1:40258077-40294179	ZMPSTE24, FACE1, STE24, MADB	Zinc metalloproteinase STE24	606480	ZMPSTE24	10269	ENSG00000084073,ENST00000372759.4		Mandibuloacral dysplasia with type B lipodystrophy	608612	Autosomal recessive	3	Zmpste24
1p34.2	1:40258077-40294179	ZMPSTE24, FACE1, STE24, MADB	Zinc metalloproteinase STE24	606480	ZMPSTE24	10269	ENSG00000084073,ENST00000372759.4		Restrictive dermopathy, lethal	275210	Autosomal recessive	3	Zmpste24
1p34.2	1:41478774-41484698	EDN2	Endothelin-2	131241	EDN2	1907	ENSG00000127129,ENST00000372587.5	vasoactive intestinal contractor (VIC) = mouse and rat equivalent				Edn2
1p34.2	1:42153409-42155819	GUCA2B, UGN	Guanylate cyclase activator 2B (uroguanylin)	601271	GUCA2B	2981	ENSG00000044012,ENST00000372581.2					Guca2b
1p34.2	1:42733092-42740235	CLDN19, HOMG5	Claudin 19	610036	CLDN19	149461	ENSG00000164007,ENST00000372539.3		Hypomagnesemia 5, renal, with ocular involvement	248190	Autosomal recessive	3	Cldn19
1p34.2	1:42925352-42958867	SLC2A1, GLUT1, HTLVR, DYT18, PED, GLUT1DS, EIG12, DYT9, SDCHCN	Solute carrier family 2 (facilitated glucose transporter), member 1	138140	SLC2A1	6513	ENSG00000117394,ENST00000426263.10	probably in 1p33	Dystonia 9	601042	Autosomal dominant	3	Slc2a1
1p34.2	1:42925352-42958867	SLC2A1, GLUT1, HTLVR, DYT18, PED, GLUT1DS, EIG12, DYT9, SDCHCN	Solute carrier family 2 (facilitated glucose transporter), member 1	138140	SLC2A1	6513	ENSG00000117394,ENST00000426263.10	probably in 1p33	GLUT1 deficiency syndrome 1, infantile onset, severe	606777	Autosomal dominant; Autosomal recessive	3	Slc2a1
1p34.2	1:42925352-42958867	SLC2A1, GLUT1, HTLVR, DYT18, PED, GLUT1DS, EIG12, DYT9, SDCHCN	Solute carrier family 2 (facilitated glucose transporter), member 1	138140	SLC2A1	6513	ENSG00000117394,ENST00000426263.10	probably in 1p33	GLUT1 deficiency syndrome 2, childhood onset	612126	Autosomal dominant	3	Slc2a1
1p34.2	1:42925352-42958867	SLC2A1, GLUT1, HTLVR, DYT18, PED, GLUT1DS, EIG12, DYT9, SDCHCN	Solute carrier family 2 (facilitated glucose transporter), member 1	138140	SLC2A1	6513	ENSG00000117394,ENST00000426263.10	probably in 1p33	Stomatin-deficient cryohydrocytosis with neurologic defects	608885	Autosomal dominant	3	Slc2a1
1p34.2	1:42925352-42958867	SLC2A1, GLUT1, HTLVR, DYT18, PED, GLUT1DS, EIG12, DYT9, SDCHCN	Solute carrier family 2 (facilitated glucose transporter), member 1	138140	SLC2A1	6513	ENSG00000117394,ENST00000426263.10	probably in 1p33	{Epilepsy, idiopathic generalized, susceptibility to, 12}	614847	Autosomal dominant	3	Slc2a1
1p34.2	1:43336874-43354465	MPL, TPOR, MPLV, THCYT2	MPL protooncogene, thrombopoietin receptor	159530	MPL	4352	ENSG00000117400,ENST00000372470.9		Myelofibrosis with myeloid metaplasia, somatic	254450		3	Mpl
1p34.2	1:43336874-43354465	MPL, TPOR, MPLV, THCYT2	MPL protooncogene, thrombopoietin receptor	159530	MPL	4352	ENSG00000117400,ENST00000372470.9		Thrombocythemia 2	601977	Autosomal dominant; Somatic mutation	3	Mpl
1p34.2	1:43336874-43354465	MPL, TPOR, MPLV, THCYT2	MPL protooncogene, thrombopoietin receptor	159530	MPL	4352	ENSG00000117400,ENST00000372470.9		Thrombocytopenia, congenital amegakaryocytic	604498	Autosomal recessive	3	Mpl
1p34.2	1:43522237-43623665	PTPRF, LAR, BNAH2	Protein tyrosine phosphatase, receptor type, f polypeptide	179590	PTPRF	5792	ENSG00000142949,ENST00000359947.9	mutation identified in 1 BNAH2 family	?Breasts and/or nipples, aplasia or hypoplasia of, 2	616001	Autosomal recessive	3	Ptprf
1p34.1-p32	1:43700000-60800000	PTOS1	Ptosis, congenital 1, autosomal dominant	178300		5765			Ptosis, hereditary congenital, 1	178300	Autosomal dominant	2
1p34.1	1:44819844-44843252	PTCH2	Patched 2	603673	PTCH2	8643	ENSG00000117425,ENST00000447098.6		Basal cell carcinoma, somatic	605462		3	Ptch2
1p34.1	1:44819844-44843252	PTCH2	Patched 2	603673	PTCH2	8643	ENSG00000117425,ENST00000447098.6		Basal cell nevus syndrome	109400	Autosomal dominant	3	Ptch2
1p34.1	1:44819844-44843252	PTCH2	Patched 2	603673	PTCH2	8643	ENSG00000117425,ENST00000447098.6		Medulloblastoma, somatic	155255		3	Ptch2
1p34.1	1:45012253-45015574	UROD	Uroporphyrinogen decarboxylase	613521	UROD	7389	ENSG00000126088,ENST00000246337.9		Porphyria cutanea tarda	176100	Autosomal dominant; Autosomal recessive	3	Urod
1p34.1	1:45012253-45015574	UROD	Uroporphyrinogen decarboxylase	613521	UROD	7389	ENSG00000126088,ENST00000246337.9		Porphyria, hepatoerythropoietic	176100	Autosomal dominant; Autosomal recessive	3	Urod
1p34.1	1:45500228-45513381	MMACHC	Metabolism of cobalamin associated C	609831	MMACHC	25974	ENSG00000132763,ENST00000616135.1		Methylmalonic aciduria and homocystinuria, cblC type	277400	Autosomal recessive	3	Mmachc
1p34.1	1:45511050-45522889	PRDX1, PRXI, PAGA, NKEFA	Peroxiredoxin 1	176763	PRDX1	5052	ENSG00000117450,ENST00000424390.2	pseudogene PAGB on 9p22	Methylmalonic aciduria and homocystinuria, cblC type, digenic	277400	Autosomal recessive	3	Prdx1
1p34.1	1:45550778-45570050	AKR1A1, ALR	Aldo-keto reductase family 1, member A1 (aldehyde reductase)	103830	AKR1A1	10327	ENSG00000117448,ENST00000621846.4					Akr1a1
1p34.1	1:46247687-46278476	RAD54L, HR54, HRAD54	RAD54 like	603615	RAD54L	8438	ENSG00000085999,ENST00000442598.5		Adenocarcinoma, colonic, somatic			3	Rad54l
1p34.1	1:46247687-46278476	RAD54L, HR54, HRAD54	RAD54 like	603615	RAD54L	8438	ENSG00000085999,ENST00000442598.5		Lymphoma, non-Hodgkin, somatic	605027		3	Rad54l
1p34.1	1:46247687-46278476	RAD54L, HR54, HRAD54	RAD54 like	603615	RAD54L	8438	ENSG00000085999,ENST00000442598.5		{Breast cancer, invasive ductal}	114480	Autosomal dominant; Somatic mutation	3	Rad54l
1p33-p31.1	1:46300000-84400000	FWS	Forsythe-Wakeling syndrome	613606		100529224		between rs2354462 and rs718883	Forsythe-Wakeling syndrome	613606	Autosomal recessive	2
1p33	1:46929176-46941475	CYP4A11	Cytochrome P450, subfamily IVA, polypeptide 11	601310	CYP4A11	1579	ENSG00000187048,ENST00000310638.9					Cyp4a12a,Cyp4a29,Cyp4a12b,Cyp4a14,Cyp4a30b,Cyp4a32,Cyp4a10,Cyp4a31
1p33	1:47216289-47232388	TAL1, TCL5, SCL	T-cell acute lymphocytic leukemia-1	187040	TAL1	6886	ENSG00000162367,ENST00000371884.6	proximal to MYCL1	Leukemia, T-cell acute lymphocytic, somatic	613065		3	Tal1
1p33	1:47250138-47314895	STIL, SIL, MCPH7	SCL/TAL1-interrupting locus	181590	STIL	6491	ENSG00000123473,ENST00000371877.8	within about 250kb of SCL	Microcephaly 7, primary, autosomal recessive	612703	Autosomal recessive	3	Stil
1p32.3	1:52927275-53051697	SCP2	Sterol carrier protein-2	184755	SCP2	6342	ENSG00000116171,ENST00000371513.9	mutation identified in 1 LKDMN patient	?Leukoencephalopathy with dystonia and motor neuropathy	613724	Autosomal recessive	3	Scp2
1p32.3	1:53196823-53214196	CPT2, IIAE4	Carnitine palmitoyltransferase II	600650	CPT2	1376	ENSG00000157184,ENST00000371486.4	formerly at 1p13	CPT II deficiency, infantile	600649	Autosomal recessive	3	Cpt2
1p32.3	1:53196823-53214196	CPT2, IIAE4	Carnitine palmitoyltransferase II	600650	CPT2	1376	ENSG00000157184,ENST00000371486.4	formerly at 1p13	CPT II deficiency, lethal neonatal	608836	Autosomal recessive	3	Cpt2
1p32.3	1:53196823-53214196	CPT2, IIAE4	Carnitine palmitoyltransferase II	600650	CPT2	1376	ENSG00000157184,ENST00000371486.4	formerly at 1p13	CPT II deficiency, myopathic, stress-induced	255110	Autosomal dominant; Autosomal recessive	3	Cpt2
1p32.3	1:53196823-53214196	CPT2, IIAE4	Carnitine palmitoyltransferase II	600650	CPT2	1376	ENSG00000157184,ENST00000371486.4	formerly at 1p13	{Encephalopathy, acute, infection-induced, 4, susceptibility to}	614212	Autosomal dominant; Autosomal recessive	3	Cpt2
1p32.3	1:54756897-54764522	PARS2, DEE75	Prolyl-tRNA synthetase 2	612036	PARS2	25973	ENSG00000162396,ENST00000371279.4		Developmental and epileptic encephalopathy 75	618437	Autosomal recessive	3	Pars2
1p32.3	1:54998932-55017171	BSND	Barttin	606412	BSND	7809	ENSG00000162399,ENST00000651561.1		Bartter syndrome, type 4a	602522	Autosomal recessive	3	Bsnd
1p32.3	1:54998932-55017171	BSND	Barttin	606412	BSND	7809	ENSG00000162399,ENST00000651561.1		Sensorineural deafness with mild renal dysfunction	602522	Autosomal recessive	3	Bsnd
1p31.3	1:61077226-61462787	NFIA, BRMUTD	Nuclear factor I/A	600727	NFIA	4774	ENSG00000162599,ENST00000403491.8		Brain malformations with or without urinary tract defects	613735	Autosomal dominant	3	Nfia
1p31.3	1:62236164-62319433	KANK4	KN motif- and ankyrin repeat domain-containing protein 4	614612	KANK4	163782	ENSG00000132854,ENST00000354381.3					Kank4
1p31.3	1:63593410-63660244	PGM1, GSD14, CDG1T	Phosphoglucomutase-1	171900	PGM1	5236	ENSG00000079739,ENST00000371083.4	distal to ACADM; formerly 1p22.1	Congenital disorder of glycosylation, type It	614921	Autosomal recessive	3	Pgm1
1p31.3	1:64833228-65067745	JAK1, AIIDE	Janus kinase 1 (a protein-tyrosine kinase)	147795	JAK1	3716	ENSG00000162434,ENST00000671929.1	related gene on 9p24	Autoinflammation, immune dysregulation, and eosinophilia	618999	Autosomal dominant	3	Jak1
1p31.1	1:70411267-70441948	CTH	Cystathionine gamma-lyase	607657	CTH	1491	ENSG00000116761,ENST00000411986.6	previously assigned to chr.16	Cystathioninuria	219500	Autosomal recessive	3	Cth
1p31.1	1:74235386-74544427	TNNI3K, CCDD	TNNI3-interacting kinase	613932	TNNI3K	51086	ENSG00000116783,ENST00000326637.8		Cardiac conduction disease with or without dilated cardiomyopathy	616117	Autosomal dominant	3	Tnni3k
1p31.1	1:78490973-78540700	PTGFR	Prostaglandin F receptor (FP)	600563	PTGFR	5737	ENSG00000122420,ENST00000370757.8					Ptgfr
1p22	1:84400000-94300000	UOX	Urate oxidase, pseudogene	191540	UOX	391051		nonsense mutations responsible for absence of enzyme in man and hominoid primates	[Urate oxidase deficiency]			1
1p22.3	1:86914634-87109981	HS2ST1, NFSRA	Heparan sulfate 2-O-sulfotransferase 1	604844	HS2ST1	9653	ENSG00000153936,ENST00000370551.8		Neurofacioskeletal syndrome with or without renal agenesis	619194	Autosomal recessive	3	Hs2st1
1p22.2	1:91260765-91408007	HFM1, MER3, POF9	Helicase for meiosis 1	615684	HFM1	164045	ENSG00000162669,ENST00000370425.8		Premature ovarian failure 9	615724	Autosomal recessive	3	Hfm1
1p22.1	1:93992833-94121147	ABCA4, ABCR, STGD1, FFM, RP19, CORD3, ARMD2	ATP-binding transporter, retina-specific	601691	ABCA4	24	ENSG00000198691,ENST00000370225.4		Cone-rod dystrophy 3	604116		3	Abca4
1p22.1	1:93992833-94121147	ABCA4, ABCR, STGD1, FFM, RP19, CORD3, ARMD2	ATP-binding transporter, retina-specific	601691	ABCA4	24	ENSG00000198691,ENST00000370225.4		Fundus flavimaculatus	248200	Autosomal recessive	3	Abca4
1p22.1	1:93992833-94121147	ABCA4, ABCR, STGD1, FFM, RP19, CORD3, ARMD2	ATP-binding transporter, retina-specific	601691	ABCA4	24	ENSG00000198691,ENST00000370225.4		Retinal dystrophy, early-onset severe	248200	Autosomal recessive	3	Abca4
1p22.1	1:93992833-94121147	ABCA4, ABCR, STGD1, FFM, RP19, CORD3, ARMD2	ATP-binding transporter, retina-specific	601691	ABCA4	24	ENSG00000198691,ENST00000370225.4		Retinitis pigmentosa 19	601718	Autosomal recessive	3	Abca4
1p22.1	1:93992833-94121147	ABCA4, ABCR, STGD1, FFM, RP19, CORD3, ARMD2	ATP-binding transporter, retina-specific	601691	ABCA4	24	ENSG00000198691,ENST00000370225.4		Stargardt disease 1	248200	Autosomal recessive	3	Abca4
1p22.1	1:93992833-94121147	ABCA4, ABCR, STGD1, FFM, RP19, CORD3, ARMD2	ATP-binding transporter, retina-specific	601691	ABCA4	24	ENSG00000198691,ENST00000370225.4		{Macular degeneration, age-related, 2}	153800	Autosomal dominant	3	Abca4
1p21.3	1:94418085-94518662	ABCD3, PXMP1, PMP70, CBAS5	ATP-binding cassette, subfamily D, member 3 (peroxisomal membrane protein 1, 70kD)	170995	ABCD3	5825	ENSG00000117528,ENST00000315713.5	mutation identified in 1 CBAS5 family	?Bile acid synthesis defect, congenital, 5	616278	Autosomal recessive	3	Abcd3
1p21.3	1:94529172-94541758	F3, TFA	Coagulation factor III	134390	F3	2152	ENSG00000117525,ENST00000370207.4					F3
1p21.3	1:97077742-97921058	DPYD, DPD	Dihydropyrimidine dehydrogenase	612779	DPYD	1806	ENSG00000188641,ENST00000370192.8		5-fluorouracil toxicity	274270	Autosomal recessive	3	Dpyd
1p21.3	1:97077742-97921058	DPYD, DPD	Dihydropyrimidine dehydrogenase	612779	DPYD	1806	ENSG00000188641,ENST00000370192.8		Dihydropyrimidine dehydrogenase deficiency	274270	Autosomal recessive	3	Dpyd
1p21.2	1:99850076-99924022	AGL, GDE	Amylo-1,6-glucosidase, 4-alpha-glucanotransferase (glycogen debranching enzyme)	610860	AGL	178	ENSG00000162688,ENST00000294724.8		Glycogen storage disease IIIa	232400	Autosomal recessive	3	Agl
1p21.2	1:99850076-99924022	AGL, GDE	Amylo-1,6-glucosidase, 4-alpha-glucanotransferase (glycogen debranching enzyme)	610860	AGL	178	ENSG00000162688,ENST00000294724.8		Glycogen storage disease IIIb	232400	Autosomal recessive	3	Agl
1p21.2	1:100186918-100249863	DBT, BCATE2	Dihydrolipoamide branched chain transacylase (E2 component of branched chain keto acid dehydrogenase complex)	248610	DBT	1629	ENSG00000137992,ENST00000370132.8	pseudogene on 3q24	Maple syrup urine disease, type II	248600	Autosomal recessive	3	Dbt
1p13	1:106700000-117200000	VUR	Vesicoureteral reflux	193000		54113			Vesicoureteral reflux	193000	Autosomal dominant	2
1p13.3	1:107571160-107965179	VAV3	Vav3 oncogene	605541	VAV3	10451	ENSG00000134215,ENST00000415432.6					Vav3
1p13.3	1:109910505-109930991	CSF1, MCSF	Colony-stimulating factor-1 (macrophage)	120420	CSF1	1435	ENSG00000184371,ENST00000329608.11	incorrectly assigned to chr.5				Csf1
1p13.2	1:111324662-111353016	C1orf88, PIFO	Chromosome 1 open reading frame 88 (pitchfork, mouse, homolog of)	614234	PIFO	128344	ENSG00000173947,ENST00000369737.4					Pifo
1p13.2	1:113073169-113132259	LRIG2, LIG2, KIAA0806, UFS2	Leucine-rich repeats- and immunoglobulin-like domains-containing protein 2	608869	LRIG2	9860	ENSG00000198799,ENST00000361127.6		Urofacial syndrome 2	615112	Autosomal recessive	3	Lrig2
1p13.2	1:113813810-113871760	PTPN22, PEP, PTPN8, LYP	Protein tyrosine phosphatase, nonreceptor-type 22	600716	PTPN22	26191	ENSG00000134242,ENST00000538253.5		{Diabetes, type 1, susceptibility to}	222100	Autosomal recessive	3	Ptpn22
1p13.2	1:113813810-113871760	PTPN22, PEP, PTPN8, LYP	Protein tyrosine phosphatase, nonreceptor-type 22	600716	PTPN22	26191	ENSG00000134242,ENST00000538253.5		{Rheumatoid arthritis, susceptibility to}	180300		3	Ptpn22
1p13.2	1:113813810-113871760	PTPN22, PEP, PTPN8, LYP	Protein tyrosine phosphatase, nonreceptor-type 22	600716	PTPN22	26191	ENSG00000134242,ENST00000538253.5		{Systemic lupus erythematosus susceptibility to}	152700	Autosomal dominant	3	Ptpn22
1p13.2	1:114704468-114716770	NRAS, ALPS4, NS6, CMNS, NCMS	NRAS protooncogene, GTPase	164790	NRAS	4893	ENSG00000213281,ENST00000369535.5	cen-CD2-NGFB-NRAS	?RAS-associated autoimmune lymphoproliferative syndrome type IV, somatic	614470		3	Nras
1p13.2	1:114704468-114716770	NRAS, ALPS4, NS6, CMNS, NCMS	NRAS protooncogene, GTPase	164790	NRAS	4893	ENSG00000213281,ENST00000369535.5	cen-CD2-NGFB-NRAS	Colorectal cancer, somatic	114500		3	Nras
1p13.2	1:114704468-114716770	NRAS, ALPS4, NS6, CMNS, NCMS	NRAS protooncogene, GTPase	164790	NRAS	4893	ENSG00000213281,ENST00000369535.5	cen-CD2-NGFB-NRAS	Epidermal nevus, somatic	162900		3	Nras
1p13.2	1:114704468-114716770	NRAS, ALPS4, NS6, CMNS, NCMS	NRAS protooncogene, GTPase	164790	NRAS	4893	ENSG00000213281,ENST00000369535.5	cen-CD2-NGFB-NRAS	Melanocytic nevus syndrome, congenital, somatic	137550		3	Nras
1p13.2	1:114704468-114716770	NRAS, ALPS4, NS6, CMNS, NCMS	NRAS protooncogene, GTPase	164790	NRAS	4893	ENSG00000213281,ENST00000369535.5	cen-CD2-NGFB-NRAS	Neurocutaneous melanosis, somatic	249400		3	Nras
1p13.2	1:114704468-114716770	NRAS, ALPS4, NS6, CMNS, NCMS	NRAS protooncogene, GTPase	164790	NRAS	4893	ENSG00000213281,ENST00000369535.5	cen-CD2-NGFB-NRAS	Noonan syndrome 6	613224	Autosomal dominant	3	Nras
1p13.2	1:114704468-114716770	NRAS, ALPS4, NS6, CMNS, NCMS	NRAS protooncogene, GTPase	164790	NRAS	4893	ENSG00000213281,ENST00000369535.5	cen-CD2-NGFB-NRAS	Schimmelpenning-Feuerstein-Mims syndrome, somatic mosaic	163200		3	Nras
1p13.2	1:114704468-114716770	NRAS, ALPS4, NS6, CMNS, NCMS	NRAS protooncogene, GTPase	164790	NRAS	4893	ENSG00000213281,ENST00000369535.5	cen-CD2-NGFB-NRAS	Thyroid carcinoma, follicular, somatic	188470		3	Nras
1p13.2	1:115285914-115338252	NGF, NGFB, HSAN5	Nerve growth factor, beta	162030	NGF	4803	ENSG00000134259,ENST00000369512.3	same 310kb fragment as TSHB; order: cen-CD2-CD58-ATP1A1-NGF-TSHB-NRAS-tel	Neuropathy, hereditary sensory and autonomic, type V	608654	Autosomal recessive	3	Ngf
1p13.1	1:116372985-116410258	ATP1A1, CMT2DD, HOMGSMR2	ATPase, Na+K+ transporting, alpha-1 polypeptide	182310	ATP1A1	476	ENSG00000163399,ENST00000295598.10		Charcot-Marie-Tooth disease, axonal, type 2DD	618036	Autosomal dominant	3	Atp1a1
1p13.1	1:116372985-116410258	ATP1A1, CMT2DD, HOMGSMR2	ATPase, Na+K+ transporting, alpha-1 polypeptide	182310	ATP1A1	476	ENSG00000163399,ENST00000295598.10		Hypomagnesemia, seizures, and mental retardation 2	618314	Autosomal dominant	3	Atp1a1
1p13-p12	1:117143586-117210984	VCTN1, B7H4, B7X, B7S1	V-set domain containing T cell activation inhibitor 1	608162	VTCN1	79679	ENSG00000134258,ENST00000539893.5					Vtcn1
1p12	1:119711933-119744217	PHGDH, NLS1, PHGDHD	Phosphoglycerate dehydrogenase	606879	PHGDH	26227	ENSG00000092621,ENST00000641023.2		Neu-Laxova syndrome 1	256520	Autosomal recessive	3	Phgdh
1p12	1:119711933-119744217	PHGDH, NLS1, PHGDHD	Phosphoglycerate dehydrogenase	606879	PHGDH	26227	ENSG00000092621,ENST00000641023.2		Phosphoglycerate dehydrogenase deficiency	601815	Autosomal recessive	3	Phgdh
1p12	1:119911552-120069661	NOTCH2, AGS2, HJCYS	Notch receptor 2	600275	NOTCH2	4853	ENSG00000134250,ENST00000256646.7		Alagille syndrome 2	610205	Autosomal dominant	3	Notch2
1p12	1:119911552-120069661	NOTCH2, AGS2, HJCYS	Notch receptor 2	600275	NOTCH2	4853	ENSG00000134250,ENST00000256646.7		Hajdu-Cheney syndrome	102500	Autosomal dominant	3	Notch2
1q21	1:143200000-155100000	PTCPRN, PRN1	Papillary thyroid carcinoma with papillary renal neoplasia	605642		79052			Thyroid carcinoma, papillary, with papillary renal neoplasia	605642		2
1q21	1:143200000-155100000	RFH1, AORF	Renal failure, progressive, with hypertension	161900		59331			Nephropathy-hypertension	161900	Autosomal dominant	2
1q21.1	1:145670851-145708200	PDZK1	PDZ domain-containing 1	603831	PDZK1	5174	ENSG00000174827,ENST00000417171.6					Pdzk1
1q21.1	1:145921555-145927483	RBM8A, RBM8B, TAR, C1DELq21.1, DEL1q21.1	RNA-binding motif protein 8A	605313	RBM8A	9939	ENSG00000265241,ENST00000583313.7	pseudogene on chr.14	Thrombocytopenia-absent radius syndrome	274000	Autosomal recessive	3	Rbm8a,Rbm8a2
1q21.1	1:146017469-146021734	HJV, HFE2A	Hemojuvelin	608374	HJV	148738	ENSG00000168509,ENST00000357836.5	between D1S442 and D1S2347	Hemochromatosis, type 2A	602390	Autosomal recessive	3	Hjv
1q21.2	1:147626181-147670523	ACP6, LPAP, ACPL1	Acid phosphatase 6, lysophosphatide	611471	ACP6	51205	ENSG00000162836,ENST00000583509.7					Acp6
1q21.2	1:149923316-149927802	SF3B4, SF3B49, SAP49, AFD1	Splicing factor 3B, subunit 4	605593	SF3B4	10262	ENSG00000143368,ENST00000271628.9		Acrofacial dysostosis 1, Nager type	154400	Autosomal dominant	3	Sf3b4
1q21.2	1:150067278-150145328	VPS45, VPS45A, SCN5	Vacuolar protein sorting 45 homolog	610035	VPS45	11311	ENSG00000136631,ENST00000369128.9		Neutropenia, severe congenital, 5, autosomal recessive	615285	Autosomal recessive	3	Vps45
1q21.3	1:150730187-150765777	CTSS	Cathepsin S	116845	CTSS	1520	ENSG00000163131,ENST00000680288.1					Ctss
1q21.3	1:150965183-150974834	CERS2, LASS2	Ceramide synthase 2	606920	CERS2	29956	ENSG00000143418,ENST00000368954.10					Cers2
1q21.3	1:151340639-151347318	RFX5	Regulatory factor X, 5 (influences HLA class II expression)	601863	RFX5	5993	ENSG00000143390,ENST00000290524.8		Bare lymphocyte syndrome, type II, complementation group C	209920	Autosomal recessive	3	Rfx5
1q21.3	1:151340639-151347318	RFX5	Regulatory factor X, 5 (influences HLA class II expression)	601863	RFX5	5993	ENSG00000143390,ENST00000290524.8		Bare lymphocyte syndrome, type II, complementation group E	209920	Autosomal recessive	3	Rfx5
1q21.3	1:151402723-151459493	POGZ, KIAA0461, MRD37, WHSUS	POGO transposable element with ZNF domain	614787	POGZ	23126	ENSG00000143442,ENST00000409503.5		White-Sutton syndrome	616364	Autosomal dominant	3	Pogz
1q21.3	1:151982914-151993858	S100A10, CAL1L	S100 calcium-binding protein A10 (annexin II ligand, calpactin I, light polypeptide (p11))	114085	S100A10	6281	ENSG00000197747,ENST00000368811.8	on chr.3 in mouse				S100a10
1q21.3	1:153357853-153361022	S100A9, CAGB, CFAG	S100 calcium-binding protein A9 (calgranulin B)	123886	S100A9	6280	ENSG00000163220,ENST00000368738.4					S100a9
1q21.3	1:153390031-153422582	S100A8, CAGA, CFAG	S100 calcium-binding protein A8 (calgranulin A)	123885	S100A8	6279	ENSG00000143546,ENST00000368732.5	over-expressed in 1q21-linked psoriasis				S100a8
1q21.3	1:153678648-153693991	NPR1, ANPRA	Natriuretic peptide receptor A/guanylate cyclase A	108960	NPR1	4881	ENSG00000169418,ENST00000368680.4					Npr1
1q21.3	1:153974268-153977673	JTB, PAR	Jumping translocation breakpoint	604671	JTB	10899	ENSG00000143543,ENST00000271843.9					Jtb
1q21.3	1:154924739-154942657	PMVK, PMK, POROK1	Phosphomevalonate kinase	607622	PMVK	10654	ENSG00000163344,ENST00000368467.4		Porokeratosis 1, multiple types	175800	Autosomal dominant	3	Pmvk
1q22	1:155139890-155140572	DPM3, MDDGC15, MDDGB15	Dolichyl-phosphate mannosyltransferase 3	605951	DPM3	54344	ENSG00000179085,ENST00000368399.1	mutation identified in 1 MDDGB15 patient	?Muscular dystrophy-dystroglycanopathy (congenital with impaired intellectual development), type B, 15	618992	Autosomal recessive	3	Dpm3
1q22	1:155139890-155140572	DPM3, MDDGC15, MDDGB15	Dolichyl-phosphate mannosyltransferase 3	605951	DPM3	54344	ENSG00000179085,ENST00000368399.1	mutation identified in 1 MDDGB15 patient	Muscular dystrophy-dystroglycanopathy (limb-girdle), type C, 15	612937	Autosomal recessive	3	Dpm3
1q22	1:155185823-155192914	MUC1, PUM, ADTKD2	Mucin 1, cell surface associated	158340	MUC1	4582	ENSG00000185499,ENST00000368392.7	5cM proximal to SPTA1	Tubulointerstitial kidney disease, autosomal dominant, 2	174000	Autosomal dominant	3	Muc1
1q22	1:155234451-155244626	GBA	Glucosidase, acid beta	606463	GBA	2629	ENSG00000177628,ENST00000368373.8	pseudogene GBAP ~16kb 3' to GBA	Gaucher disease, perinatal lethal	608013	Autosomal recessive	3	Gba
1q22	1:155234451-155244626	GBA	Glucosidase, acid beta	606463	GBA	2629	ENSG00000177628,ENST00000368373.8	pseudogene GBAP ~16kb 3' to GBA	Gaucher disease, type I	230800	Autosomal recessive	3	Gba
1q22	1:155234451-155244626	GBA	Glucosidase, acid beta	606463	GBA	2629	ENSG00000177628,ENST00000368373.8	pseudogene GBAP ~16kb 3' to GBA	Gaucher disease, type II	230900	Autosomal recessive	3	Gba
1q22	1:155234451-155244626	GBA	Glucosidase, acid beta	606463	GBA	2629	ENSG00000177628,ENST00000368373.8	pseudogene GBAP ~16kb 3' to GBA	Gaucher disease, type III	231000	Autosomal recessive	3	Gba
1q22	1:155234451-155244626	GBA	Glucosidase, acid beta	606463	GBA	2629	ENSG00000177628,ENST00000368373.8	pseudogene GBAP ~16kb 3' to GBA	Gaucher disease, type IIIC	231005	Autosomal recessive	3	Gba
1q22	1:155234451-155244626	GBA	Glucosidase, acid beta	606463	GBA	2629	ENSG00000177628,ENST00000368373.8	pseudogene GBAP ~16kb 3' to GBA	{Lewy body dementia, susceptibility to}	127750	Autosomal dominant	3	Gba
1q22	1:155234451-155244626	GBA	Glucosidase, acid beta	606463	GBA	2629	ENSG00000177628,ENST00000368373.8	pseudogene GBAP ~16kb 3' to GBA	{Parkinson disease, late-onset, susceptibility to}	168600	Autosomal dominant; Multifactorial	3	Gba
1q22	1:155659441-155688995	YY1AP1, YAP, HCCA2, GRNG	YY1 associated protein 1	607860	YY1AP1	55249	ENSG00000163374,ENST00000359205.9		Grange syndrome	602531	Autosomal recessive	3	Gon4l
1q22	1:156082572-156140080	LMNA, LMN1, EMD2, FPLD2, CMD1A, HGPS	Lamin A/C	150330	LMNA	4000	ENSG00000160789,ENST00000448611.6		Cardiomyopathy, dilated, 1A	115200	Autosomal dominant	3	Lmna
1q22	1:156082572-156140080	LMNA, LMN1, EMD2, FPLD2, CMD1A, HGPS	Lamin A/C	150330	LMNA	4000	ENSG00000160789,ENST00000448611.6		Charcot-Marie-Tooth disease, type 2B1	605588	Autosomal recessive	3	Lmna
1q22	1:156082572-156140080	LMNA, LMN1, EMD2, FPLD2, CMD1A, HGPS	Lamin A/C	150330	LMNA	4000	ENSG00000160789,ENST00000448611.6		Emery-Dreifuss muscular dystrophy 2, autosomal dominant	181350	Autosomal dominant	3	Lmna
1q22	1:156082572-156140080	LMNA, LMN1, EMD2, FPLD2, CMD1A, HGPS	Lamin A/C	150330	LMNA	4000	ENSG00000160789,ENST00000448611.6		Emery-Dreifuss muscular dystrophy 3, autosomal recessive	616516	Autosomal recessive	3	Lmna
1q22	1:156082572-156140080	LMNA, LMN1, EMD2, FPLD2, CMD1A, HGPS	Lamin A/C	150330	LMNA	4000	ENSG00000160789,ENST00000448611.6		Heart-hand syndrome, Slovenian type	610140	Autosomal dominant	3	Lmna
1q22	1:156082572-156140080	LMNA, LMN1, EMD2, FPLD2, CMD1A, HGPS	Lamin A/C	150330	LMNA	4000	ENSG00000160789,ENST00000448611.6		Hutchinson-Gilford progeria	176670	Autosomal dominant	3	Lmna
1q22	1:156082572-156140080	LMNA, LMN1, EMD2, FPLD2, CMD1A, HGPS	Lamin A/C	150330	LMNA	4000	ENSG00000160789,ENST00000448611.6		Lipodystrophy, familial partial, type 2	151660	Autosomal dominant	3	Lmna
1q22	1:156082572-156140080	LMNA, LMN1, EMD2, FPLD2, CMD1A, HGPS	Lamin A/C	150330	LMNA	4000	ENSG00000160789,ENST00000448611.6		Malouf syndrome	212112	Autosomal dominant	3	Lmna
1q22	1:156082572-156140080	LMNA, LMN1, EMD2, FPLD2, CMD1A, HGPS	Lamin A/C	150330	LMNA	4000	ENSG00000160789,ENST00000448611.6		Mandibuloacral dysplasia	248370	Autosomal recessive	3	Lmna
1q22	1:156082572-156140080	LMNA, LMN1, EMD2, FPLD2, CMD1A, HGPS	Lamin A/C	150330	LMNA	4000	ENSG00000160789,ENST00000448611.6		Muscular dystrophy, congenital	613205	Autosomal dominant	3	Lmna
1q22	1:156082572-156140080	LMNA, LMN1, EMD2, FPLD2, CMD1A, HGPS	Lamin A/C	150330	LMNA	4000	ENSG00000160789,ENST00000448611.6		Restrictive dermopathy, lethal	275210	Autosomal recessive	3	Lmna
1q22	1:156591775-156599817	NAXE, APOA1BP, AIBP, PEBEL	NAD(P)HX epimerase	608862	NAXE	128240	ENSG00000163382,ENST00000368235.8		Encephalopathy, progressive, early-onset, with brain edema and/or leukoencephalopathy	617186	Autosomal recessive	3	Naxe
1q23.1	1:156767534-156800814	PRCC, RCCP1	Proline-rich mitotic checkpoint control factor	179755	PRCC	5546	ENSG00000143294,ENST00000271526.9	t(X;1)(p11;q21); fuses with TFE3 in RCCP	Renal cell carcinoma, papillary	605074		3	Prcc
1q23.1	1:156815749-156881849	NTRK1, TRKA	Neurotrophic tyrosine kinase, receptor, type 1	191315	NTRK1	4914	ENSG00000198400,ENST00000392302.7	TRK = chimera of TPM3 and NTRK1	Insensitivity to pain, congenital, with anhidrosis	256800	Autosomal recessive	3	Ntrk1
1q23.1	1:157993612-158100261	KIRREL1, NEPH1, NPHS23	Kirre-like nephrin family adhesion molecule 1	607428	KIRREL1	55243	ENSG00000183853,ENST00000368173.7		Nephrotic syndrome, type 23	619201	Autosomal recessive	3	Kirrel
1q23.1	1:158178029-158186426	CD1D	Thymocyte antigen CD1D	188410	CD1D	912	ENSG00000158473,ENST00000673623.2					Cd1d2,Cd1d1
1q23.2	1:160037466-160070159	KCNJ10, SESAME	Potassium inwardly-rectifying channel, subfamily J, member 10	602208	KCNJ10	3766	ENSG00000177807,ENST00000644903.1		Enlarged vestibular aqueduct, digenic	600791	Autosomal recessive	3	Kcnj10
1q23.2	1:160037466-160070159	KCNJ10, SESAME	Potassium inwardly-rectifying channel, subfamily J, member 10	602208	KCNJ10	3766	ENSG00000177807,ENST00000644903.1		SESAME syndrome	612780	Autosomal recessive	3	Kcnj10
1q23.2	1:160115758-160143590	ATP1A2, FHM2, MHP2	ATPase, Na+K+ transporting, alpha-2 polypeptide	182340	ATP1A2	477	ENSG00000018625,ENST00000361216.8		Alternating hemiplegia of childhood 1	104290	Autosomal dominant	3	Atp1a2
1q23.2	1:160115758-160143590	ATP1A2, FHM2, MHP2	ATPase, Na+K+ transporting, alpha-2 polypeptide	182340	ATP1A2	477	ENSG00000018625,ENST00000361216.8		Migraine, familial basilar	602481	Autosomal dominant	3	Atp1a2
1q23.2	1:160115758-160143590	ATP1A2, FHM2, MHP2	ATPase, Na+K+ transporting, alpha-2 polypeptide	182340	ATP1A2	477	ENSG00000018625,ENST00000361216.8		Migraine, familial hemiplegic, 2	602481	Autosomal dominant	3	Atp1a2
1q23.2	1:160276806-160285150	PEX19, PXF, HK33, D1S2223E, PBD12A	Peroxisome biogenesis factor 19 (peroxisomal farnesylated protein)	600279	PEX19	5824	ENSG00000162735,ENST00000368072.10		Peroxisome biogenesis disorder 12A (Zellweger)	614886	Autosomal recessive	3	Pex19
1q23.2	1:160288593-160343249	COPA, AILJK	Coatomer protein complex, subunit alpha	601924	COPA	1314	ENSG00000122218,ENST00000368069.7		{Autoimmune interstitial lung, joint, and kidney disease}	616414	Autosomal dominant	3	Copa
1q23.2	1:160343327-160358948	NCSTN	Nicastrin	605254	NCSTN	23385	ENSG00000162736,ENST00000294785.10		Acne inversa, familial, 1	142690	Autosomal dominant	3	Ncstn
1q23.2	1:160400563-160428673	VANGL2, LTAP	VANGL planar cell polarity protein 2	600533	VANGL2	57216	ENSG00000162738,ENST00000368061.3		Neural tube defects	182940	Autosomal dominant	3	Vangl2
1q23.3	1:161165823-161178276	PPOX	Protoporphyrinogen oxidase	600923	PPOX	5498	ENSG00000143224,ENST00000352210.9		Porphyria variegata	176200	Autosomal dominant	3	Ppox
1q23.3	1:161222291-161223627	APOA2	Apolipoprotein A-II	107670	APOA2	336	ENSG00000158874,ENST00000367990.7		Apolipoprotein A-II deficiency			3	Apoa2
1q23.3	1:161222291-161223627	APOA2	Apolipoprotein A-II	107670	APOA2	336	ENSG00000158874,ENST00000367990.7		{Hypercholesterolemia, familial, modifier of}	143890	Autosomal dominant; Autosomal recessive	3	Apoa2
1q23.3	1:161303593-161309968	MPZ, CMT1B, CMTDID, DSS, CHN2	Myelin protein zero	159440	MPZ	4359	ENSG00000158887,ENST00000533357.5		Charcot-Marie-Tooth disease, dominant intermediate D	607791	Autosomal dominant	3	Mpz
1q23.3	1:161303593-161309968	MPZ, CMT1B, CMTDID, DSS, CHN2	Myelin protein zero	159440	MPZ	4359	ENSG00000158887,ENST00000533357.5		Charcot-Marie-Tooth disease, type 1B	118200	Autosomal dominant	3	Mpz
1q23.3	1:161303593-161309968	MPZ, CMT1B, CMTDID, DSS, CHN2	Myelin protein zero	159440	MPZ	4359	ENSG00000158887,ENST00000533357.5		Charcot-Marie-Tooth disease, type 2I	607677	Autosomal dominant	3	Mpz
1q23.3	1:161303593-161309968	MPZ, CMT1B, CMTDID, DSS, CHN2	Myelin protein zero	159440	MPZ	4359	ENSG00000158887,ENST00000533357.5		Charcot-Marie-Tooth disease, type 2J	607736	Autosomal dominant	3	Mpz
1q23.3	1:161303593-161309968	MPZ, CMT1B, CMTDID, DSS, CHN2	Myelin protein zero	159440	MPZ	4359	ENSG00000158887,ENST00000533357.5		Dejerine-Sottas disease	145900	Autosomal dominant; Autosomal recessive	3	Mpz
1q23.3	1:161303593-161309968	MPZ, CMT1B, CMTDID, DSS, CHN2	Myelin protein zero	159440	MPZ	4359	ENSG00000158887,ENST00000533357.5		Hypomyelinating neuropathy, congenital, 2	618184	Autosomal dominant	3	Mpz
1q23.3	1:161303593-161309968	MPZ, CMT1B, CMTDID, DSS, CHN2	Myelin protein zero	159440	MPZ	4359	ENSG00000158887,ENST00000533357.5		Roussy-Levy syndrome	180800	Autosomal dominant	3	Mpz
1q23.3	1:161314380-161375339	SDHC, PGL3	Succinate dehydrogenase complex, subunit C, integral membrane protein, 15kD	602413	SDHC	6391	ENSG00000143252,ENST00000342751.8		Gastrointestinal stromal tumor	606764	Autosomal dominant; Isolated cases	3	Sdhc
1q23.3	1:161314380-161375339	SDHC, PGL3	Succinate dehydrogenase complex, subunit C, integral membrane protein, 15kD	602413	SDHC	6391	ENSG00000143252,ENST00000342751.8		Paraganglioma and gastric stromal sarcoma	606864		3	Sdhc
1q23.3	1:161314380-161375339	SDHC, PGL3	Succinate dehydrogenase complex, subunit C, integral membrane protein, 15kD	602413	SDHC	6391	ENSG00000143252,ENST00000342751.8		Paragangliomas 3	605373	Autosomal dominant	3	Sdhc
1q23.3	1:161505429-161524047	FCGR2A, IGFR2, CD32	Fc fragment of IgG receptor IIa	146790	FCGR2A	2212	ENSG00000143226,ENST00000271450.12	FCG2 and FCG3 within 250kb	{Lupus nephritis, susceptibility to}	152700	Autosomal dominant	3	Fcgr3,Fcgr2b
1q23.3	1:161505429-161524047	FCGR2A, IGFR2, CD32	Fc fragment of IgG receptor IIa	146790	FCGR2A	2212	ENSG00000143226,ENST00000271450.12	FCG2 and FCG3 within 250kb	{Malaria, severe, susceptibility to}	611162		3	Fcgr3,Fcgr2b
1q23.3	1:161505429-161524047	FCGR2A, IGFR2, CD32	Fc fragment of IgG receptor IIa	146790	FCGR2A	2212	ENSG00000143226,ENST00000271450.12	FCG2 and FCG3 within 250kb	{Pseudomonas aeruginosa, susceptibility to chronic infection by, in cystic fibrosis}	219700	Autosomal recessive	3	Fcgr3,Fcgr2b
1q23.3	1:161623195-161631962	FCGR3B	Fc fragment of IgG receptor IIIb	610665	FCGR3B	2215	ENSG00000162747,ENST00000367964.6					Fcgr4
1q23.3	1:161647242-161678653	FCGR2B, CD32	Fc fragment of IgG receptor Ia	604590	FCGR2B	2213	ENSG00000072694,ENST00000236937.13		{Malaria, resistance to}	611162		3	Fcgr2b
1q23.3	1:161647242-161678653	FCGR2B, CD32	Fc fragment of IgG receptor Ia	604590	FCGR2B	2213	ENSG00000072694,ENST00000236937.13		{Systemic lupus erythematosus, susceptibility to}	152700	Autosomal dominant	3	Fcgr2b
1q23.3	1:162069690-162370474	NOS1AP, CAPON, KIAA0464, NPHS22	Nitric oxide synthase 1 (neuronal) adaptor protein	605551	NOS1AP	9722	ENSG00000198929,ENST00000493151.1		Nephrotic syndrome, type 22	619155	Autosomal recessive	3	Nos1ap
1q23.3	1:162630862-162787404	DDR2, NTRKR3, TKT, WRCN	Discoidin domain receptor family, member 2	191311	DDR2	4921	ENSG00000162733,ENST00000367922.7		Spondylometaepiphyseal dysplasia, short limb-hand type	271665	Autosomal recessive	3	Ddr2
1q23.3	1:162630862-162787404	DDR2, NTRKR3, TKT, WRCN	Discoidin domain receptor family, member 2	191311	DDR2	4921	ENSG00000162733,ENST00000367922.7		Warburg-Cinotti syndrome	618175	Autosomal dominant	3	Ddr2
1q23.3	1:163142298-163321734	RGS5	Regulator of G protein signaling-5	603276	RGS5	8490	ENSG00000143248,ENST00000527988.1		[Blood pressure regulation QTL]	145500	Multifactorial	2	Rgs5
1q23.3	1:164559183-164886046	PBX1, CAKUHED	Pre-B cell leukemia transcription factor-1	176310	PBX1	5087	ENSG00000185630,ENST00000367897.5	pseudogene PBXP1 on chr.3	Congenital anomalies of kidney and urinary tract syndrome with or without hearing loss, abnormal ears, or developmental delay	617641	Autosomal dominant	3	Pbx1
1q24.1	1:165724290-165768921	TMCO1, CFSMR	Transmembrane and coiled-coil domains protein 1	614123	TMCO1	54499	ENSG00000143183,ENST00000612311.4		Craniofacial dysmorphism, skeletal anomalies, and mental retardation syndrome	213980	Autosomal recessive	3	Tmco1
1q24.2	1:167809079-167916388	ADCY10, SAC, HCA2	Adenylyl cyclase 10, soluble	605205	ADCY10	55811	ENSG00000143199,ENST00000545172.5		{Hypercalciuria, absorptive, susceptibility to}	143870	Autosomal dominant	3	Adcy10
1q24.2	1:169106689-169132718	ATP1B1	ATPase, Na+K+ transporting, beta-1 polypeptide	182330	ATP1B1	481	ENSG00000143153,ENST00000367815.9		[Blood pressure regulation QTL]	145500	Multifactorial	2	Atp1b1
1q24.2	1:169511950-169586629	F5, THPH2, RPRGL1	Coagulation factor V (proaccelerin, labile factor)	612309	F5	2153	ENSG00000198734,ENST00000367797.9	Order: F5-GRMP-LYAM1-ELAM1 in 300kb segment	Factor V deficiency	227400	Autosomal recessive	3	F5
1q24.2	1:169511950-169586629	F5, THPH2, RPRGL1	Coagulation factor V (proaccelerin, labile factor)	612309	F5	2153	ENSG00000198734,ENST00000367797.9	Order: F5-GRMP-LYAM1-ELAM1 in 300kb segment	Thrombophilia due to activated protein C resistance	188055	Autosomal dominant	3	F5
1q24.2	1:169511950-169586629	F5, THPH2, RPRGL1	Coagulation factor V (proaccelerin, labile factor)	612309	F5	2153	ENSG00000198734,ENST00000367797.9	Order: F5-GRMP-LYAM1-ELAM1 in 300kb segment	{Budd-Chiari syndrome}	600880	Autosomal recessive	3	F5
1q24.2	1:169511950-169586629	F5, THPH2, RPRGL1	Coagulation factor V (proaccelerin, labile factor)	612309	F5	2153	ENSG00000198734,ENST00000367797.9	Order: F5-GRMP-LYAM1-ELAM1 in 300kb segment	{Pregnancy loss, recurrent, susceptibility to, 1}	614389	Autosomal dominant	3	F5
1q24.2	1:169511950-169586629	F5, THPH2, RPRGL1	Coagulation factor V (proaccelerin, labile factor)	612309	F5	2153	ENSG00000198734,ENST00000367797.9	Order: F5-GRMP-LYAM1-ELAM1 in 300kb segment	{Stroke, ischemic, susceptibility to}	601367	Multifactorial	3	F5
1q24.2	1:169511950-169586629	F5, THPH2, RPRGL1	Coagulation factor V (proaccelerin, labile factor)	612309	F5	2153	ENSG00000198734,ENST00000367797.9	Order: F5-GRMP-LYAM1-ELAM1 in 300kb segment	{Thrombophilia, susceptibility to, due to factor V Leiden}	188055	Autosomal dominant	3	F5
1q24.2	1:169690666-169711619	SELL, LYAM1, LAM1, LNHR	Selectin L (lymphocyte adhesion molecule 1)	153240	SELL	6402	ENSG00000188404,ENST00000236147.6					Sell
1q24.3	1:172659102-172666875	FASLG, TNFSF6, APT1LG1, FASL, ALPS1B	Fas ligand (TNF superfamily, member 6)	134638	FASLG	356	ENSG00000117560,ENST00000367721.3		Autoimmune lymphoproliferative syndrome, type IB	601859	Autosomal dominant	3	Fasl
1q24.3	1:172659102-172666875	FASLG, TNFSF6, APT1LG1, FASL, ALPS1B	Fas ligand (TNF superfamily, member 6)	134638	FASLG	356	ENSG00000117560,ENST00000367721.3		{Lung cancer, susceptibility to}	211980	Autosomal dominant; Somatic mutation	3	Fasl
1q25.1	1:173714911-173786825	KLHL20, KLEIP, KLHLX	Kelch-like 20	617679	KLHL20	27252	ENSG00000076321,ENST00000209884.5					Klhl20
1q25.2	1:179550538-179575986	PDCN, NPHS2, SRN1	Podocin	604766	NPHS2	7827	ENSG00000116218,ENST00000367616.4	modifies phenotype of NPHS1 mutations to FSGS	Nephrotic syndrome, type 2	600995	Autosomal recessive	3	Nphs2
1q25.3	1:180972724-181022916	STX6	Syntaxin 6	603944	STX6	10228	ENSG00000135823,ENST00000542060.5					Stx6
1q25.3	1:184791031-184974507	NIBAN1, C1orf24	Niban apoptosis regulator 1	619294	NIBAN1	116496	ENSG00000135842,ENST00000367511.4					Niban1
1q31	1:185800000-198700000	BOS2	Branchiootic syndrome 2	120502		64585			Branchiootic syndrome 2	120502	Autosomal dominant	2
1q31-q42	1:185800000-236400000	PHA2A, PHA2	Pseudohypoaldosteronism type IIA	145260		7830			Pseudohypoaldosteronism, type IIA	145260	Autosomal dominant	2
1q31.1	1:186296272-186314566	PRG4, CACP, MSF, SZP, HAPO	Proteoglycan 4 (megakaryocyte stimulating factor; hemangiopoietin)	604283	PRG4	10216	ENSG00000116690,ENST00000367483.8		Camptodactyly-arthropathy-coxa vara-pericarditis syndrome	208250	Autosomal recessive	3	Prg4
1q31.1	1:186671790-186680422	PTGS2	Prostaglandin-endoperoxide synthase 2 (prostaglandin G/H synthase and cyclooxygenase)	600262	PTGS2	5743	ENSG00000073756,ENST00000367468.10					Ptgs2
1q31.1	1:186828948-186988980	PLA2G4A, PLA2G4, GURDP	Phospholipase A2, group IVA, cytosolic	600522	PLA2G4A	5321	ENSG00000116711,ENST00000367466.4		Gastrointestinal ulceration, recurrent, with dysfunctional platelets	618372	Autosomal recessive	3	Pla2g4a
1q31.2	1:193122030-193254814	CDC73, HRPT2, C1orf28	Cell division cycle 73	607393	CDC73	79577	ENSG00000134371,ENST00000367435.5		Hyperparathyroidism, familial primary	145000	Autosomal dominant	3	Cdc73
1q31.2	1:193122030-193254814	CDC73, HRPT2, C1orf28	Cell division cycle 73	607393	CDC73	79577	ENSG00000134371,ENST00000367435.5		Hyperparathyroidism-jaw tumor syndrome	145001	Autosomal dominant	3	Cdc73
1q31.2	1:193122030-193254814	CDC73, HRPT2, C1orf28	Cell division cycle 73	607393	CDC73	79577	ENSG00000134371,ENST00000367435.5		Parathyroid adenoma with cystic changes	145001	Autosomal dominant	3	Cdc73
1q31.2	1:193122030-193254814	CDC73, HRPT2, C1orf28	Cell division cycle 73	607393	CDC73	79577	ENSG00000134371,ENST00000367435.5		Parathyroid carcinoma	608266		3	Cdc73
1q31.3	1:196652032-196747503	CFH, HF1, HUS, ARMD4, AHUS1	Complement factor H	134370	CFH	3075	ENSG00000000971,ENST00000367429.9		Basal laminar drusen	126700	Autosomal dominant	3	Cfh,Cfhr4
1q31.3	1:196652032-196747503	CFH, HF1, HUS, ARMD4, AHUS1	Complement factor H	134370	CFH	3075	ENSG00000000971,ENST00000367429.9		Complement factor H deficiency	609814	Autosomal dominant; Autosomal recessive	3	Cfh,Cfhr4
1q31.3	1:196652032-196747503	CFH, HF1, HUS, ARMD4, AHUS1	Complement factor H	134370	CFH	3075	ENSG00000000971,ENST00000367429.9		{Hemolytic uremic syndrome, atypical, susceptibility to, 1}	235400	Autosomal dominant; Autosomal recessive	3	Cfh,Cfhr4
1q31.3	1:196652032-196747503	CFH, HF1, HUS, ARMD4, AHUS1	Complement factor H	134370	CFH	3075	ENSG00000000971,ENST00000367429.9		{Macular degeneration, age-related, 4}	610698		3	Cfh,Cfhr4
1q31.3	1:196774815-196795406	CFHR3, FHR3, HLF4, CFHL3	Complement factor H-related 3	605336	CFHR3	10878	ENSG00000116785,ENST00000391985.7		{Hemolytic uremic syndrome, atypical, susceptibility to}	235400	Autosomal dominant; Autosomal recessive	3	Cfhr2
1q31.3	1:196774815-196795406	CFHR3, FHR3, HLF4, CFHL3	Complement factor H-related 3	605336	CFHR3	10878	ENSG00000116785,ENST00000391985.7		{Macular degeneration, age-related, reduced risk of}	603075	Autosomal dominant	3	Cfhr2
1q31.3	1:196819730-196832188	CFHR1, FHR1, HFL1, CFHL1	Complement factor H-related 1	134371	CFHR1	3078	ENSG00000244414,ENST00000320493.10		{Hemolytic uremic syndrome, atypical, susceptibility to}	235400	Autosomal dominant; Autosomal recessive	3	Cfhr1
1q31.3	1:196819730-196832188	CFHR1, FHR1, HFL1, CFHL1	Complement factor H-related 1	134371	CFHR1	3078	ENSG00000244414,ENST00000320493.10		{Macular degeneration, age-related, reduced risk of}	603075	Autosomal dominant	3	Cfhr1
1q31.3	1:196975021-197009724	CFHR5, CFHL5, FHR5, CFHR5D	Complement factor H-related 5	608593	CFHR5	81494	ENSG00000134389,ENST00000256785.5		Nephropathy due to CFHR5 deficiency	614809	Autosomal dominant	3
1q31.3	1:197038740-197067263	F13B	Coagulation factor XIII, B polypeptide	134580	F13B	2165	ENSG00000143278,ENST00000367412.2		Factor XIIIB deficiency	613235	Autosomal recessive	3	F13b
1q31.3	1:197912463-197935477	LHX9	LIM homeo box gene 9	606066	LHX9	56956	ENSG00000143355,ENST00000367390.7					Lhx9
1q31.3	1:198523221-198540944	ATP6V1G3	ATPase, H+ transporting, V1 subunit G3	618071	ATP6V1G3	127124	ENSG00000151418,ENST00000367382.6					Atp6v1g3
1q31.3-q32.1	1:198639024-198757475	PTPRC, CD45, LCA	Protein tyrosine phosphatase, receptor type, c polypeptide	151460	PTPRC	5788	ENSG00000081237,ENST00000413409.6		Severe combined immunodeficiency, T cell-negative, B-cell/natural killer-cell positive	608971	Autosomal recessive	3	Ptprc
1q31.3-q32.1	1:198639024-198757475	PTPRC, CD45, LCA	Protein tyrosine phosphatase, receptor type, c polypeptide	151460	PTPRC	5788	ENSG00000081237,ENST00000413409.6		{Hepatitis C virus, susceptibility to}	609532		3	Ptprc
1q32	1:198700000-214400000	GFND1	Glomerulopathy with fibronectin deposits 1	137950		100689213		max lod at D1S2782	Glomerulopathy with fibronectin deposits 1	137950	Autosomal dominant	2
1q32.1	1:200404950-200410035	ZNF281, ZBP99, GZP1	Zinc finger ptoein 281	618703	ZNF281	23528	ENSG00000162702,ENST00000367353.2					Zfp281
1q32.1	1:200551496-200620790	KIF14, KIAA0042, MKS12, MCPH20	Kinesin family member 14	611279	KIF14	9928	ENSG00000118193,ENST00000367350.5	mutation identified in 1 MKS12 family	?Meckel syndrome 12	616258	Autosomal recessive	3	Kif14
1q32.1	1:200551496-200620790	KIF14, KIAA0042, MKS12, MCPH20	Kinesin family member 14	611279	KIF14	9928	ENSG00000118193,ENST00000367350.5	mutation identified in 1 MKS12 family	Microcephaly 20, primary, autosomal recessive	617914	Autosomal recessive	3	Kif14
1q32.1	1:201039508-201112452	CACNA1S, CACNL1A3, CCHL1A3, TTPP1, HOKPP1, MHS5	Calcium channel, voltage-dependent, L type, alpha 1S subunit	114208	CACNA1S	779	ENSG00000081248,ENST00000362061.4		Hypokalemic periodic paralysis, type 1	170400	Autosomal dominant	3	Cacna1s
1q32.1	1:201039508-201112452	CACNA1S, CACNL1A3, CCHL1A3, TTPP1, HOKPP1, MHS5	Calcium channel, voltage-dependent, L type, alpha 1S subunit	114208	CACNA1S	779	ENSG00000081248,ENST00000362061.4		{Malignant hyperthermia susceptibility 5}	601887	Autosomal dominant	3	Cacna1s
1q32.1	1:201039508-201112452	CACNA1S, CACNL1A3, CCHL1A3, TTPP1, HOKPP1, MHS5	Calcium channel, voltage-dependent, L type, alpha 1S subunit	114208	CACNA1S	779	ENSG00000081248,ENST00000362061.4		{Thyrotoxic periodic paralysis, susceptibility to, 1}	188580	Autosomal dominant	3	Cacna1s
1q32.1	1:201359013-201377827	TNNT2, CMH2, CMD1D, RCM3, LVNC6	Troponin-T2, cardiac	191045	TNNT2	7139	ENSG00000118194,ENST00000422165.6		Cardiomyopathy, dilated, 1D	601494	Autosomal dominant	3	Tnnt2
1q32.1	1:201359013-201377827	TNNT2, CMH2, CMD1D, RCM3, LVNC6	Troponin-T2, cardiac	191045	TNNT2	7139	ENSG00000118194,ENST00000422165.6		Cardiomyopathy, familial restrictive, 3	612422	Autosomal dominant	3	Tnnt2
1q32.1	1:201359013-201377827	TNNT2, CMH2, CMD1D, RCM3, LVNC6	Troponin-T2, cardiac	191045	TNNT2	7139	ENSG00000118194,ENST00000422165.6		Cardiomyopathy, hypertrophic, 2	115195	Autosomal dominant	3	Tnnt2
1q32.1	1:201359013-201377827	TNNT2, CMH2, CMD1D, RCM3, LVNC6	Troponin-T2, cardiac	191045	TNNT2	7139	ENSG00000118194,ENST00000422165.6		Left ventricular noncompaction 6	601494	Autosomal dominant	3	Tnnt2
1q32.1	1:202724494-202809469	KDM5B, JARID1B, PUT1, PLU1, RBBP2H1A, MRT65	Lysine-specific demethylase 5B	605393	KDM5B	10765	ENSG00000117139,ENST00000367264.7		Mental retardation, autosomal recessive 65	618109	Autosomal recessive	3	Kdm5b
1q32.1	1:203127704-203167404	ADORA1, RDC7	Adenosine A1 receptor	102775	ADORA1	134	ENSG00000163485,ENST00000337894.9					Adora1
1q32.1	1:203178930-203186703	CHI3L1, GP39, YKL40, ASRT7	Chitinase 3-like 1 (cartilage glycoprotein-39)	601525	CHI3L1	1116	ENSG00000133048,ENST00000255409.8		{Asthma-related traits, susceptibility to, 7}	611960		3	Chil1
1q32.1	1:203178930-203186703	CHI3L1, GP39, YKL40, ASRT7	Chitinase 3-like 1 (cartilage glycoprotein-39)	601525	CHI3L1	1116	ENSG00000133048,ENST00000255409.8		{Schizophrenia, susceptibility to}	181500	Autosomal dominant	3	Chil1
1q32.1	1:203340627-203351121	FMOD	Fibromodulin	600245	FMOD	2331	ENSG00000122176,ENST00000354955.5					Fmod
1q32.1	1:204154818-204166336	REN, RTD, ADTKD4	Renin	179820	REN	5972	ENSG00000143839,ENST00000272190.9	~24cM distal to AT3	Renal tubular dysgenesis	267430	Autosomal recessive	3	Ren1,Ren2
1q32.1	1:204154818-204166336	REN, RTD, ADTKD4	Renin	179820	REN	5972	ENSG00000143839,ENST00000272190.9	~24cM distal to AT3	Tubulointerstitial kidney disease, autosomal dominant, 4	613092	Autosomal dominant	3	Ren1,Ren2
1q32.1	1:204154818-204166336	REN, RTD, ADTKD4	Renin	179820	REN	5972	ENSG00000143839,ENST00000272190.9	~24cM distal to AT3	[Hyperproreninemia]			3	Ren1,Ren2
1q32.1	1:205142496-205211701	DSTYK, KIAA0472, RIP5, DUSTYPK, CAKUT1, SPG23	Dual serine/threonine and tyrosine protein kinase	612666	DSTYK	25778	ENSG00000133059,ENST00000367162.8		Congenital anomalies of kidney and urinary tract 1	610805	Autosomal dominant	3	Dstyk
1q32.1	1:205142496-205211701	DSTYK, KIAA0472, RIP5, DUSTYPK, CAKUT1, SPG23	Dual serine/threonine and tyrosine protein kinase	612666	DSTYK	25778	ENSG00000133059,ENST00000367162.8		Spastic paraplegia 23	270750	Autosomal recessive	3	Dstyk
1q32.1	1:206767601-206772493	IL10, CSIF, GVHDS	Interleukin-10	124092	IL10	3586	ENSG00000136634,ENST00000423557.1		{Graft-versus-host disease, protection against}	614395		3	Il10
1q32.1	1:206767601-206772493	IL10, CSIF, GVHDS	Interleukin-10	124092	IL10	3586	ENSG00000136634,ENST00000423557.1		{HIV-1, susceptibility to}	609423		3	Il10
1q32.1	1:206767601-206772493	IL10, CSIF, GVHDS	Interleukin-10	124092	IL10	3586	ENSG00000136634,ENST00000423557.1		{Rheumatoid arthritis, progression of}	180300		3	Il10
1q32.2	1:207454327-207489891	CR2, C3DR, SLEB9, CVID7	Complement component (3d/Epstein-Barr virus) receptor-2	120650	CR2	1380	ENSG00000117322,ENST00000367057.8		Immunodeficiency, common variable, 7	614699	Autosomal recessive	3	Cr2
1q32.2	1:207454327-207489891	CR2, C3DR, SLEB9, CVID7	Complement component (3d/Epstein-Barr virus) receptor-2	120650	CR2	1380	ENSG00000117322,ENST00000367057.8		{Systemic lupus erythematosus, susceptibility to, 9}	610927		3	Cr2
1q32.2	1:207496156-207641764	CR1, C3BR	Complement component (3b/4b) receptor-1	120620	CR1	1378	ENSG00000203710,ENST00000367049.9		[Blood group, Knops system]	607486		3	Cr1l
1q32.2	1:207496156-207641764	CR1, C3BR	Complement component (3b/4b) receptor-1	120620	CR1	1378	ENSG00000203710,ENST00000367049.9		{Malaria, severe, resistance to}	611162		3	Cr1l
1q32.2	1:207752037-207795515	MCP, CD46, AHUS2	Membrane cofactor protein (CD46, trophoblast-lymphocyte cross-reactive antigen)	120920	CD46	4179	ENSG00000117335,ENST00000358170.6		{Hemolytic uremic syndrome, atypical, susceptibility to, 2}	612922	Autosomal dominant; Autosomal recessive	3	Cd46
1q32.2	1:209785616-209806141	IRF6, VWS, LPS, PIT, PPS1, OFC6	Interferon regulatory factor 6	607199	IRF6	3664	ENSG00000117595,ENST00000542854.5	OFC6 in enhancer 5' of IRF6	Popliteal pterygium syndrome 1	119500	Autosomal dominant	3	Irf6
1q32.2	1:209785616-209806141	IRF6, VWS, LPS, PIT, PPS1, OFC6	Interferon regulatory factor 6	607199	IRF6	3664	ENSG00000117595,ENST00000542854.5	OFC6 in enhancer 5' of IRF6	van der Woude syndrome	119300	Autosomal dominant	3	Irf6
1q32.2	1:209785616-209806141	IRF6, VWS, LPS, PIT, PPS1, OFC6	Interferon regulatory factor 6	607199	IRF6	3664	ENSG00000117595,ENST00000542854.5	OFC6 in enhancer 5' of IRF6	{Orofacial cleft 6}	608864	Autosomal dominant	3	Irf6
1q32.2	1:210678313-211134147	KCNH1, EAG, TMBTS, ZLS1	Potassium voltage-gated channel, subfamily H, member 1 (ether-a-go-go, drosophila, homolog of)	603305	KCNH1	3756	ENSG00000143473,ENST00000639952.1		Temple-Baraitser syndrome	611816	Autosomal dominant	3	Kcnh1
1q32.2	1:210678313-211134147	KCNH1, EAG, TMBTS, ZLS1	Potassium voltage-gated channel, subfamily H, member 1 (ether-a-go-go, drosophila, homolog of)	603305	KCNH1	3756	ENSG00000143473,ENST00000639952.1		Zimmermann-Laband syndrome 1	135500	Autosomal dominant	3	Kcnh1
1q41-q42	1:214400000-236400000	DEL1q41q42, C1DELq41q42	Chromosome 1q41-q42 deletion syndrome	612530				contiguous gene deletion of 1.7Mb	Chromosome 1q41-q42 deletion syndrome	612530	Isolated cases	4
1q41	1:214603194-214664570	CENPF, CILD31, STROMS	Centromere autoantigen F, 400kD	600236	CENPF	1063	ENSG00000117724,ENST00000366955.8		Stromme syndrome	243605	Autosomal recessive	3	Cenpf
1q41	1:215002919-215237092	KCNK2, TREK	Potassium channel, subfamily K, member 2	603219	KCNK2	3776	ENSG00000082482,ENST00000391895.6					Kcnk2
1q41	1:215567303-215621806	KCTD3	Potassium channel tetramerization domain-containing protein 3	613272	KCTD3	51133	ENSG00000136636,ENST00000259154.9					Kctd3
1q41	1:215622890-216423447	USH2A, RP39	Usherin	608400	USH2A	7399	ENSG00000042781,ENST00000366942.3		Retinitis pigmentosa 39	613809		3	Ush2a
1q41	1:215622890-216423447	USH2A, RP39	Usherin	608400	USH2A	7399	ENSG00000042781,ENST00000366942.3		Usher syndrome, type 2A	276901	Autosomal recessive	3	Ush2a
1q41	1:216503245-217137701	ESRRG	Estrogen-related receptor, gamma	602969	ESRRG	2104	ENSG00000196482,ENST00000366940.6					Esrrg
1q41	1:218345335-218444618	TGFB2, LDS4	Transforming growth factor, beta-2	190220	TGFB2	7042	ENSG00000092969,ENST00000366929.4		Loeys-Dietz syndrome 4	614816	Autosomal dominant	3	Tgfb2
1q41	1:219910394-219959097	SLC30A10, ZNT10, HMNDYT1	Solute carrier family 30 (zinc transporter), member 10	611146	SLC30A10	55532	ENSG00000196660,ENST00000366926.4		Hypermanganesemia with dystonia 1	613280	Autosomal recessive	3	Slc30a10
1q42.12	1:226360690-226408092	PARP1, ADPRT, PPOL, PARP	Poly(ADP-ribose) polymerase 1	173870	PARP1	142	ENSG00000143799,ENST00000366794.10	?processed pseudogenes on chr.13 and 14				Parp1
1q42.13	1:226870593-226903828	PSEN2, AD4, STM2, CMD1V	Presenilin 2	600759	PSEN2	5664	ENSG00000143801,ENST00000366783.8		Alzheimer disease-4	606889	Autosomal dominant	3	Psen2
1q42.13	1:226870593-226903828	PSEN2, AD4, STM2, CMD1V	Presenilin 2	600759	PSEN2	5664	ENSG00000143801,ENST00000366783.8		Cardiomyopathy, dilated, 1V	613697	Autosomal dominant	3	Psen2
1q42.13	1:226939338-226987543	ADCK3, COQ8, CABC1, SCAR9, ARCA2, COQ10D4	AARF domain-containing kinase 3	606980	COQ8A	56997	ENSG00000163050,ENST00000366777.4		Coenzyme Q10 deficiency, primary, 4	612016	Autosomal recessive	3	Coq8a
1q42.13	1:228006997-228067112	WNT3A	Wingless-type MMTV integration site family, member 3A	606359	WNT3A	89780	ENSG00000154342,ENST00000284523.2					Wnt3a
Phenotype Mapping Key
1 - The disorder is placed on the map due to its association with a gene, but the underlying defect is not known.
2 - The disorder was placed on the map by statistical methods.
3 - The molecular basis of the disorder is known.
4 - A contiguous gene duplication or deletion syndrome in which multiple genes are involved.
This search returned 2,300 entries which exceeded the maximum of 200 so the results were truncated
You can register for MIMmatch ( https://omim.org/mimmatch/ ) to raise this limit to 1,000
You can register for downloads ( https://omim.org/downloads ) and/or the API ( https://omim.org/api ) for more search/download options
