# Supplementary material for: Pharmacological mechanisms of Fuzheng Huayu formula for Aristolochic acid I–induced kidney fibrosis through network pharmacology
Source: Front Pharmacol. 2022 Dec 8;13:1056865. doi: 10.3389/fphar.2022.1056865 (PMC9779930; doi:10.3389/fphar.2022.1056865)
Supplement: Supplementary file 5 [file DataSheet2.zip › the original source data of Figures 1-3/genecards OMIM/╝∞╦≈┤╩.txt]

Renal interstitial fibrosis 
Glomerulosclerosis 
renal filure
