# Supplementary material for: Pharmacological mechanisms of Fuzheng Huayu formula for Aristolochic acid I–induced kidney fibrosis through network pharmacology
Source: Front Pharmacol. 2022 Dec 8;13:1056865. doi: 10.3389/fphar.2022.1056865 (PMC9779930; doi:10.3389/fphar.2022.1056865)
Supplement: Supplementary file 5 [file DataSheet2.zip › the original source data of Figures 1-3/GO KEGG/BP.txt]

ID	Description	GeneRatio	BgRatio	pvalue	p.adjust	qvalue	geneID	Count
GO:0062197	cellular response to chemical stress	27/128	360/18866	9.34018773738632e-21	3.4381231061319e-17	1.82281137527518e-17	ALOX5/AKR1B1/CASP3/NQO1/PPARG/IL6/RELA/BCL2/FOS/MAPK8/MCL1/NOS3/EGFR/MDM2/PCNA/GSTP1/SLC2A4/INS/FABP1/HIF1A/CYCS/CFLAR/CYP1B1/CAV1/NFE2L2/PARP1/HSF1	27
GO:0048545	response to steroid hormone	26/128	346/18866	5.05254319688533e-20	9.29920575386745e-17	4.93021846685547e-17	NCOA2/NCOA1/PGR/NR3C2/AR/CASP9/CASP3/ICAM1/ESR1/IL6/GLB1/NR3C1/RELA/CCND1/BCL2/FOS/TP63/EGFR/MDM2/PCNA/GSTP1/PAM/ESR2/CFLAR/CAV1/PARP1	26
GO:1901654	response to ketone	21/128	200/18866	2.69113166350326e-19	3.3020185511185e-16	1.75065196636317e-16	NCOA2/NCOA1/AR/AKR1B1/CASP9/ICAM1/PPARG/GLB1/NR3C1/RELA/CCND1/FOS/EGFR/PCNA/ACACA/CFLAR/AHR/ELK1/CAV1/PARP1/HSF1	21
GO:0006979	response to oxidative stress	27/128	458/18866	4.61278043556264e-18	4.24491119582652e-15	2.25055129671925e-15	PTGS1/ALOX5/CASP3/NQO1/IL6/LDHA/RELA/BCL2/FOS/MAPK8/MCL1/NOS3/EGFR/MDM2/APP/PCNA/GSTP1/INS/FABP1/HIF1A/CYCS/CFLAR/SP1/CYP1B1/NFE2L2/PARP1/HSF1	27
GO:0034599	cellular response to oxidative stress	22/128	310/18866	1.64562696352289e-16	1.21151057054555e-13	6.42314187446617e-14	ALOX5/NQO1/IL6/RELA/BCL2/FOS/MAPK8/MCL1/NOS3/EGFR/MDM2/PCNA/GSTP1/INS/FABP1/HIF1A/CYCS/CFLAR/CYP1B1/NFE2L2/PARP1/HSF1	22
GO:0042493	response to drug	23/128	397/18866	2.62096997488873e-15	1.60796507959424e-12	8.52504970779599e-13	ADRA1A/NCOA1/CYP1A1/CASP3/ICAM1/PPARG/OTC/LDHA/RELA/CCND1/BCL2/FOS/EGFR/MDM2/CCNB1/LPL/BDNF/PAM/CYP3A4/MYC/ABCA1/NFE2L2/HSF1	23
GO:0010038	response to metal ion	22/128	366/18866	5.27006154391287e-15	2.77129950616332e-12	1.46927730863375e-12	CYP1A1/CASP9/CASP3/ICAM1/NQO1/OTC/CCND1/BCL2/FOS/MAPK8/CASP8/EGFR/MDM2/APP/PCNA/CCNB1/PAM/HIF1A/CAV1/NFE2L2/PARP1/HSF1	22
GO:0070482	response to oxygen levels	22/128	396/18866	2.65951877602419e-14	1.02207146052159e-11	5.41878061684334e-12	PLAU/CYP1A1/CASP3/ICAM1/PPARG/LDHA/VEGFA/BCL2/MDM2/CCNB1/SLC2A4/FABP1/PAM/NF1/MYC/HIF1A/CFLAR/KCNK2/RAF1/CAV1/NFE2L2/HSF1	22
GO:0048732	gland development	23/128	443/18866	2.72053596979106e-14	1.02207146052159e-11	5.41878061684334e-12	NCOA1/PGR/AR/CYP1A1/IGF2/ESR1/OTC/IL6/RELA/VEGFA/CCND1/BCL2/TP63/FASN/EGFR/PCNA/TYR/PAM/NF1/HIF1A/CFLAR/RAF1/CAV1	23
GO:1901653	cellular response to peptide	22/128	398/18866	2.94781932998935e-14	1.02207146052159e-11	5.41878061684334e-12	PRKCZ/AKR1B1/IGF2/ICAM1/PPARG/RELA/MDM2/APP/GSTP1/SLC2A4/LPL/INS/GSK3B/VCAM1/CFLAR/G6PC/APC/SP1/CAV1/NFE2L2/PARP1/HSF1	22
GO:0000302	response to reactive oxygen species	18/128	235/18866	3.05427494315064e-14	1.02207146052159e-11	5.41878061684334e-12	CASP3/NQO1/IL6/LDHA/RELA/BCL2/FOS/MAPK8/NOS3/EGFR/MDM2/PCNA/GSTP1/FABP1/CFLAR/CYP1B1/NFE2L2/HSF1	18
GO:0001666	response to hypoxia	21/128	359/18866	3.97786075779761e-14	1.1895524119611e-11	6.30672492250643e-12	PLAU/CYP1A1/CASP3/ICAM1/LDHA/VEGFA/BCL2/MDM2/CCNB1/SLC2A4/FABP1/PAM/NF1/MYC/HIF1A/CFLAR/KCNK2/RAF1/CAV1/NFE2L2/HSF1	21
GO:0070997	neuron death	21/128	360/18866	4.20108159616798e-14	1.1895524119611e-11	6.30672492250643e-12	CASP9/CASP3/NQO1/BCL2/FOS/TP63/CASP8/MCL1/ATF2/RB1/APP/BDNF/GSK3B/NF1/HIF1A/IKBKG/IL13/ELK1/PARP1/HSF1/ERBB3	21
GO:2001233	regulation of apoptotic signaling pathway	22/128	413/18866	6.26296079238826e-14	1.6467113340558e-11	8.7304731647277e-12	AR/ICAM1/RELA/BCL2/TP63/MAPK8/CASP8/MCL1/NOS3/RB1/MDM2/GSTP1/BDNF/INS/GSK3B/NF1/HIF1A/CFLAR/RAF1/CAV1/NFE2L2/PARP1	22
GO:0036293	response to decreased oxygen levels	21/128	371/18866	7.57452752877549e-14	1.85878905556151e-11	9.85485897428054e-12	PLAU/CYP1A1/CASP3/ICAM1/LDHA/VEGFA/BCL2/MDM2/CCNB1/SLC2A4/FABP1/PAM/NF1/MYC/HIF1A/CFLAR/KCNK2/RAF1/CAV1/NFE2L2/HSF1	21
GO:0032496	response to lipopolysaccharide	20/128	334/18866	1.09880162423399e-13	2.52793048675332e-11	1.3402488232433e-11	PRKCA/CYP1A1/SELP/CASP9/CASP3/ICAM1/IL6/LTF/RELA/FOS/MAPK8/NFKBIA/CASP8/SELE/NOS3/CASP1/GSTP1/IL13/ABCA1/HSF1	20
GO:0097191	extrinsic apoptotic signaling pathway	17/128	230/18866	2.97807193704564e-13	6.33122437484802e-11	3.35666509128476e-11	AR/CASP9/CASP3/ICAM1/RELA/BCL2/CASP8/MCL1/NOS3/GSTP1/GSK3B/NF1/CFLAR/TNFRSF1A/RAF1/CAV1/ERBB3	17
GO:0043434	response to peptide hormone	22/128	447/18866	3.09595323953448e-13	6.33122437484802e-11	3.35666509128476e-11	PRKCZ/TRPV1/IGF2/ICAM1/PPARG/OTC/RELA/MDM2/GSTP1/SLC2A4/LPL/INS/GSK3B/TIMP1/CFLAR/G6PC/APC/SP1/CAV1/NFE2L2/PARP1/HSF1	22
GO:0002237	response to molecule of bacterial origin	20/128	356/18866	3.61354980296618e-13	6.44934146127141e-11	3.41928797071653e-11	PRKCA/CYP1A1/SELP/CASP9/CASP3/ICAM1/IL6/LTF/RELA/FOS/MAPK8/NFKBIA/CASP8/SELE/NOS3/CASP1/GSTP1/IL13/ABCA1/HSF1	20
GO:0031960	response to corticosteroid	15/128	164/18866	3.6221079247008e-13	6.44934146127141e-11	3.41928797071653e-11	CASP9/CASP3/ICAM1/IL6/GLB1/NR3C1/CCND1/BCL2/FOS/EGFR/PCNA/GSTP1/PAM/CFLAR/PARP1	15
GO:2001234	negative regulation of apoptotic signaling pathway	17/128	233/18866	3.6793309070008e-13	6.44934146127141e-11	3.41928797071653e-11	AR/ICAM1/RELA/BCL2/CASP8/MCL1/NOS3/RB1/MDM2/GSTP1/BDNF/INS/GSK3B/HIF1A/CFLAR/RAF1/NFE2L2	17
GO:0050673	epithelial cell proliferation	22/128	453/18866	4.04539379386214e-13	6.7686793432757e-11	3.58859334632556e-11	ALOX5/PRKCA/PGR/AR/IGF2/ESR1/PPARG/IL6/VEGFA/CCND1/TP63/ATF2/EGFR/RB1/ERBB2/NF1/MYC/HIF1A/CFLAR/SP1/CAV1/IGFBP3	22
GO:0051090	regulation of DNA-binding transcription factor activity	22/128	455/18866	4.4186460574327e-13	7.07175484235208e-11	3.7492767919818e-11	PRKCZ/AR/ICAM1/ESR1/PPARG/IL6/LTF/RELA/VEGFA/FOS/MAPK8/NFKBIA/ATF2/RB1/APP/INS/ESR2/IKBKG/CFLAR/IKBKB/CYP1B1/CAV1	22
GO:0007584	response to nutrient	15/128	171/18866	6.70083148494368e-13	1.02774002900324e-10	5.44883402328315e-11	NCOA1/CYP1A1/NQO1/PPARG/OTC/LDHA/RELA/CCND1/EGFR/MDM2/TYR/GSTP1/LPL/ABCA1/HSF1	15
GO:0032355	response to estradiol	14/128	141/18866	7.40669056924516e-13	1.09056111941566e-10	5.78189655384443e-11	NCOA1/CASP9/CASP3/NQO1/ESR1/CCND1/CASP8/EGFR/PCNA/GSTP1/PAM/ESR2/CFLAR/HSF1	14
GO:0031667	response to nutrient levels	22/128	473/18866	9.58785774028745e-13	1.32959671760792e-10	7.04920663562559e-11	TRPV1/NCOA1/CYP1A1/ICAM1/NQO1/PPARG/OTC/LDHA/RELA/CCND1/BCL2/MAPK8/EGFR/MDM2/TYR/GSTP1/LPL/PON1/G6PC/ABCA1/NFE2L2/HSF1	22
GO:0071214	cellular response to abiotic stimulus	19/128	331/18866	1.01137484631953e-12	1.32959671760792e-10	7.04920663562559e-11	TRPV1/AKR1B1/CASP9/CASP3/MAPK8/CASP8/CASP1/EGFR/MDM2/PCNA/SLC2A4/RHO/MYC/IL13/TNFRSF1A/ELK1/PARP1/HSF1/IRF1	19
GO:0104004	cellular response to environmental stimulus	19/128	331/18866	1.01137484631953e-12	1.32959671760792e-10	7.04920663562559e-11	TRPV1/AKR1B1/CASP9/CASP3/MAPK8/CASP8/CASP1/EGFR/MDM2/PCNA/SLC2A4/RHO/MYC/IL13/TNFRSF1A/ELK1/PARP1/HSF1/IRF1	19
GO:0009636	response to toxic substance	17/128	250/18866	1.15423266812992e-12	1.46507946599526e-10	7.76750405340427e-11	PTGS1/CYP1A1/NQO1/BCL2/FOS/NOS3/MDM2/CCNB1/GSTP1/PON1/FABP1/SLC22A5/CYP1B1/AHR/GSTM1/GSTM2/NFE2L2	17
GO:0051384	response to glucocorticoid	14/128	147/18866	1.31952157296029e-12	1.61905297002228e-10	8.5838350746259e-11	CASP9/CASP3/ICAM1/IL6/GLB1/NR3C1/CCND1/BCL2/FOS/EGFR/PCNA/GSTP1/PAM/CFLAR	14
GO:0009314	response to radiation	21/128	447/18866	2.75517134875874e-12	3.27154378541321e-10	1.73449496794523e-10	CASP9/CASP3/ICAM1/RELA/CCND1/BCL2/FOS/MAPK8/EGFR/MDM2/APP/PCNA/TYR/RHO/COL3A1/NF1/MYC/HIF1A/ELK1/PARP1/HSF1	21
GO:0051091	positive regulation of DNA-binding transcription factor activity	17/128	270/18866	3.98069778665844e-12	4.57904642271554e-10	2.42770187383709e-10	PRKCZ/AR/ICAM1/ESR1/PPARG/IL6/LTF/RELA/VEGFA/ATF2/APP/INS/ESR2/IKBKG/CFLAR/IKBKB/CAV1	17
GO:0009416	response to light stimulus	18/128	319/18866	5.59384341368909e-12	6.23967806236047e-10	3.30812940637307e-10	CASP9/CASP3/RELA/CCND1/BCL2/FOS/MAPK8/EGFR/MDM2/APP/PCNA/TYR/RHO/NF1/MYC/HIF1A/ELK1/PARP1	18
GO:1901214	regulation of neuron death	18/128	321/18866	6.20941803065848e-12	6.72260816789819e-10	3.56416750118911e-10	CASP9/CASP3/NQO1/BCL2/FOS/CASP8/MCL1/ATF2/BDNF/GSK3B/NF1/HIF1A/IKBKG/IL13/ELK1/PARP1/HSF1/ERBB3	18
GO:0034614	cellular response to reactive oxygen species	14/128	170/18866	9.68563516546695e-12	1.00654976576288e-09	5.33648827041959e-10	NQO1/IL6/RELA/FOS/MAPK8/NOS3/EGFR/MDM2/PCNA/FABP1/CFLAR/CYP1B1/NFE2L2/HSF1	14
GO:0071375	cellular response to peptide hormone stimulus	18/128	330/18866	9.84400748912351e-12	1.00654976576288e-09	5.33648827041959e-10	PRKCZ/IGF2/PPARG/RELA/MDM2/GSTP1/SLC2A4/LPL/INS/GSK3B/CFLAR/G6PC/APC/SP1/CAV1/NFE2L2/PARP1/HSF1	18
GO:0009612	response to mechanical stimulus	15/128	209/18866	1.23332628416575e-11	1.22699298703085e-09	6.50522597679461e-10	PPARG/RELA/FOS/MAPK8/NFKBIA/CASP8/CASP1/EGFR/CCNB1/COL3A1/IL13/TNFRSF1A/KCNK2/RAF1/IRF1	15
GO:0050678	regulation of epithelial cell proliferation	19/128	395/18866	2.21903707389967e-11	2.14954617605913e-09	1.13963843075069e-09	ALOX5/PRKCA/PGR/AR/IGF2/PPARG/VEGFA/CCND1/TP63/ATF2/EGFR/RB1/ERBB2/NF1/MYC/HIF1A/CFLAR/SP1/CAV1	19
GO:0006631	fatty acid metabolic process	19/128	396/18866	2.317894853375e-11	2.18773614237778e-09	1.15988584565648e-09	PTGS1/ALOX5/CYP1A1/PPARG/CPT2/FASN/GSTP1/LPL/PON1/INS/FABP1/PAM/CYP3A4/ACACA/CYP1B1/GSTM1/GSTM2/TNFRSF1A/CAV1	19
GO:0030522	intracellular receptor signaling pathway	16/128	265/18866	3.34683705844614e-11	3.07992680303506e-09	1.63290418588398e-09	NCOA1/PGR/NR3C2/AR/ESR1/PPARG/NR3C1/RELA/TP63/NFKBIA/CASP8/ESR2/IKBKG/AHR/NR1I3/PARP1	16
GO:1901216	positive regulation of neuron death	11/128	97/18866	5.50456875178958e-11	4.82436132746129e-09	2.55776202150824e-09	CASP9/CASP3/NQO1/FOS/CASP8/MCL1/ATF2/GSK3B/NF1/ELK1/PARP1	11
GO:1901655	cellular response to ketone	11/128	97/18866	5.50456875178958e-11	4.82436132746129e-09	2.55776202150824e-09	AR/AKR1B1/CASP9/ICAM1/PPARG/NR3C1/EGFR/ACACA/CFLAR/AHR/ELK1	11
GO:0097305	response to alcohol	15/128	234/18866	6.1657740921892e-11	5.27818940310429e-09	2.79837090989444e-09	HTR3A/ICAM1/NQO1/PPARG/GLB1/CCND1/FOS/CASP8/GSTP1/SLC2A4/ACACA/IL13/AHR/ABCA1/PARP1	15
GO:2001236	regulation of extrinsic apoptotic signaling pathway	13/128	162/18866	7.66663541732478e-11	6.40357839673085e-09	3.39502547864253e-09	AR/ICAM1/RELA/BCL2/CASP8/MCL1/NOS3/GSTP1/GSK3B/NF1/CFLAR/RAF1/CAV1	13
GO:0071496	cellular response to external stimulus	17/128	326/18866	7.82833544832623e-11	6.40357839673085e-09	3.39502547864253e-09	NCOA1/ICAM1/PPARG/BCL2/FOS/MAPK8/CASP8/CASP1/EGFR/MDM2/GSTP1/LPL/VCAM1/IL13/TNFRSF1A/NFE2L2/IRF1	17
GO:2000116	regulation of cysteine-type endopeptidase activity	15/128	239/18866	8.31116266617236e-11	6.65073690743054e-09	3.52606306249052e-09	CASP9/PPARG/CTSD/LTF/VEGFA/TP63/CASP8/CASP1/MDM2/FABP1/MYC/CYCS/CFLAR/RAF1/HSF1	15
GO:0032868	response to insulin	16/128	283/18866	8.91496657328737e-11	6.98212594814273e-09	3.70175767679167e-09	PRKCZ/IGF2/ICAM1/PPARG/OTC/RELA/GSTP1/SLC2A4/LPL/INS/GSK3B/CFLAR/G6PC/APC/SP1/PARP1	16
GO:0001101	response to acid chemical	12/128	132/18866	9.87783039707374e-11	7.57506118575592e-09	4.01611788512603e-09	AKR1B1/CASP3/ICAM1/RELA/VEGFA/ATF2/EGFR/PCNA/GSTP1/COL3A1/COL1A2/HSF1	12
GO:0072593	reactive oxygen species metabolic process	16/128	288/18866	1.15574570521204e-10	8.68224477731736e-09	4.60312038123118e-09	ALOX5/TRPV1/CYP1A1/ICAM1/NQO1/BCL2/NOS3/EGFR/GSTP1/CRP/INS/HIF1A/CFLAR/CYP1B1/CAV1/NFE2L2	16
GO:0048608	reproductive structure development	19/128	443/18866	1.57401547710726e-10	1.15879019424636e-08	6.14363093590918e-09	NCOA1/PGR/AR/IGF2/CASP3/ICAM1/ESR1/PPARG/CTSB/VEGFA/CCND1/BCL2/TP63/CASP8/PTPN6/NOS3/EGFR/HIF1A/HSF1	19
GO:2001237	negative regulation of extrinsic apoptotic signaling pathway	11/128	107/18866	1.61955670933339e-10	1.1689388719718e-08	6.1974368196163e-09	AR/ICAM1/RELA/BCL2/CASP8/MCL1/NOS3/GSTP1/GSK3B/CFLAR/RAF1	11
GO:0061458	reproductive system development	19/128	447/18866	1.83235459679125e-10	1.29709562899781e-08	6.87689356771454e-09	NCOA1/PGR/AR/IGF2/CASP3/ICAM1/ESR1/PPARG/CTSB/VEGFA/CCND1/BCL2/TP63/CASP8/PTPN6/NOS3/EGFR/HIF1A/HSF1	19
GO:0009411	response to UV	12/128	140/18866	1.97081571273595e-10	1.36878729029831e-08	7.25698576248749e-09	CASP9/CASP3/RELA/CCND1/BCL2/MAPK8/EGFR/MDM2/PCNA/TYR/MYC/PARP1	12
GO:0043281	regulation of cysteine-type endopeptidase activity involved in apoptotic process	14/128	215/18866	2.25951559264967e-10	1.54023646232286e-08	8.16596863308477e-09	CASP9/PPARG/CTSD/VEGFA/TP63/CASP8/CASP1/MDM2/FABP1/MYC/CYCS/CFLAR/RAF1/HSF1	14
GO:0050730	regulation of peptidyl-tyrosine phosphorylation	15/128	263/18866	3.17719745174158e-10	2.11421454628219e-08	1.1209064381267e-08	PRKCZ/ADRA1A/IGF2/ICAM1/IL6/VEGFA/PTPN6/EGFR/APP/BDNF/IL13/TNFRSF1A/CAV1/HSF1/ERBB3	15
GO:0042542	response to hydrogen peroxide	12/128	146/18866	3.2164089810324e-10	2.11421454628219e-08	1.1209064381267e-08	CASP3/NQO1/IL6/LDHA/RELA/BCL2/MDM2/PCNA/FABP1/CYP1B1/NFE2L2/HSF1	12
GO:0032869	cellular response to insulin stimulus	14/128	226/18866	4.36074857709069e-10	2.81612552846856e-08	1.49304300312579e-08	PRKCZ/IGF2/PPARG/RELA/GSTP1/SLC2A4/LPL/INS/GSK3B/CFLAR/G6PC/APC/SP1/PARP1	14
GO:0071453	cellular response to oxygen levels	14/128	235/18866	7.27334701894234e-10	4.58695477176896e-08	2.43189469304956e-08	ICAM1/PPARG/VEGFA/BCL2/MDM2/CCNB1/SLC2A4/FABP1/MYC/HIF1A/CFLAR/KCNK2/CAV1/NFE2L2	14
GO:0071466	cellular response to xenobiotic stimulus	11/128	123/18866	7.35208724624745e-10	4.58695477176896e-08	2.43189469304956e-08	PTGS1/CYP1A1/NQO1/RB1/PCNA/GSTP1/CYP3A4/CYP1B1/AHR/GSTM1/GSTM2	11
GO:2000377	regulation of reactive oxygen species metabolic process	13/128	200/18866	1.05184675631308e-09	6.45307984998075e-08	3.42126997579728e-08	ALOX5/TRPV1/ICAM1/BCL2/EGFR/GSTP1/CRP/INS/HIF1A/CFLAR/CYP1B1/CAV1/NFE2L2	13
GO:0051402	neuron apoptotic process	14/128	245/18866	1.25181013011599e-09	7.55395588353598e-08	4.00492835415883e-08	CASP9/CASP3/NQO1/BCL2/TP63/MCL1/ATF2/RB1/APP/BDNF/NF1/HIF1A/PARP1/ERBB3	14
GO:0009410	response to xenobiotic stimulus	11/128	130/18866	1.33214174815473e-09	7.90905447573799e-08	4.19319321066021e-08	PTGS1/CYP1A1/NQO1/RB1/PCNA/GSTP1/CYP3A4/CYP1B1/AHR/GSTM1/GSTM2	11
GO:0071383	cellular response to steroid hormone stimulus	13/128	206/18866	1.5105325494576e-09	8.82582589611653e-08	4.67924368704158e-08	PGR/NR3C2/AR/CASP9/ICAM1/ESR1/NR3C1/TP63/EGFR/GSTP1/ESR2/CFLAR/PARP1	13
GO:0045931	positive regulation of mitotic cell cycle	12/128	168/18866	1.62694550427858e-09	9.35747875195227e-08	4.96111342916528e-08	PRKCA/CYP1A1/IGF2/CCND1/CCND2/EGFR/RB1/MDM2/APP/CCNB1/INS/HSF1	12
GO:0050679	positive regulation of epithelial cell proliferation	13/128	211/18866	2.02399907941181e-09	1.14620624789459e-07	6.07691383518946e-08	PRKCA/AR/IGF2/VEGFA/CCND1/TP63/EGFR/ERBB2/NF1/MYC/HIF1A/CFLAR/SP1	13
GO:0051222	positive regulation of protein transport	16/128	354/18866	2.34082670316204e-09	1.30554289308174e-07	6.92167895958919e-08	PRKCZ/ACHE/IL6/GPI/BCL2/TP63/MAPK8/CASP8/EGFR/MDM2/ERBB2/PPIA/INS/GSK3B/HIF1A/IL13	16
GO:0001659	temperature homeostasis	12/128	174/18866	2.42964289125252e-09	1.32399119414965e-07	7.01948747895582e-08	ACHE/TRPV1/GATM/CPT2/ALDH1A1/VEGFA/PTGER3/RB1/IL13/APC/CAV1/HSF1	12
GO:0048511	rhythmic process	15/128	305/18866	2.44584083678828e-09	1.32399119414965e-07	7.01948747895582e-08	NCOA2/NCOA1/PGR/CASP3/ESR1/PPARG/MAPK8/NOS3/EGFR/PCNA/BDNF/PAM/GSK3B/SP1/AHR	15
GO:0052547	regulation of peptidase activity	18/128	466/18866	2.62933722460561e-09	1.40269424982221e-07	7.43675242474263e-08	CASP9/PPARG/CTSD/LTF/VEGFA/TP63/CASP8/CASP1/MDM2/APP/FABP1/TIMP1/MYC/CYCS/CFLAR/RAF1/CAV1/HSF1	18
GO:1904951	positive regulation of establishment of protein localization	16/128	370/18866	4.40300992446006e-09	2.31535421884821e-07	1.22754592480435e-07	PRKCZ/ACHE/IL6/GPI/BCL2/TP63/MAPK8/CASP8/EGFR/MDM2/ERBB2/PPIA/INS/GSK3B/HIF1A/IL13	16
GO:0018108	peptidyl-tyrosine phosphorylation	16/128	374/18866	5.1307114718119e-09	2.66002097573797e-07	1.41028006949433e-07	PRKCZ/ADRA1A/IGF2/ICAM1/IL6/VEGFA/PTPN6/EGFR/APP/ERBB2/BDNF/IL13/TNFRSF1A/CAV1/HSF1/ERBB3	16
GO:0030099	myeloid cell differentiation	17/128	431/18866	5.53850672498602e-09	2.8315615631491e-07	1.50122682282516e-07	PRKCA/CASP9/CASP3/PPARG/LTF/VEGFA/FOS/NFKBIA/CASP8/FASN/PTPN6/RB1/APP/NF1/MYC/HIF1A/PARP1	17
GO:0018212	peptidyl-tyrosine modification	16/128	377/18866	5.74716188767096e-09	2.89798669979682e-07	1.53644385576669e-07	PRKCZ/ADRA1A/IGF2/ICAM1/IL6/VEGFA/PTPN6/EGFR/APP/ERBB2/BDNF/IL13/TNFRSF1A/CAV1/HSF1/ERBB3	16
GO:0052548	regulation of endopeptidase activity	17/128	434/18866	6.14069138142396e-09	3.05457905067859e-07	1.61946540841537e-07	CASP9/PPARG/CTSD/LTF/VEGFA/TP63/CASP8/CASP1/MDM2/APP/FABP1/TIMP1/MYC/CYCS/CFLAR/RAF1/HSF1	17
GO:1904996	positive regulation of leukocyte adhesion to vascular endothelial cell	6/128	23/18866	7.96075409677685e-09	3.88736716632644e-07	2.06098992732788e-07	ALOX5/SELP/ICAM1/IL6/RELA/SELE	6
GO:0018209	peptidyl-serine modification	15/128	333/18866	8.02607727902226e-09	3.88736716632644e-07	2.06098992732788e-07	PRKCA/PRKCZ/IL6/VEGFA/BCL2/MAPK8/EGFR/APP/CCNB1/BDNF/GSK3B/IKBKB/RAF1/CAV1/PARP1	15
GO:1990845	adaptive thermogenesis	11/128	155/18866	8.59062082409333e-09	4.10676301993345e-07	2.17730840845783e-07	ACHE/TRPV1/GATM/CPT2/ALDH1A1/VEGFA/RB1/IL13/APC/CAV1/HSF1	11
GO:0008625	extrinsic apoptotic signaling pathway via death domain receptors	9/128	89/18866	9.22689933893899e-09	4.35438672649159e-07	2.3085926281232e-07	ICAM1/BCL2/CASP8/NOS3/GSK3B/NF1/CFLAR/TNFRSF1A/RAF1	9
GO:0051092	positive regulation of NF-kappaB transcription factor activity	11/128	159/18866	1.12172045035274e-08	5.17575999755629e-07	2.74406526700964e-07	PRKCZ/AR/ICAM1/LTF/RELA/APP/INS/IKBKG/CFLAR/IKBKB/CAV1	11
GO:0033273	response to vitamin	9/128	91/18866	1.12485954850449e-08	5.17575999755629e-07	2.74406526700964e-07	CYP1A1/PPARG/OTC/RELA/CCND1/EGFR/MDM2/TYR/GSTP1	9
GO:0071216	cellular response to biotic stimulus	13/128	246/18866	1.2874817035815e-08	5.8508890751648e-07	3.10200270102677e-07	PRKCA/ICAM1/IL6/LTF/RELA/MAPK8/NFKBIA/NOS3/CASP1/GSTP1/GSK3B/ABCA1/HSF1	13
GO:0008631	intrinsic apoptotic signaling pathway in response to oxidative stress	7/128	43/18866	1.47548101153806e-08	6.62347024813609e-07	3.51160692604822e-07	BCL2/MCL1/INS/HIF1A/CYP1B1/NFE2L2/PARP1	7
GO:0010745	negative regulation of macrophage derived foam cell differentiation	5/128	13/18866	1.63757075058992e-08	7.2625276300259e-07	3.85042000202119e-07	PPARG/NFKBIA/CRP/CETP/ABCA1	5
GO:1903409	reactive oxygen species biosynthetic process	10/128	128/18866	1.67148248374609e-08	7.32467502698732e-07	3.88336907877851e-07	ALOX5/TRPV1/CYP1A1/ICAM1/NQO1/NOS3/INS/CFLAR/CYP1B1/CAV1	10
GO:0071222	cellular response to lipopolysaccharide	12/128	208/18866	1.81757719445079e-08	7.77965308462017e-07	4.12458766035711e-07	PRKCA/ICAM1/IL6/LTF/RELA/MAPK8/NFKBIA/NOS3/CASP1/GSTP1/ABCA1/HSF1	12
GO:0071456	cellular response to hypoxia	12/128	208/18866	1.81757719445079e-08	7.77965308462017e-07	4.12458766035711e-07	ICAM1/VEGFA/BCL2/MDM2/CCNB1/SLC2A4/FABP1/MYC/HIF1A/CFLAR/KCNK2/NFE2L2	12
GO:0060249	anatomical structure homeostasis	17/128	469/18866	1.92902417888299e-08	8.16176781892904e-07	4.32717583502608e-07	PRKCA/AKR1B1/IL6/LTF/VEGFA/BCL2/NOS3/EGFR/RB1/PCNA/RHO/SLC22A5/NF1/MYC/HIF1A/ACACA/PARP1	17
GO:0002573	myeloid leukocyte differentiation	12/128	210/18866	2.02193919768905e-08	8.45767975760614e-07	4.48406133076017e-07	PRKCA/PPARG/LTF/VEGFA/FOS/CASP8/FASN/RB1/APP/NF1/MYC/PARP1	12
GO:0042698	ovulation cycle	8/128	69/18866	2.12860393430001e-08	8.8038102046723e-07	4.66757148928708e-07	NCOA1/PGR/CASP3/ESR1/NOS3/EGFR/PCNA/PAM	8
GO:0018105	peptidyl-serine phosphorylation	14/128	310/18866	2.5267567266294e-08	1.03344350119142e-06	5.47907248090164e-07	PRKCA/PRKCZ/IL6/VEGFA/BCL2/MAPK8/EGFR/APP/CCNB1/BDNF/GSK3B/IKBKB/RAF1/CAV1	14
GO:0070301	cellular response to hydrogen peroxide	9/128	100/18866	2.59378921410069e-08	1.04019823222376e-06	5.51488446372653e-07	NQO1/IL6/RELA/MDM2/PCNA/FABP1/CYP1B1/NFE2L2/HSF1	9
GO:0001894	tissue homeostasis	13/128	261/18866	2.59978911612567e-08	1.04019823222376e-06	5.51488446372653e-07	PRKCA/AKR1B1/IL6/LTF/VEGFA/BCL2/NOS3/EGFR/RB1/RHO/SLC22A5/NF1/ACACA	13
GO:0036294	cellular response to decreased oxygen levels	12/128	218/18866	3.06177877098716e-08	1.21037117570456e-06	6.41710107309588e-07	ICAM1/VEGFA/BCL2/MDM2/CCNB1/SLC2A4/FABP1/MYC/HIF1A/CFLAR/KCNK2/NFE2L2	12
GO:0050727	regulation of inflammatory response	16/128	425/18866	3.09086907134553e-08	1.21037117570456e-06	6.41710107309588e-07	ALOX5/ESR1/PPARG/IL6/RELA/NFKBIA/SELE/PTGER3/CASP1/EGFR/RB1/GSTP1/LPL/INS/IL13/TNFRSF1A	16
GO:0002064	epithelial cell development	12/128	221/18866	3.56134311732304e-08	1.37992673840696e-06	7.31604447591902e-07	PGR/AR/AKR1B1/ICAM1/ESR1/VEGFA/TP63/FASN/GSK3B/HIF1A/IKBKB/TNFRSF1A	12
GO:0043279	response to alkaloid	9/128	104/18866	3.6620249851623e-08	1.40415770524817e-06	7.44451131852072e-07	TRPV1/HTR3A/CASP3/ICAM1/PPARG/RELA/MDM2/CASP7/GSTM2	9
GO:0071219	cellular response to molecule of bacterial origin	12/128	222/18866	3.74341311425417e-08	1.41156820142544e-06	7.48380001270469e-07	PRKCA/ICAM1/IL6/LTF/RELA/MAPK8/NFKBIA/NOS3/CASP1/GSTP1/ABCA1/HSF1	12
GO:0034612	response to tumor necrosis factor	14/128	320/18866	3.7580462846969e-08	1.41156820142544e-06	7.48380001270469e-07	TRPV1/CASP3/ICAM1/RELA/NFKBIA/CASP8/SELE/CASP1/GSTP1/SLC2A4/IKBKG/IKBKB/TNFRSF1A/NFE2L2	14
GO:0030879	mammary gland development	10/128	142/18866	4.51862759651988e-08	1.67782457272316e-06	8.89542818121144e-07	NCOA1/PGR/AR/ESR1/VEGFA/CCND1/FASN/PAM/HIF1A/CAV1	10
GO:0044706	multi-multicellular organism process	12/128	226/18866	4.55806729889475e-08	1.67782457272316e-06	8.89542818121144e-07	PGR/AR/AKR1B1/CYP1A1/ESR1/CTSB/VEGFA/BCL2/FOS/PAM/TIMP1/HSF1	12
GO:0001959	regulation of cytokine-mediated signaling pathway	11/128	183/18866	4.814120945468e-08	1.74651422984676e-06	9.25960446141895e-07	PPARG/IL6/CASP8/PTPN6/CASP1/GSTP1/HIF1A/IKBKG/IKBKB/TNFRSF1A/CAV1	11
GO:0022407	regulation of cell-cell adhesion	16/128	439/18866	4.83956673307172e-08	1.74651422984676e-06	9.25960446141895e-07	ALOX5/PRKCA/PRKCZ/IGF2/SELP/CASP3/ICAM1/IL6/RELA/VEGFA/SELE/PTPN6/ERBB2/VCAM1/CAV1/IRF1	16
GO:0106106	cold-induced thermogenesis	10/128	144/18866	5.16172170279197e-08	1.82695169115166e-06	9.68606481475335e-07	ACHE/GATM/CPT2/ALDH1A1/VEGFA/RB1/IL13/APC/CAV1/HSF1	10
GO:0120161	regulation of cold-induced thermogenesis	10/128	144/18866	5.16172170279197e-08	1.82695169115166e-06	9.68606481475335e-07	ACHE/GATM/CPT2/ALDH1A1/VEGFA/RB1/IL13/APC/CAV1/HSF1	10
GO:1903037	regulation of leukocyte cell-cell adhesion	14/128	329/18866	5.30654059251088e-08	1.86032151628881e-06	9.86298371780969e-07	ALOX5/PRKCZ/IGF2/SELP/CASP3/ICAM1/IL6/RELA/SELE/PTPN6/ERBB2/VCAM1/CAV1/IRF1	14
GO:0055123	digestive system development	10/128	147/18866	6.27781565814787e-08	2.18006032430588e-06	1.15581630885861e-06	CYP1A1/IGF2/OTC/BCL2/TP63/EGFR/RB1/CCNB1/COL3A1/HIF1A	10
GO:0061756	leukocyte adhesion to vascular endothelial cell	7/128	53/18866	6.67222797323783e-08	2.28351910731037e-06	1.21066770327097e-06	ALOX5/SELP/ICAM1/IL6/RELA/SELE/VCAM1	7
GO:0006367	transcription initiation from RNA polymerase II promoter	11/128	189/18866	6.69981156179083e-08	2.28351910731037e-06	1.21066770327097e-06	PGR/NR3C2/AR/ESR1/PPARG/NR3C1/CCND1/CCNB1/ESR2/NR1I3/RUNX2	11
GO:0010743	regulation of macrophage derived foam cell differentiation	6/128	32/18866	6.79800334260622e-08	2.29572938570032e-06	1.21714130344683e-06	PPARG/NFKBIA/LPL/CRP/CETP/ABCA1	6
GO:0071695	anatomical structure maturation	12/128	235/18866	6.9984148051127e-08	2.34192408160181e-06	1.24163263623722e-06	PGR/AKR1B1/PPARG/LTF/VEGFA/BCL2/RB1/APP/CCNB1/NF1/HIF1A/RUNX2	12
GO:0001676	long-chain fatty acid metabolic process	9/128	113/18866	7.56016411281281e-08	2.50711388281657e-06	1.32921235326268e-06	PTGS1/ALOX5/CYP1A1/GSTP1/PAM/CYP3A4/CYP1B1/GSTM1/GSTM2	9
GO:0019932	second-messenger-mediated signaling	16/128	456/18866	8.155407799235e-08	2.63534438331951e-06	1.39719712511599e-06	PRKCA/CHRM3/ADRA1A/SELP/VEGFA/SELE/PTGER3/NOS3/EGFR/INS/GSK3B/VCAM1/AHR/GSTM2/ABCA1/ERBB3	16
GO:0062012	regulation of small molecule metabolic process	16/128	456/18866	8.155407799235e-08	2.63534438331951e-06	1.39719712511599e-06	NCOA2/IGF2/NQO1/PPARG/FASN/NOS3/APP/INS/FABP1/GSK3B/HIF1A/ACACA/SP1/CAV1/PARP1/IGFBP3	16
GO:0043200	response to amino acid	9/128	114/18866	8.16162074703678e-08	2.63534438331951e-06	1.39719712511599e-06	CASP3/ICAM1/RELA/EGFR/PCNA/GSTP1/COL3A1/COL1A2/HSF1	9
GO:0010039	response to iron ion	6/128	33/18866	8.2626881661593e-08	2.64477870779412e-06	1.4021989803258e-06	CYP1A1/CCND1/BCL2/MDM2/CCNB1/HIF1A	6
GO:0070663	regulation of leukocyte proliferation	12/128	240/18866	8.80939568543042e-08	2.79546426879908e-06	1.48208889299347e-06	IGF2/CASP3/IL6/BCL2/PTPN6/ERBB2/GSTP1/CRP/VCAM1/IL13/AHR/IRF1	12
GO:0097193	intrinsic apoptotic signaling pathway	13/128	290/18866	8.93948654365117e-08	2.81249999719487e-06	1.4911208323823e-06	CASP9/CASP3/BCL2/TP63/MCL1/MDM2/INS/HIF1A/CYP1B1/TNFRSF1A/CAV1/NFE2L2/PARP1	13
GO:0048145	regulation of fibroblast proliferation	8/128	83/18866	9.27593636100465e-08	2.89362048685238e-06	1.53412899315813e-06	ESR1/PPARG/EGFR/CCNB1/GSTP1/NF1/MYC/IL13	8
GO:0007565	female pregnancy	11/128	196/18866	9.70790521649115e-08	2.97789992515866e-06	1.57881195362935e-06	PGR/AR/AKR1B1/ESR1/CTSB/VEGFA/BCL2/FOS/PAM/TIMP1/HSF1	11
GO:0060759	regulation of response to cytokine stimulus	11/128	196/18866	9.70790521649115e-08	2.97789992515866e-06	1.57881195362935e-06	PPARG/IL6/CASP8/PTPN6/CASP1/GSTP1/HIF1A/IKBKG/IKBKB/TNFRSF1A/CAV1	11
GO:0042759	long-chain fatty acid biosynthetic process	6/128	34/18866	9.97774131224323e-08	3.03537733639399e-06	1.60928511464976e-06	ALOX5/CYP1A1/GSTP1/CYP3A4/GSTM1/GSTM2	6
GO:0048144	fibroblast proliferation	8/128	84/18866	1.01944750787453e-07	3.07589039056242e-06	1.63076417566815e-06	ESR1/PPARG/EGFR/CCNB1/GSTP1/NF1/MYC/IL13	8
GO:0033002	muscle cell proliferation	12/128	244/18866	1.05485004781015e-07	3.15683172844647e-06	1.67367735442021e-06	AKR1B1/PPARG/IL6/NOS3/EGFR/MDM2/CCNB1/GSTP1/CFLAR/IL13/KCNK2/IGFBP3	12
GO:0006805	xenobiotic metabolic process	9/128	118/18866	1.10047239604719e-07	3.26680555633042e-06	1.73198287119821e-06	PTGS1/CYP1A1/NQO1/GSTP1/CYP3A4/CYP1B1/AHR/GSTM1/GSTM2	9
GO:0019748	secondary metabolic process	7/128	57/18866	1.11898933732117e-07	3.29519980054337e-06	1.74703682643658e-06	AKR1B1/CYP1A1/BCL2/TYR/PAM/CYP1B1/NFE2L2	7
GO:0071312	cellular response to alkaloid	6/128	35/18866	1.19754669522944e-07	3.49854713106314e-06	1.85484676103206e-06	TRPV1/CASP3/ICAM1/MDM2/CASP7/GSTM2	6
GO:0097756	negative regulation of blood vessel diameter	8/128	86/18866	1.22681750922086e-07	3.55583878066299e-06	1.88522143563653e-06	CHRM3/ADRA1A/ICAM1/EGFR/CRP/INS/ECE1/CAV1	8
GO:0010952	positive regulation of peptidase activity	11/128	201/18866	1.25374432845747e-07	3.60549443207182e-06	1.91154768500012e-06	CASP9/PPARG/CTSD/CASP8/CASP1/APP/MYC/CYCS/CFLAR/CAV1/HSF1	11
GO:0060749	mammary gland alveolus development	5/128	19/18866	1.43200194065338e-07	4.05476857195776e-06	2.1497421845922e-06	AR/ESR1/VEGFA/CCND1/HIF1A	5
GO:0061377	mammary gland lobule development	5/128	19/18866	1.43200194065338e-07	4.05476857195776e-06	2.1497421845922e-06	AR/ESR1/VEGFA/CCND1/HIF1A	5
GO:0022612	gland morphogenesis	9/128	124/18866	1.68789012014772e-07	4.73027616511788e-06	2.50788029858264e-06	PGR/AR/ESR1/IL6/BCL2/TP63/EGFR/CFLAR/CAV1	9
GO:1904994	regulation of leukocyte adhesion to vascular endothelial cell	6/128	37/18866	1.69626855146851e-07	4.73027616511788e-06	2.50788029858264e-06	ALOX5/SELP/ICAM1/IL6/RELA/SELE	6
GO:0007159	leukocyte cell-cell adhesion	14/128	364/18866	1.83956470957041e-07	5.09130653829223e-06	2.69929004475151e-06	ALOX5/PRKCZ/IGF2/SELP/CASP3/ICAM1/IL6/RELA/SELE/PTPN6/ERBB2/VCAM1/CAV1/IRF1	14
GO:0010742	macrophage derived foam cell differentiation	6/128	38/18866	2.00317520914015e-07	5.46199107025547e-06	2.89581819707277e-06	PPARG/NFKBIA/LPL/CRP/CETP/ABCA1	6
GO:0090077	foam cell differentiation	6/128	38/18866	2.00317520914015e-07	5.46199107025547e-06	2.89581819707277e-06	PPARG/NFKBIA/LPL/CRP/CETP/ABCA1	6
GO:0045785	positive regulation of cell adhesion	15/128	428/18866	2.16813444543392e-07	5.86831095120756e-06	3.11123936674497e-06	ALOX5/PRKCA/PRKCZ/IGF2/SELP/ICAM1/IL6/RELA/VEGFA/SELE/PTPN6/ERBB2/GSK3B/VCAM1/CAV1	15
GO:0045862	positive regulation of proteolysis	14/128	370/18866	2.24423500947361e-07	6.02994822618421e-06	3.19693561856633e-06	CASP9/PPARG/CTSD/CASP8/CASP1/MDM2/APP/GSK3B/MYC/CYCS/CFLAR/CAV1/NFE2L2/HSF1	14
GO:0043523	regulation of neuron apoptotic process	11/128	214/18866	2.3595969829485e-07	6.29396847408219e-06	3.33691289579444e-06	CASP9/CASP3/NQO1/BCL2/MCL1/ATF2/BDNF/NF1/HIF1A/PARP1/ERBB3	11
GO:1901992	positive regulation of mitotic cell cycle phase transition	8/128	94/18866	2.45979475624503e-07	6.51403201276112e-06	3.45358536772305e-06	CYP1A1/CCND1/CCND2/EGFR/RB1/MDM2/APP/CCNB1	8
GO:0097194	execution phase of apoptosis	8/128	95/18866	2.67082512820841e-07	7.02236235495369e-06	3.72309006593864e-06	CASP9/CASP3/IL6/CASP8/CASP1/CASP7/CFLAR/HSF1	8
GO:0006633	fatty acid biosynthetic process	10/128	173/18866	2.89410643831026e-07	7.55546510597167e-06	4.00572850812036e-06	PTGS1/ALOX5/CYP1A1/FASN/GSTP1/LPL/CYP3A4/ACACA/GSTM1/GSTM2	10
GO:0120162	positive regulation of cold-induced thermogenesis	8/128	97/18866	3.13978874026213e-07	8.09877558338999e-06	4.29377884488055e-06	ACHE/GATM/CPT2/VEGFA/IL13/APC/CAV1/HSF1	8
GO:0010888	negative regulation of lipid storage	5/128	22/18866	3.19056479899281e-07	8.09877558338999e-06	4.29377884488055e-06	PPARG/IL6/NFKBIA/CRP/ABCA1	5
GO:0071548	response to dexamethasone	6/128	41/18866	3.20877818754749e-07	8.09877558338999e-06	4.29377884488055e-06	CASP9/ICAM1/NR3C1/EGFR/PCNA/CFLAR	6
GO:1902042	negative regulation of extrinsic apoptotic signaling pathway via death domain receptors	6/128	41/18866	3.20877818754749e-07	8.09877558338999e-06	4.29377884488055e-06	ICAM1/CASP8/NOS3/GSK3B/CFLAR/RAF1	6
GO:1901568	fatty acid derivative metabolic process	10/128	175/18866	3.21974111673942e-07	8.09877558338999e-06	4.29377884488055e-06	PTGS1/ALOX5/CYP1A1/FASN/GSTP1/PON1/ACACA/CYP1B1/GSTM1/TNFRSF1A	10
GO:0032944	regulation of mononuclear cell proliferation	11/128	221/18866	3.25758310898092e-07	8.09877558338999e-06	4.29377884488055e-06	IGF2/CASP3/IL6/BCL2/PTPN6/ERBB2/CRP/VCAM1/IL13/AHR/IRF1	11
GO:0071241	cellular response to inorganic substance	11/128	221/18866	3.25758310898092e-07	8.09877558338999e-06	4.29377884488055e-06	CYP1A1/NQO1/FOS/MAPK8/EGFR/APP/CCNB1/CFLAR/NFE2L2/PARP1/HSF1	11
GO:0043280	positive regulation of cysteine-type endopeptidase activity involved in apoptotic process	9/128	134/18866	3.27823298539828e-07	8.09877558338999e-06	4.29377884488055e-06	CASP9/PPARG/CTSD/CASP8/CASP1/MYC/CYCS/CFLAR/HSF1	9
GO:0048565	digestive tract development	9/128	135/18866	3.49247695703594e-07	8.57053845256619e-06	4.54389633568044e-06	CYP1A1/OTC/BCL2/TP63/EGFR/RB1/CCNB1/COL3A1/HIF1A	9
GO:0048469	cell maturation	10/128	179/18866	3.96874776048225e-07	9.67480828234117e-06	5.1293540243528e-06	PGR/AKR1B1/PPARG/VEGFA/BCL2/RB1/APP/CCNB1/HIF1A/RUNX2	10
GO:1901522	positive regulation of transcription from RNA polymerase II promoter involved in cellular response to chemical stimulus	5/128	23/18866	4.05471959288864e-07	9.81935711935728e-06	5.2059903914235e-06	RELA/VEGFA/HIF1A/NFE2L2/RUNX2	5
GO:0098754	detoxification	9/128	138/18866	4.20979068656139e-07	1.01029173284947e-05	5.35632729293505e-06	PTGS1/NQO1/NOS3/GSTP1/FABP1/SLC22A5/GSTM1/GSTM2/NFE2L2	9
GO:0008202	steroid metabolic process	13/128	332/18866	4.22670271281768e-07	1.01029173284947e-05	5.35632729293505e-06	AKR1B1/CYP1A1/ESR1/FASN/APP/PON1/CETP/CYP3A4/ACACA/G6PC/SP1/CYP1B1/ABCA1	13
GO:0046688	response to copper ion	6/128	43/18866	4.30265238458342e-07	1.02181054371946e-05	5.41739729780486e-06	CYP1A1/ICAM1/APP/PAM/NFE2L2/HSF1	6
GO:0030198	extracellular matrix organization	14/128	395/18866	4.93866500231032e-07	1.1653349918913e-05	6.17832990167567e-06	CTRB1/ICAM1/IL6/RB1/APP/TIMP1/COL3A1/NF1/VCAM1/CFLAR/CYP1B1/TNFRSF1A/COL1A2/CAV1	14
GO:0001889	liver development	9/128	141/18866	5.05156635117142e-07	1.17688707206721e-05	6.23957629251953e-06	CYP1A1/OTC/IL6/RELA/CCND1/EGFR/PCNA/NF1/CFLAR	9
GO:0007586	digestion	9/128	141/18866	5.05156635117142e-07	1.17688707206721e-05	6.23957629251953e-06	MGAM/TRPV1/CHRM3/CTRB1/PTGER3/FABP1/SLC2A2/SLC22A5/ALPI	9
GO:0043062	extracellular structure organization	14/128	396/18866	5.09054365342367e-07	1.17850887976431e-05	6.24817473250413e-06	CTRB1/ICAM1/IL6/RB1/APP/TIMP1/COL3A1/NF1/VCAM1/CFLAR/CYP1B1/TNFRSF1A/COL1A2/CAV1	14
GO:2000045	regulation of G1/S transition of mitotic cell cycle	10/128	185/18866	5.37838001922025e-07	1.23736355317186e-05	6.56020826028576e-06	CYP1A1/CCND1/BCL2/PTPN6/CCND2/EGFR/RB1/MDM2/PCNA/CCNB1	10
GO:0035296	regulation of tube diameter	9/128	143/18866	5.69056890618158e-07	1.29302371257126e-05	6.85530523200822e-06	CHRM3/ADRA1A/ICAM1/NOS3/EGFR/CRP/INS/ECE1/CAV1	9
GO:0097746	regulation of blood vessel diameter	9/128	143/18866	5.69056890618158e-07	1.29302371257126e-05	6.85530523200822e-06	CHRM3/ADRA1A/ICAM1/NOS3/EGFR/CRP/INS/ECE1/CAV1	9
GO:1903039	positive regulation of leukocyte cell-cell adhesion	11/128	235/18866	6.00139395765392e-07	1.33034617381106e-05	7.05318007476719e-06	ALOX5/PRKCZ/IGF2/SELP/ICAM1/IL6/RELA/SELE/PTPN6/VCAM1/CAV1	11
GO:0021700	developmental maturation	12/128	287/18866	6.03337551576146e-07	1.33034617381106e-05	7.05318007476719e-06	PGR/AKR1B1/PPARG/LTF/VEGFA/BCL2/RB1/APP/CCNB1/NF1/HIF1A/RUNX2	12
GO:0010212	response to ionizing radiation	9/128	144/18866	6.03552868857505e-07	1.33034617381106e-05	7.05318007476719e-06	CASP3/ICAM1/CCND1/BCL2/MDM2/MYC/ELK1/PARP1/HSF1	9
GO:0035150	regulation of tube size	9/128	144/18866	6.03552868857505e-07	1.33034617381106e-05	7.05318007476719e-06	CHRM3/ADRA1A/ICAM1/NOS3/EGFR/CRP/INS/ECE1/CAV1	9
GO:0061008	hepaticobiliary system development	9/128	144/18866	6.03552868857505e-07	1.33034617381106e-05	7.05318007476719e-06	CYP1A1/OTC/IL6/RELA/CCND1/EGFR/PCNA/NF1/CFLAR	9
GO:0003018	vascular process in circulatory system	10/128	190/18866	6.87015434030556e-07	1.50529988849195e-05	7.98074319982864e-06	CHRM3/ADRA1A/ICAM1/VEGFA/NOS3/EGFR/CRP/INS/ECE1/CAV1	10
GO:0007599	hemostasis	13/128	348/18866	7.1923057836993e-07	1.56656080413001e-05	8.30553405355248e-06	PRKCA/PLAU/SELP/IL6/GPI/PTPN6/NOS3/COL3A1/COL1A2/RAF1/CAV1/NFE2L2/IRF1	13
GO:0030225	macrophage differentiation	6/128	47/18866	7.41196498616098e-07	1.60490841847403e-05	8.50884401507273e-06	PRKCA/VEGFA/CASP8/RB1/APP/PARP1	6
GO:0038034	signal transduction in absence of ligand	7/128	75/18866	7.59309186840833e-07	1.61561683049775e-05	8.56561747735263e-06	CASP9/CASP3/BCL2/MCL1/GSK3B/NF1/ERBB3	7
GO:0043627	response to estrogen	7/128	75/18866	7.59309186840833e-07	1.61561683049775e-05	8.56561747735263e-06	AR/ESR1/PPARG/LDHA/CCND1/MDM2/CAV1	7
GO:0097192	extrinsic apoptotic signaling pathway in absence of ligand	7/128	75/18866	7.59309186840833e-07	1.61561683049775e-05	8.56561747735263e-06	CASP9/CASP3/BCL2/MCL1/GSK3B/NF1/ERBB3	7
GO:0033138	positive regulation of peptidyl-serine phosphorylation	8/128	109/18866	7.71197830386826e-07	1.63148230669765e-05	8.64973247148926e-06	IL6/VEGFA/BCL2/EGFR/APP/BDNF/RAF1/CAV1	8
GO:0071248	cellular response to metal ion	10/128	193/18866	7.92918951292461e-07	1.66784837697574e-05	8.8425367560675e-06	CYP1A1/NQO1/FOS/MAPK8/EGFR/APP/CCNB1/NFE2L2/PARP1/HSF1	10
GO:0014074	response to purine-containing compound	9/128	149/18866	8.04591277387881e-07	1.68278437049136e-05	8.92172385333212e-06	TRPV1/PPARG/LDHA/RELA/FOS/APP/TYR/AHR/GSTM2	9
GO:0001503	ossification	14/128	412/18866	8.16424625153342e-07	1.69788646620873e-05	9.0017915850984e-06	ALOX5/ACHE/IGF2/IL6/LTF/BCL2/TP63/FASN/EGFR/NF1/HIF1A/COL1A2/RUNX2/IGFBP3	14
GO:1901989	positive regulation of cell cycle phase transition	8/128	110/18866	8.26992737817158e-07	1.71020239769942e-05	9.06708773455359e-06	CYP1A1/CCND1/CCND2/EGFR/RB1/MDM2/APP/CCNB1	8
GO:0071356	cellular response to tumor necrosis factor	12/128	297/18866	8.6636067073735e-07	1.78160537932077e-05	9.44564941809496e-06	TRPV1/ICAM1/RELA/NFKBIA/CASP8/CASP1/GSTP1/SLC2A4/IKBKG/IKBKB/TNFRSF1A/NFE2L2	12
GO:0050731	positive regulation of peptidyl-tyrosine phosphorylation	10/128	195/18866	8.7121095376881e-07	1.78162640045722e-05	9.44576086717762e-06	ADRA1A/IGF2/ICAM1/IL6/VEGFA/BDNF/IL13/TNFRSF1A/HSF1/ERBB3	10
GO:0002526	acute inflammatory response	8/128	111/18866	8.8619829867115e-07	1.80226294884448e-05	9.55517095513994e-06	TRPV1/ICAM1/PPARG/IL6/PTGER3/GSTP1/CRP/INS	8
GO:2001056	positive regulation of cysteine-type endopeptidase activity	9/128	151/18866	8.99908759669474e-07	1.82009018919963e-05	9.64968675782073e-06	CASP9/PPARG/CTSD/CASP8/CASP1/MYC/CYCS/CFLAR/HSF1	9
GO:0072330	monocarboxylic acid biosynthetic process	11/128	246/18866	9.42312075259576e-07	1.8892569889493e-05	1.00163927351321e-05	PTGS1/ALOX5/CYP1A1/GATM/FASN/GSTP1/LPL/CYP3A4/ACACA/GSTM1/GSTM2	11
GO:0002224	toll-like receptor signaling pathway	9/128	152/18866	9.51124358286369e-07	1.8892569889493e-05	1.00163927351321e-05	ESR1/LTF/CTSB/NFKBIA/CASP8/IKBKG/IKBKB/CAV1/IRF1	9
GO:1902175	regulation of oxidative stress-induced intrinsic apoptotic signaling pathway	5/128	27/18866	9.51870861720776e-07	1.8892569889493e-05	1.00163927351321e-05	MCL1/INS/HIF1A/NFE2L2/PARP1	5
GO:0007595	lactation	6/128	49/18866	9.54636783332165e-07	1.8892569889493e-05	1.00163927351321e-05	NCOA1/VEGFA/CCND1/PAM/HIF1A/CAV1	6
GO:0050890	cognition	12/128	302/18866	1.03261658722159e-06	2.03265329281426e-05	1.07766459482625e-05	PRKCZ/CASP3/GATM/FOS/EGFR/APP/SLC2A4/BDNF/INS/NF1/HIF1A/KCNK2	12
GO:0006352	DNA-templated transcription, initiation	11/128	249/18866	1.06136742495746e-06	2.07813483578107e-05	1.1017778308349e-05	PGR/NR3C2/AR/ESR1/PPARG/NR3C1/CCND1/CCNB1/ESR2/NR1I3/RUNX2	11
GO:0071260	cellular response to mechanical stimulus	7/128	79/18866	1.08432169372829e-06	2.09298943547196e-05	1.10965338748481e-05	MAPK8/CASP8/CASP1/EGFR/IL13/TNFRSF1A/IRF1	7
GO:0016101	diterpenoid metabolic process	8/128	114/18866	1.08601190484962e-06	2.09298943547196e-05	1.10965338748481e-05	AKR1B1/CYP1A1/ALDH1A1/EGFR/LPL/RHO/CYP3A4/CYP1B1	8
GO:1990748	cellular detoxification	8/128	114/18866	1.08601190484962e-06	2.09298943547196e-05	1.10965338748481e-05	PTGS1/NQO1/NOS3/GSTP1/FABP1/GSTM1/GSTM2/NFE2L2	8
GO:0009755	hormone-mediated signaling pathway	10/128	200/18866	1.09720001734493e-06	2.10353815825348e-05	1.11524607026179e-05	NCOA1/PGR/NR3C2/AR/ESR1/PPARG/NR3C1/TP63/ESR2/PARP1	10
GO:0002221	pattern recognition receptor signaling pathway	10/128	201/18866	1.14808093799934e-06	2.18968183045366e-05	1.16091740335466e-05	ESR1/LTF/CTSB/RELA/NFKBIA/CASP8/IKBKG/IKBKB/CAV1/IRF1	10
GO:0030518	intracellular steroid hormone receptor signaling pathway	8/128	116/18866	1.23956846726078e-06	2.34191250019928e-05	1.24162649605212e-05	PGR/NR3C2/AR/ESR1/NR3C1/TP63/ESR2/PARP1	8
GO:0031668	cellular response to extracellular stimulus	11/128	253/18866	1.24062194387085e-06	2.34191250019928e-05	1.24162649605212e-05	NCOA1/ICAM1/PPARG/BCL2/FOS/MAPK8/MDM2/GSTP1/LPL/VCAM1/NFE2L2	11
GO:0019915	lipid storage	7/128	81/18866	1.28618973778925e-06	2.40927633864784e-05	1.27734120643792e-05	PPARG/IL6/NFKBIA/LPL/CRP/ABCA1/CAV1	7
GO:0019318	hexose metabolic process	11/128	254/18866	1.2893980948482e-06	2.40927633864784e-05	1.27734120643792e-05	NCOA2/AKR1B1/IGF2/GLB1/GPI/PC/ALDH1A1/INS/GSK3B/G6PC/IGFBP3	11
GO:0010883	regulation of lipid storage	6/128	52/18866	1.36690363513188e-06	2.52842828186957e-05	1.34051274241444e-05	PPARG/IL6/NFKBIA/LPL/CRP/ABCA1	6
GO:0050999	regulation of nitric-oxide synthase activity	6/128	52/18866	1.36690363513188e-06	2.52842828186957e-05	1.34051274241444e-05	NOS3/EGFR/INS/HIF1A/FCER2/CAV1	6
GO:0032373	positive regulation of sterol transport	5/128	29/18866	1.38507671563915e-06	2.53446684539896e-05	1.34371424566255e-05	NFKBIA/PON1/CETP/ABCA1/CAV1	5
GO:0032376	positive regulation of cholesterol transport	5/128	29/18866	1.38507671563915e-06	2.53446684539896e-05	1.34371424566255e-05	NFKBIA/PON1/CETP/ABCA1/CAV1	5
GO:0019216	regulation of lipid metabolic process	14/128	431/18866	1.39082396840693e-06	2.53446684539896e-05	1.34371424566255e-05	NCOA2/NCOA1/CYP1A1/PPARG/CPT2/FASN/RB1/INS/FABP1/ACACA/SP1/TNFRSF1A/ABCA1/CAV1	14
GO:0033559	unsaturated fatty acid metabolic process	8/128	118/18866	1.41126042573328e-06	2.55903922518433e-05	1.35674193897304e-05	PTGS1/ALOX5/CYP1A1/GSTP1/CYP1B1/GSTM1/GSTM2/TNFRSF1A	8
GO:1902806	regulation of cell cycle G1/S phase transition	10/128	206/18866	1.43463228172699e-06	2.58866736717503e-05	1.37245007756545e-05	CYP1A1/CCND1/BCL2/PTPN6/CCND2/EGFR/RB1/MDM2/PCNA/CCNB1	10
GO:0070661	leukocyte proliferation	12/128	313/18866	1.5014666137502e-06	2.68827592210622e-05	1.42526017231728e-05	IGF2/CASP3/IL6/BCL2/PTPN6/ERBB2/GSTP1/CRP/VCAM1/IL13/AHR/IRF1	12
GO:0046660	female sex differentiation	8/128	119/18866	1.50444129300158e-06	2.68827592210622e-05	1.42526017231728e-05	PGR/CASP3/ICAM1/ESR1/VEGFA/BCL2/TP63/NOS3	8
GO:0007611	learning or memory	11/128	260/18866	1.61910462412549e-06	2.87919039681446e-05	1.52647850146385e-05	PRKCZ/CASP3/GATM/FOS/EGFR/APP/SLC2A4/BDNF/NF1/HIF1A/KCNK2	11
GO:0055088	lipid homeostasis	9/128	163/18866	1.7036587449209e-06	3.01498453848742e-05	1.59847333658064e-05	PPARG/LPL/INS/CETP/ACACA/G6PC/NR1I3/ABCA1/CAV1	9
GO:0030857	negative regulation of epithelial cell differentiation	6/128	54/18866	1.71496599285931e-06	3.02047359794981e-05	1.60138350579761e-05	VEGFA/CCND1/TP63/GSK3B/IL13/CAV1	6
GO:0010876	lipid localization	14/128	440/18866	1.77228957993191e-06	3.10657044939493e-05	1.64703001563597e-05	NCOA2/NCOA1/PPARG/IL6/CPT2/NFKBIA/LPL/CRP/PON1/FABP1/CETP/ACACA/ABCA1/CAV1	14
GO:0070555	response to interleukin-1	10/128	211/18866	1.78169240587685e-06	3.10825106447046e-05	1.64792103791253e-05	PRKCA/ICAM1/IL6/RELA/NFKBIA/SELE/APP/HIF1A/IKBKG/IKBKB	10
GO:0006690	icosanoid metabolic process	8/128	122/18866	1.81607239600163e-06	3.12381424751495e-05	1.65617226866061e-05	PTGS1/ALOX5/CYP1A1/GSTP1/PON1/CYP1B1/GSTM1/TNFRSF1A	8
GO:0045471	response to ethanol	8/128	122/18866	1.81607239600163e-06	3.12381424751495e-05	1.65617226866061e-05	HTR3A/ICAM1/NQO1/CCND1/CASP8/GSTP1/SLC2A4/IL13	8
GO:0097237	cellular response to toxic substance	8/128	122/18866	1.81607239600163e-06	3.12381424751495e-05	1.65617226866061e-05	PTGS1/NQO1/NOS3/GSTP1/FABP1/GSTM1/GSTM2/NFE2L2	8
GO:0007568	aging	12/128	319/18866	1.82957127599719e-06	3.13239621718403e-05	1.66072222555633e-05	ADRA1A/CYP1A1/CASP9/ICAM1/NQO1/RELA/BCL2/FOS/TP63/APP/TIMP1/NFE2L2	12
GO:0071549	cellular response to dexamethasone stimulus	5/128	31/18866	1.96030370492905e-06	3.34068423048326e-05	1.77115159304993e-05	CASP9/ICAM1/NR3C1/EGFR/CFLAR	5
GO:1901342	regulation of vasculature development	14/128	444/18866	1.97001282773312e-06	3.34175908704406e-05	1.77172145652059e-05	ALOX5/PRKCA/PPARG/IL6/VEGFA/ATF2/NOS3/ERBB2/NF1/HIF1A/CFLAR/SP1/CYP1B1/NFE2L2	14
GO:0006721	terpenoid metabolic process	8/128	124/18866	2.05301939505332e-06	3.46658917118865e-05	1.83790340822253e-05	AKR1B1/CYP1A1/ALDH1A1/EGFR/LPL/RHO/CYP3A4/CYP1B1	8
GO:0010332	response to gamma radiation	6/128	56/18866	2.13220014395475e-06	3.58384873511298e-05	1.9000716495516e-05	BCL2/MDM2/MYC/ELK1/PARP1/HSF1	6
GO:0006066	alcohol metabolic process	13/128	385/18866	2.21370342733308e-06	3.70392832546048e-05	1.9637350020457e-05	AKR1B1/CYP1A1/ALDH2/ALDH1A1/FASN/APP/PON1/CETP/CYP3A4/ACACA/SP1/CYP1B1/ABCA1	13
GO:0016125	sterol metabolic process	9/128	169/18866	2.29822530161438e-06	3.82794902047173e-05	2.02948783481451e-05	FASN/APP/PON1/CETP/CYP3A4/ACACA/SP1/CYP1B1/ABCA1	9
GO:0050670	regulation of lymphocyte proliferation	10/128	219/18866	2.48960626447158e-06	4.12803633311707e-05	2.18858701485553e-05	IGF2/CASP3/IL6/BCL2/PTPN6/ERBB2/VCAM1/IL13/AHR/IRF1	10
GO:1905952	regulation of lipid localization	9/128	171/18866	2.53256774033288e-06	4.18044029245083e-05	2.21637035193636e-05	PPARG/IL6/NFKBIA/LPL/CRP/PON1/CETP/ABCA1/CAV1	9
GO:0009404	toxin metabolic process	4/128	15/18866	2.60421636914223e-06	4.26049797991669e-05	2.25881504018232e-05	CYP1A1/PAM/CYP1B1/NFE2L2	4
GO:0034349	glial cell apoptotic process	4/128	15/18866	2.60421636914223e-06	4.26049797991669e-05	2.25881504018232e-05	PRKCA/CASP9/CASP3/RB1	4
GO:0048660	regulation of smooth muscle cell proliferation	9/128	173/18866	2.78720360853321e-06	4.53968870929679e-05	2.40683534709854e-05	AKR1B1/PPARG/IL6/NOS3/EGFR/MDM2/GSTP1/IL13/IGFBP3	9
GO:0043525	positive regulation of neuron apoptotic process	6/128	59/18866	2.91015805067679e-06	4.68513600993639e-05	2.48394805828567e-05	CASP9/CASP3/NQO1/MCL1/ATF2/NF1	6
GO:0071385	cellular response to glucocorticoid stimulus	6/128	59/18866	2.91015805067679e-06	4.68513600993639e-05	2.48394805828567e-05	CASP9/ICAM1/NR3C1/EGFR/GSTP1/CFLAR	6
GO:0051099	positive regulation of binding	9/128	174/18866	2.92257953396873e-06	4.68513600993639e-05	2.48394805828567e-05	PPARG/RB1/APP/BDNF/PON1/GSK3B/CAV1/PARP1/HSF1	9
GO:0008406	gonad development	10/128	223/18866	2.92741451313602e-06	4.68513600993639e-05	2.48394805828567e-05	NCOA1/PGR/AR/CASP3/ICAM1/ESR1/VEGFA/CCND1/BCL2/NOS3	10
GO:0045787	positive regulation of cell cycle	13/128	396/18866	3.01558693397748e-06	4.80535736102645e-05	2.54768656896525e-05	PRKCA/CYP1A1/IGF2/CCND1/CCND2/EGFR/RB1/MDM2/APP/PCNA/CCNB1/INS/HSF1	13
GO:0048659	smooth muscle cell proliferation	9/128	175/18866	3.06357621349073e-06	4.86078622493938e-05	2.57707363875309e-05	AKR1B1/PPARG/IL6/NOS3/EGFR/MDM2/GSTP1/IL13/IGFBP3	9
GO:0045907	positive regulation of vasoconstriction	5/128	34/18866	3.15840905974379e-06	4.98974409824759e-05	2.64544404642646e-05	CHRM3/ADRA1A/ICAM1/EGFR/CAV1	5
GO:0022409	positive regulation of cell-cell adhesion	11/128	279/18866	3.2027411260226e-06	5.03693997817266e-05	2.67046618325458e-05	ALOX5/PRKCZ/IGF2/SELP/ICAM1/IL6/RELA/SELE/PTPN6/VCAM1/CAV1	11
GO:0019229	regulation of vasoconstriction	6/128	60/18866	3.2156503528133e-06	5.03693997817266e-05	2.67046618325458e-05	CHRM3/ADRA1A/ICAM1/EGFR/ECE1/CAV1	6
GO:0007548	sex differentiation	11/128	280/18866	3.31472745719554e-06	5.17013210590541e-05	2.74108149225715e-05	NCOA1/PGR/AR/CASP3/ICAM1/ESR1/VEGFA/CCND1/BCL2/TP63/NOS3	11
GO:0048771	tissue remodeling	9/128	178/18866	3.52224564603955e-06	5.46259275621463e-05	2.89613719670625e-05	PRKCA/IL6/NOS3/EGFR/MDM2/TIMP1/NF1/HIF1A/CAV1	9
GO:1902041	regulation of extrinsic apoptotic signaling pathway via death domain receptors	6/128	61/18866	3.54675269963406e-06	5.46259275621463e-05	2.89613719670625e-05	ICAM1/CASP8/NOS3/GSK3B/CFLAR/RAF1	6
GO:1902110	positive regulation of mitochondrial membrane permeability involved in apoptotic process	6/128	61/18866	3.54675269963406e-06	5.46259275621463e-05	2.89613719670625e-05	BCL2/TP63/MAPK8/CASP8/ATF2/GSK3B	6
GO:0045765	regulation of angiogenesis	13/128	403/18866	3.65130290380773e-06	5.59764241382465e-05	2.96773732401976e-05	ALOX5/PRKCA/PPARG/IL6/VEGFA/ATF2/NOS3/ERBB2/NF1/HIF1A/SP1/CYP1B1/NFE2L2	13
GO:1901030	positive regulation of mitochondrial outer membrane permeabilization involved in apoptotic signaling pathway	5/128	35/18866	3.66485145811393e-06	5.59764241382465e-05	2.96773732401976e-05	BCL2/TP63/MAPK8/CASP8/GSK3B	5
GO:0045137	development of primary sexual characteristics	10/128	229/18866	3.70937538303215e-06	5.64223586154601e-05	2.99137971298025e-05	NCOA1/PGR/AR/CASP3/ICAM1/ESR1/VEGFA/CCND1/BCL2/NOS3	10
GO:0007589	body fluid secretion	7/128	95/18866	3.77866317972049e-06	5.72397496483585e-05	3.03471584804063e-05	CHRM3/NCOA1/VEGFA/CCND1/PAM/HIF1A/CAV1	7
GO:0007596	blood coagulation	12/128	343/18866	3.86608903293552e-06	5.81967276175252e-05	3.08545255159187e-05	PRKCA/PLAU/SELP/IL6/PTPN6/NOS3/COL3A1/COL1A2/RAF1/CAV1/NFE2L2/IRF1	12
GO:0010518	positive regulation of phospholipase activity	6/128	62/18866	3.90507789229251e-06	5.81967276175252e-05	3.08545255159187e-05	PRKCZ/ADRA1A/ESR1/SELE/EGFR/BDNF	6
GO:0010803	regulation of tumor necrosis factor-mediated signaling pathway	6/128	62/18866	3.90507789229251e-06	5.81967276175252e-05	3.08545255159187e-05	CASP8/CASP1/GSTP1/IKBKG/IKBKB/TNFRSF1A	6
GO:0071384	cellular response to corticosteroid stimulus	6/128	62/18866	3.90507789229251e-06	5.81967276175252e-05	3.08545255159187e-05	CASP9/ICAM1/NR3C1/EGFR/GSTP1/CFLAR	6
GO:0010950	positive regulation of endopeptidase activity	9/128	181/18866	4.03876149371674e-06	5.98023744565573e-05	3.17058014105026e-05	CASP9/PPARG/CTSD/CASP8/CASP1/MYC/CYCS/CFLAR/HSF1	9
GO:0007249	I-kappaB kinase/NF-kappaB signaling	11/128	286/18866	4.06155762405306e-06	5.98023744565573e-05	3.17058014105026e-05	ESR1/LTF/RELA/NFKBIA/CASP8/CASP1/GSTP1/IKBKG/CFLAR/IKBKB/TNFRSF1A	11
GO:0032943	mononuclear cell proliferation	11/128	286/18866	4.06155762405306e-06	5.98023744565573e-05	3.17058014105026e-05	IGF2/CASP3/IL6/BCL2/PTPN6/ERBB2/CRP/VCAM1/IL13/AHR/IRF1	11
GO:0000082	G1/S transition of mitotic cell cycle	11/128	287/18866	4.19938523563727e-06	6.15854065831904e-05	3.26511227799182e-05	CYP1A1/CCND1/BCL2/PTPN6/CCND2/EGFR/RB1/MDM2/PCNA/CCNB1/MYC	11
GO:1902686	mitochondrial outer membrane permeabilization involved in programmed cell death	6/128	63/18866	4.29230638180131e-06	6.26983325055977e-05	3.32411697237244e-05	BCL2/TP63/MAPK8/CASP8/ATF2/GSK3B	6
GO:0009266	response to temperature stimulus	10/128	233/18866	4.32624115727471e-06	6.2944243873234e-05	3.33715461018819e-05	TRPV1/PPARG/FOS/NFKBIA/CASP8/NOS3/LPL/GSK3B/NF1/HSF1	10
GO:0036473	cell death in response to oxidative stress	7/128	97/18866	4.34389310712962e-06	6.29522461706461e-05	3.33757887302872e-05	BCL2/MCL1/INS/HIF1A/CYP1B1/NFE2L2/PARP1	7
GO:0050817	coagulation	12/128	349/18866	4.61558836214828e-06	6.64170159122094e-05	3.52127275200493e-05	PRKCA/PLAU/SELP/IL6/PTPN6/NOS3/COL3A1/COL1A2/RAF1/CAV1/NFE2L2/IRF1	12
GO:0001936	regulation of endothelial cell proliferation	9/128	184/18866	4.61905897134627e-06	6.64170159122094e-05	3.52127275200493e-05	ALOX5/PRKCA/IGF2/PPARG/VEGFA/NF1/HIF1A/SP1/CAV1	9
GO:1902105	regulation of leukocyte differentiation	11/128	290/18866	4.63773755431308e-06	6.64261164880406e-05	3.52175524296394e-05	PRKCA/PRKCZ/LTF/FOS/CASP8/PTPN6/RB1/ERBB2/NF1/MYC/IRF1	11
GO:0060135	maternal process involved in female pregnancy	6/128	64/18866	4.710187581049e-06	6.72023274645015e-05	3.56290810904319e-05	PGR/AR/AKR1B1/ESR1/CTSB/PAM	6
GO:0043401	steroid hormone mediated signaling pathway	8/128	139/18866	4.82303027103597e-06	6.8546619411905e-05	3.63417928165035e-05	PGR/NR3C2/AR/ESR1/NR3C1/TP63/ESR2/PARP1	8
GO:0050708	regulation of protein secretion	12/128	352/18866	5.03621848819477e-06	7.13012317501729e-05	3.78022229842636e-05	ALOX5/PRKCA/ACHE/IL6/GPI/EGFR/PPIA/INS/SLC2A2/PAM/HIF1A/IL13	12
GO:0035794	positive regulation of mitochondrial membrane permeability	6/128	65/18866	5.16054115984664e-06	7.27814253233543e-05	3.85869865309767e-05	BCL2/TP63/MAPK8/CASP8/ATF2/GSK3B	6
GO:0042110	T cell activation	14/128	483/18866	5.21182311016987e-06	7.32241254524248e-05	3.88216956458616e-05	PRKCZ/IGF2/CASP3/ICAM1/IL6/BCL2/CASP8/PTPN6/ERBB2/INS/VCAM1/CAV1/RUNX2/IRF1	14
GO:0008585	female gonad development	7/128	100/18866	5.32261362551513e-06	7.44963526825901e-05	3.94962003670404e-05	PGR/CASP3/ICAM1/ESR1/VEGFA/BCL2/NOS3	7
GO:0071392	cellular response to estradiol stimulus	5/128	38/18866	5.57498728340237e-06	7.77330613265308e-05	4.12122265686922e-05	ESR1/EGFR/ESR2/CFLAR/HSF1	5
GO:0005996	monosaccharide metabolic process	11/128	296/18866	5.63598172351564e-06	7.78284490066128e-05	4.12627988556486e-05	NCOA2/AKR1B1/IGF2/GLB1/GPI/PC/ALDH1A1/INS/GSK3B/G6PC/IGFBP3	11
GO:0032768	regulation of monooxygenase activity	6/128	66/18866	5.64525832240305e-06	7.78284490066128e-05	4.12627988556486e-05	NOS3/EGFR/INS/HIF1A/FCER2/CAV1	6
GO:1902108	regulation of mitochondrial membrane permeability involved in apoptotic process	6/128	66/18866	5.64525832240305e-06	7.78284490066128e-05	4.12627988556486e-05	BCL2/TP63/MAPK8/CASP8/ATF2/GSK3B	6
GO:0060191	regulation of lipase activity	7/128	101/18866	5.6870139001992e-06	7.81115603232585e-05	4.14128977650013e-05	PRKCZ/ADRA1A/ESR1/SELE/EGFR/LPL/BDNF	7
GO:0035994	response to muscle stretch	4/128	18/18866	5.74659066980825e-06	7.86364321768185e-05	4.1691172380452e-05	RELA/FOS/NFKBIA/RAF1	4
GO:0016049	cell growth	14/128	490/18866	6.14190111520325e-06	8.37345852039377e-05	4.43940922712937e-05	PRKCZ/ADRA1A/PPARG/VEGFA/BCL2/EGFR/RB1/APP/ERBB2/BDNF/INS/ESR2/GSK3B/IGFBP3	14
GO:1905710	positive regulation of membrane permeability	6/128	67/18866	6.16630306665416e-06	8.37570538315645e-05	4.4406004605076e-05	BCL2/TP63/MAPK8/CASP8/ATF2/GSK3B	6
GO:0006720	isoprenoid metabolic process	8/128	144/18866	6.26586477932761e-06	8.47965009290623e-05	4.49570948176215e-05	AKR1B1/CYP1A1/ALDH1A1/EGFR/LPL/RHO/CYP3A4/CYP1B1	8
GO:0098869	cellular oxidant detoxification	7/128	103/18866	6.47826774734428e-06	8.73498299559499e-05	4.63108093448094e-05	PTGS1/NQO1/NOS3/GSTP1/FABP1/GSTM2/NFE2L2	7
GO:0033135	regulation of peptidyl-serine phosphorylation	8/128	145/18866	6.59439143139801e-06	8.85910761276499e-05	4.69688886431499e-05	IL6/VEGFA/BCL2/EGFR/APP/BDNF/RAF1/CAV1	8
GO:0090068	positive regulation of cell cycle process	11/128	302/18866	6.81712408981533e-06	9.12503046349463e-05	4.83787485646608e-05	CYP1A1/IGF2/CCND1/CCND2/EGFR/RB1/MDM2/APP/PCNA/CCNB1/INS	11
GO:1903522	regulation of blood circulation	11/128	303/18866	7.0336602396369e-06	9.38076208047225e-05	4.97345769804989e-05	TRPV1/CHRM2/CHRM3/ADRA1A/ICAM1/NOS3/EGFR/MDM2/ECE1/GSTM2/CAV1	11
GO:1902895	positive regulation of pri-miRNA transcription by RNA polymerase II	5/128	40/18866	7.22946966190932e-06	9.60710390811849e-05	5.09345876997146e-05	PPARG/NR3C1/RELA/FOS/HIF1A	5
GO:0046545	development of primary female sexual characteristics	7/128	105/18866	7.35895739132439e-06	9.7301360504781e-05	5.15868749555653e-05	PGR/CASP3/ICAM1/ESR1/VEGFA/BCL2/NOS3	7
GO:1903706	regulation of hemopoiesis	14/128	498/18866	7.38316846613566e-06	9.7301360504781e-05	5.15868749555653e-05	PRKCA/PRKCZ/LTF/FOS/NFKBIA/CASP8/PTPN6/RB1/ERBB2/NF1/MYC/HIF1A/NFE2L2/IRF1	14
GO:1905475	regulation of protein localization to membrane	9/128	195/18866	7.4013531489646e-06	9.7301360504781e-05	5.15868749555653e-05	PRKCZ/AR/BCL2/TP63/MAPK8/CASP8/EGFR/ERBB2/INS	9
GO:0046394	carboxylic acid biosynthetic process	12/128	367/18866	7.68705861296653e-06	0.000100697732221814	5.33875507339949e-05	PTGS1/ALOX5/CYP1A1/OTC/GATM/FASN/GSTP1/LPL/CYP3A4/ACACA/GSTM1/GSTM2	12
GO:0032611	interleukin-1 beta production	7/128	106/18866	7.83526046782167e-06	0.000102275155255502	5.42238630359887e-05	IL6/CASP8/CASP1/APP/GSTP1/LPL/ABCA1	7
GO:0016053	organic acid biosynthetic process	12/128	368/18866	7.90089358521925e-06	0.000102767453311633	5.44848677961558e-05	PTGS1/ALOX5/CYP1A1/OTC/GATM/FASN/GSTP1/LPL/CYP3A4/ACACA/GSTM1/GSTM2	12
GO:0043122	regulation of I-kappaB kinase/NF-kappaB signaling	10/128	252/18866	8.63033625513121e-06	0.000111794611701786	5.92708531992485e-05	ESR1/LTF/RELA/CASP8/CASP1/GSTP1/IKBKG/CFLAR/IKBKB/TNFRSF1A	10
GO:0032371	regulation of sterol transport	6/128	71/18866	8.65565453273815e-06	0.000111794611701786	5.92708531992485e-05	PPARG/NFKBIA/PON1/CETP/ABCA1/CAV1	6
GO:0001935	endothelial cell proliferation	9/128	199/18866	8.71908924434567e-06	0.000111902545739789	5.93280772677817e-05	ALOX5/PRKCA/IGF2/PPARG/VEGFA/NF1/HIF1A/SP1/CAV1	9
GO:0044843	cell cycle G1/S phase transition	11/128	310/18866	8.72481136303165e-06	0.000111902545739789	5.93280772677817e-05	CYP1A1/CCND1/BCL2/PTPN6/CCND2/EGFR/RB1/MDM2/PCNA/CCNB1/MYC	11
GO:0001523	retinoid metabolic process	7/128	108/18866	8.8648818113114e-06	0.000113304270650824	6.00712385898076e-05	AKR1B1/CYP1A1/ALDH1A1/LPL/RHO/CYP3A4/CYP1B1	7
GO:0010875	positive regulation of cholesterol efflux	4/128	20/18866	9.00356076443921e-06	0.000114283128185865	6.05902056525237e-05	NFKBIA/PON1/ABCA1/CAV1	4
GO:1902004	positive regulation of amyloid-beta formation	4/128	20/18866	9.00356076443921e-06	0.000114283128185865	6.05902056525237e-05	CASP3/RELA/APP/SP1	4
GO:0016052	carbohydrate catabolic process	9/128	200/18866	9.07823585713621e-06	0.000114835004089754	6.08827971753682e-05	MGAM/GLB1/LDHA/GPI/ALDH1A1/APP/INS/HIF1A/G6PC	9
GO:0031099	regeneration	9/128	201/18866	9.4499618689708e-06	0.000119127772738635	6.31587213593074e-05	PPARG/IL6/CCND1/BCL2/EGFR/PCNA/CCNB1/GSTP1/CFLAR	9
GO:0008203	cholesterol metabolic process	8/128	153/18866	9.78753881990109e-06	0.000122962219781761	6.51916542917069e-05	FASN/APP/PON1/CETP/CYP3A4/ACACA/SP1/ABCA1	8
GO:0010517	regulation of phospholipase activity	6/128	73/18866	1.01749151836625e-05	0.00012739409112606	6.75413274275342e-05	PRKCZ/ADRA1A/ESR1/SELE/EGFR/BDNF	6
GO:0006801	superoxide metabolic process	6/128	74/18866	1.10116151992309e-05	0.000137402561180912	7.28475810147157e-05	NQO1/NOS3/EGFR/GSTP1/CRP/NFE2L2	6
GO:0001819	positive regulation of cytokine production	13/128	447/18866	1.1135636452454e-05	0.000138480668180686	7.34191677910729e-05	PRKCZ/IL6/RELA/CASP8/ATF2/CASP1/APP/LPL/INS/HIF1A/IL13/CYP1B1/IRF1	13
GO:0002791	regulation of peptide secretion	12/128	381/18866	1.11957060193294e-05	0.000138758901875932	7.35666807011759e-05	ALOX5/PRKCA/ACHE/IL6/GPI/EGFR/PPIA/INS/SLC2A2/PAM/HIF1A/IL13	12
GO:0001890	placenta development	8/128	156/18866	1.12813232424494e-05	0.000139350841796833	7.38805132161823e-05	NCOA1/IGF2/PPARG/CTSB/CASP8/EGFR/HIF1A/HSF1	8
GO:0031100	animal organ regeneration	6/128	75/18866	1.19031200698735e-05	0.00014653974908764	7.76919014594103e-05	PPARG/IL6/CCND1/EGFR/PCNA/GSTP1	6
GO:0030168	platelet activation	8/128	158/18866	1.23803804113677e-05	0.000151907267647481	8.05376325707919e-05	PRKCA/SELP/IL6/PTPN6/NOS3/COL3A1/COL1A2/RAF1	8
GO:0060193	positive regulation of lipase activity	6/128	76/18866	1.28521023579385e-05	0.000157171391294258	8.33285461500892e-05	PRKCZ/ADRA1A/ESR1/SELE/EGFR/BDNF	6
GO:0035094	response to nicotine	5/128	45/18866	1.30640554835703e-05	0.000158186803404678	8.38668935821999e-05	CHRNA2/CASP3/RELA/BCL2/IL13	5
GO:1901028	regulation of mitochondrial outer membrane permeabilization involved in apoptotic signaling pathway	5/128	45/18866	1.30640554835703e-05	0.000158186803404678	8.38668935821999e-05	BCL2/TP63/MAPK8/CASP8/GSK3B	5
GO:1904646	cellular response to amyloid-beta	5/128	45/18866	1.30640554835703e-05	0.000158186803404678	8.38668935821999e-05	ICAM1/APP/GSK3B/VCAM1/PARP1	5
GO:0051235	maintenance of location	11/128	324/18866	1.31966931695029e-05	0.00015926894280964	8.44406182442049e-05	TRPV1/PPARG/IL6/NFKBIA/PTPN6/LPL/CRP/IL13/GSTM2/ABCA1/CAV1	11
GO:0070371	ERK1 and ERK2 cascade	11/128	325/18866	1.35812414026324e-05	0.000163374345108137	8.66172052304112e-05	PRKCA/PRKCZ/ADRA1A/ICAM1/PTPN6/EGFR/APP/ERBB2/GSTP1/MYC/CFLAR	11
GO:0046902	regulation of mitochondrial membrane permeability	6/128	77/18866	1.38613189047032e-05	0.000166200374228705	8.81154988833183e-05	BCL2/TP63/MAPK8/CASP8/ATF2/GSK3B	6
GO:0010863	positive regulation of phospholipase C activity	5/128	46/18866	1.45779439408099e-05	0.000172544731981097	9.14791269800696e-05	ADRA1A/ESR1/SELE/EGFR/BDNF	5
GO:0010874	regulation of cholesterol efflux	5/128	46/18866	1.45779439408099e-05	0.000172544731981097	9.14791269800696e-05	NFKBIA/PON1/CETP/ABCA1/CAV1	5
GO:0032570	response to progesterone	5/128	46/18866	1.45779439408099e-05	0.000172544731981097	9.14791269800696e-05	NCOA2/NCOA1/RELA/FOS/CAV1	5
GO:0061028	establishment of endothelial barrier	5/128	46/18866	1.45779439408099e-05	0.000172544731981097	9.14791269800696e-05	ICAM1/VEGFA/FASN/IKBKB/TNFRSF1A	5
GO:1902652	secondary alcohol metabolic process	8/128	162/18866	1.48507998488401e-05	0.000175210878985835	9.28926549249312e-05	FASN/APP/PON1/CETP/CYP3A4/ACACA/SP1/ABCA1	8
GO:0042310	vasoconstriction	6/128	78/18866	1.49336118586488e-05	0.00017562500080411	9.31122124968384e-05	CHRM3/ADRA1A/ICAM1/EGFR/ECE1/CAV1	6
GO:0051341	regulation of oxidoreductase activity	7/128	117/18866	1.49924338288445e-05	0.000175755251350243	9.31812682490031e-05	NOS3/EGFR/INS/HIF1A/FCER2/IL13/CAV1	7
GO:0001655	urogenital system development	11/128	330/18866	1.5653705688843e-05	0.00018292473219248	9.69823570496741e-05	AR/AKR1B1/CASP9/ESR1/VEGFA/BCL2/TP63/BDNF/NF1/MYC/CFLAR	11
GO:0009306	protein secretion	13/128	462/18866	1.57881693442231e-05	0.000183912187835712	9.75058826255481e-05	ALOX5/PRKCA/ACHE/IL6/GPI/EGFR/PPIA/INS/SLC2A2/PAM/HIF1A/IL13/RAF1	13
GO:0006809	nitric oxide biosynthetic process	6/128	79/18866	1.60719096804231e-05	0.000184434270524475	9.77826784919363e-05	TRPV1/ICAM1/NQO1/NOS3/CYP1B1/CAV1	6
GO:0043536	positive regulation of blood vessel endothelial cell migration	6/128	79/18866	1.60719096804231e-05	0.000184434270524475	9.77826784919363e-05	PRKCA/VEGFA/NOS3/HIF1A/SP1/NFE2L2	6
GO:0035592	establishment of protein localization to extracellular region	13/128	463/18866	1.61516761808405e-05	0.000184434270524475	9.77826784919363e-05	ALOX5/PRKCA/ACHE/IL6/GPI/EGFR/PPIA/INS/SLC2A2/PAM/HIF1A/IL13/RAF1	13
GO:0006953	acute-phase response	5/128	47/18866	1.62251757791663e-05	0.000184434270524475	9.77826784919363e-05	TRPV1/IL6/PTGER3/CRP/INS	5
GO:0022602	ovulation cycle process	5/128	47/18866	1.62251757791663e-05	0.000184434270524475	9.77826784919363e-05	PGR/CASP3/ESR1/NOS3/PAM	5
GO:0042572	retinol metabolic process	5/128	47/18866	1.62251757791663e-05	0.000184434270524475	9.77826784919363e-05	AKR1B1/CYP1A1/ALDH1A1/CYP3A4/CYP1B1	5
GO:0046677	response to antibiotic	5/128	47/18866	1.62251757791663e-05	0.000184434270524475	9.77826784919363e-05	CYP1A1/CASP9/CASP3/CASP8/MDM2	5
GO:0043535	regulation of blood vessel endothelial cell migration	8/128	164/18866	1.62338233224477e-05	0.000184434270524475	9.77826784919363e-05	PRKCA/PPARG/VEGFA/NOS3/NF1/HIF1A/SP1/NFE2L2	8
GO:0003012	muscle system process	13/128	467/18866	1.76803766356467e-05	0.000200124612180087	0.000106101325721523	PRKCA/TRPV1/CHRM2/CHRM3/ADRA1A/GATM/PTGER3/NOS3/CFLAR/GSTM2/TNFRSF1A/CAV1/PARP1	13
GO:2001242	regulation of intrinsic apoptotic signaling pathway	8/128	166/18866	1.77236141186385e-05	0.000200124612180087	0.000106101325721523	BCL2/MCL1/MDM2/INS/HIF1A/CAV1/NFE2L2/PARP1	8
GO:0009409	response to cold	5/128	48/18866	1.80138707560957e-05	0.000202161762967038	0.000107181374781134	PPARG/FOS/NFKBIA/CASP8/LPL	5
GO:1900274	regulation of phospholipase C activity	5/128	48/18866	1.80138707560957e-05	0.000202161762967038	0.000107181374781134	ADRA1A/ESR1/SELE/EGFR/BDNF	5
GO:0034250	positive regulation of cellular amide metabolic process	8/128	167/18866	1.8510572831274e-05	0.000207104615780911	0.000109801958180074	CASP3/IL6/RELA/APP/ERBB2/SP1/TNFRSF1A/NFE2L2	8
GO:0032612	interleukin-1 production	7/128	121/18866	1.86645070923812e-05	0.000207565107574185	0.000110046100013594	IL6/CASP8/CASP1/APP/GSTP1/LPL/ABCA1	7
GO:0120254	olefinic compound metabolic process	7/128	121/18866	1.86645070923812e-05	0.000207565107574185	0.000110046100013594	PTGS1/ALOX5/CYP1A1/GSTP1/CYP1B1/GSTM1/GSTM2	7
GO:0071692	protein localization to extracellular region	13/128	470/18866	1.89089477866578e-05	0.000209650110851468	0.000111151519329307	ALOX5/PRKCA/ACHE/IL6/GPI/EGFR/PPIA/INS/SLC2A2/PAM/HIF1A/IL13/RAF1	13
GO:0036003	positive regulation of transcription from RNA polymerase II promoter in response to stress	4/128	24/18866	1.93356455303153e-05	0.000213097338913445	0.000112979157936352	VEGFA/HIF1A/NFE2L2/HSF1	4
GO:1902993	positive regulation of amyloid precursor protein catabolic process	4/128	24/18866	1.93356455303153e-05	0.000213097338913445	0.000112979157936352	CASP3/RELA/APP/SP1	4
GO:1903829	positive regulation of cellular protein localization	11/128	338/18866	1.95417536822192e-05	0.000214725956132086	0.000113842612181726	BCL2/TP63/MAPK8/CASP8/EGFR/MDM2/ERBB2/INS/GSK3B/APC/PARP1	11
GO:0030193	regulation of blood coagulation	6/128	82/18866	1.99134320825908e-05	0.000217292480124327	0.000115203322366778	PRKCA/PLAU/SELP/NOS3/CAV1/NFE2L2	6
GO:0002673	regulation of acute inflammatory response	5/128	49/18866	1.99524200711825e-05	0.000217292480124327	0.000115203322366778	PPARG/IL6/PTGER3/GSTP1/INS	5
GO:1900087	positive regulation of G1/S transition of mitotic cell cycle	5/128	49/18866	1.99524200711825e-05	0.000217292480124327	0.000115203322366778	CYP1A1/CCND1/CCND2/EGFR/MDM2	5
GO:0042445	hormone metabolic process	9/128	221/18866	2.01427089198197e-05	0.000218717733138219	0.00011595895773124	AKR1B1/CYP1A1/ESR1/ALDH1A1/CTSB/CYP3A4/ECE1/HIF1A/CYP1B1	9
GO:0002761	regulation of myeloid leukocyte differentiation	7/128	123/18866	2.07617041153647e-05	0.000224775978966639	0.000119170896067759	PRKCA/LTF/FOS/CASP8/RB1/NF1/MYC	7
GO:1900046	regulation of hemostasis	6/128	83/18866	2.13467940692669e-05	0.000230432694923669	0.000122169952784136	PRKCA/PLAU/SELP/NOS3/CAV1/NFE2L2	6
GO:0030856	regulation of epithelial cell differentiation	8/128	171/18866	2.19586795858485e-05	0.000236344735542422	0.000125304376584066	VEGFA/CCND1/TP63/GSK3B/IL13/IKBKB/TNFRSF1A/CAV1	8
GO:0010721	negative regulation of cell development	11/128	343/18866	2.23754204061186e-05	0.000240128053979366	0.000127310202341396	TRPV1/IL6/LTF/VEGFA/BCL2/MDM2/APP/BDNF/GSK3B/COL3A1/NF1	11
GO:0060537	muscle tissue development	12/128	409/18866	2.26146497317453e-05	0.000241989900181845	0.000128297309065654	ADRA1A/VEGFA/BCL2/FOS/RB1/CCNB1/COL3A1/NF1/CFLAR/KCNK2/CAV1/ERBB3	12
GO:0046209	nitric oxide metabolic process	6/128	84/18866	2.28621314152091e-05	0.000242228968894604	0.000128424057630391	TRPV1/ICAM1/NQO1/NOS3/CYP1B1/CAV1	6
GO:0060571	morphogenesis of an epithelial fold	4/128	25/18866	2.28979982665728e-05	0.000242228968894604	0.000128424057630391	AR/TP63/EGFR/HIF1A	4
GO:1904385	cellular response to angiotensin	4/128	25/18866	2.28979982665728e-05	0.000242228968894604	0.000128424057630391	RELA/CAV1/NFE2L2/HSF1	4
GO:0050714	positive regulation of protein secretion	8/128	172/18866	2.29002122182348e-05	0.000242228968894604	0.000128424057630391	ACHE/IL6/GPI/EGFR/PPIA/INS/HIF1A/IL13	8
GO:0043500	muscle adaptation	7/128	125/18866	2.30496709856516e-05	0.000243111286241213	0.000128891841373542	PRKCA/ADRA1A/GATM/NOS3/CFLAR/TNFRSF1A/PARP1	7
GO:0046651	lymphocyte proliferation	10/128	283/18866	2.35445234609849e-05	0.00024762111674253	0.000131282846606514	IGF2/CASP3/IL6/BCL2/PTPN6/ERBB2/VCAM1/IL13/AHR/IRF1	10
GO:0033209	tumor necrosis factor-mediated signaling pathway	8/128	173/18866	2.38753883932506e-05	0.000250385483406141	0.00013274844828636	RELA/NFKBIA/CASP8/CASP1/GSTP1/IKBKG/IKBKB/TNFRSF1A	8
GO:2001020	regulation of response to DNA damage stimulus	9/128	226/18866	2.40350378710471e-05	0.000251343677282172	0.00013325645996687	CASP9/BCL2/MCL1/EGFR/MDM2/PCNA/MYC/PARP1/HSF1	9
GO:0048146	positive regulation of fibroblast proliferation	5/128	51/18866	2.43140068438432e-05	0.000252824460994878	0.000134041536391571	ESR1/EGFR/CCNB1/MYC/IL13	5
GO:1902893	regulation of pri-miRNA transcription by RNA polymerase II	5/128	51/18866	2.43140068438432e-05	0.000252824460994878	0.000134041536391571	PPARG/NR3C1/RELA/FOS/HIF1A	5
GO:0043542	endothelial cell migration	10/128	286/18866	2.57635662955352e-05	0.000267142781785536	0.000141632770680274	PRKCA/PPARG/GPI/VEGFA/NOS3/NF1/HIF1A/SP1/CYP1B1/NFE2L2	10
GO:0014910	regulation of smooth muscle cell migration	6/128	86/18866	2.61526892440007e-05	0.000270415868278558	0.000143368083555226	PLAU/BCL2/MDM2/GSTP1/NFE2L2/IGFBP3	6
GO:0035902	response to immobilization stress	4/128	26/18866	2.69194840594357e-05	0.000276018442403295	0.000146338435555472	CYP1A1/PPARG/FOS/MDM2	4
GO:1900739	regulation of protein insertion into mitochondrial membrane involved in apoptotic signaling pathway	4/128	26/18866	2.69194840594357e-05	0.000276018442403295	0.000146338435555472	BCL2/TP63/MAPK8/CASP8	4
GO:1900740	positive regulation of protein insertion into mitochondrial membrane involved in apoptotic signaling pathway	4/128	26/18866	2.69194840594357e-05	0.000276018442403295	0.000146338435555472	BCL2/TP63/MAPK8/CASP8	4
GO:0010001	glial cell differentiation	9/128	230/18866	2.75927322363652e-05	0.000282135687116834	0.000149581653702401	PPARG/IL6/RELA/EGFR/APP/ERBB2/GSTP1/NF1/ERBB3	9
GO:2001057	reactive nitrogen species metabolic process	6/128	87/18866	2.79351207437388e-05	0.000284845372459009	0.00015101826464176	TRPV1/ICAM1/NQO1/NOS3/CYP1B1/CAV1	6
GO:0001649	osteoblast differentiation	9/128	231/18866	2.85488897136665e-05	0.000290299621646427	0.000153909978276062	ACHE/IGF2/IL6/LTF/TP63/FASN/NF1/RUNX2/IGFBP3	9
GO:0032731	positive regulation of interleukin-1 beta production	5/128	53/18866	2.93825113490266e-05	0.000297134682076282	0.000157533765301027	IL6/CASP8/CASP1/APP/LPL	5
GO:0061614	pri-miRNA transcription by RNA polymerase II	5/128	53/18866	2.93825113490266e-05	0.000297134682076282	0.000157533765301027	PPARG/NR3C1/RELA/FOS/HIF1A	5
GO:0050818	regulation of coagulation	6/128	88/18866	2.98139512294548e-05	0.0002998501488405	0.000158973441413314	PRKCA/PLAU/SELP/NOS3/CAV1/NFE2L2	6
GO:0090559	regulation of membrane permeability	6/128	88/18866	2.98139512294548e-05	0.0002998501488405	0.000158973441413314	BCL2/TP63/MAPK8/CASP8/ATF2/GSK3B	6
GO:0007050	cell cycle arrest	9/128	234/18866	3.15878805623122e-05	0.000316825581334799	0.000167973413344405	CCND1/RB1/MDM2/PCNA/CCNB1/MYC/APC/RASSF1/IRF1	9
GO:0001892	embryonic placenta development	6/128	89/18866	3.1793022236448e-05	0.000318016616446644	0.000168604871928989	NCOA1/IGF2/CASP8/EGFR/HIF1A/HSF1	6
GO:0010595	positive regulation of endothelial cell migration	7/128	132/18866	3.2756992649796e-05	0.000326770975457721	0.000173246225567599	PRKCA/GPI/VEGFA/NOS3/HIF1A/SP1/NFE2L2	7
GO:0046427	positive regulation of receptor signaling pathway via JAK-STAT	6/128	90/18866	3.387627105501e-05	0.00033702311825268	0.000178681668665686	AKR1B1/IL6/IL13/CYP1B1/TNFRSF1A/HSF1	6
GO:0030199	collagen fibril organization	5/128	55/18866	3.52348706703377e-05	0.000347981072858762	0.00018449131645581	RB1/COL3A1/NF1/CYP1B1/COL1A2	5
GO:0097345	mitochondrial outer membrane permeabilization	5/128	55/18866	3.52348706703377e-05	0.000347981072858762	0.00018449131645581	BCL2/TP63/MAPK8/CASP8/GSK3B	5
GO:0010749	regulation of nitric oxide mediated signal transduction	3/128	10/18866	3.5355860160059e-05	0.000347981072858762	0.00018449131645581	VEGFA/EGFR/INS	3
GO:0032025	response to cobalt ion	3/128	10/18866	3.5355860160059e-05	0.000347981072858762	0.00018449131645581	CASP9/CASP3/CASP8	3
GO:2001235	positive regulation of apoptotic signaling pathway	8/128	183/18866	3.56973348480243e-05	0.000350405038868206	0.000185776445777507	BCL2/TP63/MAPK8/CASP8/MCL1/GSK3B/NF1/CAV1	8
GO:0010594	regulation of endothelial cell migration	9/128	238/18866	3.60632140023757e-05	0.00035131815829223	0.000186260560051987	PRKCA/PPARG/GPI/VEGFA/NOS3/NF1/HIF1A/SP1/NFE2L2	9
GO:0034754	cellular hormone metabolic process	7/128	134/18866	3.60766812916227e-05	0.00035131815829223	0.000186260560051987	AKR1B1/CYP1A1/ESR1/ALDH1A1/CYP3A4/ECE1/CYP1B1	7
GO:0046683	response to organophosphorus	7/128	134/18866	3.60766812916227e-05	0.00035131815829223	0.000186260560051987	TRPV1/LDHA/RELA/FOS/APP/TYR/AHR	7
GO:0071280	cellular response to copper ion	4/128	28/18866	3.64827695763112e-05	0.000353402828448425	0.000187365802754795	CYP1A1/APP/NFE2L2/HSF1	4
GO:1990776	response to angiotensin	4/128	28/18866	3.64827695763112e-05	0.000353402828448425	0.000187365802754795	RELA/CAV1/NFE2L2/HSF1	4
GO:1900407	regulation of cellular response to oxidative stress	6/128	92/18866	3.83715342776041e-05	0.000370723405973387	0.000196548762399994	ALOX5/MCL1/INS/HIF1A/NFE2L2/PARP1	6
GO:1904645	response to amyloid-beta	5/128	56/18866	3.84802305258655e-05	0.000370800336559452	0.000196589549173201	ICAM1/APP/GSK3B/VCAM1/PARP1	5
GO:0014909	smooth muscle cell migration	6/128	93/18866	4.07919082683633e-05	0.000390013024248949	0.000206775660777978	PLAU/BCL2/MDM2/GSTP1/NFE2L2/IGFBP3	6
GO:1904894	positive regulation of receptor signaling pathway via STAT	6/128	93/18866	4.07919082683633e-05	0.000390013024248949	0.000206775660777978	AKR1B1/IL6/IL13/CYP1B1/TNFRSF1A/HSF1	6
GO:2000117	negative regulation of cysteine-type endopeptidase activity	6/128	93/18866	4.07919082683633e-05	0.000390013024248949	0.000206775660777978	LTF/VEGFA/MDM2/FABP1/CFLAR/RAF1	6
GO:0051098	regulation of binding	11/128	367/18866	4.14967436702666e-05	0.00039572412810946	0.000209803552671596	PPARG/MAPK8/NFKBIA/RB1/APP/BDNF/PON1/GSK3B/CAV1/PARP1/HSF1	11
GO:0008217	regulation of blood pressure	8/128	187/18866	4.16313761178253e-05	0.000395982158888152	0.000209940354474223	PTGS1/TRPV1/ADRA1A/AR/PPARG/NOS3/ECE1/COL1A2	8
GO:0030520	intracellular estrogen receptor signaling pathway	5/128	57/18866	4.19523793611145e-05	0.000398006980485213	0.000211013866889599	AR/ESR1/TP63/ESR2/PARP1	5
GO:0007263	nitric oxide mediated signal transduction	4/128	29/18866	4.20984004340187e-05	0.000398365583541447	0.000211203989729862	VEGFA/NOS3/EGFR/INS	4
GO:0043123	positive regulation of I-kappaB kinase/NF-kappaB signaling	8/128	188/18866	4.32370754792725e-05	0.000404846288128618	0.000214639905686515	LTF/RELA/CASP8/CASP1/IKBKG/CFLAR/IKBKB/TNFRSF1A	8
GO:0071478	cellular response to radiation	8/128	188/18866	4.32370754792725e-05	0.000404846288128618	0.000214639905686515	CASP9/MDM2/PCNA/RHO/MYC/ELK1/PARP1/HSF1	8
GO:0034308	primary alcohol metabolic process	6/128	94/18866	4.33331805277576e-05	0.000404846288128618	0.000214639905686515	AKR1B1/CYP1A1/ALDH2/ALDH1A1/CYP3A4/CYP1B1	6
GO:0051591	response to cAMP	6/128	94/18866	4.33331805277576e-05	0.000404846288128618	0.000214639905686515	LDHA/RELA/FOS/APP/TYR/AHR	6
GO:1905954	positive regulation of lipid localization	6/128	94/18866	4.33331805277576e-05	0.000404846288128618	0.000214639905686515	NFKBIA/LPL/PON1/CETP/ABCA1/CAV1	6
GO:0043534	blood vessel endothelial cell migration	8/128	189/18866	4.48941586565594e-05	0.000418368096239988	0.000221808847832808	PRKCA/PPARG/VEGFA/NOS3/NF1/HIF1A/SP1/NFE2L2	8
GO:0042593	glucose homeostasis	9/128	245/18866	4.51899731196019e-05	0.000420061341043572	0.000222706566091818	ALOX5/ICAM1/PPARG/IL6/SLC2A4/INS/HIF1A/G6PC/RAF1	9
GO:0070372	regulation of ERK1 and ERK2 cascade	10/128	306/18866	4.56730809165698e-05	0.000423482646987137	0.000224520461406126	PRKCA/PRKCZ/ADRA1A/ICAM1/PTPN6/EGFR/APP/ERBB2/GSTP1/CFLAR	10
GO:0033500	carbohydrate homeostasis	9/128	246/18866	4.6640725016899e-05	0.000431368112530666	0.00022870114832407	ALOX5/ICAM1/PPARG/IL6/SLC2A4/INS/HIF1A/G6PC/RAF1	9
GO:0001844	protein insertion into mitochondrial membrane involved in apoptotic signaling pathway	4/128	30/18866	4.83207568172582e-05	0.000442939547394315	0.000234836048805119	BCL2/TP63/MAPK8/CASP8	4
GO:0007271	synaptic transmission, cholinergic	4/128	30/18866	4.83207568172582e-05	0.000442939547394315	0.000234836048805119	ACHE/CHRM3/CHRNA2/NQO1	4
GO:0048147	negative regulation of fibroblast proliferation	4/128	30/18866	4.83207568172582e-05	0.000442939547394315	0.000234836048805119	PPARG/GSTP1/NF1/MYC	4
GO:0033483	gas homeostasis	3/128	11/18866	4.83731861050026e-05	0.000442939547394315	0.000234836048805119	GSTP1/HIF1A/CAV1	3
GO:0042391	regulation of membrane potential	12/128	443/18866	4.9163716648766e-05	0.00044906114388116	0.000238081574159102	PRKCZ/TRPV1/HTR3A/ADRA1A/CHRNA2/BCL2/APP/BDNF/GSK3B/KCNK2/CAV1/PARP1	12
GO:0006636	unsaturated fatty acid biosynthetic process	5/128	59/18866	4.96206761505248e-05	0.000452113140866539	0.000239699670617699	PTGS1/ALOX5/GSTP1/GSTM1/GSTM2	5
GO:0032651	regulation of interleukin-1 beta production	6/128	97/18866	5.1727146965208e-05	0.000470142291306002	0.000249258298826499	IL6/CASP8/CASP1/APP/GSTP1/LPL	6
GO:0002793	positive regulation of peptide secretion	8/128	193/18866	5.20625543632256e-05	0.000472025277367078	0.000250256613402697	ACHE/IL6/GPI/EGFR/PPIA/INS/HIF1A/IL13	8
GO:0046425	regulation of receptor signaling pathway via JAK-STAT	7/128	142/18866	5.22441741905942e-05	0.000472508120873654	0.000250512605584797	AKR1B1/IL6/IL13/CYP1B1/TNFRSF1A/CAV1/HSF1	7
GO:0032732	positive regulation of interleukin-1 production	5/128	60/18866	5.38393148594075e-05	0.000483371995115802	0.000256272374195999	IL6/CASP8/CASP1/APP/LPL	5
GO:0061900	glial cell activation	5/128	60/18866	5.38393148594075e-05	0.000483371995115802	0.000256272374195999	TRPV1/IL6/EGFR/APP/IL13	5
GO:1902808	positive regulation of cell cycle G1/S phase transition	5/128	60/18866	5.38393148594075e-05	0.000483371995115802	0.000256272374195999	CYP1A1/CCND1/CCND2/EGFR/MDM2	5
GO:1901990	regulation of mitotic cell cycle phase transition	12/128	448/18866	5.47596993629361e-05	0.000489584369528143	0.000259566027854324	CYP1A1/CCND1/BCL2/PTPN6/CCND2/EGFR/RB1/MDM2/APP/PCNA/CCNB1/APC	12
GO:2001243	negative regulation of intrinsic apoptotic signaling pathway	6/128	98/18866	5.47972725470239e-05	0.000489584369528143	0.000259566027854324	BCL2/MCL1/MDM2/INS/HIF1A/NFE2L2	6
GO:0045737	positive regulation of cyclin-dependent protein serine/threonine kinase activity	4/128	31/18866	5.51889720931589e-05	0.000491890087832731	0.000260788465045792	CCND1/CCND2/EGFR/CCNB1	4
GO:0043254	regulation of protein-containing complex assembly	12/128	449/18866	5.59427722526715e-05	0.000497404214159623	0.000263711924120145	PRKCZ/GFAP/SELP/ICAM1/ESR1/VEGFA/RB1/GSK3B/ABCA1/RAF1/PARP1/HSF1	12
GO:0001701	in utero embryonic development	11/128	383/18866	6.095187494458e-05	0.000540635787159034	0.000286632279384277	NCOA1/AR/IGF2/CPT2/VEGFA/CASP8/NOS3/EGFR/CCNB1/HIF1A/HSF1	11
GO:0009896	positive regulation of catabolic process	12/128	454/18866	6.21961538325542e-05	0.000550346255427	0.000291780539487742	IL6/MDM2/APP/INS/FABP1/GSK3B/HIF1A/IKBKG/APC/CAV1/NFE2L2/HSF1	12
GO:0038128	ERBB2 signaling pathway	4/128	32/18866	6.27430061044008e-05	0.000552528721220812	0.000292937631119514	PRKCA/EGFR/ERBB2/ERBB3	4
GO:0097421	liver regeneration	4/128	32/18866	6.27430061044008e-05	0.000552528721220812	0.000292937631119514	IL6/CCND1/EGFR/PCNA	4
GO:0090257	regulation of muscle system process	9/128	256/18866	6.34478952882234e-05	0.000557402631398449	0.000295521662766904	PRKCA/CHRM2/CHRM3/ADRA1A/NOS3/GSTM2/TNFRSF1A/CAV1/PARP1	9
GO:0042178	xenobiotic catabolic process	3/128	12/18866	6.41777747165512e-05	0.000562472354122916	0.000298209509585178	CYP1A1/GSTM1/GSTM2	3
GO:0042632	cholesterol homeostasis	6/128	101/18866	6.48916515915054e-05	0.000566033577033961	0.00030009758555912	LPL/CETP/G6PC/NR1I3/ABCA1/CAV1	6
GO:1902882	regulation of response to oxidative stress	6/128	101/18866	6.48916515915054e-05	0.000566033577033961	0.00030009758555912	ALOX5/MCL1/INS/HIF1A/NFE2L2/PARP1	6
GO:0071901	negative regulation of protein serine/threonine kinase activity	7/128	148/18866	6.79152170143054e-05	0.00059100688848619	0.000313337843335877	CASP3/PTPN6/RB1/GSTP1/NF1/APC/CAV1	7
GO:0000079	regulation of cyclin-dependent protein serine/threonine kinase activity	6/128	102/18866	6.85678841403968e-05	0.000592484463663851	0.000314121218671351	CASP3/CCND1/CCND2/EGFR/CCNB1/APC	6
GO:0022600	digestive system process	6/128	102/18866	6.85678841403968e-05	0.000592484463663851	0.000314121218671351	TRPV1/CHRM3/PTGER3/FABP1/SLC2A2/SLC22A5	6
GO:0055092	sterol homeostasis	6/128	102/18866	6.85678841403968e-05	0.000592484463663851	0.000314121218671351	LPL/CETP/G6PC/NR1I3/ABCA1/CAV1	6
GO:0014706	striated muscle tissue development	11/128	389/18866	7.00415259686483e-05	0.000603800602085701	0.000320120767030381	ADRA1A/VEGFA/BCL2/FOS/RB1/CCNB1/NF1/CFLAR/KCNK2/CAV1/ERBB3	11
GO:0120255	olefinic compound biosynthetic process	4/128	33/18866	7.10236124238791e-05	0.000609412394713984	0.000323096006462696	ALOX5/GSTP1/GSTM1/GSTM2	4
GO:1902003	regulation of amyloid-beta formation	4/128	33/18866	7.10236124238791e-05	0.000609412394713984	0.000323096006462696	CASP3/RELA/APP/SP1	4
GO:0031331	positive regulation of cellular catabolic process	11/128	390/18866	7.16642697839361e-05	0.000613479481568997	0.000325252279508978	IL6/MDM2/APP/INS/FABP1/GSK3B/HIF1A/IKBKG/CAV1/NFE2L2/HSF1	11
GO:0001885	endothelial cell development	5/128	64/18866	7.35520411465176e-05	0.000625277282818317	0.000331507194082031	ICAM1/VEGFA/FASN/IKBKB/TNFRSF1A	5
GO:0033344	cholesterol efflux	5/128	64/18866	7.35520411465176e-05	0.000625277282818317	0.000331507194082031	NFKBIA/PON1/CETP/ABCA1/CAV1	5
GO:0046686	response to cadmium ion	5/128	64/18866	7.35520411465176e-05	0.000625277282818317	0.000331507194082031	FOS/MAPK8/EGFR/PCNA/HSF1	5
GO:0002683	negative regulation of immune system process	12/128	463/18866	7.49852535183912e-05	0.000635992438251608	0.000337188115505936	CASP3/PPARG/LTF/NFKBIA/PTPN6/ERBB2/INS/COL3A1/NF1/MYC/NFE2L2/IRF1	12
GO:0006869	lipid transport	11/128	393/18866	7.67275436648179e-05	0.000649273766046425	0.00034422956068862	NCOA2/NCOA1/PPARG/CPT2/NFKBIA/PON1/FABP1/CETP/ACACA/ABCA1/CAV1	11
GO:0061041	regulation of wound healing	7/128	151/18866	7.70818761867373e-05	0.000649286925042059	0.000344236537276192	ALOX5/PRKCA/PLAU/SELP/NOS3/CAV1/NFE2L2	7
GO:1904892	regulation of receptor signaling pathway via STAT	7/128	151/18866	7.70818761867373e-05	0.000649286925042059	0.000344236537276192	AKR1B1/IL6/IL13/CYP1B1/TNFRSF1A/CAV1/HSF1	7
GO:0045637	regulation of myeloid cell differentiation	9/128	263/18866	7.80337940561879e-05	0.000655804556896867	0.000347692031194839	PRKCA/LTF/FOS/NFKBIA/CASP8/RB1/NF1/MYC/HIF1A	9
GO:0051205	protein insertion into membrane	5/128	65/18866	7.92513328120736e-05	0.000663009445639188	0.000351511892424843	BCL2/TP63/MAPK8/CASP8/EGFR	5
GO:1905953	negative regulation of lipid localization	5/128	65/18866	7.92513328120736e-05	0.000663009445639188	0.000351511892424843	PPARG/IL6/NFKBIA/CRP/ABCA1	5
GO:0007202	activation of phospholipase C activity	4/128	34/18866	8.00723062057638e-05	0.000665341217028028	0.000352748142344032	ADRA1A/SELE/EGFR/BDNF	4
GO:0043276	anoikis	4/128	34/18866	8.00723062057638e-05	0.000665341217028028	0.000352748142344032	BCL2/MCL1/IKBKG/CAV1	4
GO:1902692	regulation of neuroblast proliferation	4/128	34/18866	8.00723062057638e-05	0.000665341217028028	0.000352748142344032	VEGFA/BDNF/NF1/HIF1A	4
GO:0002674	negative regulation of acute inflammatory response	3/128	13/18866	8.30175417753626e-05	0.000688260295664662	0.000364899294574496	PPARG/GSTP1/INS	3
GO:0014812	muscle cell migration	6/128	106/18866	8.49703573973518e-05	0.000699722339104367	0.000370976198315531	PLAU/BCL2/MDM2/GSTP1/NFE2L2/IGFBP3	6
GO:1904029	regulation of cyclin-dependent protein kinase activity	6/128	106/18866	8.49703573973518e-05	0.000699722339104367	0.000370976198315531	CASP3/CCND1/CCND2/EGFR/CCNB1/APC	6
GO:2000379	positive regulation of reactive oxygen species metabolic process	6/128	106/18866	8.49703573973518e-05	0.000699722339104367	0.000370976198315531	TRPV1/ICAM1/EGFR/GSTP1/CRP/NFE2L2	6
GO:2000378	negative regulation of reactive oxygen species metabolic process	5/128	66/18866	8.52846176063088e-05	0.000700742583501837	0.000371517107711693	BCL2/INS/HIF1A/CFLAR/CAV1	5
GO:0014065	phosphatidylinositol 3-kinase signaling	7/128	154/18866	8.72345867573286e-05	0.000713578919674948	0.000378322628884414	SELP/PTPN6/EGFR/ERBB2/INS/NF1/ERBB3	7
GO:0062013	positive regulation of small molecule metabolic process	7/128	154/18866	8.72345867573286e-05	0.000713578919674948	0.000378322628884414	IGF2/PPARG/NOS3/APP/INS/FABP1/HIF1A	7
GO:1903426	regulation of reactive oxygen species biosynthetic process	6/128	107/18866	8.95228408883668e-05	0.000730673120421459	0.000387385568927604	ALOX5/TRPV1/ICAM1/INS/CFLAR/CAV1	6
GO:1904031	positive regulation of cyclin-dependent protein kinase activity	4/128	35/18866	8.99313326248155e-05	0.000732383264141473	0.000388292246591541	CCND1/CCND2/EGFR/CCNB1	4
GO:0051346	negative regulation of hydrolase activity	12/128	473/18866	9.18014030268094e-05	0.000745962394131756	0.000395491579439304	PRKCZ/LTF/VEGFA/NOS3/MDM2/APP/FABP1/GSK3B/TIMP1/CFLAR/IKBKB/RAF1	12
GO:0006939	smooth muscle contraction	6/128	109/18866	9.92099759982423e-05	0.00080438749262011	0.000426467181777744	TRPV1/CHRM2/CHRM3/ADRA1A/PTGER3/CAV1	6
GO:1901215	negative regulation of neuron death	8/128	212/18866	0.000100467668254181	0.00081279447657943	0.000430924365397922	BCL2/BDNF/GSK3B/HIF1A/IKBKG/IL13/HSF1/ERBB3	8
GO:0060402	calcium ion transport into cytosol	7/128	158/18866	0.000102442327656479	0.000825142687316192	0.000437471094034579	TRPV1/ADRA1A/BCL2/PTPN6/IL13/GSTM2/CAV1	7
GO:1903707	negative regulation of hemopoiesis	7/128	158/18866	0.000102442327656479	0.000825142687316192	0.000437471094034579	LTF/NFKBIA/ERBB2/NF1/MYC/NFE2L2/IRF1	7
GO:0045927	positive regulation of growth	9/128	274/18866	0.000106608528000162	0.000856825309101739	0.000454268469115837	IGF2/VEGFA/BCL2/EGFR/ERBB2/CCNB1/BDNF/INS/HSF1	9
GO:0006006	glucose metabolic process	8/128	214/18866	0.000107226986326259	0.000859918380538036	0.000455908342274702	NCOA2/IGF2/GPI/PC/INS/GSK3B/G6PC/IGFBP3	8
GO:0032652	regulation of interleukin-1 production	6/128	111/18866	0.000109712934166294	0.000877941979708971	0.000465464027332513	IL6/CASP8/CASP1/APP/GSTP1/LPL	6
GO:0070423	nucleotide-binding oligomerization domain containing signaling pathway	4/128	37/18866	0.000112252828865899	0.000894378058561416	0.00047417804674727	RELA/NFKBIA/CASP8/IKBKG	4
GO:0090322	regulation of superoxide metabolic process	4/128	37/18866	0.000112252828865899	0.000894378058561416	0.00047417804674727	EGFR/GSTP1/CRP/NFE2L2	4
GO:0032370	positive regulation of lipid transport	5/128	70/18866	0.000113026177596402	0.000896658102871455	0.000475386872195392	NFKBIA/PON1/CETP/ABCA1/CAV1	5
GO:0032374	regulation of cholesterol transport	5/128	70/18866	0.000113026177596402	0.000896658102871455	0.000475386872195392	NFKBIA/PON1/CETP/ABCA1/CAV1	5
GO:0099565	chemical synaptic transmission, postsynaptic	6/128	112/18866	0.000115285590588858	0.000912615610661477	0.000483847164576668	PRKCZ/TRPV1/CHRNA2/APP/BDNF/GSK3B	6
GO:1901987	regulation of cell cycle phase transition	12/128	486/18866	0.000118449798879907	0.000935651737504158	0.000496060372991524	CYP1A1/CCND1/BCL2/PTPN6/CCND2/EGFR/RB1/MDM2/APP/PCNA/CCNB1/APC	12
GO:0015980	energy derivation by oxidation of organic compounds	9/128	278/18866	0.000118968583377606	0.000937737377757964	0.000497166130017091	IGF2/SDHA/CCNB1/INS/GSK3B/MYC/HIF1A/CYCS/G6PC	9
GO:0035690	cellular response to drug	5/128	71/18866	0.000120933035404255	0.000944275589315689	0.000500632534806413	NCOA1/EGFR/MYC/NFE2L2/HSF1	5
GO:0042982	amyloid precursor protein metabolic process	5/128	71/18866	0.000120933035404255	0.000944275589315689	0.000500632534806413	ACHE/CASP3/RELA/APP/SP1	5
GO:0061180	mammary gland epithelium development	5/128	71/18866	0.000120933035404255	0.000944275589315689	0.000500632534806413	PGR/AR/ESR1/CCND1/HIF1A	5
GO:0001938	positive regulation of endothelial cell proliferation	6/128	113/18866	0.000121080705829124	0.000944275589315689	0.000500632534806413	PRKCA/IGF2/VEGFA/NF1/HIF1A/SP1	6
GO:0032963	collagen metabolic process	6/128	113/18866	0.000121080705829124	0.000944275589315689	0.000500632534806413	PPARG/CTSD/IL6/CTSB/HIF1A/COL1A2	6
GO:0071902	positive regulation of protein serine/threonine kinase activity	10/128	345/18866	0.000123478600769342	0.000960940231357183	0.000509467733006254	IGF2/LTF/VEGFA/CCND1/CCND2/EGFR/ERBB2/CCNB1/IKBKG/RAF1	10
GO:0030224	monocyte differentiation	4/128	38/18866	0.000124803163169722	0.000963103655404084	0.00051061472915517	PPARG/VEGFA/FASN/MYC	4
GO:0035872	nucleotide-binding domain, leucine rich repeat containing receptor signaling pathway	4/128	38/18866	0.000124803163169722	0.000963103655404084	0.00051061472915517	RELA/NFKBIA/CASP8/IKBKG	4
GO:0071276	cellular response to cadmium ion	4/128	38/18866	0.000124803163169722	0.000963103655404084	0.00051061472915517	FOS/MAPK8/EGFR/HSF1	4
GO:1903131	mononuclear cell differentiation	4/128	38/18866	0.000124803163169722	0.000963103655404084	0.00051061472915517	PPARG/VEGFA/FASN/MYC	4
GO:0007259	receptor signaling pathway via JAK-STAT	7/128	164/18866	0.000129241631849063	0.000995268717230964	0.000527667882510818	AKR1B1/IL6/IL13/CYP1B1/TNFRSF1A/CAV1/HSF1	7
GO:0045651	positive regulation of macrophage differentiation	3/128	15/18866	0.000130767817712579	0.000998664599585066	0.000529468298840622	PRKCA/CASP8/RB1	3
GO:0090594	inflammatory response to wounding	3/128	15/18866	0.000130767817712579	0.000998664599585066	0.000529468298840622	ALOX5/TIMP1/HIF1A	3
GO:1901550	regulation of endothelial cell development	3/128	15/18866	0.000130767817712579	0.000998664599585066	0.000529468298840622	VEGFA/IKBKB/TNFRSF1A	3
GO:1903140	regulation of establishment of endothelial barrier	3/128	15/18866	0.000130767817712579	0.000998664599585066	0.000529468298840622	VEGFA/IKBKB/TNFRSF1A	3
GO:0031669	cellular response to nutrient levels	8/128	221/18866	0.000133920441401617	0.00102062348819742	0.000541110381080089	NCOA1/ICAM1/PPARG/BCL2/MAPK8/MDM2/LPL/NFE2L2	8
GO:0001558	regulation of cell growth	11/128	420/18866	0.00013786274860558	0.00104564209300126	0.00055437465231826	PPARG/VEGFA/BCL2/EGFR/RB1/ERBB2/BDNF/INS/ESR2/GSK3B/IGFBP3	11
GO:0019722	calcium-mediated signaling	8/128	222/18866	0.000138146439690804	0.00104564209300126	0.00055437465231826	CHRM3/SELP/SELE/EGFR/GSK3B/VCAM1/GSTM2/ERBB3	8
GO:0033146	regulation of intracellular estrogen receptor signaling pathway	4/128	39/18866	0.000138339499943389	0.00104564209300126	0.00055437465231826	AR/ESR1/TP63/PARP1	4
GO:0034205	amyloid-beta formation	4/128	39/18866	0.000138339499943389	0.00104564209300126	0.00055437465231826	CASP3/RELA/APP/SP1	4
GO:0007093	mitotic cell cycle checkpoint	7/128	166/18866	0.000139344506071409	0.00105108017796897	0.000557257796066419	CCND1/ATF2/RB1/MDM2/PCNA/CCNB1/APC	7
GO:0042129	regulation of T cell proliferation	7/128	167/18866	0.000144630990650665	0.00108872530998998	0.000577216352742079	IGF2/CASP3/IL6/PTPN6/ERBB2/VCAM1/IRF1	7
GO:1904019	epithelial cell apoptotic process	6/128	117/18866	0.00014661508491026	0.00110140842358095	0.000583940638933667	ICAM1/IL6/RB1/CFLAR/IL13/NFE2L2	6
GO:0006073	cellular glucan metabolic process	5/128	74/18866	0.000147216164216435	0.00110142825300955	0.00058395115202668	MGAM/IGF2/INS/GSK3B/G6PC	5
GO:0044042	glucan metabolic process	5/128	74/18866	0.000147216164216435	0.00110142825300955	0.00058395115202668	MGAM/IGF2/INS/GSK3B/G6PC	5
GO:0048638	regulation of developmental growth	10/128	353/18866	0.000148828890626422	0.00111123559106665	0.000589150770196192	AR/IGF2/VEGFA/BCL2/APP/CCNB1/BDNF/GSK3B/KCNK2/HSF1	10
GO:1902991	regulation of amyloid precursor protein catabolic process	4/128	40/18866	0.000152907281085776	0.00113937591432538	0.000604070102563452	CASP3/RELA/APP/SP1	4
GO:0015918	sterol transport	6/128	118/18866	0.000153620416018472	0.00114007409549193	0.000604440261668605	PPARG/NFKBIA/PON1/CETP/ABCA1/CAV1	6
GO:0021987	cerebral cortex development	6/128	118/18866	0.000153620416018472	0.00114007409549193	0.000604440261668605	NCOA1/EGFR/GSK3B/COL3A1/NF1/HIF1A	6
GO:1900076	regulation of cellular response to insulin stimulus	5/128	75/18866	0.000156881381655474	0.00116193232570181	0.000616028977209043	PRKCZ/IGF2/RELA/LPL/INS	5
GO:0002070	epithelial cell maturation	3/128	16/18866	0.000160147915060084	0.00118137169406046	0.000626335269531474	PGR/AKR1B1/HIF1A	3
GO:0071391	cellular response to estrogen stimulus	3/128	16/18866	0.000160147915060084	0.00118137169406046	0.000626335269531474	AR/ESR1/MDM2	3
GO:0010822	positive regulation of mitochondrion organization	6/128	119/18866	0.000160888114223516	0.00118445829691353	0.000627971713200841	BCL2/TP63/MAPK8/CASP8/GSK3B/HIF1A	6
GO:0071229	cellular response to acid chemical	5/128	76/18866	0.000167024288648259	0.00122473387751841	0.000649324871364798	VEGFA/EGFR/COL3A1/COL1A2/HSF1	5
GO:1903524	positive regulation of blood circulation	5/128	76/18866	0.000167024288648259	0.00122473387751841	0.000649324871364798	CHRM3/ADRA1A/ICAM1/EGFR/CAV1	5
GO:0032409	regulation of transporter activity	9/128	291/18866	0.000167740504181868	0.00122754034968878	0.000650812796386277	CHRM3/HTR3A/PPARG/BCL2/APP/PON1/INS/GSTM2/CAV1	9
GO:0033574	response to testosterone	4/128	41/18866	0.000168552501061882	0.00123103523096982	0.000652665699600521	AR/CFLAR/ELK1/HSF1	4
GO:0050806	positive regulation of synaptic transmission	7/128	172/18866	0.000173560901604566	0.00126510431446813	0.000670728320114361	PRKCZ/ADRA1A/EGFR/APP/INS/GSK3B/NF1	7
GO:0007160	cell-matrix adhesion	8/128	230/18866	0.000176083988461277	0.00128095881724498	0.000679134001679232	PRKCZ/PLAU/VEGFA/BCL2/GSK3B/COL3A1/NF1/VCAM1	8
GO:0007422	peripheral nervous system development	5/128	77/18866	0.000177660605991561	0.00128481078714133	0.000681176224813059	RELA/ERBB2/BDNF/NF1/ERBB3	5
GO:0150076	neuroinflammatory response	5/128	77/18866	0.000177660605991561	0.00128481078714133	0.000681176224813059	TRPV1/IL6/EGFR/APP/IL13	5
GO:1903201	regulation of oxidative stress-induced cell death	5/128	77/18866	0.000177660605991561	0.00128481078714133	0.000681176224813059	MCL1/INS/HIF1A/NFE2L2/PARP1	5
GO:0021543	pallium development	7/128	173/18866	0.000179872941318296	0.00129825940586793	0.000688306363682395	NCOA1/CASP3/EGFR/GSK3B/COL3A1/NF1/HIF1A	7
GO:0044262	cellular carbohydrate metabolic process	9/128	294/18866	0.000181094452762343	0.00130451796598471	0.000691624503906447	MGAM/NCOA2/AKR1B1/IGF2/GLB1/INS/GSK3B/G6PC/IGFBP3	9
GO:0051146	striated muscle cell differentiation	9/128	295/18866	0.000185738081980004	0.00133468072065252	0.000707616081468073	ADRA1A/IGF2/CASP3/VEGFA/BCL2/RB1/CCNB1/BDNF/CFLAR	9
GO:0015718	monocarboxylic acid transport	7/128	174/18866	0.000186369435049007	0.00133468072065252	0.000707616081468073	NCOA2/NCOA1/PPARG/CPT2/FABP1/NF1/ACACA	7
GO:0097696	receptor signaling pathway via STAT	7/128	174/18866	0.000186369435049007	0.00133468072065252	0.000707616081468073	AKR1B1/IL6/IL13/CYP1B1/TNFRSF1A/CAV1/HSF1	7
GO:0051348	negative regulation of transferase activity	9/128	296/18866	0.0001904805652804	0.00136147371028573	0.000721821089483622	CASP3/PPARG/PTPN6/RB1/GSTP1/GSK3B/NF1/APC/CAV1	9
GO:0009743	response to carbohydrate	8/128	233/18866	0.000192355411790014	0.00137220982712992	0.000727513124150724	CASP3/ICAM1/LDHA/GSTP1/LPL/HIF1A/G6PC/RAF1	8
GO:0050680	negative regulation of epithelial cell proliferation	7/128	175/18866	0.000193054390352877	0.00137453232280259	0.000728744456305069	ALOX5/AR/PPARG/ATF2/RB1/NF1/CAV1	7
GO:2000811	negative regulation of anoikis	3/128	17/18866	0.000193502508335235	0.00137506319147104	0.000729025910289627	BCL2/MCL1/CAV1	3
GO:0010631	epithelial cell migration	10/128	365/18866	0.000195018204760878	0.00138316379908438	0.000733320660433361	PRKCA/PPARG/GPI/VEGFA/NOS3/NF1/HIF1A/SP1/CYP1B1/NFE2L2	10
GO:0010634	positive regulation of epithelial cell migration	7/128	176/18866	0.000199931868485647	0.00141528693826089	0.0007503515873935	PRKCA/GPI/VEGFA/NOS3/HIF1A/SP1/NFE2L2	7
GO:0045124	regulation of bone resorption	4/128	43/18866	0.000203261832755231	0.00143218220330336	0.000759309056441881	PRKCA/IL6/EGFR/NF1	4
GO:0071364	cellular response to epidermal growth factor stimulus	4/128	43/18866	0.000203261832755231	0.00143218220330336	0.000759309056441881	EGFR/ERBB2/GSTP1/CFLAR	4
GO:0045444	fat cell differentiation	8/128	235/18866	0.000203874891206455	0.00143218220330336	0.000759309056441881	ALOX5/PPARG/IL6/CCND1/ATF2/SLC2A4/LPL/INS	8
GO:1904018	positive regulation of vasculature development	8/128	235/18866	0.000203874891206455	0.00143218220330336	0.000759309056441881	PRKCA/VEGFA/NOS3/HIF1A/CFLAR/SP1/CYP1B1/NFE2L2	8
GO:0090132	epithelium migration	10/128	368/18866	0.000208285148808255	0.00146037644335845	0.000774256974216551	PRKCA/PPARG/GPI/VEGFA/NOS3/NF1/HIF1A/SP1/CYP1B1/NFE2L2	10
GO:0001952	regulation of cell-matrix adhesion	6/128	125/18866	0.000210404579889589	0.00146732646882728	0.000777941712980107	PRKCZ/PLAU/VEGFA/BCL2/GSK3B/NF1	6
GO:0008637	apoptotic mitochondrial changes	6/128	125/18866	0.000210404579889589	0.00146732646882728	0.000777941712980107	BCL2/TP63/MAPK8/CASP8/ATF2/GSK3B	6
GO:0031098	stress-activated protein kinase signaling cascade	9/128	300/18866	0.000210472256327304	0.00146732646882728	0.000777941712980107	AKR1B1/VEGFA/MAPK8/EGFR/APP/GSTP1/MYC/IKBKG/IKBKB	9
GO:0060401	cytosolic calcium ion transport	7/128	178/18866	0.000214280907490737	0.00149105485911796	0.000790521943066015	TRPV1/ADRA1A/BCL2/PTPN6/IL13/GSTM2/CAV1	7
GO:0010632	regulation of epithelial cell migration	9/128	301/18866	0.000215734088910371	0.00149833430430014	0.000794381332353182	PRKCA/PPARG/GPI/VEGFA/NOS3/NF1/HIF1A/SP1/NFE2L2	9
GO:2000134	negative regulation of G1/S transition of mitotic cell cycle	6/128	126/18866	0.000219711343266363	0.00152308371857529	0.000807502885153805	CCND1/BCL2/RB1/MDM2/PCNA/CCNB1	6
GO:0031670	cellular response to nutrient	4/128	44/18866	0.00022242044989253	0.00153607819147168	0.000814392246668809	NCOA1/PPARG/MDM2/LPL	4
GO:1903053	regulation of extracellular matrix organization	4/128	44/18866	0.00022242044989253	0.00153607819147168	0.000814392246668809	IL6/RB1/CFLAR/TNFRSF1A	4
GO:0001933	negative regulation of protein phosphorylation	11/128	444/18866	0.000223144890205382	0.00153819539484272	0.000815514737710975	PRKCZ/CASP3/PTPN6/RB1/CCNB1/GSTP1/NF1/MYC/APC/CAV1/IGFBP3	11
GO:0034644	cellular response to UV	5/128	81/18866	0.00022546260023098	0.00155126697467334	0.00082244497949481	CASP9/MDM2/PCNA/MYC/PARP1	5
GO:1905477	positive regulation of protein localization to membrane	6/128	127/18866	0.000229339591671748	0.00157499820325318	0.000835026714374352	BCL2/TP63/MAPK8/CASP8/EGFR/ERBB2	6
GO:0010885	regulation of cholesterol storage	3/128	18/18866	0.00023105369186832	0.00158381497163368	0.000839701155981309	PPARG/LPL/ABCA1	3
GO:0090130	tissue migration	10/128	374/18866	0.000237106314223112	0.00162228316478676	0.000860096080159753	PRKCA/PPARG/GPI/VEGFA/NOS3/NF1/HIF1A/SP1/CYP1B1/NFE2L2	10
GO:0014002	astrocyte development	4/128	45/18866	0.00024284546398121	0.00165233669670025	0.000876029750405998	IL6/EGFR/APP/NF1	4
GO:0051204	protein insertion into mitochondrial membrane	4/128	45/18866	0.00024284546398121	0.00165233669670025	0.000876029750405998	BCL2/TP63/MAPK8/CASP8	4
GO:0060443	mammary gland morphogenesis	4/128	45/18866	0.00024284546398121	0.00165233669670025	0.000876029750405998	PGR/AR/ESR1/CAV1	4
GO:0090316	positive regulation of intracellular protein transport	7/128	182/18866	0.00024547394260812	0.00166713945155072	0.000883877820150426	BCL2/TP63/MAPK8/CASP8/MDM2/ERBB2/GSK3B	7
GO:0071482	cellular response to light stimulus	6/128	129/18866	0.000249592094523346	0.00168931380471743	0.000895634136589344	CASP9/MDM2/PCNA/RHO/MYC/PARP1	6
GO:0042063	gliogenesis	9/128	307/18866	0.000249656807869133	0.00168931380471743	0.000895634136589344	PPARG/IL6/RELA/EGFR/APP/ERBB2/GSTP1/NF1/ERBB3	9
GO:0071347	cellular response to interleukin-1	7/128	183/18866	0.00025381733041676	0.00171117507923827	0.000907224466151288	ICAM1/IL6/RELA/NFKBIA/HIF1A/IKBKG/IKBKB	7
GO:1903034	regulation of response to wounding	7/128	183/18866	0.00025381733041676	0.00171117507923827	0.000907224466151288	ALOX5/PRKCA/PLAU/SELP/NOS3/CAV1/NFE2L2	7
GO:0044282	small molecule catabolic process	11/128	452/18866	0.000260045570630164	0.00174995931533754	0.000927786948808477	CYP1A1/ALDH5A1/OTC/GLB1/GPI/ALDH2/CPT2/ALDH1A1/NOS3/PON1/FABP1	11
GO:0032930	positive regulation of superoxide anion generation	3/128	19/18866	0.000273018603819254	0.00183056736003402	0.000970523423412707	EGFR/GSTP1/CRP	3
GO:1902176	negative regulation of oxidative stress-induced intrinsic apoptotic signaling pathway	3/128	19/18866	0.000273018603819254	0.00183056736003402	0.000970523423412707	INS/HIF1A/NFE2L2	3
GO:0046034	ATP metabolic process	9/128	311/18866	0.000274645504896632	0.00183812746095364	0.000974531609719342	SDHA/LDHA/GPI/APP/CCNB1/INS/HIF1A/CYCS/PARP1	9
GO:0006970	response to osmotic stress	5/128	85/18866	0.000282477055737807	0.00187758845557455	0.000995452893703146	AKR1B1/CASP3/ATF2/EGFR/SLC2A4	5
GO:0032092	positive regulation of protein binding	5/128	85/18866	0.000282477055737807	0.00187758845557455	0.000995452893703146	APP/BDNF/GSK3B/CAV1/HSF1	5
GO:0043154	negative regulation of cysteine-type endopeptidase activity involved in apoptotic process	5/128	85/18866	0.000282477055737807	0.00187758845557455	0.000995452893703146	VEGFA/MDM2/FABP1/CFLAR/RAF1	5
GO:1902807	negative regulation of cell cycle G1/S phase transition	6/128	132/18866	0.000282581908282614	0.00187758845557455	0.000995452893703146	CCND1/BCL2/RB1/MDM2/PCNA/CCNB1	6
GO:0007157	heterophilic cell-cell adhesion via plasma membrane cell adhesion molecules	4/128	47/18866	0.000287688488447178	0.00190464267261522	0.00100979639829812	SELP/ICAM1/SELE/VCAM1	4
GO:0070849	response to epidermal growth factor	4/128	47/18866	0.000287688488447178	0.00190464267261522	0.00100979639829812	EGFR/ERBB2/GSTP1/CFLAR	4
GO:0061138	morphogenesis of a branching epithelium	7/128	187/18866	0.000289506238700253	0.00191323602272106	0.00101435238883165	PGR/AR/ESR1/VEGFA/BCL2/TP63/MYC	7
GO:0001654	eye development	10/128	384/18866	0.000292568538057702	0.00193000858170323	0.00102324480203543	ACHE/CYP1A1/VEGFA/BCL2/EGFR/BDNF/RHO/NF1/HIF1A/CYP1B1	10
GO:0006112	energy reserve metabolic process	5/128	86/18866	0.000298299547496684	0.00195274357662103	0.00103529835744159	IGF2/INS/GSK3B/MYC/G6PC	5
GO:0006919	activation of cysteine-type endopeptidase activity involved in apoptotic process	5/128	86/18866	0.000298299547496684	0.00195274357662103	0.00103529835744159	CASP9/PPARG/CASP8/CYCS/CFLAR	5
GO:0042509	regulation of tyrosine phosphorylation of STAT protein	5/128	86/18866	0.000298299547496684	0.00195274357662103	0.00103529835744159	IL6/IL13/TNFRSF1A/CAV1/HSF1	5
GO:0070664	negative regulation of leukocyte proliferation	5/128	86/18866	0.000298299547496684	0.00195274357662103	0.00103529835744159	CASP3/PTPN6/ERBB2/GSTP1/CRP	5
GO:0031349	positive regulation of defense response	10/128	385/18866	0.000298667382134647	0.00195274357662103	0.00103529835744159	IL6/RELA/NFKBIA/PTGER3/EGFR/LPL/IKBKG/IKBKB/TNFRSF1A/RAF1	10
GO:1900271	regulation of long-term synaptic potentiation	4/128	48/18866	0.000312204362782731	0.00203402523788183	0.00107839196758115	APP/INS/GSK3B/NF1	4
GO:1904036	negative regulation of epithelial cell apoptotic process	4/128	48/18866	0.000312204362782731	0.00203402523788183	0.00107839196758115	ICAM1/CFLAR/IL13/NFE2L2	4
GO:0001942	hair follicle development	5/128	87/18866	0.000314785183274302	0.00204360539617761	0.00108347114042617	RELA/BCL2/TP63/EGFR/NF1	5
GO:0060291	long-term synaptic potentiation	5/128	87/18866	0.000314785183274302	0.00204360539617761	0.00108347114042617	PRKCZ/APP/INS/GSK3B/NF1	5
GO:0150063	visual system development	10/128	388/18866	0.000317606399025465	0.0020531981615493	0.001088556997244	ACHE/CYP1A1/VEGFA/BCL2/EGFR/BDNF/RHO/NF1/HIF1A/CYP1B1	10
GO:0032368	regulation of lipid transport	6/128	135/18866	0.000318904243303886	0.0020531981615493	0.001088556997244	PPARG/NFKBIA/PON1/CETP/ABCA1/CAV1	6
GO:0010878	cholesterol storage	3/128	20/18866	0.000319609493770103	0.0020531981615493	0.001088556997244	PPARG/LPL/ABCA1	3
GO:0060546	negative regulation of necroptotic process	3/128	20/18866	0.000319609493770103	0.0020531981615493	0.001088556997244	CASP8/CFLAR/CAV1	3
GO:0060965	negative regulation of gene silencing by miRNA	3/128	20/18866	0.000319609493770103	0.0020531981615493	0.001088556997244	ESR1/PPARG/IL6	3
GO:0062099	negative regulation of programmed necrotic cell death	3/128	20/18866	0.000319609493770103	0.0020531981615493	0.001088556997244	CASP8/CFLAR/CAV1	3
GO:0071560	cellular response to transforming growth factor beta stimulus	8/128	252/18866	0.000326618929285009	0.00209457191410822	0.00111049238014746	PRKCZ/NR3C1/FOS/COL3A1/CFLAR/COL1A2/CAV1/PARP1	8
GO:0042692	muscle cell differentiation	10/128	390/18866	0.00033078251119563	0.00211758334558455	0.00112269249566444	ADRA1A/IGF2/CASP3/VEGFA/BCL2/RB1/MDM2/CCNB1/BDNF/CFLAR	10
GO:0002067	glandular epithelial cell differentiation	4/128	49/18866	0.000338182313245979	0.00214999843706123	0.00113987820881383	TP63/FASN/GSK3B/IL13	4
GO:0006692	prostanoid metabolic process	4/128	49/18866	0.000338182313245979	0.00214999843706123	0.00113987820881383	PTGS1/GSTP1/GSTM1/TNFRSF1A	4
GO:0006693	prostaglandin metabolic process	4/128	49/18866	0.000338182313245979	0.00214999843706123	0.00113987820881383	PTGS1/GSTP1/GSTM1/TNFRSF1A	4
GO:0090151	establishment of protein localization to mitochondrial membrane	4/128	49/18866	0.000338182313245979	0.00214999843706123	0.00113987820881383	BCL2/TP63/MAPK8/CASP8	4
GO:0044272	sulfur compound biosynthetic process	7/128	192/18866	0.000339678359697073	0.0021520758038639	0.00114097957945171	FASN/GSTP1/ACACA/SP1/GSTM1/GSTM2/NFE2L2	7
GO:0048015	phosphatidylinositol-mediated signaling	7/128	192/18866	0.000339678359697073	0.0021520758038639	0.00114097957945171	SELP/PTPN6/EGFR/ERBB2/INS/NF1/ERBB3	7
GO:2000027	regulation of animal organ morphogenesis	8/128	254/18866	0.000344356675843823	0.0021779672229916	0.00115470659615563	AR/ESR1/VEGFA/BCL2/BDNF/MYC/CFLAR/RUNX2	8
GO:0007260	tyrosine phosphorylation of STAT protein	5/128	89/18866	0.000349818738221329	0.00220116713742344	0.00116700664086792	IL6/IL13/TNFRSF1A/CAV1/HSF1	5
GO:0022404	molting cycle process	5/128	89/18866	0.000349818738221329	0.00220116713742344	0.00116700664086792	RELA/BCL2/TP63/EGFR/NF1	5
GO:0022405	hair cycle process	5/128	89/18866	0.000349818738221329	0.00220116713742344	0.00116700664086792	RELA/BCL2/TP63/EGFR/NF1	5
GO:0007204	positive regulation of cytosolic calcium ion concentration	9/128	322/18866	0.000354272270745694	0.00222538605565683	0.00117984693724181	TRPV1/ADRA1A/ESR1/BCL2/PTGER3/PTPN6/IL13/GSTM2/CAV1	9
GO:0048880	sensory system development	10/128	394/18866	0.000358509132980579	0.00224816374531773	0.00119192312838876	ACHE/CYP1A1/VEGFA/BCL2/EGFR/BDNF/RHO/NF1/HIF1A/CYP1B1	10
GO:0001774	microglial cell activation	4/128	50/18866	0.000365672124231496	0.00226225057024561	0.00119939162905828	TRPV1/IL6/APP/IL13	4
GO:0002269	leukocyte activation involved in inflammatory response	4/128	50/18866	0.000365672124231496	0.00226225057024561	0.00119939162905828	TRPV1/IL6/APP/IL13	4
GO:0042987	amyloid precursor protein catabolic process	4/128	50/18866	0.000365672124231496	0.00226225057024561	0.00119939162905828	CASP3/RELA/APP/SP1	4
GO:0045981	positive regulation of nucleotide metabolic process	4/128	50/18866	0.000365672124231496	0.00226225057024561	0.00119939162905828	NOS3/APP/INS/HIF1A	4
GO:0046850	regulation of bone remodeling	4/128	50/18866	0.000365672124231496	0.00226225057024561	0.00119939162905828	PRKCA/IL6/EGFR/NF1	4
GO:0048546	digestive tract morphogenesis	4/128	50/18866	0.000365672124231496	0.00226225057024561	0.00119939162905828	BCL2/TP63/EGFR/HIF1A	4
GO:1900544	positive regulation of purine nucleotide metabolic process	4/128	50/18866	0.000365672124231496	0.00226225057024561	0.00119939162905828	NOS3/APP/INS/HIF1A	4
GO:1903580	positive regulation of ATP metabolic process	4/128	50/18866	0.000365672124231496	0.00226225057024561	0.00119939162905828	APP/CCNB1/INS/HIF1A	4
GO:0070542	response to fatty acid	5/128	90/18866	0.000368403589231112	0.00226872986612107	0.00120282679814938	PPARG/CCNB1/LPL/PON1/ACACA	5
GO:0098773	skin epidermis development	5/128	90/18866	0.000368403589231112	0.00226872986612107	0.00120282679814938	RELA/BCL2/TP63/EGFR/NF1	5
GO:0002693	positive regulation of cellular extravasation	3/128	21/18866	0.00037103378956938	0.00226872986612107	0.00120282679814938	SELP/ICAM1/SELE	3
GO:0030220	platelet formation	3/128	21/18866	0.00037103378956938	0.00226872986612107	0.00120282679814938	CASP9/CASP3/PTPN6	3
GO:0043651	linoleic acid metabolic process	3/128	21/18866	0.00037103378956938	0.00226872986612107	0.00120282679814938	ALOX5/GSTP1/GSTM2	3
GO:1903055	positive regulation of extracellular matrix organization	3/128	21/18866	0.00037103378956938	0.00226872986612107	0.00120282679814938	IL6/RB1/CFLAR	3
GO:1904886	beta-catenin destruction complex disassembly	3/128	21/18866	0.00037103378956938	0.00226872986612107	0.00120282679814938	GSK3B/APC/CAV1	3
GO:0030072	peptide hormone secretion	8/128	257/18866	0.000372430988192124	0.00226932701713305	0.00120314339346135	ALOX5/PRKCA/IL6/EGFR/INS/SLC2A2/HIF1A/RAF1	8
GO:0007219	Notch signaling pathway	7/128	195/18866	0.000372980941419586	0.00226932701713305	0.00120314339346135	TP63/NFKBIA/NOS3/EGFR/APP/MYC/FCER2	7
GO:0042098	T cell proliferation	7/128	195/18866	0.000372980941419586	0.00226932701713305	0.00120314339346135	IGF2/CASP3/IL6/PTPN6/ERBB2/VCAM1/IRF1	7
GO:0042176	regulation of protein catabolic process	10/128	397/18866	0.000380555403506003	0.0023115914856528	0.00122555101285414	GFAP/RELA/EGFR/MDM2/INS/GSK3B/TIMP1/APC/CAV1/NFE2L2	10
GO:0010951	negative regulation of endopeptidase activity	8/128	258/18866	0.000382193302803182	0.00231390386121466	0.00122677697956561	LTF/VEGFA/MDM2/APP/FABP1/TIMP1/CFLAR/RAF1	8
GO:0071559	response to transforming growth factor beta	8/128	258/18866	0.000382193302803182	0.00231390386121466	0.00122677697956561	PRKCZ/NR3C1/FOS/COL3A1/CFLAR/COL1A2/CAV1/PARP1	8
GO:0048017	inositol lipid-mediated signaling	7/128	196/18866	0.000384645268638545	0.00232111349812866	0.0012305993581637	SELP/PTPN6/EGFR/ERBB2/INS/NF1/ERBB3	7
GO:0050728	negative regulation of inflammatory response	7/128	196/18866	0.000384645268638545	0.00232111349812866	0.0012305993581637	ALOX5/PPARG/RB1/GSTP1/INS/IL13/TNFRSF1A	7
GO:0050435	amyloid-beta metabolic process	4/128	51/18866	0.000394723878902786	0.00237803371234232	0.00126077710653074	CASP3/RELA/APP/SP1	4
GO:0008584	male gonad development	6/128	141/18866	0.000402481734607638	0.00242080925668418	0.00128345568621012	NCOA1/AR/ICAM1/ESR1/CCND1/BCL2	6
GO:0043112	receptor metabolic process	7/128	198/18866	0.000408850273946802	0.00245510254224825	0.00130163717334485	ACHE/PPARG/VEGFA/SELE/ECE1/HIF1A/CAV1	7
GO:0002687	positive regulation of leukocyte migration	6/128	142/18866	0.00041793339168486	0.00249742340063632	0.00132407468930918	SELP/ICAM1/IL6/VEGFA/SELE/APP	6
GO:0007006	mitochondrial membrane organization	6/128	142/18866	0.00041793339168486	0.00249742340063632	0.00132407468930918	BCL2/TP63/MAPK8/CASP8/ATF2/GSK3B	6
GO:0046546	development of primary male sexual characteristics	6/128	142/18866	0.00041793339168486	0.00249742340063632	0.00132407468930918	NCOA1/AR/ICAM1/ESR1/CCND1/BCL2	6
GO:0032928	regulation of superoxide anion generation	3/128	22/18866	0.000427494163435439	0.00252991320836953	0.00134130001524675	EGFR/GSTP1/CRP	3
GO:0036344	platelet morphogenesis	3/128	22/18866	0.000427494163435439	0.00252991320836953	0.00134130001524675	CASP9/CASP3/PTPN6	3
GO:0051000	positive regulation of nitric-oxide synthase activity	3/128	22/18866	0.000427494163435439	0.00252991320836953	0.00134130001524675	INS/HIF1A/FCER2	3
GO:0055093	response to hyperoxia	3/128	22/18866	0.000427494163435439	0.00252991320836953	0.00134130001524675	CYP1A1/PPARG/CAV1	3
GO:1901685	glutathione derivative metabolic process	3/128	22/18866	0.000427494163435439	0.00252991320836953	0.00134130001524675	GSTP1/GSTM1/GSTM2	3
GO:1901687	glutathione derivative biosynthetic process	3/128	22/18866	0.000427494163435439	0.00252991320836953	0.00134130001524675	GSTP1/GSTM1/GSTM2	3
GO:0061097	regulation of protein tyrosine kinase activity	5/128	93/18866	0.000428656169452175	0.00253271807344054	0.00134278708822224	ADRA1A/APP/BDNF/CAV1/ERBB3	5
GO:0008286	insulin receptor signaling pathway	6/128	143/18866	0.000433844625069302	0.00255926612961554	0.00135686223832403	PRKCZ/IGF2/RELA/INS/GSK3B/APC	6
GO:0001667	ameboidal-type cell migration	11/128	481/18866	0.000440093328424949	0.00259197366709158	0.00137420299941028	PRKCA/PPARG/GPI/VEGFA/NOS3/TIMP1/NF1/HIF1A/SP1/CYP1B1/NFE2L2	11
GO:0050863	regulation of T cell activation	9/128	332/18866	0.000442373238994831	0.00260123944527152	0.00137911549536979	PRKCZ/IGF2/CASP3/IL6/PTPN6/ERBB2/VCAM1/CAV1/IRF1	9
GO:0033157	regulation of intracellular protein transport	8/128	264/18866	0.000445242710868998	0.00261393687194383	0.00138584737001783	BCL2/TP63/MAPK8/CASP8/MDM2/ERBB2/GSK3B/NF1	8
GO:0001763	morphogenesis of a branching structure	7/128	201/18866	0.000447428378979586	0.00262258576914627	0.00139043281030532	PGR/AR/ESR1/VEGFA/BCL2/TP63/MYC	7
GO:0060078	regulation of postsynaptic membrane potential	6/128	144/18866	0.00045022491756482	0.00262273305058334	0.00139051089543217	PRKCZ/TRPV1/CHRNA2/APP/BDNF/GSK3B	6
GO:0019319	hexose biosynthetic process	5/128	94/18866	0.000450303528380514	0.00262273305058334	0.00139051089543217	AKR1B1/GPI/PC/INS/G6PC	5
GO:0045778	positive regulation of ossification	5/128	94/18866	0.000450303528380514	0.00262273305058334	0.00139051089543217	ALOX5/IL6/LTF/TP63/RUNX2	5
GO:1904035	regulation of epithelial cell apoptotic process	5/128	94/18866	0.000450303528380514	0.00262273305058334	0.00139051089543217	ICAM1/IL6/CFLAR/IL13/NFE2L2	5
GO:0007517	muscle organ development	10/128	407/18866	0.000462383486288186	0.00268883667144836	0.00142555746832676	BCL2/FOS/RB1/CCNB1/COL3A1/NF1/CFLAR/KCNK2/CAV1/ERBB3	10
GO:0042326	negative regulation of phosphorylation	11/128	484/18866	0.00046358883284711	0.00269159383865964	0.00142701925302763	PRKCZ/CASP3/PTPN6/RB1/CCNB1/GSTP1/NF1/MYC/APC/CAV1/IGFBP3	11
GO:0003073	regulation of systemic arterial blood pressure	5/128	95/18866	0.000472764847890381	0.00274054709462125	0.00145297310897433	TRPV1/ADRA1A/AR/NOS3/ECE1	5
GO:0002831	regulation of response to biotic stimulus	10/128	409/18866	0.000480389802654282	0.00278036928234341	0.00147408588897888	PRKCA/PPARG/LTF/RELA/PTPN6/INS/IKBKG/IKBKB/RAF1/IRF1	10
GO:0043312	neutrophil degranulation	11/128	487/18866	0.000488128359569824	0.00279178794846196	0.00148013979509243	ALOX5/MGAM/PLAU/CTSD/GLB1/GPI/LTF/CTSB/PTPN6/GSTP1/PPIA	11
GO:0009251	glucan catabolic process	3/128	23/18866	0.00048918859732626	0.00279178794846196	0.00148013979509243	MGAM/INS/G6PC	3
GO:0031281	positive regulation of cyclase activity	3/128	23/18866	0.00048918859732626	0.00279178794846196	0.00148013979509243	MAPK8/NOS3/NF1	3
GO:0045649	regulation of macrophage differentiation	3/128	23/18866	0.00048918859732626	0.00279178794846196	0.00148013979509243	PRKCA/CASP8/RB1	3
GO:0060149	negative regulation of posttranscriptional gene silencing	3/128	23/18866	0.00048918859732626	0.00279178794846196	0.00148013979509243	ESR1/PPARG/IL6	3
GO:0060547	negative regulation of necrotic cell death	3/128	23/18866	0.00048918859732626	0.00279178794846196	0.00148013979509243	CASP8/CFLAR/CAV1	3
GO:0060967	negative regulation of gene silencing by RNA	3/128	23/18866	0.00048918859732626	0.00279178794846196	0.00148013979509243	ESR1/PPARG/IL6	3
GO:0071404	cellular response to low-density lipoprotein particle stimulus	3/128	23/18866	0.00048918859732626	0.00279178794846196	0.00148013979509243	PPARG/LPL/ABCA1	3
GO:1903798	regulation of production of miRNAs involved in gene silencing by miRNA	3/128	23/18866	0.00048918859732626	0.00279178794846196	0.00148013979509243	ESR1/IL6/EGFR	3
GO:0006749	glutathione metabolic process	4/128	54/18866	0.000491755644330008	0.00279795138506127	0.00148340750308228	GSTP1/GSTM1/GSTM2/NFE2L2	4
GO:0015850	organic hydroxy compound transport	8/128	268/18866	0.000491788792755947	0.00279795138506127	0.00148340750308228	NCOA2/NCOA1/PPARG/NFKBIA/PON1/CETP/ABCA1/CAV1	8
GO:0002283	neutrophil activation involved in immune response	11/128	490/18866	0.000513748229757697	0.00291837536070692	0.00154725344049833	ALOX5/MGAM/PLAU/CTSD/GLB1/GPI/LTF/CTSB/PTPN6/GSTP1/PPIA	11
GO:0051047	positive regulation of secretion	9/128	340/18866	0.00052520408032254	0.00297885395942568	0.00157931775998376	ACHE/TRPV1/IL6/GPI/EGFR/PPIA/INS/HIF1A/IL13	9
GO:0006839	mitochondrial transport	8/128	271/18866	0.000529228569630361	0.0029970620997067	0.00158897128436387	CPT2/BCL2/TP63/MAPK8/CASP8/ATF2/GSK3B/ACACA	8
GO:0034284	response to monosaccharide	7/128	207/18866	0.000533301051229711	0.00301548566755233	0.00159873902333234	CASP3/ICAM1/LDHA/GSTP1/LPL/HIF1A/RAF1	7
GO:0045930	negative regulation of mitotic cell cycle	9/128	341/18866	0.000536398854580128	0.0030283499750145	0.0016055593742195	CCND1/BCL2/ATF2/EGFR/RB1/MDM2/PCNA/CCNB1/APC	9
GO:0010466	negative regulation of peptidase activity	8/128	272/18866	0.000542209906814012	0.00305646962784438	0.00162046774761534	LTF/VEGFA/MDM2/APP/FABP1/TIMP1/CFLAR/RAF1	8
GO:0043405	regulation of MAP kinase activity	9/128	342/18866	0.000547788932286974	0.00308319733906476	0.00163463814656374	VEGFA/PTPN6/EGFR/ERBB2/GSTP1/NF1/IKBKG/RAF1/CAV1	9
GO:0045766	positive regulation of angiogenesis	7/128	208/18866	0.000548808881139527	0.0030842221243887	0.00163518146345148	PRKCA/VEGFA/NOS3/HIF1A/SP1/CYP1B1/NFE2L2	7
GO:0044247	cellular polysaccharide catabolic process	3/128	24/18866	0.000556310447582824	0.00310269508720057	0.00164497539046022	MGAM/INS/G6PC	3
GO:0045821	positive regulation of glycolytic process	3/128	24/18866	0.000556310447582824	0.00310269508720057	0.00164497539046022	APP/INS/HIF1A	3
GO:0046628	positive regulation of insulin receptor signaling pathway	3/128	24/18866	0.000556310447582824	0.00310269508720057	0.00164497539046022	PRKCZ/IGF2/INS	3
GO:0060444	branching involved in mammary gland duct morphogenesis	3/128	24/18866	0.000556310447582824	0.00310269508720057	0.00164497539046022	PGR/AR/ESR1	3
GO:2000209	regulation of anoikis	3/128	24/18866	0.000556310447582824	0.00310269508720057	0.00164497539046022	BCL2/MCL1/CAV1	3
GO:0035264	multicellular organism growth	6/128	150/18866	0.000558900113584526	0.0031124225689934	0.00165013267073129	AR/IGF2/BCL2/APP/G6PC/HSF1	6
GO:0051817	modulation of process of other organism involved in symbiotic interaction	5/128	99/18866	0.000571146348009413	0.00317581526740581	0.00168374197679989	LTF/PC/CASP8/CRP/SP1	5
GO:0006109	regulation of carbohydrate metabolic process	7/128	210/18866	0.000580901662707039	0.00322518705946397	0.00170991773066421	NCOA2/IGF2/APP/INS/GSK3B/HIF1A/IGFBP3	7
GO:0046364	monosaccharide biosynthetic process	5/128	100/18866	0.000597976442936122	0.00331498687718052	0.00175752746544637	AKR1B1/GPI/PC/INS/G6PC	5
GO:0006090	pyruvate metabolic process	6/128	152/18866	0.000599323091826439	0.00331745609174906	0.00175883658448155	LDHA/GPI/PC/APP/INS/HIF1A	6
GO:0001541	ovarian follicle development	4/128	57/18866	0.000604671896817209	0.00333203181464693	0.00176656428726616	ICAM1/ESR1/VEGFA/BCL2	4
GO:0071398	cellular response to fatty acid	4/128	57/18866	0.000604671896817209	0.00333203181464693	0.00176656428726616	PPARG/CCNB1/LPL/ACACA	4
GO:1903556	negative regulation of tumor necrosis factor superfamily cytokine production	4/128	57/18866	0.000604671896817209	0.00333203181464693	0.00176656428726616	LTF/PTPN6/GSTP1/HSF1	4
GO:0010506	regulation of autophagy	9/128	347/18866	0.000607760254410775	0.00334404409041265	0.00177293291114401	ADRA1A/GFAP/CASP3/BCL2/MAPK8/MCL1/GSK3B/HIF1A/IKBKG	9
GO:0030278	regulation of ossification	7/128	212/18866	0.000614470271115161	0.00337088683751849	0.00178716429939212	ALOX5/IL6/LTF/BCL2/TP63/HIF1A/RUNX2	7
GO:0051701	interaction with host	7/128	212/18866	0.000614470271115161	0.00337088683751849	0.00178716429939212	ICAM1/PC/CTSB/CASP8/EGFR/PPIA/CAV1	7
GO:0045165	cell fate commitment	8/128	278/18866	0.000625626330982821	0.00340732786433205	0.00180648446802831	AR/CASP3/PPARG/IL6/BCL2/MCL1/APC/RUNX2	8
GO:0010522	regulation of calcium ion transport into cytosol	5/128	101/18866	0.000625741275818653	0.00340732786433205	0.00180648446802831	BCL2/PTPN6/IL13/GSTM2/CAV1	5
GO:0044264	cellular polysaccharide metabolic process	5/128	101/18866	0.000625741275818653	0.00340732786433205	0.00180648446802831	MGAM/IGF2/INS/GSK3B/G6PC	5
GO:0044773	mitotic DNA damage checkpoint	5/128	101/18866	0.000625741275818653	0.00340732786433205	0.00180648446802831	CCND1/ATF2/MDM2/PCNA/CCNB1	5
GO:0045639	positive regulation of myeloid cell differentiation	5/128	101/18866	0.000625741275818653	0.00340732786433205	0.00180648446802831	PRKCA/FOS/CASP8/RB1/HIF1A	5
GO:0070920	regulation of production of small RNA involved in gene silencing by RNA	3/128	25/18866	0.000629048508853221	0.00342027704739838	0.00181334981794896	ESR1/IL6/EGFR	3
GO:0016051	carbohydrate biosynthetic process	7/128	213/18866	0.000631823084294499	0.00342524414328137	0.00181598325444849	AKR1B1/IGF2/GPI/PC/INS/GSK3B/G6PC	7
GO:0090276	regulation of peptide hormone secretion	7/128	213/18866	0.000631823084294499	0.00342524414328137	0.00181598325444849	ALOX5/PRKCA/IL6/EGFR/INS/SLC2A2/HIF1A	7
GO:0002763	positive regulation of myeloid leukocyte differentiation	4/128	58/18866	0.000646080025643115	0.00347787630681929	0.00184388757998912	PRKCA/FOS/CASP8/RB1	4
GO:0019369	arachidonic acid metabolic process	4/128	58/18866	0.000646080025643115	0.00347787630681929	0.00184388757998912	PTGS1/ALOX5/CYP1A1/CYP1B1	4
GO:1903749	positive regulation of establishment of protein localization to mitochondrion	4/128	58/18866	0.000646080025643115	0.00347787630681929	0.00184388757998912	BCL2/TP63/MAPK8/CASP8	4
GO:0030336	negative regulation of cell migration	9/128	350/18866	0.00064625574405444	0.00347787630681929	0.00184388757998912	PPARG/BCL2/GSTP1/TIMP1/COL3A1/NF1/CYP1B1/NFE2L2/IGFBP3	9
GO:0046942	carboxylic acid transport	9/128	350/18866	0.00064625574405444	0.00347787630681929	0.00184388757998912	NCOA2/TRPV1/NCOA1/PPARG/CPT2/BDNF/FABP1/NF1/ACACA	9
GO:0043502	regulation of muscle adaptation	5/128	102/18866	0.000654461553740214	0.00351689486031785	0.00186457429217727	PRKCA/ADRA1A/NOS3/TNFRSF1A/PARP1	5
GO:0048754	branching morphogenesis of an epithelial tube	6/128	155/18866	0.000664174091738466	0.00356388459429926	0.00188948713531244	PGR/AR/ESR1/VEGFA/BCL2/MYC	6
GO:0070374	positive regulation of ERK1 and ERK2 cascade	7/128	215/18866	0.000667696340254043	0.00357756947376293	0.00189674253402436	PRKCA/PRKCZ/ADRA1A/ICAM1/EGFR/APP/CFLAR	7
GO:0008630	intrinsic apoptotic signaling pathway in response to DNA damage	5/128	103/18866	0.000684158139187732	0.00364455298169326	0.00193225560218456	CASP9/BCL2/TP63/MCL1/TNFRSF1A	5
GO:0048661	positive regulation of smooth muscle cell proliferation	5/128	103/18866	0.000684158139187732	0.00364455298169326	0.00193225560218456	AKR1B1/IL6/EGFR/MDM2/IL13	5
GO:0060079	excitatory postsynaptic potential	5/128	103/18866	0.000684158139187732	0.00364455298169326	0.00193225560218456	PRKCZ/TRPV1/CHRNA2/APP/GSK3B	5
GO:0070498	interleukin-1-mediated signaling pathway	5/128	103/18866	0.000684158139187732	0.00364455298169326	0.00193225560218456	IL6/RELA/NFKBIA/IKBKG/IKBKB	5
GO:0015849	organic acid transport	9/128	353/18866	0.000686725867969742	0.00365294497109338	0.00193670483604488	NCOA2/TRPV1/NCOA1/PPARG/CPT2/BDNF/FABP1/NF1/ACACA	9
GO:0031663	lipopolysaccharide-mediated signaling pathway	4/128	59/18866	0.000689458887424396	0.00366219071372179	0.00194160670962988	PRKCA/LTF/NFKBIA/NOS3	4
GO:0001822	kidney development	8/128	283/18866	0.000702807408263211	0.00372235117959263	0.00197350236262021	AKR1B1/CASP9/VEGFA/BCL2/BDNF/NF1/MYC/CFLAR	8
GO:0016579	protein deubiquitination	8/128	283/18866	0.000702807408263211	0.00372235117959263	0.00197350236262021	AR/ESR1/NFKBIA/MDM2/MYC/HIF1A/IKBKG/APC	8
GO:0000272	polysaccharide catabolic process	3/128	26/18866	0.000707587077304586	0.00372622035988295	0.00197555371029697	MGAM/INS/G6PC	3
GO:0006309	apoptotic DNA fragmentation	3/128	26/18866	0.000707587077304586	0.00372622035988295	0.00197555371029697	CASP3/IL6/HSF1	3
GO:0019430	removal of superoxide radicals	3/128	26/18866	0.000707587077304586	0.00372622035988295	0.00197555371029697	NQO1/NOS3/NFE2L2	3
GO:0060740	prostate gland epithelium morphogenesis	3/128	26/18866	0.000707587077304586	0.00372622035988295	0.00197555371029697	AR/ESR1/TP63	3
GO:0007623	circadian rhythm	7/128	218/18866	0.000724518713274584	0.00380993340509106	0.00201993638257305	NCOA2/PPARG/MAPK8/EGFR/BDNF/GSK3B/AHR	7
GO:0007519	skeletal muscle tissue development	6/128	158/18866	0.00073433781374978	0.00385056622850846	0.0020414789424083	BCL2/FOS/RB1/NF1/CFLAR/CAV1	6
GO:0050729	positive regulation of inflammatory response	6/128	158/18866	0.00073433781374978	0.00385056622850846	0.0020414789424083	IL6/NFKBIA/PTGER3/EGFR/LPL/TNFRSF1A	6
GO:0051480	regulation of cytosolic calcium ion concentration	9/128	357/18866	0.000743888943012967	0.00388699249688915	0.00206079128647321	TRPV1/ADRA1A/ESR1/BCL2/PTGER3/PTPN6/IL13/GSTM2/CAV1	9
GO:0000075	cell cycle checkpoint	7/128	219/18866	0.000744288111789381	0.00388699249688915	0.00206079128647321	CCND1/ATF2/RB1/MDM2/PCNA/CCNB1/APC	7
GO:0032102	negative regulation of response to external stimulus	10/128	433/18866	0.000745957778231663	0.00388699249688915	0.00206079128647321	ALOX5/PLAU/PPARG/LTF/NOS3/RB1/GSTP1/INS/IL13/TNFRSF1A	10
GO:0030301	cholesterol transport	5/128	105/18866	0.000746564437734481	0.00388699249688915	0.00206079128647321	NFKBIA/PON1/CETP/ABCA1/CAV1	5
GO:1902106	negative regulation of leukocyte differentiation	5/128	105/18866	0.000746564437734481	0.00388699249688915	0.00206079128647321	LTF/ERBB2/NF1/MYC/IRF1	5
GO:0051403	stress-activated MAPK cascade	8/128	286/18866	0.000752686546967738	0.00391333217427718	0.00207475595908145	VEGFA/MAPK8/EGFR/APP/GSTP1/MYC/IKBKG/IKBKB	8
GO:0071868	cellular response to monoamine stimulus	5/128	106/18866	0.000779316619929387	0.00404037250416912	0.00214210973068804	CHRM2/CHRM3/HTR3A/APP/GSK3B	5
GO:0071870	cellular response to catecholamine stimulus	5/128	106/18866	0.000779316619929387	0.00404037250416912	0.00214210973068804	CHRM2/CHRM3/HTR3A/APP/GSK3B	5
GO:0003170	heart valve development	4/128	61/18866	0.00078233611446613	0.00405032241540059	0.00214738493777512	NOS3/RB1/MDM2/TNFRSF1A	4
GO:0002026	regulation of the force of heart contraction	3/128	27/18866	0.000792106013129844	0.00406092233193726	0.0021530047622676	ADRA1A/NOS3/CAV1	3
GO:0010971	positive regulation of G2/M transition of mitotic cell cycle	3/128	27/18866	0.000792106013129844	0.00406092233193726	0.0021530047622676	CCND1/APP/CCNB1	3
GO:0048143	astrocyte activation	3/128	27/18866	0.000792106013129844	0.00406092233193726	0.0021530047622676	IL6/EGFR/APP	3
GO:0060544	regulation of necroptotic process	3/128	27/18866	0.000792106013129844	0.00406092233193726	0.0021530047622676	CASP8/CFLAR/CAV1	3
GO:0062098	regulation of programmed necrotic cell death	3/128	27/18866	0.000792106013129844	0.00406092233193726	0.0021530047622676	CASP8/CFLAR/CAV1	3
GO:1900078	positive regulation of cellular response to insulin stimulus	3/128	27/18866	0.000792106013129844	0.00406092233193726	0.0021530047622676	PRKCZ/IGF2/INS	3
GO:1903203	regulation of oxidative stress-induced neuron death	3/128	27/18866	0.000792106013129844	0.00406092233193726	0.0021530047622676	MCL1/HIF1A/PARP1	3
GO:0032388	positive regulation of intracellular transport	7/128	222/18866	0.000806172236061102	0.00412728790116956	0.00218819021397743	BCL2/TP63/MAPK8/CASP8/MDM2/ERBB2/GSK3B	7
GO:0060485	mesenchyme development	8/128	290/18866	0.000823590645395672	0.00421060717458538	0.00223236411778301	IL6/BCL2/NOS3/MDM2/GSK3B/MYC/HIF1A/ERBB3	8
GO:0016485	protein processing	7/128	223/18866	0.000827680717784734	0.00422395177553599	0.0022394391088931	PLAU/CASP3/CASP8/CASP1/MDM2/ECE1/PARP1	7
GO:0007405	neuroblast proliferation	4/128	62/18866	0.000831938342098233	0.00422395177553599	0.0022394391088931	VEGFA/BDNF/NF1/HIF1A	4
GO:0030888	regulation of B cell proliferation	4/128	62/18866	0.000831938342098233	0.00422395177553599	0.0022394391088931	CASP3/BCL2/IL13/AHR	4
GO:0051851	modulation by host of symbiont process	4/128	62/18866	0.000831938342098233	0.00422395177553599	0.0022394391088931	LTF/PC/CRP/SP1	4
GO:0055081	anion homeostasis	4/128	62/18866	0.000831938342098233	0.00422395177553599	0.0022394391088931	OTC/INS/CETP/ABCA1	4
GO:0043467	regulation of generation of precursor metabolites and energy	6/128	162/18866	0.000836657760230597	0.00424206228017745	0.00224904086917142	IGF2/APP/CCNB1/INS/GSK3B/HIF1A	6
GO:0044774	mitotic DNA integrity checkpoint	5/128	108/18866	0.000848026283856739	0.00429378920340668	0.00227646525775776	CCND1/ATF2/MDM2/PCNA/CCNB1	5
GO:0072001	renal system development	8/128	292/18866	0.000861004756602628	0.00435351443551411	0.0023081301601233	AKR1B1/CASP9/VEGFA/BCL2/BDNF/NF1/MYC/CFLAR	8
GO:2000146	negative regulation of cell motility	9/128	365/18866	0.000869895198714296	0.00439243378116231	0.00232876427466075	PPARG/BCL2/GSTP1/TIMP1/COL3A1/NF1/CYP1B1/NFE2L2/IGFBP3	9
GO:0010575	positive regulation of vascular endothelial growth factor production	3/128	28/18866	0.000882780802356268	0.0044258089873964	0.00234645901789643	IL6/HIF1A/CYP1B1	3
GO:0032800	receptor biosynthetic process	3/128	28/18866	0.000882780802356268	0.0044258089873964	0.00234645901789643	ACHE/PPARG/HIF1A	3
GO:0060512	prostate gland morphogenesis	3/128	28/18866	0.000882780802356268	0.0044258089873964	0.00234645901789643	AR/ESR1/TP63	3
GO:0071450	cellular response to oxygen radical	3/128	28/18866	0.000882780802356268	0.0044258089873964	0.00234645901789643	NQO1/NOS3/NFE2L2	3
GO:0071451	cellular response to superoxide	3/128	28/18866	0.000882780802356268	0.0044258089873964	0.00234645901789643	NQO1/NOS3/NFE2L2	3
GO:0031571	mitotic G1 DNA damage checkpoint	4/128	63/18866	0.000883718990963422	0.0044258089873964	0.00234645901789643	CCND1/MDM2/PCNA/CCNB1	4
GO:0046661	male sex differentiation	6/128	164/18866	0.000891774659013997	0.0044600849454219	0.00236463131838094	NCOA1/AR/ICAM1/ESR1/CCND1/BCL2	6
GO:0006641	triglyceride metabolic process	5/128	110/18866	0.000921154239941705	0.00458832037513588	0.0024326187035851	LPL/FABP1/CETP/G6PC/CAV1	5
GO:0071867	response to monoamine	5/128	110/18866	0.000921154239941705	0.00458832037513588	0.0024326187035851	CHRM2/CHRM3/HTR3A/APP/GSK3B	5
GO:0071869	response to catecholamine	5/128	110/18866	0.000921154239941705	0.00458832037513588	0.0024326187035851	CHRM2/CHRM3/HTR3A/APP/GSK3B	5
GO:0044783	G1 DNA damage checkpoint	4/128	64/18866	0.000937730120951216	0.00464573967055374	0.00246306105297663	CCND1/MDM2/PCNA/CCNB1	4
GO:0044819	mitotic G1/S transition checkpoint	4/128	64/18866	0.000937730120951216	0.00464573967055374	0.00246306105297663	CCND1/MDM2/PCNA/CCNB1	4
GO:0045453	bone resorption	4/128	64/18866	0.000937730120951216	0.00464573967055374	0.00246306105297663	PRKCA/IL6/EGFR/NF1	4
GO:0051926	negative regulation of calcium ion transport	4/128	64/18866	0.000937730120951216	0.00464573967055374	0.00246306105297663	ICAM1/BCL2/NOS3/GSTM2	4
GO:0045861	negative regulation of proteolysis	9/128	369/18866	0.000939124355236226	0.00464639348336633	0.0024634076890322	LTF/VEGFA/MDM2/APP/INS/FABP1/TIMP1/CFLAR/RAF1	9
GO:0042303	molting cycle	5/128	111/18866	0.000959429773232997	0.00473413002047006	0.00250992352134045	RELA/BCL2/TP63/EGFR/NF1	5
GO:0042633	hair cycle	5/128	111/18866	0.000959429773232997	0.00473413002047006	0.00250992352134045	RELA/BCL2/TP63/EGFR/NF1	5
GO:0006790	sulfur compound metabolic process	9/128	371/18866	0.000975382635367551	0.00480640358873889	0.00254824125409912	GLB1/PC/FASN/GSTP1/ACACA/SP1/GSTM1/GSTM2/NFE2L2	9
GO:0001782	B cell homeostasis	3/128	29/18866	0.000979782617962681	0.00480877308896084	0.00254949750695131	CASP3/BCL2/HIF1A	3
GO:0036296	response to increased oxygen levels	3/128	29/18866	0.000979782617962681	0.00480877308896084	0.00254949750695131	CYP1A1/PPARG/CAV1	3
GO:0050901	leukocyte tethering or rolling	3/128	29/18866	0.000979782617962681	0.00480877308896084	0.00254949750695131	SELP/SELE/VCAM1	3
GO:0006940	regulation of smooth muscle contraction	4/128	65/18866	0.000994023811976732	0.00487217263899647	0.00258311044558814	CHRM2/CHRM3/ADRA1A/CAV1	4
GO:0005976	polysaccharide metabolic process	5/128	112/18866	0.000998875763076183	0.00488944372856839	0.00259226716789368	MGAM/IGF2/INS/GSK3B/G6PC	5
GO:0060538	skeletal muscle organ development	6/128	168/18866	0.00101037551030767	0.00493916633923312	0.00261862891746756	BCL2/FOS/RB1/NF1/CFLAR/CAV1	6
GO:0043903	regulation of symbiotic process	7/128	231/18866	0.00101656191494876	0.00496281751846998	0.00263116821208292	LTF/PC/BCL2/PPIA/CRP/SP1/CAV1	7
GO:0070646	protein modification by small protein removal	8/128	300/18866	0.00102456545413735	0.00499526547904583	0.00264837135164957	AR/ESR1/NFKBIA/MDM2/MYC/HIF1A/IKBKG/APC	8
GO:0035821	modulation of process of other organism	5/128	113/18866	0.00103951442313392	0.00506144522692586	0.00268345828528305	LTF/PC/CASP8/CRP/SP1	5
GO:0052126	movement in host environment	6/128	169/18866	0.00104183624441618	0.00506604916208186	0.00268589918257332	ICAM1/PC/CTSB/EGFR/PPIA/CAV1	6
GO:0007162	negative regulation of cell adhesion	8/128	301/18866	0.00104664958697631	0.00508274027659605	0.00269474841585069	CASP3/VEGFA/PTPN6/ERBB2/NF1/CYP1B1/IRF1/ERBB3	8
GO:0045669	positive regulation of osteoblast differentiation	4/128	66/18866	0.00105265214709741	0.00509843757034941	0.00270307074891772	IL6/LTF/TP63/RUNX2	4
GO:0046626	regulation of insulin receptor signaling pathway	4/128	66/18866	0.00105265214709741	0.00509843757034941	0.00270307074891772	PRKCZ/IGF2/RELA/INS	4
GO:0050804	modulation of chemical synaptic transmission	10/128	454/18866	0.00106838520322391	0.00516783959667177	0.00273986605820199	PRKCZ/ACHE/CHRM2/ADRA1A/EGFR/APP/BDNF/INS/GSK3B/NF1	10
GO:0000303	response to superoxide	3/128	30/18866	0.00108327838031217	0.00518536764360092	0.00274915901320754	NQO1/NOS3/NFE2L2	3
GO:0005979	regulation of glycogen biosynthetic process	3/128	30/18866	0.00108327838031217	0.00518536764360092	0.00274915901320754	IGF2/INS/GSK3B	3
GO:0010962	regulation of glucan biosynthetic process	3/128	30/18866	0.00108327838031217	0.00518536764360092	0.00274915901320754	IGF2/INS/GSK3B	3
GO:0035666	TRIF-dependent toll-like receptor signaling pathway	3/128	30/18866	0.00108327838031217	0.00518536764360092	0.00274915901320754	CASP8/IKBKG/IKBKB	3
GO:0036475	neuron death in response to oxidative stress	3/128	30/18866	0.00108327838031217	0.00518536764360092	0.00274915901320754	MCL1/HIF1A/PARP1	3
GO:0044788	modulation by host of viral process	3/128	30/18866	0.00108327838031217	0.00518536764360092	0.00274915901320754	LTF/PC/CRP	3
GO:0071480	cellular response to gamma radiation	3/128	30/18866	0.00108327838031217	0.00518536764360092	0.00274915901320754	MDM2/ELK1/HSF1	3
GO:1902751	positive regulation of cell cycle G2/M phase transition	3/128	30/18866	0.00108327838031217	0.00518536764360092	0.00274915901320754	CCND1/APP/CCNB1	3
GO:0099177	regulation of trans-synaptic signaling	10/128	455/18866	0.00108621062338134	0.00519265104502169	0.00275302049999863	PRKCZ/ACHE/CHRM2/ADRA1A/EGFR/APP/BDNF/INS/GSK3B/NF1	10
GO:0006874	cellular calcium ion homeostasis	10/128	456/18866	0.00110427919700137	0.00527218122459411	0.00279518551606328	TRPV1/ADRA1A/ESR1/BCL2/PTGER3/PTPN6/APP/IL13/GSTM2/CAV1	10
GO:0030307	positive regulation of cell growth	6/128	171/18866	0.00110701243076041	0.00527838440107393	0.0027984742931958	VEGFA/BCL2/EGFR/ERBB2/BDNF/INS	6
GO:0045123	cellular extravasation	4/128	67/18866	0.00111366719600242	0.00530324572895849	0.00281165517993939	SELP/ICAM1/SELE/VCAM1	4
GO:0006096	glycolytic process	5/128	115/18866	0.00112445917776127	0.00534081836559901	0.00283157530128271	LDHA/GPI/APP/INS/HIF1A	5
GO:0043620	regulation of DNA-templated transcription in response to stress	5/128	115/18866	0.00112445917776127	0.00534081836559901	0.00283157530128271	RELA/VEGFA/HIF1A/NFE2L2/HSF1	5
GO:0006757	ATP generation from ADP	5/128	116/18866	0.00116881025759882	0.00553718218561296	0.00293568274414173	LDHA/GPI/APP/INS/HIF1A	5
GO:0032640	tumor necrosis factor production	5/128	116/18866	0.00116881025759882	0.00553718218561296	0.00293568274414173	LTF/PTPN6/APP/GSTP1/HSF1	5
GO:0002753	cytoplasmic pattern recognition receptor signaling pathway	4/128	68/18866	0.00117712099886941	0.0055551056369722	0.00294518533320364	RELA/NFKBIA/CASP8/IKBKG	4
GO:0032642	regulation of chemokine production	4/128	68/18866	0.00117712099886941	0.0055551056369722	0.00294518533320364	IL6/GSTP1/LPL/HIF1A	4
GO:0040014	regulation of multicellular organism growth	4/128	68/18866	0.00117712099886941	0.0055551056369722	0.00294518533320364	IGF2/BCL2/APP/HSF1	4
GO:0045088	regulation of innate immune response	8/128	307/18866	0.00118729361923898	0.00559593830015196	0.00296683384334398	PPARG/RELA/PTPN6/INS/IKBKG/IKBKB/RAF1/IRF1	8
GO:0000305	response to oxygen radical	3/128	31/18866	0.00119343081690707	0.00561049659902288	0.00297455230832251	NQO1/NOS3/NFE2L2	3
GO:0032770	positive regulation of monooxygenase activity	3/128	31/18866	0.00119343081690707	0.00561049659902288	0.00297455230832251	INS/HIF1A/FCER2	3
GO:0018107	peptidyl-threonine phosphorylation	5/128	117/18866	0.00121444397066528	0.00569473663187119	0.00301921437695397	PRKCA/BCL2/MAPK8/APP/GSK3B	5
GO:0045446	endothelial cell differentiation	5/128	117/18866	0.00121444397066528	0.00569473663187119	0.00301921437695397	ICAM1/VEGFA/FASN/IKBKB/TNFRSF1A	5
GO:0048662	negative regulation of smooth muscle cell proliferation	4/128	69/18866	0.00124306555058293	0.00581413505933389	0.00308251659303251	PPARG/NOS3/GSTP1/IGFBP3	4
GO:0071230	cellular response to amino acid stimulus	4/128	69/18866	0.00124306555058293	0.00581413505933389	0.00308251659303251	EGFR/COL3A1/COL1A2/HSF1	4
GO:0071706	tumor necrosis factor superfamily cytokine production	5/128	119/18866	0.00130965038845013	0.00607503395156373	0.00322083900147247	LTF/PTPN6/APP/GSTP1/HSF1	5
GO:1901222	regulation of NIK/NF-kappaB signaling	5/128	119/18866	0.00130965038845013	0.00607503395156373	0.00322083900147247	NR3C2/RELA/NFKBIA/EGFR/APP	5
GO:0003176	aortic valve development	3/128	32/18866	0.00131039852147286	0.00607503395156373	0.00322083900147247	NOS3/RB1/TNFRSF1A	3
GO:0008210	estrogen metabolic process	3/128	32/18866	0.00131039852147286	0.00607503395156373	0.00322083900147247	CYP1A1/CYP3A4/CYP1B1	3
GO:0051385	response to mineralocorticoid	3/128	32/18866	0.00131039852147286	0.00607503395156373	0.00322083900147247	CCND1/FOS/PARP1	3
GO:0060603	mammary gland duct morphogenesis	3/128	32/18866	0.00131039852147286	0.00607503395156373	0.00322083900147247	PGR/AR/ESR1	3
GO:0070528	protein kinase C signaling	3/128	32/18866	0.00131039852147286	0.00607503395156373	0.00322083900147247	PRKCZ/ADRA1A/VEGFA	3
GO:0055074	calcium ion homeostasis	10/128	468/18866	0.00134099358738966	0.00620888952003656	0.00329180605102955	TRPV1/ADRA1A/ESR1/BCL2/PTGER3/PTPN6/APP/IL13/GSTM2/CAV1	10
GO:1903532	positive regulation of secretion by cell	8/128	313/18866	0.00134264494918476	0.00620888952003656	0.00329180605102955	ACHE/IL6/GPI/EGFR/PPIA/INS/HIF1A/IL13	8
GO:0051897	positive regulation of protein kinase B signaling	6/128	178/18866	0.00136006255324175	0.00628154361164726	0.00333032552824433	IGF2/ESR1/EGFR/ERBB2/INS/ERBB3	6
GO:0046879	hormone secretion	8/128	314/18866	0.00137004169777819	0.0063197036209543	0.00335055706065264	ALOX5/PRKCA/IL6/EGFR/INS/SLC2A2/HIF1A/RAF1	8
GO:0033627	cell adhesion mediated by integrin	4/128	71/18866	0.00138263456142313	0.00636184727574818	0.00337290062747169	PLAU/ICAM1/PTPN6/CYP1B1	4
GO:0042531	positive regulation of tyrosine phosphorylation of STAT protein	4/128	71/18866	0.00138263456142313	0.00636184727574818	0.00337290062747169	IL6/IL13/TNFRSF1A/HSF1	4
GO:0002065	columnar/cuboidal epithelial cell differentiation	5/128	121/18866	0.00141026155042656	0.00646472324672499	0.00342744302876167	TP63/FASN/GSK3B/HIF1A/IL13	5
GO:0010906	regulation of glucose metabolic process	5/128	121/18866	0.00141026155042656	0.00646472324672499	0.00342744302876167	NCOA2/IGF2/INS/GSK3B/IGFBP3	5
GO:1900542	regulation of purine nucleotide metabolic process	5/128	121/18866	0.00141026155042656	0.00646472324672499	0.00342744302876167	NOS3/APP/INS/HIF1A/PARP1	5
GO:0072521	purine-containing compound metabolic process	10/128	472/18866	0.00142853273918565	0.00654033459321193	0.00346753037241451	LDHA/GPI/FASN/NOS3/APP/INS/HIF1A/ACACA/G6PC/PARP1	10
GO:0002691	regulation of cellular extravasation	3/128	33/18866	0.00143433601237776	0.00654249177393126	0.00346867405849914	SELP/ICAM1/SELE	3
GO:0040018	positive regulation of multicellular organism growth	3/128	33/18866	0.00143433601237776	0.00654249177393126	0.00346867405849914	IGF2/BCL2/HSF1	3
GO:0048011	neurotrophin TRK receptor signaling pathway	3/128	33/18866	0.00143433601237776	0.00654249177393126	0.00346867405849914	CASP3/BDNF/RAF1	3
GO:0006469	negative regulation of protein kinase activity	7/128	246/18866	0.00146098930588224	0.00665515483647448	0.00352840534374917	CASP3/PTPN6/RB1/GSTP1/NF1/APC/CAV1	7
GO:0021782	glial cell development	5/128	122/18866	0.00146265152477801	0.00665515483647448	0.00352840534374917	IL6/EGFR/APP/GSTP1/NF1	5
GO:0051961	negative regulation of nervous system development	8/128	319/18866	0.00151377973703193	0.00687928791606735	0.00364723538980794	TRPV1/IL6/MDM2/APP/BDNF/GSK3B/COL3A1/NF1	8
GO:0006140	regulation of nucleotide metabolic process	5/128	123/18866	0.00151646198838064	0.00688297975244036	0.00364919271394342	NOS3/APP/INS/HIF1A/PARP1	5
GO:0005977	glycogen metabolic process	4/128	73/18866	0.00153278870432224	0.00693144375996334	0.00367488718196487	IGF2/INS/GSK3B/G6PC	4
GO:0010611	regulation of cardiac muscle hypertrophy	4/128	73/18866	0.00153278870432224	0.00693144375996334	0.00367488718196487	PRKCA/ADRA1A/TNFRSF1A/PARP1	4
GO:1903747	regulation of establishment of protein localization to mitochondrion	4/128	73/18866	0.00153278870432224	0.00693144375996334	0.00367488718196487	BCL2/TP63/MAPK8/CASP8	4
GO:0040013	negative regulation of locomotion	9/128	397/18866	0.00155939521573564	0.00702709090541682	0.00372559703131094	PPARG/BCL2/GSTP1/TIMP1/COL3A1/NF1/CYP1B1/NFE2L2/IGFBP3	9
GO:0000737	DNA catabolic process, endonucleolytic	3/128	34/18866	0.0015653937903944	0.00702709090541682	0.00372559703131094	CASP3/IL6/HSF1	3
GO:0002756	MyD88-independent toll-like receptor signaling pathway	3/128	34/18866	0.0015653937903944	0.00702709090541682	0.00372559703131094	CASP8/IKBKG/IKBKB	3
GO:0008608	attachment of spindle microtubules to kinetochore	3/128	34/18866	0.0015653937903944	0.00702709090541682	0.00372559703131094	RB1/CCNB1/APC	3
GO:0055094	response to lipoprotein particle	3/128	34/18866	0.0015653937903944	0.00702709090541682	0.00372559703131094	PPARG/LPL/ABCA1	3
GO:2000352	negative regulation of endothelial cell apoptotic process	3/128	34/18866	0.0015653937903944	0.00702709090541682	0.00372559703131094	ICAM1/IL13/NFE2L2	3
GO:0046031	ADP metabolic process	5/128	124/18866	0.00157171620872175	0.00703830579599119	0.00373154290046116	LDHA/GPI/APP/INS/HIF1A	5
GO:0051101	regulation of DNA binding	5/128	124/18866	0.00157171620872175	0.00703830579599119	0.00373154290046116	PPARG/MAPK8/NFKBIA/RB1/PARP1	5
GO:0034121	regulation of toll-like receptor signaling pathway	4/128	74/18866	0.00161196427804257	0.00720976975391822	0.00382244902665591	ESR1/LTF/CAV1/IRF1	4
GO:1903578	regulation of ATP metabolic process	5/128	125/18866	0.00162843752658976	0.00727460987303022	0.00385682572087048	APP/CCNB1/INS/HIF1A/PARP1	5
GO:0009914	hormone transport	8/128	323/18866	0.00163718741723279	0.00730292024482088	0.00387183520893862	ALOX5/PRKCA/IL6/EGFR/INS/SLC2A2/HIF1A/RAF1	8
GO:1901991	negative regulation of mitotic cell cycle phase transition	7/128	251/18866	0.00163874276615649	0.00730292024482088	0.00387183520893862	CCND1/BCL2/RB1/MDM2/PCNA/CCNB1/APC	7
GO:0051271	negative regulation of cellular component movement	9/128	400/18866	0.00164182663542556	0.00730781601572127	0.00387443083062304	PPARG/BCL2/GSTP1/TIMP1/COL3A1/NF1/CYP1B1/NFE2L2/IGFBP3	9
GO:0018210	peptidyl-threonine modification	5/128	126/18866	0.00168664935234692	0.0074854693978511	0.00396861844281901	PRKCA/BCL2/MAPK8/APP/GSK3B	5
GO:0051051	negative regulation of transport	10/128	483/18866	0.00169354592842012	0.0074854693978511	0.00396861844281901	ICAM1/BCL2/PTGER3/NOS3/INS/NF1/GSTM2/TNFRSF1A/CAV1/ERBB3	10
GO:0015909	long-chain fatty acid transport	4/128	75/18866	0.00169394077924748	0.0074854693978511	0.00396861844281901	PPARG/CPT2/FABP1/ACACA	4
GO:0032602	chemokine production	4/128	75/18866	0.00169394077924748	0.0074854693978511	0.00396861844281901	IL6/GSTP1/LPL/HIF1A	4
GO:0033143	regulation of intracellular steroid hormone receptor signaling pathway	4/128	75/18866	0.00169394077924748	0.0074854693978511	0.00396861844281901	AR/ESR1/TP63/PARP1	4
GO:0045685	regulation of glial cell differentiation	4/128	75/18866	0.00169394077924748	0.0074854693978511	0.00396861844281901	PPARG/IL6/RELA/NF1	4
GO:0030262	apoptotic nuclear changes	3/128	35/18866	0.0017037183958103	0.00750165958729392	0.00397720209749723	CASP3/IL6/HSF1	3
GO:0032228	regulation of synaptic transmission, GABAergic	3/128	35/18866	0.0017037183958103	0.00750165958729392	0.00397720209749723	ADRA1A/BDNF/NF1	3
GO:1900077	negative regulation of cellular response to insulin stimulus	3/128	35/18866	0.0017037183958103	0.00750165958729392	0.00397720209749723	PRKCZ/RELA/LPL	3
GO:0051924	regulation of calcium ion transport	7/128	253/18866	0.0017143860010047	0.00753961155280562	0.00399732333001662	ICAM1/BCL2/PTPN6/NOS3/IL13/GSTM2/CAV1	7
GO:0050769	positive regulation of neurogenesis	10/128	485/18866	0.00174576477969433	0.00765878959718287	0.0040605087042071	NCOA1/PPARG/IL6/RELA/VEGFA/BCL2/BDNF/HIF1A/CFLAR/NFE2L2	10
GO:0014066	regulation of phosphatidylinositol 3-kinase signaling	5/128	127/18866	0.00174637516221066	0.00765878959718287	0.0040605087042071	SELP/PTPN6/EGFR/INS/ERBB3	5
GO:0048639	positive regulation of developmental growth	6/128	187/18866	0.00174772704744189	0.00765878959718287	0.0040605087042071	IGF2/VEGFA/BCL2/CCNB1/BDNF/HSF1	6
GO:0008306	associative learning	4/128	76/18866	0.00177876947316966	0.00776708236149171	0.0041179229609247	FOS/APP/NF1/HIF1A	4
GO:0014743	regulation of muscle hypertrophy	4/128	76/18866	0.00177876947316966	0.00776708236149171	0.0041179229609247	PRKCA/ADRA1A/TNFRSF1A/PARP1	4
GO:0072091	regulation of stem cell proliferation	4/128	76/18866	0.00177876947316966	0.00776708236149171	0.0041179229609247	VEGFA/BDNF/NF1/HIF1A	4
GO:0042113	B cell activation	8/128	328/18866	0.00180252631008126	0.0078614921177833	0.00416797677586761	CASP3/IL6/BCL2/CASP8/PTPN6/VCAM1/IL13/AHR	8
GO:0008016	regulation of heart contraction	7/128	256/18866	0.00183291682763947	0.00797513811175047	0.0042282291880597	TRPV1/CHRM2/ADRA1A/NOS3/MDM2/GSTM2/CAV1	7
GO:0048872	homeostasis of number of cells	7/128	256/18866	0.00183291682763947	0.00797513811175047	0.0042282291880597	CASP3/IL6/VEGFA/BCL2/NOS3/RB1/HIF1A	7
GO:0010543	regulation of platelet activation	3/128	36/18866	0.00184945246489343	0.00799041610712758	0.00423632921906648	PRKCA/SELP/NOS3	3
GO:0034405	response to fluid shear stress	3/128	36/18866	0.00184945246489343	0.00799041610712758	0.00423632921906648	NOS3/ABCA1/NFE2L2	3
GO:0042554	superoxide anion generation	3/128	36/18866	0.00184945246489343	0.00799041610712758	0.00423632921906648	EGFR/GSTP1/CRP	3
GO:0070873	regulation of glycogen metabolic process	3/128	36/18866	0.00184945246489343	0.00799041610712758	0.00423632921906648	IGF2/INS/GSK3B	3
GO:0071402	cellular response to lipoprotein particle stimulus	3/128	36/18866	0.00184945246489343	0.00799041610712758	0.00423632921906648	PPARG/LPL/ABCA1	3
GO:0071634	regulation of transforming growth factor beta production	3/128	36/18866	0.00184945246489343	0.00799041610712758	0.00423632921906648	ATF2/HIF1A/IL13	3
GO:0002576	platelet degranulation	5/128	129/18866	0.00187046294615802	0.0080717164182974	0.00427943271694573	IGF2/SELP/VEGFA/APP/TIMP1	5
GO:0006575	cellular modified amino acid metabolic process	6/128	190/18866	0.00189397108197154	0.00816359198212792	0.00432814296311505	GATM/CTSB/GSTP1/GSTM1/GSTM2/NFE2L2	6
GO:0060562	epithelial tube morphogenesis	8/128	331/18866	0.00190789944259418	0.00821400917916862	0.00435487296592134	PGR/AR/CASP3/ESR1/VEGFA/BCL2/MYC/HIF1A	8
GO:0072503	cellular divalent inorganic cation homeostasis	10/128	492/18866	0.00193892079426964	0.00832386618717931	0.00441311654757158	TRPV1/ADRA1A/ESR1/BCL2/PTGER3/PTPN6/APP/IL13/GSTM2/CAV1	10
GO:0043010	camera-type eye development	8/128	332/18866	0.00194408527478182	0.00832386618717931	0.00441311654757158	ACHE/CYP1A1/VEGFA/EGFR/RHO/NF1/HIF1A/CYP1B1	8
GO:0010821	regulation of mitochondrion organization	6/128	191/18866	0.00194472287991693	0.00832386618717931	0.00441311654757158	BCL2/TP63/MAPK8/CASP8/GSK3B/HIF1A	6
GO:0035265	organ growth	6/128	191/18866	0.00194472287991693	0.00832386618717931	0.00441311654757158	ADRA1A/AR/ESR1/BCL2/CCNB1/KCNK2	6
GO:0048167	regulation of synaptic plasticity	6/128	191/18866	0.00194472287991693	0.00832386618717931	0.00441311654757158	PRKCZ/APP/BDNF/INS/GSK3B/NF1	6
GO:0021537	telencephalon development	7/128	259/18866	0.00195772170834943	0.00836977190294337	0.00443745466994295	NCOA1/CASP3/EGFR/GSK3B/COL3A1/NF1/HIF1A	7
GO:0001660	fever generation	2/128	10/18866	0.00198340901903194	0.00839187195293858	0.00444917159260159	TRPV1/PTGER3	2
GO:0010887	negative regulation of cholesterol storage	2/128	10/18866	0.00198340901903194	0.00839187195293858	0.00444917159260159	PPARG/ABCA1	2
GO:0060513	prostatic bud formation	2/128	10/18866	0.00198340901903194	0.00839187195293858	0.00444917159260159	AR/TP63	2
GO:0071394	cellular response to testosterone stimulus	2/128	10/18866	0.00198340901903194	0.00839187195293858	0.00444917159260159	AR/ELK1	2
GO:0090037	positive regulation of protein kinase C signaling	2/128	10/18866	0.00198340901903194	0.00839187195293858	0.00444917159260159	ADRA1A/VEGFA	2
GO:0120252	hydrocarbon metabolic process	2/128	10/18866	0.00198340901903194	0.00839187195293858	0.00444917159260159	AKR1B1/CYP1A1	2
GO:1904672	regulation of somatic stem cell population maintenance	2/128	10/18866	0.00198340901903194	0.00839187195293858	0.00444917159260159	TP63/MYC	2
GO:1904779	regulation of protein localization to centrosome	2/128	10/18866	0.00198340901903194	0.00839187195293858	0.00444917159260159	GSK3B/APC	2
GO:1990535	neuron projection maintenance	2/128	10/18866	0.00198340901903194	0.00839187195293858	0.00444917159260159	APP/INS	2
GO:0006921	cellular component disassembly involved in execution phase of apoptosis	3/128	37/18866	0.00200273478571938	0.00841560130848522	0.00446175233444333	CASP3/IL6/HSF1	3
GO:0010667	negative regulation of cardiac muscle cell apoptotic process	3/128	37/18866	0.00200273478571938	0.00841560130848522	0.00446175233444333	CFLAR/NFE2L2/HSF1	3
GO:0060969	negative regulation of gene silencing	3/128	37/18866	0.00200273478571938	0.00841560130848522	0.00446175233444333	ESR1/PPARG/IL6	3
GO:0071542	dopaminergic neuron differentiation	3/128	37/18866	0.00200273478571938	0.00841560130848522	0.00446175233444333	VEGFA/GSK3B/HIF1A	3
GO:0098926	postsynaptic signal transduction	3/128	37/18866	0.00200273478571938	0.00841560130848522	0.00446175233444333	CHRM2/CHRM3/RELA	3
GO:1905314	semi-lunar valve development	3/128	37/18866	0.00200273478571938	0.00841560130848522	0.00446175233444333	NOS3/RB1/TNFRSF1A	3
GO:0043407	negative regulation of MAP kinase activity	4/128	79/18866	0.00205087890007372	0.00860807894090234	0.00456379941275481	PTPN6/GSTP1/NF1/CAV1	4
GO:0042476	odontogenesis	5/128	132/18866	0.00206853978412591	0.00867231770542991	0.00459785728302294	TP63/ATF2/PAM/COL1A2/RUNX2	5
GO:0006165	nucleoside diphosphate phosphorylation	5/128	133/18866	0.00213784572108236	0.00895268498214352	0.00474650136744709	LDHA/GPI/APP/INS/HIF1A	5
GO:0032945	negative regulation of mononuclear cell proliferation	4/128	80/18866	0.00214762564466919	0.00897322360729547	0.00475739045966508	CASP3/PTPN6/ERBB2/CRP	4
GO:1901224	positive regulation of NIK/NF-kappaB signaling	4/128	80/18866	0.00214762564466919	0.00897322360729547	0.00475739045966508	NR3C2/RELA/EGFR/APP	4
GO:0050864	regulation of B cell activation	6/128	195/18866	0.00215810105211788	0.00898936907532967	0.0047659504041125	CASP3/IL6/BCL2/PTPN6/IL13/AHR	6
GO:0014912	negative regulation of smooth muscle cell migration	3/128	38/18866	0.0021637003533665	0.00898936907532967	0.0047659504041125	GSTP1/NFE2L2/IGFBP3	3
GO:0032733	positive regulation of interleukin-10 production	3/128	38/18866	0.0021637003533665	0.00898936907532967	0.0047659504041125	PRKCZ/IL6/IL13	3
GO:0032885	regulation of polysaccharide biosynthetic process	3/128	38/18866	0.0021637003533665	0.00898936907532967	0.0047659504041125	IGF2/INS/GSK3B	3
GO:0071604	transforming growth factor beta production	3/128	38/18866	0.0021637003533665	0.00898936907532967	0.0047659504041125	ATF2/HIF1A/IL13	3
GO:0046718	viral entry into host cell	5/128	134/18866	0.0022088315094329	0.00916652625278748	0.00485987494035316	ICAM1/CTSB/EGFR/PPIA/CAV1	5
GO:0001937	negative regulation of endothelial cell proliferation	4/128	81/18866	0.0022474782703543	0.00930592521166948	0.00493378096410736	ALOX5/PPARG/NF1/CAV1	4
GO:0001960	negative regulation of cytokine-mediated signaling pathway	4/128	81/18866	0.0022474782703543	0.00930592521166948	0.00493378096410736	PPARG/IL6/GSTP1/CAV1	4
GO:0006694	steroid biosynthetic process	6/128	197/18866	0.00227119931559874	0.00938303555636249	0.00497466304107752	AKR1B1/CYP1A1/FASN/CYP3A4/ACACA/SP1	6
GO:0009749	response to glucose	6/128	197/18866	0.00227119931559874	0.00938303555636249	0.00497466304107752	CASP3/ICAM1/LDHA/LPL/HIF1A/RAF1	6
GO:0003158	endothelium development	5/128	135/18866	0.00228152101966863	0.00940456760739109	0.00498607882414763	ICAM1/VEGFA/FASN/IKBKB/TNFRSF1A	5
GO:0046939	nucleotide phosphorylation	5/128	135/18866	0.00228152101966863	0.00940456760739109	0.00498607882414763	LDHA/GPI/APP/INS/HIF1A	5
GO:0019058	viral life cycle	8/128	341/18866	0.0022947421005746	0.00944848509196321	0.0050093628334691	ICAM1/LTF/PC/CTSB/BCL2/EGFR/PPIA/CAV1	8
GO:0050867	positive regulation of cell activation	9/128	421/18866	0.00232193983687492	0.00954310376137937	0.00505952740919869	PRKCZ/IGF2/SELP/IL6/BCL2/PTPN6/VCAM1/IL13/CAV1	9
GO:0046883	regulation of hormone secretion	7/128	267/18866	0.00232290708236781	0.00954310376137937	0.00505952740919869	ALOX5/PRKCA/IL6/EGFR/INS/SLC2A2/HIF1A	7
GO:0007210	serotonin receptor signaling pathway	3/128	39/18866	0.00233248042448509	0.00955045655453795	0.00506342568584434	CHRM2/CHRM3/HTR3A	3
GO:0014037	Schwann cell differentiation	3/128	39/18866	0.00233248042448509	0.00955045655453795	0.00506342568584434	RELA/NF1/ERBB3	3
GO:0038179	neurotrophin signaling pathway	3/128	39/18866	0.00233248042448509	0.00955045655453795	0.00506342568584434	CASP3/BDNF/RAF1	3
GO:0009135	purine nucleoside diphosphate metabolic process	5/128	136/18866	0.00235593815518956	0.00961442167322924	0.00509733847557644	LDHA/GPI/APP/INS/HIF1A	5
GO:0009179	purine ribonucleoside diphosphate metabolic process	5/128	136/18866	0.00235593815518956	0.00961442167322924	0.00509733847557644	LDHA/GPI/APP/INS/HIF1A	5
GO:0050671	positive regulation of lymphocyte proliferation	5/128	136/18866	0.00235593815518956	0.00961442167322924	0.00509733847557644	IGF2/IL6/BCL2/VCAM1/IL13	5
GO:0033673	negative regulation of kinase activity	7/128	268/18866	0.00237201753457962	0.00965629120694653	0.0051195367098983	CASP3/PTPN6/RB1/GSTP1/NF1/APC/CAV1	7
GO:0006853	carnitine shuttle	2/128	11/18866	0.00241341698190459	0.00965629120694653	0.0051195367098983	CPT2/ACACA	2
GO:0014889	muscle atrophy	2/128	11/18866	0.00241341698190459	0.00965629120694653	0.0051195367098983	GATM/CFLAR	2
GO:0017085	response to insecticide	2/128	11/18866	0.00241341698190459	0.00965629120694653	0.0051195367098983	CYP1A1/CCNB1	2
GO:0031442	positive regulation of mRNA 3'-end processing	2/128	11/18866	0.00241341698190459	0.00965629120694653	0.0051195367098983	CCNB1/HSF1	2
GO:0033148	positive regulation of intracellular estrogen receptor signaling pathway	2/128	11/18866	0.00241341698190459	0.00965629120694653	0.0051195367098983	AR/PARP1	2
GO:0033197	response to vitamin E	2/128	11/18866	0.00241341698190459	0.00965629120694653	0.0051195367098983	PPARG/CCND1	2
GO:0033327	Leydig cell differentiation	2/128	11/18866	0.00241341698190459	0.00965629120694653	0.0051195367098983	AR/CCND1	2
GO:0033860	regulation of NAD(P)H oxidase activity	2/128	11/18866	0.00241341698190459	0.00965629120694653	0.0051195367098983	INS/IL13	2
GO:0034372	very-low-density lipoprotein particle remodeling	2/128	11/18866	0.00241341698190459	0.00965629120694653	0.0051195367098983	LPL/CETP	2
GO:0042135	neurotransmitter catabolic process	2/128	11/18866	0.00241341698190459	0.00965629120694653	0.0051195367098983	ACHE/ALDH5A1	2
GO:0043589	skin morphogenesis	2/128	11/18866	0.00241341698190459	0.00965629120694653	0.0051195367098983	TP63/COL1A2	2
GO:0043619	regulation of transcription from RNA polymerase II promoter in response to oxidative stress	2/128	11/18866	0.00241341698190459	0.00965629120694653	0.0051195367098983	HIF1A/NFE2L2	2
GO:0051024	positive regulation of immunoglobulin secretion	2/128	11/18866	0.00241341698190459	0.00965629120694653	0.0051195367098983	IL6/GPI	2
GO:0060525	prostate glandular acinus development	2/128	11/18866	0.00241341698190459	0.00965629120694653	0.0051195367098983	ESR1/TP63	2
GO:0090557	establishment of endothelial intestinal barrier	2/128	11/18866	0.00241341698190459	0.00965629120694653	0.0051195367098983	ICAM1/FASN	2
GO:1903800	positive regulation of production of miRNAs involved in gene silencing by miRNA	2/128	11/18866	0.00241341698190459	0.00965629120694653	0.0051195367098983	IL6/EGFR	2
GO:2000551	regulation of T-helper 2 cell cytokine production	2/128	11/18866	0.00241341698190459	0.00965629120694653	0.0051195367098983	PRKCZ/IL6	2
GO:0031348	negative regulation of defense response	7/128	269/18866	0.00242192582013744	0.00967981427136366	0.005132008081073	ALOX5/PPARG/RB1/GSTP1/INS/IL13/TNFRSF1A	7
GO:0032946	positive regulation of mononuclear cell proliferation	5/128	137/18866	0.00243210684871589	0.00970996237540477	0.00514799189121962	IGF2/IL6/BCL2/VCAM1/IL13	5
GO:0051054	positive regulation of DNA metabolic process	6/128	200/18866	0.0024491607159369	0.00976745459952732	0.00517847290568171	IL6/EGFR/PCNA/MYC/PARP1/HSF1	6
GO:0048708	astrocyte differentiation	4/128	83/18866	0.00245670143425861	0.00978692422024453	0.00518879523708756	IL6/EGFR/APP/NF1	4
GO:1901988	negative regulation of cell cycle phase transition	7/128	270/18866	0.00247264056504129	0.00983977288639675	0.00521681434718242	CCND1/BCL2/RB1/MDM2/PCNA/CCNB1/APC	7
GO:0010613	positive regulation of cardiac muscle hypertrophy	3/128	40/18866	0.00250920257124719	0.00990299887152686	0.00525033526582045	PRKCA/ADRA1A/PARP1	3
GO:0010664	negative regulation of striated muscle cell apoptotic process	3/128	40/18866	0.00250920257124719	0.00990299887152686	0.00525033526582045	CFLAR/NFE2L2/HSF1	3
GO:0010939	regulation of necrotic cell death	3/128	40/18866	0.00250920257124719	0.00990299887152686	0.00525033526582045	CASP8/CFLAR/CAV1	3
GO:0090184	positive regulation of kidney development	3/128	40/18866	0.00250920257124719	0.00990299887152686	0.00525033526582045	VEGFA/MYC/CFLAR	3
GO:1903427	negative regulation of reactive oxygen species biosynthetic process	3/128	40/18866	0.00250920257124719	0.00990299887152686	0.00525033526582045	INS/CFLAR/CAV1	3
GO:0007265	Ras protein signal transduction	8/128	346/18866	0.00250999322696275	0.00990299887152686	0.00525033526582045	ADRA1A/RB1/COL3A1/NF1/ABCA1/COL1A2/RAF1/RASSF1	8
GO:0006638	neutral lipid metabolic process	5/128	138/18866	0.00251005105871626	0.00990299887152686	0.00525033526582045	LPL/FABP1/CETP/G6PC/CAV1	5
GO:0006639	acylglycerol metabolic process	5/128	138/18866	0.00251005105871626	0.00990299887152686	0.00525033526582045	LPL/FABP1/CETP/G6PC/CAV1	5
GO:0006816	calcium ion transport	9/128	426/18866	0.00251302220311921	0.00990410570629743	0.00525092208337993	TRPV1/ADRA1A/ICAM1/BCL2/PTPN6/NOS3/IL13/GSTM2/CAV1	9
GO:0045913	positive regulation of carbohydrate metabolic process	4/128	84/18866	0.00256617151831853	0.0101027565336155	0.00535624204330149	IGF2/APP/INS/HIF1A	4
GO:0007179	transforming growth factor beta receptor signaling pathway	6/128	202/18866	0.0025735026107698	0.010109992647005	0.00536007845909927	PRKCZ/FOS/COL3A1/COL1A2/CAV1/PARP1	6
GO:0009746	response to hexose	6/128	202/18866	0.0025735026107698	0.010109992647005	0.00536007845909927	CASP3/ICAM1/LDHA/LPL/HIF1A/RAF1	6
GO:0009185	ribonucleoside diphosphate metabolic process	5/128	139/18866	0.00258979476585357	0.0101631498220757	0.00538826113330997	LDHA/GPI/APP/INS/HIF1A	5
GO:0009615	response to virus	8/128	349/18866	0.00264655264000628	0.0103748245664144	0.00550048606532328	CHRM2/CYP1A1/IL6/RELA/BCL2/IKBKG/IKBKB/IRF1	8
GO:0007266	Rho protein signal transduction	5/128	140/18866	0.00267136196944907	0.0104609397973852	0.00554614231955049	ADRA1A/COL3A1/ABCA1/COL1A2/RAF1	5
GO:0110110	positive regulation of animal organ morphogenesis	4/128	85/18866	0.0026789465535077	0.0104794923097363	0.00555597842183934	AR/VEGFA/MYC/CFLAR	4
GO:0014742	positive regulation of muscle hypertrophy	3/128	41/18866	0.00269399073468288	0.0105048515830166	0.0055694233074287	PRKCA/ADRA1A/PARP1	3
GO:0038083	peptidyl-tyrosine autophosphorylation	3/128	41/18866	0.00269399073468288	0.0105048515830166	0.0055694233074287	VEGFA/EGFR/CAV1	3
GO:0051354	negative regulation of oxidoreductase activity	3/128	41/18866	0.00269399073468288	0.0105048515830166	0.0055694233074287	INS/IL13/CAV1	3
GO:1903708	positive regulation of hemopoiesis	6/128	204/18866	0.00270253277110894	0.0105270086036529	0.00558117043457084	PRKCA/PRKCZ/FOS/CASP8/RB1/HIF1A	6
GO:0022898	regulation of transmembrane transporter activity	7/128	276/18866	0.00279435186529152	0.0108415949024696	0.00574795663340299	CHRM3/HTR3A/BCL2/APP/INS/GSTM2/CAV1	7
GO:0001776	leukocyte homeostasis	4/128	86/18866	0.00279507567575214	0.0108415949024696	0.00574795663340299	CASP3/IL6/BCL2/HIF1A	4
GO:0034637	cellular carbohydrate biosynthetic process	4/128	86/18866	0.00279507567575214	0.0108415949024696	0.00574795663340299	AKR1B1/IGF2/INS/GSK3B	4
GO:0035023	regulation of Rho protein signal transduction	4/128	86/18866	0.00279507567575214	0.0108415949024696	0.00574795663340299	ADRA1A/COL3A1/ABCA1/RAF1	4
GO:0007292	female gamete generation	5/128	142/18866	0.00284006293550837	0.0110044964901119	0.00583432319383105	PGR/BCL2/NOS3/CCNB1/HSF1	5
GO:0034329	cell junction assembly	9/128	434/18866	0.00284457985521611	0.0110104084616724	0.00583745758101795	PRKCA/ACHE/VEGFA/BCL2/APP/BDNF/APC/IKBKB/CAV1	9
GO:0002923	regulation of humoral immune response mediated by circulating immunoglobulin	2/128	12/18866	0.0028832648233422	0.0110237750893605	0.0058445442501821	PTPN6/FCER2	2
GO:0006069	ethanol oxidation	2/128	12/18866	0.0028832648233422	0.0110237750893605	0.0058445442501821	ALDH2/ALDH1A1	2
GO:0007077	mitotic nuclear envelope disassembly	2/128	12/18866	0.0028832648233422	0.0110237750893605	0.0058445442501821	PRKCA/CCNB1	2
GO:0032494	response to peptidoglycan	2/128	12/18866	0.0028832648233422	0.0110237750893605	0.0058445442501821	IL6/RELA	2
GO:0060453	regulation of gastric acid secretion	2/128	12/18866	0.0028832648233422	0.0110237750893605	0.0058445442501821	TRPV1/PTGER3	2
GO:0060736	prostate gland growth	2/128	12/18866	0.0028832648233422	0.0110237750893605	0.0058445442501821	AR/ESR1	2
GO:0060742	epithelial cell differentiation involved in prostate gland development	2/128	12/18866	0.0028832648233422	0.0110237750893605	0.0058445442501821	AR/TP63	2
GO:0097284	hepatocyte apoptotic process	2/128	12/18866	0.0028832648233422	0.0110237750893605	0.0058445442501821	RB1/CFLAR	2
GO:0150065	regulation of deacetylase activity	2/128	12/18866	0.0028832648233422	0.0110237750893605	0.0058445442501821	VEGFA/MAPK8	2
GO:1901503	ether biosynthetic process	2/128	12/18866	0.0028832648233422	0.0110237750893605	0.0058445442501821	ALOX5/FASN	2
GO:1902510	regulation of apoptotic DNA fragmentation	2/128	12/18866	0.0028832648233422	0.0110237750893605	0.0058445442501821	IL6/HSF1	2
GO:0044058	regulation of digestive system process	3/128	42/18866	0.00288696527740926	0.0110237750893605	0.0058445442501821	TRPV1/PTGER3/SLC22A5	3
GO:0071470	cellular response to osmotic stress	3/128	42/18866	0.00288696527740926	0.0110237750893605	0.0058445442501821	AKR1B1/CASP3/SLC2A4	3
GO:0032436	positive regulation of proteasomal ubiquitin-dependent protein catabolic process	4/128	87/18866	0.00291460774767879	0.0111062848024903	0.00588828894431347	MDM2/GSK3B/CAV1/NFE2L2	4
GO:0060761	negative regulation of response to cytokine stimulus	4/128	87/18866	0.00291460774767879	0.0111062848024903	0.00588828894431347	PPARG/IL6/GSTP1/CAV1	4
GO:0045598	regulation of fat cell differentiation	5/128	143/18866	0.00292724475835037	0.0111429037802355	0.00590770345831555	ALOX5/PPARG/IL6/LPL/INS	5
GO:0033044	regulation of chromosome organization	8/128	356/18866	0.00298785565563883	0.0113618767235605	0.00602379772243844	IGF2/VEGFA/MAPK8/RB1/CCNB1/MYC/APC/PARP1	8
GO:0014068	positive regulation of phosphatidylinositol 3-kinase signaling	4/128	88/18866	0.00303759134876046	0.0115336480342283	0.006114866799771	SELP/PTPN6/INS/ERBB3	4
GO:0051251	positive regulation of lymphocyte activation	8/128	357/18866	0.00303929328801994	0.0115336480342283	0.006114866799771	PRKCZ/IGF2/IL6/BCL2/PTPN6/VCAM1/IL13/CAV1	8
GO:0006308	DNA catabolic process	3/128	43/18866	0.00308824303575831	0.0116952880149202	0.00620056448609849	CASP3/IL6/HSF1	3
GO:0046717	acid secretion	3/128	43/18866	0.00308824303575831	0.0116952880149202	0.00620056448609849	TRPV1/PTGER3/NF1	3
GO:0032386	regulation of intracellular transport	8/128	358/18866	0.00309141951603298	0.0116952880149202	0.00620056448609849	BCL2/TP63/MAPK8/CASP8/MDM2/ERBB2/GSK3B/NF1	8
GO:0038127	ERBB signaling pathway	5/128	145/18866	0.00310739127512737	0.0117436419750963	0.00622620060962513	PRKCA/EGFR/APP/ERBB2/ERBB3	5
GO:0031589	cell-substrate adhesion	8/128	359/18866	0.00314424058838545	0.0118707175444583	0.00629357306436343	PRKCZ/PLAU/VEGFA/BCL2/GSK3B/COL3A1/NF1/VCAM1	8
GO:0002703	regulation of leukocyte mediated immunity	6/128	211/18866	0.00319265120491341	0.0120288117556666	0.00637739086775787	PRKCZ/ICAM1/IL6/PTPN6/FCER2/IL13	6
GO:0043393	regulation of protein binding	6/128	211/18866	0.00319265120491341	0.0120288117556666	0.00637739086775787	MAPK8/APP/BDNF/GSK3B/CAV1/HSF1	6
GO:0046631	alpha-beta T cell activation	5/128	146/18866	0.003200404047428	0.0120456925343379	0.00638634065647564	PRKCZ/IL6/BCL2/INS/IRF1	5
GO:0006163	purine nucleotide metabolic process	9/128	442/18866	0.0032099141050256	0.0120691458841667	0.00639877506662809	LDHA/GPI/FASN/NOS3/APP/INS/HIF1A/ACACA/PARP1	9
GO:0002685	regulation of leukocyte migration	6/128	212/18866	0.00326774385347064	0.0122740460455361	0.00650740827533251	SELP/ICAM1/IL6/VEGFA/SELE/APP	6
GO:1903351	cellular response to dopamine	4/128	90/18866	0.00329410598323844	0.0123496515399696	0.00654749251636532	CHRM2/CHRM3/HTR3A/GSK3B	4
GO:0044409	entry into host	5/128	147/18866	0.00329540854095203	0.0123496515399696	0.00654749251636532	ICAM1/CTSB/EGFR/PPIA/CAV1	5
GO:0032881	regulation of polysaccharide metabolic process	3/128	44/18866	0.00329793737130947	0.0123496515399696	0.00654749251636532	IGF2/INS/GSK3B	3
GO:0030073	insulin secretion	6/128	213/18866	0.00334414735402647	0.0125099658639953	0.00663248737095108	ALOX5/PRKCA/IL6/SLC2A2/HIF1A/RAF1	6
GO:0007494	midgut development	2/128	13/18866	0.00339240069271799	0.0125376810611191	0.00664718131151857	OTC/EGFR	2
GO:0010459	negative regulation of heart rate	2/128	13/18866	0.00339240069271799	0.0125376810611191	0.00664718131151857	TRPV1/ADRA1A	2
GO:0010623	programmed cell death involved in cell development	2/128	13/18866	0.00339240069271799	0.0125376810611191	0.00664718131151857	BCL2/BDNF	2
GO:0033145	positive regulation of intracellular steroid hormone receptor signaling pathway	2/128	13/18866	0.00339240069271799	0.0125376810611191	0.00664718131151857	AR/PARP1	2
GO:0034370	triglyceride-rich lipoprotein particle remodeling	2/128	13/18866	0.00339240069271799	0.0125376810611191	0.00664718131151857	LPL/CETP	2
GO:0043568	positive regulation of insulin-like growth factor receptor signaling pathway	2/128	13/18866	0.00339240069271799	0.0125376810611191	0.00664718131151857	AR/IGFBP3	2
GO:0051988	regulation of attachment of spindle microtubules to kinetochore	2/128	13/18866	0.00339240069271799	0.0125376810611191	0.00664718131151857	CCNB1/APC	2
GO:0055091	phospholipid homeostasis	2/128	13/18866	0.00339240069271799	0.0125376810611191	0.00664718131151857	CETP/ABCA1	2
GO:0060456	positive regulation of digestive system process	2/128	13/18866	0.00339240069271799	0.0125376810611191	0.00664718131151857	TRPV1/SLC22A5	2
GO:0060601	lateral sprouting from an epithelium	2/128	13/18866	0.00339240069271799	0.0125376810611191	0.00664718131151857	AR/TP63	2
GO:1903236	regulation of leukocyte tethering or rolling	2/128	13/18866	0.00339240069271799	0.0125376810611191	0.00664718131151857	SELP/SELE	2
GO:0010675	regulation of cellular carbohydrate metabolic process	5/128	148/18866	0.00339242877937372	0.0125376810611191	0.00664718131151857	NCOA2/IGF2/INS/GSK3B/IGFBP3	5
GO:0050870	positive regulation of T cell activation	6/128	214/18866	0.00342187574744185	0.0125422305924427	0.00664959336518645	PRKCZ/IGF2/IL6/PTPN6/VCAM1/CAV1	6
GO:0001656	metanephros development	4/128	91/18866	0.00342773267481591	0.0125422305924427	0.00664959336518645	AKR1B1/BCL2/NF1/MYC	4
GO:0006094	gluconeogenesis	4/128	91/18866	0.00342773267481591	0.0125422305924427	0.00664959336518645	GPI/PC/INS/G6PC	4
GO:0034103	regulation of tissue remodeling	4/128	91/18866	0.00342773267481591	0.0125422305924427	0.00664959336518645	PRKCA/IL6/EGFR/NF1	4
GO:0046849	bone remodeling	4/128	91/18866	0.00342773267481591	0.0125422305924427	0.00664959336518645	PRKCA/IL6/EGFR/NF1	4
GO:0051899	membrane depolarization	4/128	91/18866	0.00342773267481591	0.0125422305924427	0.00664959336518645	PRKCZ/BCL2/CAV1/PARP1	4
GO:0060333	interferon-gamma-mediated signaling pathway	4/128	91/18866	0.00342773267481591	0.0125422305924427	0.00664959336518645	ICAM1/PPARG/VCAM1/IRF1	4
GO:0097306	cellular response to alcohol	4/128	91/18866	0.00342773267481591	0.0125422305924427	0.00664959336518645	PPARG/ACACA/AHR/ABCA1	4
GO:1903350	response to dopamine	4/128	91/18866	0.00342773267481591	0.0125422305924427	0.00664959336518645	CHRM2/CHRM3/HTR3A/GSK3B	4
GO:2000177	regulation of neural precursor cell proliferation	4/128	91/18866	0.00342773267481591	0.0125422305924427	0.00664959336518645	VEGFA/BDNF/NF1/HIF1A	4
GO:0060047	heart contraction	7/128	287/18866	0.00346669143769816	0.0126721858809999	0.00671849257878261	TRPV1/CHRM2/ADRA1A/NOS3/MDM2/GSTM2/CAV1	7
GO:0051052	regulation of DNA metabolic process	8/128	365/18866	0.00347611135477559	0.0126940137866359	0.00673006521695274	PPARG/IL6/EGFR/PCNA/MYC/KCNK2/PARP1/HSF1	8
GO:0002639	positive regulation of immunoglobulin production	3/128	45/18866	0.00351615822183291	0.012764278515352	0.00676731791059713	IL6/GPI/IL13	3
GO:0003197	endocardial cushion development	3/128	45/18866	0.00351615822183291	0.012764278515352	0.00676731791059713	NOS3/MDM2/ERBB3	3
GO:0014047	glutamate secretion	3/128	45/18866	0.00351615822183291	0.012764278515352	0.00676731791059713	TRPV1/BDNF/NF1	3
GO:0032365	intracellular lipid transport	3/128	45/18866	0.00351615822183291	0.012764278515352	0.00676731791059713	CPT2/ACACA/ABCA1	3
GO:0032722	positive regulation of chemokine production	3/128	45/18866	0.00351615822183291	0.012764278515352	0.00676731791059713	IL6/LPL/HIF1A	3
GO:0070266	necroptotic process	3/128	45/18866	0.00351615822183291	0.012764278515352	0.00676731791059713	CASP8/CFLAR/CAV1	3
GO:0070665	positive regulation of leukocyte proliferation	5/128	150/18866	0.0035926125210318	0.0130289721082937	0.00690765217940675	IGF2/IL6/BCL2/VCAM1/IL13	5
GO:0030098	lymphocyte differentiation	8/128	368/18866	0.00365193969803903	0.0132310925477182	0.00701481164542515	PRKCZ/IL6/BCL2/PTPN6/ERBB2/VCAM1/RUNX2/IRF1	8
GO:0010810	regulation of cell-substrate adhesion	6/128	217/18866	0.00366315104982261	0.0132456375387004	0.00702252305487656	PRKCZ/PLAU/VEGFA/BCL2/GSK3B/NF1	6
GO:0050792	regulation of viral process	6/128	217/18866	0.00366315104982261	0.0132456375387004	0.00702252305487656	LTF/PC/BCL2/PPIA/CRP/SP1	6
GO:0000077	DNA damage checkpoint	5/128	151/18866	0.00369582399709592	0.0133506654890187	0.00707820638460393	CCND1/ATF2/MDM2/PCNA/CCNB1	5
GO:0051702	interaction with symbiont	4/128	93/18866	0.00370596156591742	0.0133741612981785	0.0070906633056872	LTF/PC/CRP/SP1	4
GO:0005978	glycogen biosynthetic process	3/128	46/18866	0.00374301215164954	0.0134551052052949	0.00713357784658537	IGF2/INS/GSK3B	3
GO:0009250	glucan biosynthetic process	3/128	46/18866	0.00374301215164954	0.0134551052052949	0.00713357784658537	IGF2/INS/GSK3B	3
GO:0044275	cellular carbohydrate catabolic process	3/128	46/18866	0.00374301215164954	0.0134551052052949	0.00713357784658537	MGAM/INS/G6PC	3
GO:0048538	thymus development	3/128	46/18866	0.00374301215164954	0.0134551052052949	0.00713357784658537	BCL2/TYR/RAF1	3
GO:0010660	regulation of muscle cell apoptotic process	4/128	94/18866	0.00385065747869684	0.0138285562722761	0.00733157275019659	PPARG/CFLAR/NFE2L2/HSF1	4
GO:0051604	protein maturation	7/128	293/18866	0.00388196612320323	0.0139274047753519	0.00738397988347059	PLAU/CASP3/CASP8/CASP1/MDM2/ECE1/PARP1	7
GO:0010889	regulation of sequestering of triglyceride	2/128	14/18866	0.00394027829193034	0.013986658044933	0.00741539456249185	PPARG/LPL	2
GO:0034616	response to laminar fluid shear stress	2/128	14/18866	0.00394027829193034	0.013986658044933	0.00741539456249185	ABCA1/NFE2L2	2
GO:0035112	genitalia morphogenesis	2/128	14/18866	0.00394027829193034	0.013986658044933	0.00741539456249185	AR/TP63	2
GO:0036295	cellular response to increased oxygen levels	2/128	14/18866	0.00394027829193034	0.013986658044933	0.00741539456249185	PPARG/CAV1	2
GO:0042762	regulation of sulfur metabolic process	2/128	14/18866	0.00394027829193034	0.013986658044933	0.00741539456249185	SP1/NFE2L2	2
GO:0044793	negative regulation by host of viral process	2/128	14/18866	0.00394027829193034	0.013986658044933	0.00741539456249185	LTF/CRP	2
GO:0046321	positive regulation of fatty acid oxidation	2/128	14/18866	0.00394027829193034	0.013986658044933	0.00741539456249185	PPARG/FABP1	2
GO:0070431	nucleotide-binding oligomerization domain containing 2 signaling pathway	2/128	14/18866	0.00394027829193034	0.013986658044933	0.00741539456249185	RELA/NFKBIA	2
GO:1901722	regulation of cell proliferation involved in kidney development	2/128	14/18866	0.00394027829193034	0.013986658044933	0.00741539456249185	MYC/CFLAR	2
GO:1903624	regulation of DNA catabolic process	2/128	14/18866	0.00394027829193034	0.013986658044933	0.00741539456249185	IL6/HSF1	2
GO:1903799	negative regulation of production of miRNAs involved in gene silencing by miRNA	2/128	14/18866	0.00394027829193034	0.013986658044933	0.00741539456249185	ESR1/IL6	2
GO:0008542	visual learning	3/128	47/18866	0.00397860240141334	0.0140684298171013	0.00745874801781721	APP/NF1/HIF1A	3
GO:0042551	neuron maturation	3/128	47/18866	0.00397860240141334	0.0140684298171013	0.00745874801781721	BCL2/RB1/APP	3
GO:0045776	negative regulation of blood pressure	3/128	47/18866	0.00397860240141334	0.0140684298171013	0.00745874801781721	TRPV1/ADRA1A/NOS3	3
GO:0048806	genitalia development	3/128	47/18866	0.00397860240141334	0.0140684298171013	0.00745874801781721	AR/ESR1/TP63	3
GO:0045638	negative regulation of myeloid cell differentiation	4/128	95/18866	0.00399913627565536	0.0141004029029573	0.00747569939006356	LTF/NFKBIA/NF1/MYC	4
GO:0070167	regulation of biomineral tissue development	4/128	95/18866	0.00399913627565536	0.0141004029029573	0.00747569939006356	ALOX5/LTF/NOS3/HIF1A	4
GO:0110149	regulation of biomineralization	4/128	95/18866	0.00399913627565536	0.0141004029029573	0.00747569939006356	ALOX5/LTF/NOS3/HIF1A	4
GO:0002262	myeloid cell homeostasis	5/128	154/18866	0.00401822421826898	0.0141541467439695	0.00750419310065041	CASP3/IL6/VEGFA/RB1/HIF1A	5
GO:0050768	negative regulation of neurogenesis	7/128	295/18866	0.00402847051363604	0.0141766730025758	0.00751613598901199	IL6/MDM2/APP/BDNF/GSK3B/COL3A1/NF1	7
GO:0009132	nucleoside diphosphate metabolic process	5/128	155/18866	0.00413002588915333	0.0145201769799173	0.00769825365554745	LDHA/GPI/APP/INS/HIF1A	5
GO:0003015	heart process	7/128	297/18866	0.00417913851825361	0.0146788252726064	0.00778236521980936	TRPV1/CHRM2/ADRA1A/NOS3/MDM2/GSTM2/CAV1	7
GO:0006959	humoral immune response	8/128	377/18866	0.00422108503940469	0.0147485479300592	0.00781933052011892	ALOX5/IL6/GPI/LTF/BCL2/PTPN6/CRP/FCER2	8
GO:0031952	regulation of protein autophosphorylation	3/128	48/18866	0.00422302893732205	0.0147485479300592	0.00781933052011892	VEGFA/INS/CAV1	3
GO:0033628	regulation of cell adhesion mediated by integrin	3/128	48/18866	0.00422302893732205	0.0147485479300592	0.00781933052011892	PLAU/PTPN6/CYP1B1	3
GO:0045601	regulation of endothelial cell differentiation	3/128	48/18866	0.00422302893732205	0.0147485479300592	0.00781933052011892	VEGFA/IKBKB/TNFRSF1A	3
GO:0051932	synaptic transmission, GABAergic	3/128	48/18866	0.00422302893732205	0.0147485479300592	0.00781933052011892	ADRA1A/BDNF/NF1	3
GO:2001239	regulation of extrinsic apoptotic signaling pathway in absence of ligand	3/128	48/18866	0.00422302893732205	0.0147485479300592	0.00781933052011892	BCL2/MCL1/NF1	3
GO:0048592	eye morphogenesis	5/128	156/18866	0.0042440347772394	0.0148078597298751	0.00785077623048327	VEGFA/BCL2/BDNF/NF1/HIF1A	5
GO:0042100	B cell proliferation	4/128	97/18866	0.00430762612388001	0.0150155035625022	0.00796086406865385	CASP3/BCL2/IL13/AHR	4
GO:0043271	negative regulation of ion transport	5/128	157/18866	0.00436027467837779	0.0151846462545966	0.00805053951472631	ICAM1/BCL2/NOS3/GSTM2/CAV1	5
GO:0001657	ureteric bud development	4/128	98/18866	0.00446772806774782	0.0155010217004921	0.00821827427693059	VEGFA/BCL2/BDNF/MYC	4
GO:0010657	muscle cell apoptotic process	4/128	98/18866	0.00446772806774782	0.0155010217004921	0.00821827427693059	PPARG/CFLAR/NFE2L2/HSF1	4
GO:0030850	prostate gland development	3/128	49/18866	0.00447638849976179	0.0155010217004921	0.00821827427693059	AR/ESR1/TP63	3
GO:0031279	regulation of cyclase activity	3/128	49/18866	0.00447638849976179	0.0155010217004921	0.00821827427693059	MAPK8/NOS3/NF1	3
GO:0035196	production of miRNAs involved in gene silencing by miRNA	3/128	49/18866	0.00447638849976179	0.0155010217004921	0.00821827427693059	ESR1/IL6/EGFR	3
GO:1990090	cellular response to nerve growth factor stimulus	3/128	49/18866	0.00447638849976179	0.0155010217004921	0.00821827427693059	TRPV1/APP/BDNF	3
GO:0006000	fructose metabolic process	2/128	15/18866	0.00452635682642538	0.0155424621996939	0.00824024504732193	AKR1B1/ALDH1A1	2
GO:0006089	lactate metabolic process	2/128	15/18866	0.00452635682642538	0.0155424621996939	0.00824024504732193	LDHA/HIF1A	2
GO:0009415	response to water	2/128	15/18866	0.00452635682642538	0.0155424621996939	0.00824024504732193	AKR1B1/ATF2	2
GO:0035745	T-helper 2 cell cytokine production	2/128	15/18866	0.00452635682642538	0.0155424621996939	0.00824024504732193	PRKCZ/IL6	2
GO:0043374	CD8-positive, alpha-beta T cell differentiation	2/128	15/18866	0.00452635682642538	0.0155424621996939	0.00824024504732193	BCL2/IRF1	2
GO:0044406	adhesion of symbiont to host	2/128	15/18866	0.00452635682642538	0.0155424621996939	0.00824024504732193	ICAM1/LTF	2
GO:0044849	estrous cycle	2/128	15/18866	0.00452635682642538	0.0155424621996939	0.00824024504732193	NCOA1/PCNA	2
GO:0048569	post-embryonic animal organ development	2/128	15/18866	0.00452635682642538	0.0155424621996939	0.00824024504732193	LDHA/VEGFA	2
GO:1900119	positive regulation of execution phase of apoptosis	2/128	15/18866	0.00452635682642538	0.0155424621996939	0.00824024504732193	IL6/HSF1	2
GO:1902107	positive regulation of leukocyte differentiation	5/128	159/18866	0.00459954249380735	0.0157790455915236	0.00836567595381256	PRKCA/PRKCZ/FOS/CASP8/RB1	5
GO:0062207	regulation of pattern recognition receptor signaling pathway	4/128	99/18866	0.00463179466647365	0.0158453867725739	0.00840084847548635	ESR1/LTF/CAV1/IRF1	4
GO:0072163	mesonephric epithelium development	4/128	99/18866	0.00463179466647365	0.0158453867725739	0.00840084847548635	VEGFA/BCL2/BDNF/MYC	4
GO:0072164	mesonephric tubule development	4/128	99/18866	0.00463179466647365	0.0158453867725739	0.00840084847548635	VEGFA/BCL2/BDNF/MYC	4
GO:0003044	regulation of systemic arterial blood pressure mediated by a chemical signal	3/128	50/18866	0.00473877465139138	0.0161065830948954	0.00853932857431076	ADRA1A/NOS3/ECE1	3
GO:0008038	neuron recognition	3/128	50/18866	0.00473877465139138	0.0161065830948954	0.00853932857431076	CASP3/APP/BDNF	3
GO:0045540	regulation of cholesterol biosynthetic process	3/128	50/18866	0.00473877465139138	0.0161065830948954	0.00853932857431076	FASN/ACACA/SP1	3
GO:0097300	programmed necrotic cell death	3/128	50/18866	0.00473877465139138	0.0161065830948954	0.00853932857431076	CASP8/CFLAR/CAV1	3
GO:0101023	vascular endothelial cell proliferation	3/128	50/18866	0.00473877465139138	0.0161065830948954	0.00853932857431076	IGF2/PPARG/SP1	3
GO:0106118	regulation of sterol biosynthetic process	3/128	50/18866	0.00473877465139138	0.0161065830948954	0.00853932857431076	FASN/ACACA/SP1	3
GO:1905562	regulation of vascular endothelial cell proliferation	3/128	50/18866	0.00473877465139138	0.0161065830948954	0.00853932857431076	IGF2/PPARG/SP1	3
GO:0002702	positive regulation of production of molecular mediator of immune response	4/128	100/18866	0.00479987042578771	0.0162991909938419	0.00864144471684834	PRKCZ/IL6/GPI/IL13	4
GO:0031570	DNA integrity checkpoint	5/128	161/18866	0.0048480188215027	0.0164475182322133	0.00872008430275626	CCND1/ATF2/MDM2/PCNA/CCNB1	5
GO:0070838	divalent metal ion transport	9/128	471/18866	0.0048548345491272	0.0164554751154118	0.008724302853622	TRPV1/ADRA1A/ICAM1/BCL2/PTPN6/NOS3/IL13/GSTM2/CAV1	9
GO:0015908	fatty acid transport	4/128	101/18866	0.00497199946289984	0.0168061800026945	0.00891023827192141	PPARG/CPT2/FABP1/ACACA	4
GO:0019217	regulation of fatty acid metabolic process	4/128	101/18866	0.00497199946289984	0.0168061800026945	0.00891023827192141	PPARG/INS/FABP1/CAV1	4
GO:0042116	macrophage activation	4/128	101/18866	0.00497199946289984	0.0168061800026945	0.00891023827192141	TRPV1/IL6/APP/IL13	4
GO:0002762	negative regulation of myeloid leukocyte differentiation	3/128	51/18866	0.00501027782467192	0.0168890409089902	0.00895416916034484	LTF/NF1/MYC	3
GO:0071354	cellular response to interleukin-6	3/128	51/18866	0.00501027782467192	0.0168890409089902	0.00895416916034484	ICAM1/IL6/RELA	3
GO:0071827	plasma lipoprotein particle organization	3/128	51/18866	0.00501027782467192	0.0168890409089902	0.00895416916034484	LPL/CETP/ABCA1	3
GO:0007088	regulation of mitotic nuclear division	5/128	163/18866	0.00510589234037165	0.01712513244925	0.00907933929879167	IGF2/RB1/CCNB1/INS/APC	5
GO:0031214	biomineral tissue development	5/128	163/18866	0.00510589234037165	0.01712513244925	0.00907933929879167	ALOX5/LTF/NOS3/HIF1A/COL1A2	5
GO:0110148	biomineralization	5/128	163/18866	0.00510589234037165	0.01712513244925	0.00907933929879167	ALOX5/LTF/NOS3/HIF1A/COL1A2	5
GO:2000060	positive regulation of ubiquitin-dependent protein catabolic process	4/128	102/18866	0.0051482255000084	0.01712513244925	0.00907933929879167	MDM2/GSK3B/CAV1/NFE2L2	4
GO:0002523	leukocyte migration involved in inflammatory response	2/128	16/18866	0.00515010095662042	0.01712513244925	0.00907933929879167	ALOX5/SELE	2
GO:0002830	positive regulation of type 2 immune response	2/128	16/18866	0.00515010095662042	0.01712513244925	0.00907933929879167	PRKCZ/IL6	2
GO:0019372	lipoxygenase pathway	2/128	16/18866	0.00515010095662042	0.01712513244925	0.00907933929879167	ALOX5/PON1	2
GO:0030397	membrane disassembly	2/128	16/18866	0.00515010095662042	0.01712513244925	0.00907933929879167	PRKCA/CCNB1	2
GO:0045725	positive regulation of glycogen biosynthetic process	2/128	16/18866	0.00515010095662042	0.01712513244925	0.00907933929879167	IGF2/INS	2
GO:0051081	nuclear envelope disassembly	2/128	16/18866	0.00515010095662042	0.01712513244925	0.00907933929879167	PRKCA/CCNB1	2
GO:0060572	morphogenesis of an epithelial bud	2/128	16/18866	0.00515010095662042	0.01712513244925	0.00907933929879167	AR/TP63	2
GO:0061450	trophoblast cell migration	2/128	16/18866	0.00515010095662042	0.01712513244925	0.00907933929879167	VEGFA/TIMP1	2
GO:0071380	cellular response to prostaglandin E stimulus	2/128	16/18866	0.00515010095662042	0.01712513244925	0.00907933929879167	PPARG/ACACA	2
GO:1901163	regulation of trophoblast cell migration	2/128	16/18866	0.00515010095662042	0.01712513244925	0.00907933929879167	VEGFA/TIMP1	2
GO:1904294	positive regulation of ERAD pathway	2/128	16/18866	0.00515010095662042	0.01712513244925	0.00907933929879167	CAV1/NFE2L2	2
GO:0007188	adenylate cyclase-modulating G protein-coupled receptor signaling pathway	6/128	233/18866	0.00516926319988655	0.0171733373996231	0.00910489642085281	PRKCA/CHRM2/CHRM3/ADRA1A/PTGER3/ABCA1	6
GO:0046165	alcohol biosynthetic process	5/128	164/18866	0.00523841176431372	0.017376387994703	0.00921254903335172	AKR1B1/FASN/CYP3A4/ACACA/SP1	5
GO:0030900	forebrain development	8/128	391/18866	0.00523982360068467	0.017376387994703	0.00921254903335172	NCOA1/CASP3/EGFR/APP/GSK3B/COL3A1/NF1/HIF1A	8
GO:0003179	heart valve morphogenesis	3/128	52/18866	0.00529098536884724	0.0174987575406349	0.00927742646601672	NOS3/RB1/MDM2	3
GO:0072132	mesenchyme morphogenesis	3/128	52/18866	0.00529098536884724	0.0174987575406349	0.00927742646601672	NOS3/MDM2/MYC	3
GO:1990089	response to nerve growth factor	3/128	52/18866	0.00529098536884724	0.0174987575406349	0.00927742646601672	TRPV1/APP/BDNF	3
GO:0001823	mesonephros development	4/128	103/18866	0.00532859185802135	0.0175757586284736	0.00931825061759251	VEGFA/BCL2/BDNF/MYC	4
GO:0048709	oligodendrocyte differentiation	4/128	103/18866	0.00532859185802135	0.0175757586284736	0.00931825061759251	PPARG/ERBB2/GSTP1/NF1	4
GO:1901570	fatty acid derivative biosynthetic process	4/128	103/18866	0.00532859185802135	0.0175757586284736	0.00931825061759251	PTGS1/ALOX5/FASN/ACACA	4
GO:0072511	divalent inorganic cation transport	9/128	478/18866	0.00533613606906435	0.0175848852911601	0.00932308935781493	TRPV1/ADRA1A/ICAM1/BCL2/PTPN6/NOS3/IL13/GSTM2/CAV1	9
GO:0001505	regulation of neurotransmitter levels	6/128	235/18866	0.00538529237923865	0.0177310029051677	0.00940055745326094	ACHE/CHRM2/ADRA1A/ALDH5A1/GSK3B/NF1	6
GO:0060560	developmental growth involved in morphogenesis	6/128	236/18866	0.00549575634540264	0.0180711252709161	0.00958088226948585	PRKCZ/ESR1/VEGFA/APP/BDNF/GSK3B	6
GO:0009408	response to heat	5/128	166/18866	0.0055107328417125	0.0180711252709161	0.00958088226948585	TRPV1/NOS3/GSK3B/NF1/HSF1	5
GO:0002027	regulation of heart rate	4/128	104/18866	0.00551314145048596	0.0180711252709161	0.00958088226948585	TRPV1/ADRA1A/MDM2/CAV1	4
GO:0003300	cardiac muscle hypertrophy	4/128	104/18866	0.00551314145048596	0.0180711252709161	0.00958088226948585	PRKCA/ADRA1A/TNFRSF1A/PARP1	4
GO:0007200	phospholipase C-activating G protein-coupled receptor signaling pathway	4/128	104/18866	0.00551314145048596	0.0180711252709161	0.00958088226948585	CHRM2/ADRA1A/ESR1/PTGER3	4
GO:0007632	visual behavior	3/128	53/18866	0.0055809815963808	0.018260971783358	0.00968153439035321	APP/NF1/HIF1A	3
GO:0043124	negative regulation of I-kappaB kinase/NF-kappaB signaling	3/128	53/18866	0.0055809815963808	0.018260971783358	0.00968153439035321	ESR1/CASP8/GSTP1	3
GO:0046777	protein autophosphorylation	6/128	237/18866	0.00560787226703909	0.0183163955767266	0.00971091877185865	VEGFA/EGFR/ERBB2/INS/GSK3B/CAV1	6
GO:0048588	developmental cell growth	6/128	237/18866	0.00560787226703909	0.0183163955767266	0.00971091877185865	PRKCZ/ADRA1A/VEGFA/APP/BDNF/GSK3B	6
GO:0007631	feeding behavior	4/128	105/18866	0.00570191677772365	0.0185905718855631	0.00985628055186206	FOS/APP/BDNF/INS	4
GO:2001022	positive regulation of response to DNA damage stimulus	4/128	105/18866	0.00570191677772365	0.0185905718855631	0.00985628055186206	EGFR/PCNA/MYC/PARP1	4
GO:0002819	regulation of adaptive immune response	5/128	168/18866	0.00579291865145329	0.0187963270120722	0.00996536704281783	PRKCZ/IL6/PTPN6/FCER2/IRF1	5
GO:0010224	response to UV-B	2/128	17/18866	0.00581098074972511	0.0187963270120722	0.00996536704281783	RELA/BCL2	2
GO:0030540	female genitalia development	2/128	17/18866	0.00581098074972511	0.0187963270120722	0.00996536704281783	ESR1/TP63	2
GO:0030730	sequestering of triglyceride	2/128	17/18866	0.00581098074972511	0.0187963270120722	0.00996536704281783	PPARG/LPL	2
GO:0031000	response to caffeine	2/128	17/18866	0.00581098074972511	0.0187963270120722	0.00996536704281783	PPARG/GSTM2	2
GO:0031649	heat generation	2/128	17/18866	0.00581098074972511	0.0187963270120722	0.00996536704281783	TRPV1/PTGER3	2
GO:0032966	negative regulation of collagen biosynthetic process	2/128	17/18866	0.00581098074972511	0.0187963270120722	0.00996536704281783	PPARG/IL6	2
GO:0044764	multi-organism cellular process	2/128	17/18866	0.00581098074972511	0.0187963270120722	0.00996536704281783	PPIA/CAV1	2
GO:0070875	positive regulation of glycogen metabolic process	2/128	17/18866	0.00581098074972511	0.0187963270120722	0.00996536704281783	IGF2/INS	2
GO:0010043	response to zinc ion	3/128	54/18866	0.00588034782885437	0.0189513951701434	0.0100475805045671	OTC/PAM/PARP1	3
GO:0010524	positive regulation of calcium ion transport into cytosol	3/128	54/18866	0.00588034782885437	0.0189513951701434	0.0100475805045671	IL13/GSTM2/CAV1	3
GO:0031050	dsRNA processing	3/128	54/18866	0.00588034782885437	0.0189513951701434	0.0100475805045671	ESR1/IL6/EGFR	3
GO:0070918	production of small RNA involved in gene silencing by RNA	3/128	54/18866	0.00588034782885437	0.0189513951701434	0.0100475805045671	ESR1/IL6/EGFR	3
GO:0046632	alpha-beta T cell differentiation	4/128	106/18866	0.00589495992116657	0.0189513951701434	0.0100475805045671	PRKCZ/IL6/BCL2/IRF1	4
GO:0046928	regulation of neurotransmitter secretion	4/128	106/18866	0.00589495992116657	0.0189513951701434	0.0100475805045671	CHRM2/ADRA1A/GSK3B/NF1	4
GO:0071156	regulation of cell cycle arrest	4/128	106/18866	0.00589495992116657	0.0189513951701434	0.0100475805045671	CCND1/MDM2/PCNA/CCNB1	4
GO:0038095	Fc-epsilon receptor signaling pathway	5/128	169/18866	0.00593776872483858	0.0190557338065657	0.0101028983764059	RELA/FOS/MAPK8/IKBKG/IKBKB	5
GO:0055002	striated muscle cell development	5/128	169/18866	0.00593776872483858	0.0190557338065657	0.0101028983764059	ADRA1A/VEGFA/BCL2/CCNB1/CFLAR	5
GO:0009150	purine ribonucleotide metabolic process	8/128	401/18866	0.00607580086166442	0.0194817273273404	0.0103287500435777	LDHA/GPI/FASN/APP/INS/HIF1A/ACACA/PARP1	8
GO:0014897	striated muscle hypertrophy	4/128	107/18866	0.00609231253789262	0.0195176696710033	0.0103478058222279	PRKCA/ADRA1A/TNFRSF1A/PARP1	4
GO:0001954	positive regulation of cell-matrix adhesion	3/128	55/18866	0.00618916244233413	0.0197249410824519	0.0104576962115174	PRKCZ/VEGFA/GSK3B	3
GO:0002931	response to ischemia	3/128	55/18866	0.00618916244233413	0.0197249410824519	0.0104576962115174	CASP9/BCL2/CAV1	3
GO:0032720	negative regulation of tumor necrosis factor production	3/128	55/18866	0.00618916244233413	0.0197249410824519	0.0104576962115174	PTPN6/GSTP1/HSF1	3
GO:0051353	positive regulation of oxidoreductase activity	3/128	55/18866	0.00618916244233413	0.0197249410824519	0.0104576962115174	INS/HIF1A/FCER2	3
GO:0070741	response to interleukin-6	3/128	55/18866	0.00618916244233413	0.0197249410824519	0.0104576962115174	ICAM1/IL6/RELA	3
GO:0071825	protein-lipid complex subunit organization	3/128	55/18866	0.00618916244233413	0.0197249410824519	0.0104576962115174	LPL/CETP/ABCA1	3
GO:0008593	regulation of Notch signaling pathway	4/128	108/18866	0.00629401585535554	0.0200244359235642	0.0106164812771953	TP63/NFKBIA/NOS3/EGFR	4
GO:0071887	leukocyte apoptotic process	4/128	108/18866	0.00629401585535554	0.0200244359235642	0.0106164812771953	CASP9/CASP3/IL6/HIF1A	4
GO:0001906	cell killing	5/128	172/18866	0.00638762368671695	0.0203047001647713	0.0107650707346362	ICAM1/LTF/PTPN6/FCER2/IL13	5
GO:0016311	dephosphorylation	9/128	492/18866	0.00640937816013766	0.0203375925952755	0.0107825095216233	BCL2/PTPN6/PON1/GSK3B/CYCS/ALPI/G6PC/IKBKB/IGFBP3	9
GO:0014896	muscle hypertrophy	4/128	109/18866	0.00650011066630666	0.0203375925952755	0.0107825095216233	PRKCA/ADRA1A/TNFRSF1A/PARP1	4
GO:0018958	phenol-containing compound metabolic process	4/128	109/18866	0.00650011066630666	0.0203375925952755	0.0107825095216233	AKR1B1/CTSB/BCL2/TYR	4
GO:0021761	limbic system development	4/128	109/18866	0.00650011066630666	0.0203375925952755	0.0107825095216233	NCOA1/CASP3/GSK3B/NF1	4
GO:0043618	regulation of transcription from RNA polymerase II promoter in response to stress	4/128	109/18866	0.00650011066630666	0.0203375925952755	0.0107825095216233	VEGFA/HIF1A/NFE2L2/HSF1	4
GO:2000278	regulation of DNA biosynthetic process	4/128	109/18866	0.00650011066630666	0.0203375925952755	0.0107825095216233	PPARG/PCNA/MYC/KCNK2	4
GO:0006977	DNA damage response, signal transduction by p53 class mediator resulting in cell cycle arrest	3/128	56/18866	0.00650750091220929	0.0203375925952755	0.0107825095216233	MDM2/PCNA/CCNB1	3
GO:0010665	regulation of cardiac muscle cell apoptotic process	3/128	56/18866	0.00650750091220929	0.0203375925952755	0.0107825095216233	CFLAR/NFE2L2/HSF1	3
GO:0019320	hexose catabolic process	3/128	56/18866	0.00650750091220929	0.0203375925952755	0.0107825095216233	GLB1/GPI/ALDH1A1	3
GO:0030071	regulation of mitotic metaphase/anaphase transition	3/128	56/18866	0.00650750091220929	0.0203375925952755	0.0107825095216233	RB1/CCNB1/APC	3
GO:0050732	negative regulation of peptidyl-tyrosine phosphorylation	3/128	56/18866	0.00650750091220929	0.0203375925952755	0.0107825095216233	PRKCZ/PTPN6/CAV1	3
GO:0060688	regulation of morphogenesis of a branching structure	3/128	56/18866	0.00650750091220929	0.0203375925952755	0.0107825095216233	AR/ESR1/VEGFA	3
GO:0090183	regulation of kidney development	3/128	56/18866	0.00650750091220929	0.0203375925952755	0.0107825095216233	VEGFA/MYC/CFLAR	3
GO:0010523	negative regulation of calcium ion transport into cytosol	2/128	18/18866	0.00650847163195721	0.0203375925952755	0.0107825095216233	BCL2/GSTM2	2
GO:0010713	negative regulation of collagen metabolic process	2/128	18/18866	0.00650847163195721	0.0203375925952755	0.0107825095216233	PPARG/IL6	2
GO:0010832	negative regulation of myotube differentiation	2/128	18/18866	0.00650847163195721	0.0203375925952755	0.0107825095216233	BDNF/CFLAR	2
GO:0051023	regulation of immunoglobulin secretion	2/128	18/18866	0.00650847163195721	0.0203375925952755	0.0107825095216233	IL6/GPI	2
GO:0061298	retina vasculature development in camera-type eye	2/128	18/18866	0.00650847163195721	0.0203375925952755	0.0107825095216233	HIF1A/CYP1B1	2
GO:0090036	regulation of protein kinase C signaling	2/128	18/18866	0.00650847163195721	0.0203375925952755	0.0107825095216233	ADRA1A/VEGFA	2
GO:1990000	amyloid fibril formation	2/128	18/18866	0.00650847163195721	0.0203375925952755	0.0107825095216233	MDM2/APP	2
GO:0002696	positive regulation of leukocyte activation	8/128	406/18866	0.00653011741908328	0.0203879238504203	0.0108091939600736	PRKCZ/IGF2/IL6/BCL2/PTPN6/VCAM1/IL13/CAV1	8
GO:0006937	regulation of muscle contraction	5/128	173/18866	0.00654275313481182	0.020410062956985	0.0108209315895996	CHRM2/CHRM3/ADRA1A/GSTM2/CAV1	5
GO:0009895	negative regulation of catabolic process	7/128	323/18866	0.00655108315125158	0.0204187443520382	0.0108255342594772	ADRA1A/RELA/BCL2/MCL1/EGFR/INS/TIMP1	7
GO:0032680	regulation of tumor necrosis factor production	4/128	110/18866	0.00671063732390534	0.0208630540450131	0.0110610967269919	LTF/PTPN6/GSTP1/HSF1	4
GO:1901800	positive regulation of proteasomal protein catabolic process	4/128	110/18866	0.00671063732390534	0.0208630540450131	0.0110610967269919	MDM2/GSK3B/CAV1/NFE2L2	4
GO:1904659	glucose transmembrane transport	4/128	110/18866	0.00671063732390534	0.0208630540450131	0.0110610967269919	SLC2A4/INS/SLC2A2/NFE2L2	4
GO:0045840	positive regulation of mitotic nuclear division	3/128	57/18866	0.00683543585750885	0.021197337313808	0.0112383257924191	IGF2/RB1/INS	3
GO:0072431	signal transduction involved in mitotic G1 DNA damage checkpoint	3/128	57/18866	0.00683543585750885	0.021197337313808	0.0112383257924191	MDM2/PCNA/CCNB1	3
GO:1902400	intracellular signal transduction involved in G1 DNA damage checkpoint	3/128	57/18866	0.00683543585750885	0.021197337313808	0.0112383257924191	MDM2/PCNA/CCNB1	3
GO:0034440	lipid oxidation	4/128	111/18866	0.00692563573701459	0.0214589773972649	0.0113770411628788	ALOX5/PPARG/CPT2/FABP1	4
GO:0007091	metaphase/anaphase transition of mitotic cell cycle	3/128	58/18866	0.00717303708470151	0.0221138605601225	0.0117242446927943	RB1/CCNB1/APC	3
GO:0010656	negative regulation of muscle cell apoptotic process	3/128	58/18866	0.00717303708470151	0.0221138605601225	0.0117242446927943	CFLAR/NFE2L2/HSF1	3
GO:0010662	regulation of striated muscle cell apoptotic process	3/128	58/18866	0.00717303708470151	0.0221138605601225	0.0117242446927943	CFLAR/NFE2L2/HSF1	3
GO:1900408	negative regulation of cellular response to oxidative stress	3/128	58/18866	0.00717303708470151	0.0221138605601225	0.0117242446927943	INS/HIF1A/NFE2L2	3
GO:1902099	regulation of metaphase/anaphase transition of cell cycle	3/128	58/18866	0.00717303708470151	0.0221138605601225	0.0117242446927943	RB1/CCNB1/APC	3
GO:1903202	negative regulation of oxidative stress-induced cell death	3/128	58/18866	0.00717303708470151	0.0221138605601225	0.0117242446927943	INS/HIF1A/NFE2L2	3
GO:0030324	lung development	5/128	177/18866	0.00718976439895653	0.0221468809644845	0.0117417513284875	PGR/VEGFA/NOS3/EGFR/IL13	5
GO:0001696	gastric acid secretion	2/128	19/18866	0.00724205434114991	0.0221596026847654	0.011748496083031	TRPV1/PTGER3	2
GO:0002076	osteoblast development	2/128	19/18866	0.00724205434114991	0.0221596026847654	0.011748496083031	ACHE/RUNX2	2
GO:0007213	G protein-coupled acetylcholine receptor signaling pathway	2/128	19/18866	0.00724205434114991	0.0221596026847654	0.011748496083031	CHRM2/CHRM3	2
GO:0032026	response to magnesium ion	2/128	19/18866	0.00724205434114991	0.0221596026847654	0.011748496083031	CCND1/MDM2	2
GO:0033189	response to vitamin A	2/128	19/18866	0.00724205434114991	0.0221596026847654	0.011748496083031	CYP1A1/PPARG	2
GO:0045780	positive regulation of bone resorption	2/128	19/18866	0.00724205434114991	0.0221596026847654	0.011748496083031	PRKCA/EGFR	2
GO:0046852	positive regulation of bone remodeling	2/128	19/18866	0.00724205434114991	0.0221596026847654	0.011748496083031	PRKCA/EGFR	2
GO:2000647	negative regulation of stem cell proliferation	2/128	19/18866	0.00724205434114991	0.0221596026847654	0.011748496083031	BDNF/NF1	2
GO:0002223	stimulatory C-type lectin receptor signaling pathway	4/128	113/18866	0.00736920521678155	0.0225112401684422	0.0119349259418327	RELA/IKBKG/IKBKB/RAF1	4
GO:1903555	regulation of tumor necrosis factor superfamily cytokine production	4/128	113/18866	0.00736920521678155	0.0225112401684422	0.0119349259418327	LTF/PTPN6/GSTP1/HSF1	4
GO:0009259	ribonucleotide metabolic process	8/128	416/18866	0.0075157455912024	0.0228403366119249	0.0121094050754254	LDHA/GPI/FASN/APP/INS/HIF1A/ACACA/PARP1	8
GO:0001658	branching involved in ureteric bud morphogenesis	3/128	59/18866	0.00752037163098423	0.0228403366119249	0.0121094050754254	VEGFA/BCL2/MYC	3
GO:0010659	cardiac muscle cell apoptotic process	3/128	59/18866	0.00752037163098423	0.0228403366119249	0.0121094050754254	CFLAR/NFE2L2/HSF1	3
GO:0045454	cell redox homeostasis	3/128	59/18866	0.00752037163098423	0.0228403366119249	0.0121094050754254	NQO1/NOS3/NFE2L2	3
GO:0072413	signal transduction involved in mitotic cell cycle checkpoint	3/128	59/18866	0.00752037163098423	0.0228403366119249	0.0121094050754254	MDM2/PCNA/CCNB1	3
GO:1902402	signal transduction involved in mitotic DNA damage checkpoint	3/128	59/18866	0.00752037163098423	0.0228403366119249	0.0121094050754254	MDM2/PCNA/CCNB1	3
GO:1902403	signal transduction involved in mitotic DNA integrity checkpoint	3/128	59/18866	0.00752037163098423	0.0228403366119249	0.0121094050754254	MDM2/PCNA/CCNB1	3
GO:0008645	hexose transmembrane transport	4/128	114/18866	0.00759785383987673	0.0230376441388684	0.0122140128493293	SLC2A4/INS/SLC2A2/NFE2L2	4
GO:0098693	regulation of synaptic vesicle cycle	4/128	114/18866	0.00759785383987673	0.0230376441388684	0.0122140128493293	CHRM2/ADRA1A/SLC2A4/GSK3B	4
GO:0030217	T cell differentiation	6/128	253/18866	0.00763801017318682	0.023121312045642	0.0122583715902773	PRKCZ/IL6/BCL2/ERBB2/RUNX2/IRF1	6
GO:0051896	regulation of protein kinase B signaling	6/128	253/18866	0.00763801017318682	0.023121312045642	0.0122583715902773	IGF2/ESR1/EGFR/ERBB2/INS/ERBB3	6
GO:0045926	negative regulation of growth	6/128	254/18866	0.007780384304562	0.0235329454602241	0.0124766098695307	PPARG/BCL2/RB1/ESR2/HIF1A/KCNK2	6
GO:0031623	receptor internalization	4/128	115/18866	0.00783112932319621	0.0236600023492246	0.0125439724203841	ACHE/VEGFA/SELE/CAV1	4
GO:0032653	regulation of interleukin-10 production	3/128	60/18866	0.00787750380706421	0.0236600023492246	0.0125439724203841	PRKCZ/IL6/IL13	3
GO:0043388	positive regulation of DNA binding	3/128	60/18866	0.00787750380706421	0.0236600023492246	0.0125439724203841	PPARG/RB1/PARP1	3
GO:0044784	metaphase/anaphase transition of cell cycle	3/128	60/18866	0.00787750380706421	0.0236600023492246	0.0125439724203841	RB1/CCNB1/APC	3
GO:0061098	positive regulation of protein tyrosine kinase activity	3/128	60/18866	0.00787750380706421	0.0236600023492246	0.0125439724203841	ADRA1A/BDNF/ERBB3	3
GO:0097755	positive regulation of blood vessel diameter	3/128	60/18866	0.00787750380706421	0.0236600023492246	0.0125439724203841	NOS3/EGFR/INS	3
GO:1902883	negative regulation of response to oxidative stress	3/128	60/18866	0.00787750380706421	0.0236600023492246	0.0125439724203841	INS/HIF1A/NFE2L2	3
GO:0030323	respiratory tube development	5/128	181/18866	0.00788023984790799	0.0236600023492246	0.0125439724203841	PGR/VEGFA/NOS3/EGFR/IL13	5
GO:0050796	regulation of insulin secretion	5/128	181/18866	0.00788023984790799	0.0236600023492246	0.0125439724203841	ALOX5/PRKCA/IL6/SLC2A2/HIF1A	5
GO:0002726	positive regulation of T cell cytokine production	2/128	20/18866	0.00801121487974767	0.0238393548685135	0.0126390608748264	PRKCZ/IL6	2
GO:0003085	negative regulation of systemic arterial blood pressure	2/128	20/18866	0.00801121487974767	0.0238393548685135	0.0126390608748264	TRPV1/ADRA1A	2
GO:0006525	arginine metabolic process	2/128	20/18866	0.00801121487974767	0.0238393548685135	0.0126390608748264	OTC/NOS3	2
GO:0019373	epoxygenase P450 pathway	2/128	20/18866	0.00801121487974767	0.0238393548685135	0.0126390608748264	CYP1A1/CYP1B1	2
GO:0032332	positive regulation of chondrocyte differentiation	2/128	20/18866	0.00801121487974767	0.0238393548685135	0.0126390608748264	RELA/RUNX2	2
GO:0032495	response to muramyl dipeptide	2/128	20/18866	0.00801121487974767	0.0238393548685135	0.0126390608748264	RELA/NFKBIA	2
GO:0034138	toll-like receptor 3 signaling pathway	2/128	20/18866	0.00801121487974767	0.0238393548685135	0.0126390608748264	CASP8/CAV1	2
GO:0051412	response to corticosterone	2/128	20/18866	0.00801121487974767	0.0238393548685135	0.0126390608748264	CCND1/FOS	2
GO:0051767	nitric-oxide synthase biosynthetic process	2/128	20/18866	0.00801121487974767	0.0238393548685135	0.0126390608748264	GSTP1/FCER2	2
GO:0051769	regulation of nitric-oxide synthase biosynthetic process	2/128	20/18866	0.00801121487974767	0.0238393548685135	0.0126390608748264	GSTP1/FCER2	2
GO:0097709	connective tissue replacement	2/128	20/18866	0.00801121487974767	0.0238393548685135	0.0126390608748264	TIMP1/HIF1A	2
GO:0071346	cellular response to interferon-gamma	5/128	182/18866	0.00805981602245413	0.0239148502865094	0.0126790867559412	ICAM1/PPARG/CASP1/VCAM1/IRF1	5
GO:0002220	innate immune response activating cell surface receptor signaling pathway	4/128	116/18866	0.00806906928982469	0.0239148502865094	0.0126790867559412	RELA/IKBKG/IKBKB/RAF1	4
GO:0015749	monosaccharide transmembrane transport	4/128	116/18866	0.00806906928982469	0.0239148502865094	0.0126790867559412	SLC2A4/INS/SLC2A2/NFE2L2	4
GO:0046916	cellular transition metal ion homeostasis	4/128	116/18866	0.00806906928982469	0.0239148502865094	0.0126790867559412	LTF/APP/MYC/HIF1A	4
GO:0060964	regulation of gene silencing by miRNA	4/128	116/18866	0.00806906928982469	0.0239148502865094	0.0126790867559412	ESR1/PPARG/IL6/EGFR	4
GO:0031334	positive regulation of protein-containing complex assembly	6/128	257/18866	0.00821900414772228	0.0243367978960534	0.0129027933768807	ICAM1/ESR1/VEGFA/GSK3B/ABCA1/PARP1	6
GO:0055001	muscle cell development	5/128	183/18866	0.00824221886980617	0.0243367978960534	0.0129027933768807	ADRA1A/VEGFA/BCL2/CCNB1/CFLAR	5
GO:0010574	regulation of vascular endothelial growth factor production	3/128	61/18866	0.00824449523943997	0.0243367978960534	0.0129027933768807	IL6/HIF1A/CYP1B1	3
GO:0010658	striated muscle cell apoptotic process	3/128	61/18866	0.00824449523943997	0.0243367978960534	0.0129027933768807	CFLAR/NFE2L2/HSF1	3
GO:0010965	regulation of mitotic sister chromatid separation	3/128	61/18866	0.00824449523943997	0.0243367978960534	0.0129027933768807	RB1/CCNB1/APC	3
GO:0002758	innate immune response-activating signal transduction	4/128	117/18866	0.00831171089404273	0.0244959229791603	0.0129871577241205	RELA/IKBKG/IKBKB/RAF1	4
GO:0030282	bone mineralization	4/128	117/18866	0.00831171089404273	0.0244959229791603	0.0129871577241205	ALOX5/LTF/HIF1A/COL1A2	4
GO:1901617	organic hydroxy compound biosynthetic process	6/128	258/18866	0.00836908973897279	0.0246452954633271	0.0130663514745731	AKR1B1/FASN/TYR/CYP3A4/ACACA/SP1	6
GO:0022900	electron transport chain	5/128	184/18866	0.0084274700699903	0.0247775697505066	0.0131364801662704	AKR1B1/SDHA/ALDH2/CCNB1/CYCS	5
GO:0038061	NIK/NF-kappaB signaling	5/128	184/18866	0.0084274700699903	0.0247775697505066	0.0131364801662704	NR3C2/RELA/NFKBIA/EGFR/APP	5
GO:0043588	skin development	8/128	425/18866	0.0084953732003436	0.0249572775342895	0.0132317569735263	CASP3/RELA/BCL2/TP63/EGFR/COL3A1/NF1/COL1A2	8
GO:0034219	carbohydrate transmembrane transport	4/128	118/18866	0.00855909081783357	0.0250844054939852	0.0132991572043777	SLC2A4/INS/SLC2A2/NFE2L2	4
GO:0050868	negative regulation of T cell activation	4/128	118/18866	0.00855909081783357	0.0250844054939852	0.0132991572043777	CASP3/PTPN6/ERBB2/IRF1	4
GO:0051209	release of sequestered calcium ion into cytosol	4/128	118/18866	0.00855909081783357	0.0250844054939852	0.0132991572043777	TRPV1/PTPN6/IL13/GSTM2	4
GO:1990778	protein localization to cell periphery	7/128	340/18866	0.00856939515164525	0.0250946249428848	0.0133045753139474	PRKCZ/AR/EGFR/INS/IKBKB/TNFRSF1A/CAV1	7
GO:0002260	lymphocyte homeostasis	3/128	62/18866	0.00862140491218616	0.0251868186363153	0.0133534542248898	CASP3/BCL2/HIF1A	3
GO:2000351	regulation of endothelial cell apoptotic process	3/128	62/18866	0.00862140491218616	0.0251868186363153	0.0133534542248898	ICAM1/IL13/NFE2L2	3
GO:2001244	positive regulation of intrinsic apoptotic signaling pathway	3/128	62/18866	0.00862140491218616	0.0251868186363153	0.0133534542248898	BCL2/MCL1/CAV1	3
GO:0042180	cellular ketone metabolic process	6/128	260/18866	0.00867516276703572	0.0253237701391423	0.013426062665457	AKR1B1/NQO1/PPARG/INS/FABP1/CAV1	6
GO:0019693	ribose phosphate metabolic process	8/128	427/18866	0.00872551797951412	0.0254307610402807	0.0134827867051803	LDHA/GPI/FASN/APP/INS/HIF1A/ACACA/PARP1	8
GO:0051147	regulation of muscle cell differentiation	5/128	186/18866	0.00880660367397604	0.0254307610402807	0.0134827867051803	IGF2/BCL2/MDM2/BDNF/CFLAR	5
GO:0051283	negative regulation of sequestering of calcium ion	4/128	119/18866	0.00881124526755126	0.0254307610402807	0.0134827867051803	TRPV1/PTPN6/IL13/GSTM2	4
GO:0002363	alpha-beta T cell lineage commitment	2/128	21/18866	0.00881544446818749	0.0254307610402807	0.0134827867051803	IL6/BCL2	2
GO:0003177	pulmonary valve development	2/128	21/18866	0.00881544446818749	0.0254307610402807	0.0134827867051803	NOS3/TNFRSF1A	2
GO:0016540	protein autoprocessing	2/128	21/18866	0.00881544446818749	0.0254307610402807	0.0134827867051803	CASP1/PARP1	2
GO:0030728	ovulation	2/128	21/18866	0.00881544446818749	0.0254307610402807	0.0134827867051803	PGR/NOS3	2
GO:0043691	reverse cholesterol transport	2/128	21/18866	0.00881544446818749	0.0254307610402807	0.0134827867051803	CETP/ABCA1	2
GO:0046827	positive regulation of protein export from nucleus	2/128	21/18866	0.00881544446818749	0.0254307610402807	0.0134827867051803	MDM2/GSK3B	2
GO:0048305	immunoglobulin secretion	2/128	21/18866	0.00881544446818749	0.0254307610402807	0.0134827867051803	IL6/GPI	2
GO:0048485	sympathetic nervous system development	2/128	21/18866	0.00881544446818749	0.0254307610402807	0.0134827867051803	TP63/NF1	2
GO:0061042	vascular wound healing	2/128	21/18866	0.00881544446818749	0.0254307610402807	0.0134827867051803	ALOX5/VEGFA	2
GO:0072111	cell proliferation involved in kidney development	2/128	21/18866	0.00881544446818749	0.0254307610402807	0.0134827867051803	MYC/CFLAR	2
GO:0072574	hepatocyte proliferation	2/128	21/18866	0.00881544446818749	0.0254307610402807	0.0134827867051803	IL6/CFLAR	2
GO:0072575	epithelial cell proliferation involved in liver morphogenesis	2/128	21/18866	0.00881544446818749	0.0254307610402807	0.0134827867051803	IL6/CFLAR	2
GO:0061448	connective tissue development	6/128	262/18866	0.00898919714779272	0.0258856460386872	0.013723955948963	RELA/ATF2/TIMP1/HIF1A/CFLAR/RUNX2	6
GO:0043409	negative regulation of MAPK cascade	5/128	187/18866	0.00900052885602368	0.0258856460386872	0.013723955948963	PTPN6/GSTP1/NF1/MYC/CAV1	5
GO:0006081	cellular aldehyde metabolic process	3/128	63/18866	0.0090082892082473	0.0258856460386872	0.013723955948963	ALDH1A1/RELA/CYP1B1	3
GO:0010830	regulation of myotube differentiation	3/128	63/18866	0.0090082892082473	0.0258856460386872	0.013723955948963	BCL2/BDNF/CFLAR	3
GO:0032613	interleukin-10 production	3/128	63/18866	0.0090082892082473	0.0258856460386872	0.013723955948963	PRKCZ/IL6/IL13	3
GO:0051588	regulation of neurotransmitter transport	4/128	120/18866	0.00906820997074697	0.0259969477432396	0.0137829654744752	CHRM2/ADRA1A/GSK3B/NF1	4
GO:0060147	regulation of posttranscriptional gene silencing	4/128	120/18866	0.00906820997074697	0.0259969477432396	0.0137829654744752	ESR1/PPARG/IL6/EGFR	4
GO:0060966	regulation of gene silencing by RNA	4/128	120/18866	0.00906820997074697	0.0259969477432396	0.0137829654744752	ESR1/PPARG/IL6/EGFR	4
GO:0007187	G protein-coupled receptor signaling pathway, coupled to cyclic nucleotide second messenger	6/128	263/18866	0.00914923430426999	0.0262088182677182	0.013895294204478	PRKCA/CHRM2/CHRM3/ADRA1A/PTGER3/ABCA1	6
GO:0051783	regulation of nuclear division	5/128	188/18866	0.00919738794292097	0.0263262713980498	0.0139575650701281	IGF2/RB1/CCNB1/INS/APC	5
GO:0007613	memory	4/128	121/18866	0.0093300201731511	0.0266437581515665	0.0141258890212912	PRKCZ/SLC2A4/BDNF/KCNK2	4
GO:0030218	erythrocyte differentiation	4/128	121/18866	0.0093300201731511	0.0266437581515665	0.0141258890212912	CASP3/VEGFA/RB1/HIF1A	4
GO:0051282	regulation of sequestering of calcium ion	4/128	121/18866	0.0093300201731511	0.0266437581515665	0.0141258890212912	TRPV1/PTPN6/IL13/GSTM2	4
GO:0010565	regulation of cellular ketone metabolic process	5/128	189/18866	0.00939720201946394	0.0267546741722207	0.0141846940663427	NQO1/PPARG/INS/FABP1/CAV1	5
GO:0002066	columnar/cuboidal epithelial cell development	3/128	64/18866	0.00940520195024546	0.0267546741722207	0.0141846940663427	FASN/GSK3B/HIF1A	3
GO:0042130	negative regulation of T cell proliferation	3/128	64/18866	0.00940520195024546	0.0267546741722207	0.0141846940663427	CASP3/PTPN6/ERBB2	3
GO:0051306	mitotic sister chromatid separation	3/128	64/18866	0.00940520195024546	0.0267546741722207	0.0141846940663427	RB1/CCNB1/APC	3
GO:0070265	necrotic cell death	3/128	64/18866	0.00940520195024546	0.0267546741722207	0.0141846940663427	CASP8/CFLAR/CAV1	3
GO:0046486	glycerolipid metabolic process	8/128	434/18866	0.0095680074040601	0.0271967839801894	0.0144190902069721	ACHE/LPL/PON1/FABP1/CETP/ALPI/G6PC/CAV1	8
GO:0051048	negative regulation of secretion	5/128	190/18866	0.00959999204480158	0.0272316134824348	0.0144375559834811	PTGER3/INS/NF1/TNFRSF1A/ERBB3	5
GO:0005980	glycogen catabolic process	2/128	22/18866	0.0096542394986627	0.0272316134824348	0.0144375559834811	INS/G6PC	2
GO:0006067	ethanol metabolic process	2/128	22/18866	0.0096542394986627	0.0272316134824348	0.0144375559834811	ALDH2/ALDH1A1	2
GO:0035584	calcium-mediated signaling using intracellular calcium source	2/128	22/18866	0.0096542394986627	0.0272316134824348	0.0144375559834811	SELP/VCAM1	2
GO:0042359	vitamin D metabolic process	2/128	22/18866	0.0096542394986627	0.0272316134824348	0.0144375559834811	CYP1A1/CYP3A4	2
GO:0043369	CD4-positive or CD8-positive, alpha-beta T cell lineage commitment	2/128	22/18866	0.0096542394986627	0.0272316134824348	0.0144375559834811	IL6/BCL2	2
GO:0051900	regulation of mitochondrial depolarization	2/128	22/18866	0.0096542394986627	0.0272316134824348	0.0144375559834811	BCL2/PARP1	2
GO:0071157	negative regulation of cell cycle arrest	2/128	22/18866	0.0096542394986627	0.0272316134824348	0.0144375559834811	CCND1/MDM2	2
GO:0071379	cellular response to prostaglandin stimulus	2/128	22/18866	0.0096542394986627	0.0272316134824348	0.0144375559834811	PPARG/ACACA	2
GO:0072576	liver morphogenesis	2/128	22/18866	0.0096542394986627	0.0272316134824348	0.0144375559834811	IL6/CFLAR	2
GO:0022408	negative regulation of cell-cell adhesion	5/128	191/18866	0.00980577885030923	0.0275925803946601	0.014628932084159	CASP3/VEGFA/PTPN6/ERBB2/IRF1	5
GO:0010573	vascular endothelial growth factor production	3/128	65/18866	0.00981219444080686	0.0275925803946601	0.014628932084159	IL6/HIF1A/CYP1B1	3
GO:0060675	ureteric bud morphogenesis	3/128	65/18866	0.00981219444080686	0.0275925803946601	0.014628932084159	VEGFA/BCL2/MYC	3
GO:0090181	regulation of cholesterol metabolic process	3/128	65/18866	0.00981219444080686	0.0275925803946601	0.014628932084159	FASN/ACACA/SP1	3
GO:1904375	regulation of protein localization to cell periphery	4/128	123/18866	0.00986831563236	0.0277292136203948	0.0147013717817561	PRKCZ/AR/EGFR/INS	4
GO:0051208	sequestering of calcium ion	4/128	124/18866	0.0101448689464813	0.0284845633806236	0.0151018403201865	TRPV1/PTPN6/IL13/GSTM2	4
GO:0046365	monosaccharide catabolic process	3/128	66/18866	0.0102293155024121	0.028656096167716	0.0151927829379732	GLB1/GPI/ALDH1A1	3
GO:0072171	mesonephric tubule morphogenesis	3/128	66/18866	0.0102293155024121	0.028656096167716	0.0151927829379732	VEGFA/BCL2/MYC	3
GO:1905818	regulation of chromosome separation	3/128	66/18866	0.0102293155024121	0.028656096167716	0.0151927829379732	RB1/CCNB1/APC	3
GO:0003014	renal system process	4/128	125/18866	0.0104264038694529	0.029135534272172	0.0154469696565884	TRPV1/ADRA1A/AKR1B1/BCL2	4
GO:0034605	cellular response to heat	4/128	125/18866	0.0104264038694529	0.029135534272172	0.0154469696565884	TRPV1/GSK3B/NF1/HSF1	4
GO:0035270	endocrine system development	4/128	125/18866	0.0104264038694529	0.029135534272172	0.0154469696565884	IL6/GSK3B/NF1/RAF1	4
GO:0046578	regulation of Ras protein signal transduction	5/128	194/18866	0.0104413263012342	0.029135534272172	0.0154469696565884	ADRA1A/COL3A1/NF1/ABCA1/RAF1	5
GO:0030258	lipid modification	6/128	271/18866	0.0105038144530701	0.029135534272172	0.0154469696565884	ALOX5/CYP1A1/PPARG/CPT2/FABP1/CYP3A4	6
GO:0001919	regulation of receptor recycling	2/128	23/18866	0.0105271014892662	0.029135534272172	0.0154469696565884	ACHE/ECE1	2
GO:0002052	positive regulation of neuroblast proliferation	2/128	23/18866	0.0105271014892662	0.029135534272172	0.0154469696565884	VEGFA/HIF1A	2
GO:0006582	melanin metabolic process	2/128	23/18866	0.0105271014892662	0.029135534272172	0.0154469696565884	BCL2/TYR	2
GO:0007617	mating behavior	2/128	23/18866	0.0105271014892662	0.029135534272172	0.0154469696565884	NCOA1/APP	2
GO:0035162	embryonic hemopoiesis	2/128	23/18866	0.0105271014892662	0.029135534272172	0.0154469696565884	VEGFA/HIF1A	2
GO:0035743	CD4-positive, alpha-beta T cell cytokine production	2/128	23/18866	0.0105271014892662	0.029135534272172	0.0154469696565884	PRKCZ/IL6	2
GO:0043586	tongue development	2/128	23/18866	0.0105271014892662	0.029135534272172	0.0154469696565884	EGFR/BDNF	2
GO:1900273	positive regulation of long-term synaptic potentiation	2/128	23/18866	0.0105271014892662	0.029135534272172	0.0154469696565884	APP/INS	2
GO:1902001	fatty acid transmembrane transport	2/128	23/18866	0.0105271014892662	0.029135534272172	0.0154469696565884	CPT2/ACACA	2
GO:1902254	negative regulation of intrinsic apoptotic signaling pathway by p53 class mediator	2/128	23/18866	0.0105271014892662	0.029135534272172	0.0154469696565884	BCL2/MDM2	2
GO:2000178	negative regulation of neural precursor cell proliferation	2/128	23/18866	0.0105271014892662	0.029135534272172	0.0154469696565884	BDNF/NF1	2
GO:0045670	regulation of osteoclast differentiation	3/128	67/18866	0.010656611516775	0.0294718159228016	0.0156252582166957	LTF/FOS/NF1	3
GO:0071897	DNA biosynthetic process	5/128	196/18866	0.0108803844731077	0.0300680895236559	0.0159413883460896	PPARG/PCNA/PPIA/MYC/KCNK2	5
GO:0051053	negative regulation of DNA metabolic process	4/128	127/18866	0.011004549231563	0.0303428806901748	0.0160870761090619	PPARG/KCNK2/PARP1/HSF1	4
GO:1900180	regulation of protein localization to nucleus	4/128	127/18866	0.011004549231563	0.0303428806901748	0.0160870761090619	INS/GSK3B/NF1/PARP1	4
GO:1903052	positive regulation of proteolysis involved in cellular protein catabolic process	4/128	127/18866	0.011004549231563	0.0303428806901748	0.0160870761090619	MDM2/GSK3B/CAV1/NFE2L2	4
GO:0002637	regulation of immunoglobulin production	3/128	68/18866	0.0110941264637553	0.030498491047859	0.0161695770321939	IL6/GPI/IL13	3
GO:0045428	regulation of nitric oxide biosynthetic process	3/128	68/18866	0.0110941264637553	0.030498491047859	0.0161695770321939	TRPV1/ICAM1/CAV1	3
GO:0071479	cellular response to ionizing radiation	3/128	68/18866	0.0110941264637553	0.030498491047859	0.0161695770321939	MDM2/ELK1/HSF1	3
GO:0072577	endothelial cell apoptotic process	3/128	68/18866	0.0110941264637553	0.030498491047859	0.0161695770321939	ICAM1/IL13/NFE2L2	3
GO:0014013	regulation of gliogenesis	4/128	128/18866	0.0113012237714668	0.0310214800169794	0.0164468533869457	PPARG/IL6/RELA/NF1	4
GO:0072089	stem cell proliferation	4/128	128/18866	0.0113012237714668	0.0310214800169794	0.0164468533869457	VEGFA/BDNF/NF1/HIF1A	4
GO:0007178	transmembrane receptor protein serine/threonine kinase signaling pathway	7/128	359/18866	0.0113304811872496	0.0310554737529901	0.0164648760600076	PRKCZ/FOS/COL3A1/COL1A2/CAV1/PARP1/RUNX2	7
GO:0010948	negative regulation of cell cycle process	7/128	359/18866	0.0113304811872496	0.0310554737529901	0.0164648760600076	CCND1/BCL2/RB1/MDM2/PCNA/CCNB1/APC	7
GO:0010869	regulation of receptor biosynthetic process	2/128	24/18866	0.0114335370385101	0.0311293268038134	0.0165040311969774	PPARG/HIF1A	2
GO:0032469	endoplasmic reticulum calcium ion homeostasis	2/128	24/18866	0.0114335370385101	0.0311293268038134	0.0165040311969774	BCL2/APP	2
GO:0034123	positive regulation of toll-like receptor signaling pathway	2/128	24/18866	0.0114335370385101	0.0311293268038134	0.0165040311969774	LTF/CAV1	2
GO:0034695	response to prostaglandin E	2/128	24/18866	0.0114335370385101	0.0311293268038134	0.0165040311969774	PPARG/ACACA	2
GO:0044346	fibroblast apoptotic process	2/128	24/18866	0.0114335370385101	0.0311293268038134	0.0165040311969774	TP63/MYC	2
GO:0048745	smooth muscle tissue development	2/128	24/18866	0.0114335370385101	0.0311293268038134	0.0165040311969774	COL3A1/NF1	2
GO:0051349	positive regulation of lyase activity	2/128	24/18866	0.0114335370385101	0.0311293268038134	0.0165040311969774	NOS3/NF1	2
GO:0051882	mitochondrial depolarization	2/128	24/18866	0.0114335370385101	0.0311293268038134	0.0165040311969774	BCL2/PARP1	2
GO:2000637	positive regulation of gene silencing by miRNA	2/128	24/18866	0.0114335370385101	0.0311293268038134	0.0165040311969774	IL6/EGFR	2
GO:0019933	cAMP-mediated signaling	5/128	199/18866	0.0115624133504845	0.0314569427517616	0.0166777254069306	PRKCA/ADRA1A/PTGER3/AHR/ABCA1	5
GO:0034101	erythrocyte homeostasis	4/128	129/18866	0.0116030081178767	0.0315377378543984	0.0167205610552209	CASP3/VEGFA/RB1/HIF1A	4
GO:0034504	protein localization to nucleus	6/128	277/18866	0.0116092460724558	0.0315377378543984	0.0167205610552209	NFKBIA/MDM2/INS/GSK3B/NF1/PARP1	6
GO:1901888	regulation of cell junction assembly	5/128	200/18866	0.0117960864949601	0.0320118848194496	0.0169719425371422	VEGFA/APP/BDNF/IKBKB/CAV1	5
GO:0043491	protein kinase B signaling	6/128	278/18866	0.011801175685953	0.0320118848194496	0.0169719425371422	IGF2/ESR1/EGFR/ERBB2/INS/ERBB3	6
GO:0006936	muscle contraction	7/128	362/18866	0.011819289882329	0.0320374124129993	0.0169854766621487	TRPV1/CHRM2/CHRM3/ADRA1A/PTGER3/GSTM2/CAV1	7
GO:0048568	embryonic organ development	8/128	451/18866	0.0118659981170375	0.0321403525156843	0.0170400530645502	NCOA1/IGF2/VEGFA/CASP8/EGFR/HIF1A/HSF1/RUNX2	8
GO:0006879	cellular iron ion homeostasis	3/128	70/18866	0.0119999772959802	0.0324793503136051	0.0172197816615691	LTF/MYC/HIF1A	3
GO:0003231	cardiac ventricle development	4/128	131/18866	0.0122220289175935	0.0329833493003384	0.0174869899777885	NOS3/MDM2/HIF1A/KCNK2	4
GO:0006766	vitamin metabolic process	4/128	131/18866	0.0122220289175935	0.0329833493003384	0.0174869899777885	CTRB1/CYP1A1/PC/CYP3A4	4
GO:0032434	regulation of proteasomal ubiquitin-dependent protein catabolic process	4/128	131/18866	0.0122220289175935	0.0329833493003384	0.0174869899777885	MDM2/GSK3B/CAV1/NFE2L2	4
GO:0045667	regulation of osteoblast differentiation	4/128	131/18866	0.0122220289175935	0.0329833493003384	0.0174869899777885	IL6/LTF/TP63/RUNX2	4
GO:0034341	response to interferon-gamma	5/128	202/18866	0.0122730449421129	0.0330967607559835	0.0175471180433216	ICAM1/PPARG/CASP1/VCAM1/IRF1	5
GO:0002053	positive regulation of mesenchymal cell proliferation	2/128	25/18866	0.0123730577802194	0.033172050756728	0.0175870350170788	VEGFA/MYC	2
GO:0002092	positive regulation of receptor internalization	2/128	25/18866	0.0123730577802194	0.033172050756728	0.0175870350170788	VEGFA/SELE	2
GO:0042537	benzene-containing compound metabolic process	2/128	25/18866	0.0123730577802194	0.033172050756728	0.0175870350170788	GSTM1/GSTM2	2
GO:0048169	regulation of long-term neuronal synaptic plasticity	2/128	25/18866	0.0123730577802194	0.033172050756728	0.0175870350170788	APP/NF1	2
GO:0060148	positive regulation of posttranscriptional gene silencing	2/128	25/18866	0.0123730577802194	0.033172050756728	0.0175870350170788	IL6/EGFR	2
GO:0060669	embryonic placenta morphogenesis	2/128	25/18866	0.0123730577802194	0.033172050756728	0.0175870350170788	NCOA1/IGF2	2
GO:1905564	positive regulation of vascular endothelial cell proliferation	2/128	25/18866	0.0123730577802194	0.033172050756728	0.0175870350170788	IGF2/SP1	2
GO:2000679	positive regulation of transcription regulatory region DNA binding	2/128	25/18866	0.0123730577802194	0.033172050756728	0.0175870350170788	RB1/PARP1	2
GO:0072659	protein localization to plasma membrane	6/128	281/18866	0.0123904109872982	0.0331943979943556	0.0175988829927609	PRKCZ/AR/EGFR/INS/IKBKB/TNFRSF1A	6
GO:0014823	response to activity	3/128	71/18866	0.0124683894754459	0.0332821911958784	0.017645428867201	IL6/HIF1A/HSF1	3
GO:0015800	acidic amino acid transport	3/128	71/18866	0.0124683894754459	0.0332821911958784	0.017645428867201	TRPV1/BDNF/NF1	3
GO:0033692	cellular polysaccharide biosynthetic process	3/128	71/18866	0.0124683894754459	0.0332821911958784	0.017645428867201	IGF2/INS/GSK3B	3
GO:0045739	positive regulation of DNA repair	3/128	71/18866	0.0124683894754459	0.0332821911958784	0.017645428867201	EGFR/PCNA/PARP1	3
GO:0051785	positive regulation of nuclear division	3/128	71/18866	0.0124683894754459	0.0332821911958784	0.017645428867201	IGF2/RB1/INS	3
GO:0006282	regulation of DNA repair	4/128	132/18866	0.0125393254530143	0.0334472876757578	0.0177329591074665	EGFR/PCNA/PARP1/HSF1	4
GO:0016054	organic acid catabolic process	6/128	282/18866	0.0125913480719072	0.033537447360847	0.0177807596353995	ALDH5A1/OTC/CPT2/NOS3/PON1/FABP1	6
GO:0046395	carboxylic acid catabolic process	6/128	282/18866	0.0125913480719072	0.033537447360847	0.0177807596353995	ALDH5A1/OTC/CPT2/NOS3/PON1/FABP1	6
GO:0060541	respiratory system development	5/128	204/18866	0.0127629474748791	0.033969927443984	0.0180100503241815	PGR/VEGFA/NOS3/EGFR/IL13	5
GO:0042177	negative regulation of protein catabolic process	4/128	133/18866	0.0128618519563301	0.0341837379431415	0.0181234075827748	RELA/EGFR/INS/TIMP1	4
GO:0042770	signal transduction in response to DNA damage	4/128	133/18866	0.0128618519563301	0.0341837379431415	0.0181234075827748	CASP9/MDM2/PCNA/CCNB1	4
GO:0033047	regulation of mitotic sister chromatid segregation	3/128	72/18866	0.0129471732506054	0.0343361273310363	0.0182042008240728	RB1/CCNB1/APC	3
GO:0045600	positive regulation of fat cell differentiation	3/128	72/18866	0.0129471732506054	0.0343361273310363	0.0182042008240728	PPARG/LPL/INS	3
GO:0061515	myeloid cell development	3/128	72/18866	0.0129471732506054	0.0343361273310363	0.0182042008240728	LTF/PTPN6/APP	3
GO:0002068	glandular epithelial cell development	2/128	26/18866	0.0133451803387956	0.0352393176665041	0.0186830509311539	FASN/GSK3B	2
GO:0018904	ether metabolic process	2/128	26/18866	0.0133451803387956	0.0352393176665041	0.0186830509311539	ALOX5/FASN	2
GO:0031664	regulation of lipopolysaccharide-mediated signaling pathway	2/128	26/18866	0.0133451803387956	0.0352393176665041	0.0186830509311539	PRKCA/LTF	2
GO:0043567	regulation of insulin-like growth factor receptor signaling pathway	2/128	26/18866	0.0133451803387956	0.0352393176665041	0.0186830509311539	AR/IGFBP3	2
GO:0051156	glucose 6-phosphate metabolic process	2/128	26/18866	0.0133451803387956	0.0352393176665041	0.0186830509311539	GPI/G6PC	2
GO:0097066	response to thyroid hormone	2/128	26/18866	0.0133451803387956	0.0352393176665041	0.0186830509311539	AKR1B1/CTSB	2
GO:0140014	mitotic nuclear division	6/128	286/18866	0.0134180649790826	0.0353785732682208	0.0187568809503371	PRKCA/IGF2/RB1/CCNB1/INS/APC	6
GO:0072078	nephron tubule morphogenesis	3/128	73/18866	0.0134363611597318	0.0353785732682208	0.0187568809503371	VEGFA/BCL2/MYC	3
GO:0072401	signal transduction involved in DNA integrity checkpoint	3/128	73/18866	0.0134363611597318	0.0353785732682208	0.0187568809503371	MDM2/PCNA/CCNB1	3
GO:0072422	signal transduction involved in DNA damage checkpoint	3/128	73/18866	0.0134363611597318	0.0353785732682208	0.0187568809503371	MDM2/PCNA/CCNB1	3
GO:0046890	regulation of lipid biosynthetic process	5/128	207/18866	0.013522401743543	0.0355542577271299	0.0188500246861119	FASN/INS/ACACA/SP1/TNFRSF1A	5
GO:0050866	negative regulation of cell activation	5/128	207/18866	0.013522401743543	0.0355542577271299	0.0188500246861119	CASP3/PTPN6/NOS3/ERBB2/IRF1	5
GO:0006305	DNA alkylation	3/128	74/18866	0.0139359835631834	0.0365372902393719	0.0193712052227786	FOS/MYC/PARP1	3
GO:0006306	DNA methylation	3/128	74/18866	0.0139359835631834	0.0365372902393719	0.0193712052227786	FOS/MYC/PARP1	3
GO:0051881	regulation of mitochondrial membrane potential	3/128	74/18866	0.0139359835631834	0.0365372902393719	0.0193712052227786	TRPV1/BCL2/PARP1	3
GO:0072395	signal transduction involved in cell cycle checkpoint	3/128	74/18866	0.0139359835631834	0.0365372902393719	0.0193712052227786	MDM2/PCNA/CCNB1	3
GO:0030183	B cell differentiation	4/128	137/18866	0.0142048254704646	0.037189162558165	0.0197168124745387	IL6/BCL2/PTPN6/VCAM1	4
GO:1903038	negative regulation of leukocyte cell-cell adhesion	4/128	137/18866	0.0142048254704646	0.037189162558165	0.0197168124745387	CASP3/PTPN6/ERBB2/IRF1	4
GO:0030100	regulation of endocytosis	5/128	210/18866	0.0143118201611049	0.0373895032030001	0.0198230283356531	PPARG/VEGFA/SELE/SLC2A4/CAV1	5
GO:0034764	positive regulation of transmembrane transport	5/128	210/18866	0.0143118201611049	0.0373895032030001	0.0198230283356531	HTR3A/INS/IL13/GSTM2/NFE2L2	5
GO:0045216	cell-cell junction organization	5/128	210/18866	0.0143118201611049	0.0373895032030001	0.0198230283356531	PRKCA/VEGFA/APC/IKBKB/CAV1	5
GO:0031954	positive regulation of protein autophosphorylation	2/128	27/18866	0.0143494262848489	0.0374081006760119	0.0198328882750185	VEGFA/INS	2
GO:0036037	CD8-positive, alpha-beta T cell activation	2/128	27/18866	0.0143494262848489	0.0374081006760119	0.0198328882750185	BCL2/IRF1	2
GO:0048668	collateral sprouting	2/128	27/18866	0.0143494262848489	0.0374081006760119	0.0198328882750185	APP/BDNF	2
GO:0006695	cholesterol biosynthetic process	3/128	75/18866	0.0144460686791808	0.0374478724000454	0.0198539743003715	FASN/ACACA/SP1	3
GO:0009064	glutamine family amino acid metabolic process	3/128	75/18866	0.0144460686791808	0.0374478724000454	0.0198539743003715	ALDH5A1/OTC/NOS3	3
GO:0035019	somatic stem cell population maintenance	3/128	75/18866	0.0144460686791808	0.0374478724000454	0.0198539743003715	TP63/MYC/RAF1	3
GO:0046323	glucose import	3/128	75/18866	0.0144460686791808	0.0374478724000454	0.0198539743003715	SLC2A4/INS/NFE2L2	3
GO:0048844	artery morphogenesis	3/128	75/18866	0.0144460686791808	0.0374478724000454	0.0198539743003715	VEGFA/COL3A1/NF1	3
GO:0050805	negative regulation of synaptic transmission	3/128	75/18866	0.0144460686791808	0.0374478724000454	0.0198539743003715	ACHE/BDNF/NF1	3
GO:0072088	nephron epithelium morphogenesis	3/128	75/18866	0.0144460686791808	0.0374478724000454	0.0198539743003715	VEGFA/BCL2/MYC	3
GO:1902653	secondary alcohol biosynthetic process	3/128	75/18866	0.0144460686791808	0.0374478724000454	0.0198539743003715	FASN/ACACA/SP1	3
GO:0002705	positive regulation of leukocyte mediated immunity	4/128	138/18866	0.0145539232140989	0.037674396168142	0.0199740718328072	PRKCZ/IL6/FCER2/IL13	4
GO:0055076	transition metal ion homeostasis	4/128	138/18866	0.0145539232140989	0.037674396168142	0.0199740718328072	LTF/APP/MYC/HIF1A	4
GO:0002697	regulation of immune effector process	8/128	470/18866	0.0148909526691709	0.0385197447471667	0.020422255611675	PRKCZ/ICAM1/IL6/GPI/PTPN6/INS/FCER2/IL13	8
GO:0033555	multicellular organismal response to stress	3/128	76/18866	0.0149666426191538	0.0386883507592031	0.020511646522702	TRPV1/BCL2/BDNF	3
GO:0007254	JNK cascade	5/128	213/18866	0.0151316898123762	0.0390875439995486	0.0207232893164509	MAPK8/EGFR/APP/GSTP1/IKBKG	5
GO:0034976	response to endoplasmic reticulum stress	6/128	294/18866	0.0151843664861878	0.0391961101231819	0.0207808485018028	ALOX5/CCND1/BCL2/GSK3B/CAV1/NFE2L2	6
GO:0009308	amine metabolic process	4/128	140/18866	0.0152683292600209	0.0393026014028929	0.0208373076540881	CYP1A1/NQO1/INS/VCAM1	4
GO:0060968	regulation of gene silencing	4/128	140/18866	0.0152683292600209	0.0393026014028929	0.0208373076540881	ESR1/PPARG/IL6/EGFR	4
GO:0072655	establishment of protein localization to mitochondrion	4/128	140/18866	0.0152683292600209	0.0393026014028929	0.0208373076540881	BCL2/TP63/MAPK8/CASP8	4
GO:0097553	calcium ion transmembrane import into cytosol	4/128	140/18866	0.0152683292600209	0.0393026014028929	0.0208373076540881	TRPV1/PTPN6/IL13/GSTM2	4
GO:0002360	T cell lineage commitment	2/128	28/18866	0.0153853220911945	0.0393560601929721	0.020865650237427	IL6/BCL2	2
GO:0003180	aortic valve morphogenesis	2/128	28/18866	0.0153853220911945	0.0393560601929721	0.020865650237427	NOS3/RB1	2
GO:0030194	positive regulation of blood coagulation	2/128	28/18866	0.0153853220911945	0.0393560601929721	0.020865650237427	SELP/NFE2L2	2
GO:0031069	hair follicle morphogenesis	2/128	28/18866	0.0153853220911945	0.0393560601929721	0.020865650237427	BCL2/TP63	2
GO:0031440	regulation of mRNA 3'-end processing	2/128	28/18866	0.0153853220911945	0.0393560601929721	0.020865650237427	CCNB1/HSF1	2
GO:0033598	mammary gland epithelial cell proliferation	2/128	28/18866	0.0153853220911945	0.0393560601929721	0.020865650237427	ESR1/CCND1	2
GO:0071168	protein localization to chromatin	2/128	28/18866	0.0153853220911945	0.0393560601929721	0.020865650237427	ESR1/RB1	2
GO:0095500	acetylcholine receptor signaling pathway	2/128	28/18866	0.0153853220911945	0.0393560601929721	0.020865650237427	CHRM2/CHRM3	2
GO:1900048	positive regulation of hemostasis	2/128	28/18866	0.0153853220911945	0.0393560601929721	0.020865650237427	SELP/NFE2L2	2
GO:0014015	positive regulation of gliogenesis	3/128	77/18866	0.0154977294226645	0.0395063310282741	0.0209453202723574	PPARG/IL6/RELA	3
GO:0030500	regulation of bone mineralization	3/128	77/18866	0.0154977294226645	0.0395063310282741	0.0209453202723574	ALOX5/LTF/HIF1A	3
GO:0061333	renal tubule morphogenesis	3/128	77/18866	0.0154977294226645	0.0395063310282741	0.0209453202723574	VEGFA/BCL2/MYC	3
GO:0061418	regulation of transcription from RNA polymerase II promoter in response to hypoxia	3/128	77/18866	0.0154977294226645	0.0395063310282741	0.0209453202723574	VEGFA/HIF1A/NFE2L2	3
GO:0072028	nephron morphogenesis	3/128	77/18866	0.0154977294226645	0.0395063310282741	0.0209453202723574	VEGFA/BCL2/MYC	3
GO:0051651	maintenance of location in cell	5/128	216/18866	0.0159824844080971	0.040713636100688	0.0215854048043797	TRPV1/PTPN6/IL13/GSTM2/CAV1	5
GO:0031333	negative regulation of protein-containing complex assembly	4/128	142/18866	0.0160045181846497	0.040713636100688	0.0215854048043797	PRKCZ/GSK3B/RAF1/HSF1	4
GO:0072073	kidney epithelium development	4/128	142/18866	0.0160045181846497	0.040713636100688	0.0215854048043797	VEGFA/BCL2/BDNF/MYC	4
GO:0000271	polysaccharide biosynthetic process	3/128	78/18866	0.0160393510919075	0.0407178285305598	0.0215876275313224	IGF2/INS/GSK3B	3
GO:0061045	negative regulation of wound healing	3/128	78/18866	0.0160393510919075	0.0407178285305598	0.0215876275313224	ALOX5/PLAU/NOS3	3
GO:0072332	intrinsic apoptotic signaling pathway by p53 class mediator	3/128	78/18866	0.0160393510919075	0.0407178285305598	0.0215876275313224	BCL2/TP63/MDM2	3
GO:0072006	nephron development	4/128	143/18866	0.016380842599795	0.041537229799306	0.022022054661323	VEGFA/BCL2/MYC/CFLAR	4
GO:0008209	androgen metabolic process	2/128	29/18866	0.0164523990892117	0.041537229799306	0.022022054661323	ESR1/CYP3A4	2
GO:0015721	bile acid and bile salt transport	2/128	29/18866	0.0164523990892117	0.041537229799306	0.022022054661323	NCOA2/NCOA1	2
GO:0031063	regulation of histone deacetylation	2/128	29/18866	0.0164523990892117	0.041537229799306	0.022022054661323	VEGFA/MAPK8	2
GO:0045671	negative regulation of osteoclast differentiation	2/128	29/18866	0.0164523990892117	0.041537229799306	0.022022054661323	LTF/NF1	2
GO:0045822	negative regulation of heart contraction	2/128	29/18866	0.0164523990892117	0.041537229799306	0.022022054661323	TRPV1/ADRA1A	2
GO:0048873	homeostasis of number of cells within a tissue	2/128	29/18866	0.0164523990892117	0.041537229799306	0.022022054661323	BCL2/NOS3	2
GO:0050820	positive regulation of coagulation	2/128	29/18866	0.0164523990892117	0.041537229799306	0.022022054661323	SELP/NFE2L2	2
GO:0031016	pancreas development	3/128	79/18866	0.0165915276257957	0.041831104925037	0.0221778602871126	IGF2/IL6/GSK3B	3
GO:0050672	negative regulation of lymphocyte proliferation	3/128	79/18866	0.0165915276257957	0.041831104925037	0.0221778602871126	CASP3/PTPN6/ERBB2	3
GO:0002218	activation of innate immune response	4/128	144/18866	0.0167626853543185	0.0421759704642832	0.0223606998214962	RELA/IKBKG/IKBKB/RAF1	4
GO:0002700	regulation of production of molecular mediator of immune response	4/128	144/18866	0.0167626853543185	0.0421759704642832	0.0223606998214962	PRKCZ/IL6/GPI/IL13	4
GO:0070585	protein localization to mitochondrion	4/128	144/18866	0.0167626853543185	0.0421759704642832	0.0223606998214962	BCL2/TP63/MAPK8/CASP8	4
GO:0007612	learning	4/128	145/18866	0.0171500695835154	0.0430435540793584	0.0228206720894295	FOS/APP/NF1/HIF1A	4
GO:0003151	outflow tract morphogenesis	3/128	80/18866	0.0171542770536318	0.0430435540793584	0.0228206720894295	VEGFA/ATF2/HIF1A	3
GO:0006110	regulation of glycolytic process	3/128	80/18866	0.0171542770536318	0.0430435540793584	0.0228206720894295	APP/INS/HIF1A	3
GO:2000300	regulation of synaptic vesicle exocytosis	3/128	80/18866	0.0171542770536318	0.0430435540793584	0.0228206720894295	CHRM2/ADRA1A/GSK3B	3
GO:0019098	reproductive behavior	2/128	30/18866	0.0175501934255616	0.0437092435720516	0.0231736048792759	NCOA1/APP	2
GO:0033688	regulation of osteoblast proliferation	2/128	30/18866	0.0175501934255616	0.0437092435720516	0.0231736048792759	LTF/BCL2	2
GO:0042133	neurotransmitter metabolic process	2/128	30/18866	0.0175501934255616	0.0437092435720516	0.0231736048792759	ACHE/ALDH5A1	2
GO:0043457	regulation of cellular respiration	2/128	30/18866	0.0175501934255616	0.0437092435720516	0.0231736048792759	CCNB1/HIF1A	2
GO:0044030	regulation of DNA methylation	2/128	30/18866	0.0175501934255616	0.0437092435720516	0.0231736048792759	MYC/PARP1	2
GO:0060055	angiogenesis involved in wound healing	2/128	30/18866	0.0175501934255616	0.0437092435720516	0.0231736048792759	ALOX5/VEGFA	2
GO:0070168	negative regulation of biomineral tissue development	2/128	30/18866	0.0175501934255616	0.0437092435720516	0.0231736048792759	NOS3/HIF1A	2
GO:0110150	negative regulation of biomineralization	2/128	30/18866	0.0175501934255616	0.0437092435720516	0.0231736048792759	NOS3/HIF1A	2
GO:1900027	regulation of ruffle assembly	2/128	30/18866	0.0175501934255616	0.0437092435720516	0.0231736048792759	ICAM1/CAV1	2
GO:1905144	response to acetylcholine	2/128	30/18866	0.0175501934255616	0.0437092435720516	0.0231736048792759	CHRM2/CHRM3	2
GO:1905145	cellular response to acetylcholine	2/128	30/18866	0.0175501934255616	0.0437092435720516	0.0231736048792759	CHRM2/CHRM3	2
GO:0016126	sterol biosynthetic process	3/128	81/18866	0.0177276154683733	0.0440022606467174	0.0233289555867296	FASN/ACACA/SP1	3
GO:0021766	hippocampus development	3/128	81/18866	0.0177276154683733	0.0440022606467174	0.0233289555867296	NCOA1/CASP3/GSK3B	3
GO:0050829	defense response to Gram-negative bacterium	3/128	81/18866	0.0177276154683733	0.0440022606467174	0.0233289555867296	SELP/IL6/LTF	3
GO:0051279	regulation of release of sequestered calcium ion into cytosol	3/128	81/18866	0.0177276154683733	0.0440022606467174	0.0233289555867296	PTPN6/IL13/GSTM2	3
GO:0071158	positive regulation of cell cycle arrest	3/128	81/18866	0.0177276154683733	0.0440022606467174	0.0233289555867296	MDM2/PCNA/CCNB1	3
GO:0007043	cell-cell junction assembly	4/128	147/18866	0.0179415524362385	0.0444433745072638	0.0235628236996431	PRKCA/APC/IKBKB/CAV1	4
GO:0007189	adenylate cyclase-activating G protein-coupled receptor signaling pathway	4/128	147/18866	0.0179415524362385	0.0444433745072638	0.0235628236996431	PRKCA/ADRA1A/PTGER3/ABCA1	4
GO:0051592	response to calcium ion	4/128	147/18866	0.0179415524362385	0.0444433745072638	0.0235628236996431	CCND1/FOS/EGFR/CAV1	4
GO:0002699	positive regulation of immune effector process	5/128	223/18866	0.0180904930706318	0.0447821822414227	0.0237424515293606	PRKCZ/IL6/GPI/FCER2/IL13	5
GO:0022617	extracellular matrix disassembly	3/128	82/18866	0.0183115570594927	0.0452685302457976	0.0240003017131239	CTRB1/IL6/TIMP1	3
GO:1902930	regulation of alcohol biosynthetic process	3/128	82/18866	0.0183115570594927	0.0452685302457976	0.0240003017131239	FASN/ACACA/SP1	3
GO:0019935	cyclic-nucleotide-mediated signaling	5/128	224/18866	0.0184059122391169	0.0454712503034828	0.0241077790825311	PRKCA/ADRA1A/PTGER3/AHR/ABCA1	5
GO:0010959	regulation of metal ion transport	7/128	396/18866	0.0184747164428147	0.0456106178578141	0.0241816684563369	ICAM1/BCL2/PTPN6/NOS3/IL13/GSTM2/CAV1	7
GO:0002675	positive regulation of acute inflammatory response	2/128	31/18866	0.0186782460192619	0.0457449258795097	0.024252875385868	IL6/PTGER3	2
GO:0002828	regulation of type 2 immune response	2/128	31/18866	0.0186782460192619	0.0457449258795097	0.024252875385868	PRKCZ/IL6	2
GO:0014072	response to isoquinoline alkaloid	2/128	31/18866	0.0186782460192619	0.0457449258795097	0.024252875385868	RELA/MDM2	2
GO:0034368	protein-lipid complex remodeling	2/128	31/18866	0.0186782460192619	0.0457449258795097	0.024252875385868	LPL/CETP	2
GO:0034369	plasma lipoprotein particle remodeling	2/128	31/18866	0.0186782460192619	0.0457449258795097	0.024252875385868	LPL/CETP	2
GO:0043278	response to morphine	2/128	31/18866	0.0186782460192619	0.0457449258795097	0.024252875385868	RELA/MDM2	2
GO:0045987	positive regulation of smooth muscle contraction	2/128	31/18866	0.0186782460192619	0.0457449258795097	0.024252875385868	CHRM3/ADRA1A	2
GO:0048710	regulation of astrocyte differentiation	2/128	31/18866	0.0186782460192619	0.0457449258795097	0.024252875385868	IL6/NF1	2
GO:0071539	protein localization to centrosome	2/128	31/18866	0.0186782460192619	0.0457449258795097	0.024252875385868	GSK3B/APC	2
GO:1900181	negative regulation of protein localization to nucleus	2/128	31/18866	0.0186782460192619	0.0457449258795097	0.024252875385868	GSK3B/NF1	2
GO:1902253	regulation of intrinsic apoptotic signaling pathway by p53 class mediator	2/128	31/18866	0.0186782460192619	0.0457449258795097	0.024252875385868	BCL2/MDM2	2
GO:1904292	regulation of ERAD pathway	2/128	31/18866	0.0186782460192619	0.0457449258795097	0.024252875385868	CAV1/NFE2L2	2
GO:0045732	positive regulation of protein catabolic process	5/128	225/18866	0.0187249473256234	0.0458121235550624	0.024288502000625	MDM2/GSK3B/APC/CAV1/NFE2L2	5
GO:0031056	regulation of histone modification	4/128	149/18866	0.018755465959652	0.0458121235550624	0.024288502000625	IGF2/VEGFA/MAPK8/CCNB1	4
GO:0043524	negative regulation of neuron apoptotic process	4/128	149/18866	0.018755465959652	0.0458121235550624	0.024288502000625	BCL2/BDNF/HIF1A/ERBB3	4
GO:1903364	positive regulation of cellular protein catabolic process	4/128	149/18866	0.018755465959652	0.0458121235550624	0.024288502000625	MDM2/GSK3B/CAV1/NFE2L2	4
GO:0014855	striated muscle cell proliferation	3/128	83/18866	0.018906114145439	0.0460578465713837	0.0244187785193799	CCNB1/CFLAR/KCNK2	3
GO:0055013	cardiac muscle cell development	3/128	83/18866	0.018906114145439	0.0460578465713837	0.0244187785193799	ADRA1A/VEGFA/CCNB1	3
GO:0055117	regulation of cardiac muscle contraction	3/128	83/18866	0.018906114145439	0.0460578465713837	0.0244187785193799	ADRA1A/GSTM2/CAV1	3
GO:2001021	negative regulation of response to DNA damage stimulus	3/128	83/18866	0.018906114145439	0.0460578465713837	0.0244187785193799	BCL2/MDM2/HSF1	3
GO:0060041	retina development in camera-type eye	4/128	150/18866	0.019170886601806	0.0466719798817777	0.0247443774434338	ACHE/RHO/HIF1A/CYP1B1	4
GO:0033045	regulation of sister chromatid segregation	3/128	84/18866	0.0195112972057027	0.0474693225473838	0.0251671096249159	RB1/CCNB1/APC	3
GO:0008643	carbohydrate transport	4/128	151/18866	0.0195919767407097	0.0476026840808926	0.0252378147488454	SLC2A4/INS/SLC2A2/NFE2L2	4
GO:0016331	morphogenesis of embryonic epithelium	4/128	151/18866	0.0195919767407097	0.0476026840808926	0.0252378147488454	AR/CASP3/TP63/HIF1A	4
GO:0002724	regulation of T cell cytokine production	2/128	32/18866	0.0198361025191145	0.0478797989330234	0.0253847344748496	PRKCZ/IL6	2
GO:0010165	response to X-ray	2/128	32/18866	0.0198361025191145	0.0478797989330234	0.0253847344748496	CASP3/CCND1	2
GO:0034367	protein-containing complex remodeling	2/128	32/18866	0.0198361025191145	0.0478797989330234	0.0253847344748496	LPL/CETP	2
GO:0034694	response to prostaglandin	2/128	32/18866	0.0198361025191145	0.0478797989330234	0.0253847344748496	PPARG/ACACA	2
GO:0046320	regulation of fatty acid oxidation	2/128	32/18866	0.0198361025191145	0.0478797989330234	0.0253847344748496	PPARG/FABP1	2
GO:0046949	fatty-acyl-CoA biosynthetic process	2/128	32/18866	0.0198361025191145	0.0478797989330234	0.0253847344748496	FASN/ACACA	2
GO:0048730	epidermis morphogenesis	2/128	32/18866	0.0198361025191145	0.0478797989330234	0.0253847344748496	BCL2/TP63	2
GO:0050849	negative regulation of calcium-mediated signaling	2/128	32/18866	0.0198361025191145	0.0478797989330234	0.0253847344748496	GSK3B/GSTM2	2
GO:0061036	positive regulation of cartilage development	2/128	32/18866	0.0198361025191145	0.0478797989330234	0.0253847344748496	RELA/RUNX2	2
GO:0071295	cellular response to vitamin	2/128	32/18866	0.0198361025191145	0.0478797989330234	0.0253847344748496	PPARG/MDM2	2
GO:0010507	negative regulation of autophagy	3/128	85/18866	0.0201271149124903	0.0484868520895791	0.025706579669163	ADRA1A/BCL2/MCL1	3
GO:0045844	positive regulation of striated muscle tissue development	3/128	85/18866	0.0201271149124903	0.0484868520895791	0.025706579669163	BCL2/CCNB1/ERBB3	3
GO:0048636	positive regulation of muscle organ development	3/128	85/18866	0.0201271149124903	0.0484868520895791	0.025706579669163	BCL2/CCNB1/ERBB3	3
GO:0002822	regulation of adaptive immune response based on somatic recombination of immune receptors built from immunoglobulin superfamily domains	4/128	153/18866	0.0204512431666453	0.0491711470257488	0.0260693766241263	PRKCZ/IL6/PTPN6/FCER2	4
GO:0016202	regulation of striated muscle tissue development	4/128	153/18866	0.0204512431666453	0.0491711470257488	0.0260693766241263	BCL2/CCNB1/KCNK2/ERBB3	4
GO:0045834	positive regulation of lipid metabolic process	4/128	153/18866	0.0204512431666453	0.0491711470257488	0.0260693766241263	PPARG/INS/FABP1/TNFRSF1A	4
GO:0048738	cardiac muscle tissue development	5/128	231/18866	0.0207159339624559	0.0497750345403396	0.0263895434701067	ADRA1A/VEGFA/CCNB1/KCNK2/ERBB3	5
GO:0009791	post-embryonic development	3/128	86/18866	0.020753574162011	0.0498004605543431	0.0264030237400455	ALDH5A1/VEGFA/BCL2	3
GO:1901863	positive regulation of muscle tissue development	3/128	86/18866	0.020753574162011	0.0498004605543431	0.0264030237400455	BCL2/CCNB1/ERBB3	3
GO:0002706	regulation of lymphocyte mediated immunity	4/128	154/18866	0.0208894570052687	0.0499914832787629	0.0265042994606233	PRKCZ/IL6/PTPN6/FCER2	4
GO:0051250	negative regulation of lymphocyte activation	4/128	154/18866	0.0208894570052687	0.0499914832787629	0.0265042994606233	CASP3/PTPN6/ERBB2/IRF1	4
GO:0061351	neural precursor cell proliferation	4/128	154/18866	0.0208894570052687	0.0499914832787629	0.0265042994606233	VEGFA/BDNF/NF1/HIF1A	4
GO:0010464	regulation of mesenchymal cell proliferation	2/128	33/18866	0.0210233132614847	0.0499914832787629	0.0265042994606233	VEGFA/MYC	2
GO:0033028	myeloid cell apoptotic process	2/128	33/18866	0.0210233132614847	0.0499914832787629	0.0265042994606233	IL6/BCL2	2
GO:0035115	embryonic forelimb morphogenesis	2/128	33/18866	0.0210233132614847	0.0499914832787629	0.0265042994606233	TP63/RUNX2	2
GO:0042573	retinoic acid metabolic process	2/128	33/18866	0.0210233132614847	0.0499914832787629	0.0265042994606233	CYP1A1/CYP3A4	2
GO:0045736	negative regulation of cyclin-dependent protein serine/threonine kinase activity	2/128	33/18866	0.0210233132614847	0.0499914832787629	0.0265042994606233	CASP3/APC	2
GO:0045879	negative regulation of smoothened signaling pathway	2/128	33/18866	0.0210233132614847	0.0499914832787629	0.0265042994606233	RB1/RUNX2	2
GO:0046627	negative regulation of insulin receptor signaling pathway	2/128	33/18866	0.0210233132614847	0.0499914832787629	0.0265042994606233	PRKCZ/RELA	2
GO:0050685	positive regulation of mRNA processing	2/128	33/18866	0.0210233132614847	0.0499914832787629	0.0265042994606233	CCNB1/HSF1	2
GO:0051984	positive regulation of chromosome segregation	2/128	33/18866	0.0210233132614847	0.0499914832787629	0.0265042994606233	RB1/CCNB1	2
GO:1901797	negative regulation of signal transduction by p53 class mediator	2/128	33/18866	0.0210233132614847	0.0499914832787629	0.0265042994606233	BCL2/MDM2	2
GO:1905508	protein localization to microtubule organizing center	2/128	33/18866	0.0210233132614847	0.0499914832787629	0.0265042994606233	GSK3B/APC	2
