# Supplementary material for: Pharmacological mechanisms of Fuzheng Huayu formula for Aristolochic acid I–induced kidney fibrosis through network pharmacology
Source: Front Pharmacol. 2022 Dec 8;13:1056865. doi: 10.3389/fphar.2022.1056865 (PMC9779930; doi:10.3389/fphar.2022.1056865)
Supplement: Supplementary file 5 [file DataSheet2.zip › the original source data of Figures 1-3/GO KEGG/CC.txt]

ID	Description	GeneRatio	BgRatio	pvalue	p.adjust	qvalue	geneID	Count
GO:0045121	membrane raft	16/128	329/19559	4.86339089467534e-10	7.5996827082646e-08	5.88604187931072e-08	PRKCZ/ADRA1A/CASP3/ICAM1/CTSD/CASP8/SELE/NOS3/EGFR/APP/SLC2A4/CFLAR/IKBKB/TNFRSF1A/ABCA1/CAV1	16
GO:0098857	membrane microdomain	16/128	330/19559	5.08339980485926e-10	7.5996827082646e-08	5.88604187931072e-08	PRKCZ/ADRA1A/CASP3/ICAM1/CTSD/CASP8/SELE/NOS3/EGFR/APP/SLC2A4/CFLAR/IKBKB/TNFRSF1A/ABCA1/CAV1	16
GO:0098589	membrane region	16/128	343/19559	8.91267485561835e-10	8.88296593943296e-08	6.8799595376703e-08	PRKCZ/ADRA1A/CASP3/ICAM1/CTSD/CASP8/SELE/NOS3/EGFR/APP/SLC2A4/CFLAR/IKBKB/TNFRSF1A/ABCA1/CAV1	16
GO:0031983	vesicle lumen	14/128	328/19559	3.28557711048146e-08	2.45596889008489e-06	1.90217622185769e-06	ALOX5/IGF2/CTSD/GLB1/GPI/LTF/VEGFA/PTPN6/EGFR/APP/GSTP1/PPIA/INS/TIMP1	14
GO:0034774	secretory granule lumen	13/128	322/19559	1.98782670393978e-07	1.14120080990449e-05	8.8387318492867e-06	ALOX5/IGF2/CTSD/GLB1/GPI/LTF/VEGFA/PTPN6/APP/GSTP1/PPIA/INS/TIMP1	13
GO:0060205	cytoplasmic vesicle lumen	13/128	326/19559	2.29003507004246e-07	1.14120080990449e-05	8.8387318492867e-06	ALOX5/IGF2/CTSD/GLB1/GPI/LTF/VEGFA/PTPN6/APP/GSTP1/PPIA/INS/TIMP1	13
GO:1902554	serine/threonine protein kinase complex	7/128	89/19559	1.92412915326259e-06	8.21878024036451e-05	6.36554005590632e-05	CCND1/CCND2/RB1/PCNA/CCNB1/IKBKG/IKBKB	7
GO:1902911	protein kinase complex	7/128	104/19559	5.47006733746165e-06	0.000204443766737629	0.000158344054505469	CCND1/CCND2/RB1/PCNA/CCNB1/IKBKG/IKBKB	7
GO:0000307	cyclin-dependent protein kinase holoenzyme complex	5/128	43/19559	8.75164450064454e-06	0.000290749078410302	0.000225188513466877	CCND1/CCND2/RB1/PCNA/CCNB1	5
GO:0101002	ficolin-1-rich granule	7/128	124/19559	1.73977394832991e-05	0.000472902191409677	0.000366268199648403	ALOX5/CTSD/GLB1/GPI/CTSB/GSTP1/PPIA	7
GO:1904813	ficolin-1-rich granule lumen	7/128	124/19559	1.73977394832991e-05	0.000472902191409677	0.000366268199648403	ALOX5/CTSD/GLB1/GPI/CTSB/GSTP1/PPIA	7
GO:0045177	apical part of cell	12/128	433/19559	2.78640201415824e-05	0.000694278501861094	0.000537726704486677	MGAM/PRKCZ/CTSB/EGFR/APP/ERBB2/FABP1/SLC2A2/SLC22A5/VCAM1/KCNK2/ERBB3	12
GO:0043209	myelin sheath	4/128	47/19559	0.000251028211690302	0.00577364886887694	0.00447175761715517	PRKCZ/AKR1B1/BCL2/ERBB2	4
GO:0031091	platelet alpha granule	5/128	91/19559	0.000329110399627615	0.00687058183127265	0.00532134484379504	IGF2/SELP/VEGFA/APP/TIMP1	5
GO:0009925	basal plasma membrane	4/128	51/19559	0.00034467801829127	0.00687058183127265	0.00532134484379504	CHRM3/EGFR/ERBB2/ERBB3	4
GO:0005667	transcription regulator complex	10/128	413/19559	0.000391841346744769	0.00732253516729287	0.00567138791341113	PPARG/RELA/CCND1/FOS/RB1/HIF1A/SP1/AHR/PARP1/RUNX2	10
GO:0009897	external side of plasma membrane	10/128	417/19559	0.000422579547686727	0.00743242851519596	0.00575650157839504	TRPV1/SELP/ICAM1/CTSB/SLC2A4/ECE1/VCAM1/FCER2/IL13/ABCA1	10
GO:0016324	apical plasma membrane	9/128	361/19559	0.000624339236306211	0.0103709684253087	0.00803243461914423	MGAM/PRKCZ/CTSB/EGFR/ERBB2/SLC2A2/SLC22A5/KCNK2/ERBB3	9
GO:0031093	platelet alpha granule lumen	4/128	67/19559	0.000975328839554441	0.0153485959487778	0.0118876645264253	IGF2/VEGFA/APP/TIMP1	4
GO:0045178	basal part of cell	4/128	69/19559	0.00108905174875541	0.0158129373244983	0.0122473022756192	CHRM3/EGFR/ERBB2/ERBB3	4
GO:0005635	nuclear envelope	10/128	473/19559	0.00111060763817547	0.0158129373244983	0.0122473022756192	ALOX5/PRKCZ/ADRA1A/CCND1/BCL2/PTGER3/CCND2/EGFR/APP/PARP1	10
GO:0061695	transferase complex, transferring phosphorus-containing groups	7/128	253/19559	0.00139800144877552	0.0176102850370842	0.0136393688018255	CCND1/CCND2/RB1/PCNA/CCNB1/IKBKG/IKBKB	7
GO:0097386	glial cell projection	3/128	34/19559	0.0014124807637749	0.0176102850370842	0.0136393688018255	AKR1B1/APP/KCNK2	3
GO:0099056	integral component of presynaptic membrane	4/128	74/19559	0.00141353458491646	0.0176102850370842	0.0136393688018255	CHRM2/CHRM3/HTR3A/ADRA1A	4
GO:0031904	endosome lumen	3/128	35/19559	0.00153756044858147	0.0178265015150024	0.0138068309568757	CTSB/APP/INS	3
GO:0005741	mitochondrial outer membrane	6/128	192/19559	0.00166713968920022	0.0178265015150024	0.0138068309568757	PGR/BCL2/CASP8/MCL1/ATF2/RAF1	6
GO:0034358	plasma lipoprotein particle	3/128	36/19559	0.00166937137933133	0.0178265015150024	0.0138068309568757	LPL/PON1/CETP	3
GO:1990777	lipoprotein particle	3/128	36/19559	0.00166937137933133	0.0178265015150024	0.0138068309568757	LPL/PON1/CETP	3
GO:0005641	nuclear envelope lumen	2/128	10/19559	0.00184767880053399	0.0190502055641264	0.0147546038518141	ALOX5/APP	2
GO:0005901	caveola	4/128	82/19559	0.00206415158276802	0.0201621239185406	0.0156157974373488	ADRA1A/SELE/NOS3/CAV1	4
GO:0032994	protein-lipid complex	3/128	39/19559	0.00210646246587536	0.0201621239185406	0.0156157974373488	LPL/PON1/CETP	3
GO:0098889	intrinsic component of presynaptic membrane	4/128	83/19559	0.00215781928225183	0.0201621239185406	0.0156157974373488	CHRM2/CHRM3/HTR3A/ADRA1A	4
GO:0032993	protein-DNA complex	6/128	205/19559	0.00231780752373214	0.0210007408968458	0.016265315956015	ESR1/FOS/PCNA/SP1/NFE2L2/PARP1	6
GO:0005583	fibrillar collagen trimer	2/128	12/19559	0.00268679897786949	0.0217122403887291	0.0168163805158261	COL3A1/COL1A2	2
GO:0030877	beta-catenin destruction complex	2/128	12/19559	0.00268679897786949	0.0217122403887291	0.0168163805158261	GSK3B/APC	2
GO:0098643	banded collagen fibril	2/128	12/19559	0.00268679897786949	0.0217122403887291	0.0168163805158261	COL3A1/COL1A2	2
GO:1990909	Wnt signalosome	2/128	12/19559	0.00268679897786949	0.0217122403887291	0.0168163805158261	GSK3B/APC	2
GO:0031970	organelle envelope lumen	4/128	90/19559	0.00289702253264202	0.0227949930857885	0.0176549849634693	ALOX5/GATM/APP/CYCS	4
GO:0031968	organelle outer membrane	6/128	218/19559	0.00314381781509161	0.0241026032490357	0.0186677441112052	PGR/BCL2/CASP8/MCL1/ATF2/RAF1	6
GO:0019867	outer membrane	6/128	220/19559	0.00328817648984762	0.024579119261611	0.0190368112570126	PGR/BCL2/CASP8/MCL1/ATF2/RAF1	6
GO:0098802	plasma membrane signaling receptor complex	7/128	307/19559	0.00411793833905628	0.0298379256477786	0.0231098174353504	HTR3A/CHRNA2/IL6/PTPN6/ERBB2/IKBKB/ERBB3	7
GO:0005788	endoplasmic reticulum lumen	7/128	308/19559	0.00419128052577492	0.0298379256477786	0.0231098174353504	IL6/APP/INS/TIMP1/COL3A1/COL1A2/IGFBP3	7
GO:0070820	tertiary granule	5/128	164/19559	0.00450777724874601	0.0313447766831408	0.024276890935719	MGAM/PLAU/CTSD/LTF/PTPN6	5
GO:0042470	melanosome	4/128	105/19559	0.00502818765129881	0.0334095135052965	0.0258760534101927	CTSD/CTSB/FASN/TYR	4
GO:0048770	pigment granule	4/128	105/19559	0.00502818765129881	0.0334095135052965	0.0258760534101927	CTSD/CTSB/FASN/TYR	4
GO:0005911	cell-cell junction	9/128	493/19559	0.00516838473491333	0.0335945007769367	0.0260193281849184	PRKCZ/AKR1B1/VEGFA/CCND1/PTPN6/APP/SLC2A2/RHO/APC	9
GO:1904724	tertiary granule lumen	3/128	55/19559	0.00560486624489583	0.0356564895154011	0.0276163622368887	CTSD/LTF/PTPN6	3
GO:0044853	plasma membrane raft	4/128	113/19559	0.00650781718288343	0.0405382778683781	0.0313973636016306	ADRA1A/SELE/NOS3/CAV1	4
GO:0097449	astrocyte projection	2/128	19/19559	0.00675597024746257	0.0412252062039043	0.031929397517546	APP/KCNK2	2
GO:0099055	integral component of postsynaptic membrane	4/128	117/19559	0.00734541433364081	0.043925577715172	0.034020866387389	CHRM2/CHRM3/HTR3A/ADRA1A	4
GO:0035580	specific granule lumen	3/128	62/19559	0.00781684421611587	0.0458281651101695	0.0354944422610009	CTSD/LTF/PTPN6	3
GO:0098644	complex of collagen trimers	2/128	21/19559	0.00822631461606484	0.0473013090423728	0.0366354092213414	COL3A1/COL1A2	2
GO:0098936	intrinsic component of postsynaptic membrane	4/128	122/19559	0.00848860674560992	0.0478885550365541	0.0370902380145816	CHRM2/CHRM3/HTR3A/ADRA1A	4
