# Supplementary material for: Pharmacological mechanisms of Fuzheng Huayu formula for Aristolochic acid I–induced kidney fibrosis through network pharmacology
Source: Front Pharmacol. 2022 Dec 8;13:1056865. doi: 10.3389/fphar.2022.1056865 (PMC9779930; doi:10.3389/fphar.2022.1056865)
Supplement: Supplementary file 5 [file DataSheet2.zip › the original source data of Figures 1-3/GO KEGG/KEGG.txt]

ID	Description	GeneRatio	BgRatio	pvalue	p.adjust	qvalue	geneID	Count
hsa05417	Lipid and atherosclerosis	26/123	215/8086	8.03883950684206e-17	2.11421479029946e-14	1.015432358759e-14	PRKCA/CYP1A1/SELP/CASP9/CASP3/ICAM1/PPARG/IL6/RELA/BCL2/FOS/MAPK8/NFKBIA/CASP8/SELE/NOS3/CASP1/CASP7/GSK3B/VCAM1/IKBKG/CYCS/IKBKB/TNFRSF1A/ABCA1/NFE2L2	26
hsa05215	Prostate cancer	17/123	97/8086	5.5366693131629e-14	7.28072014680922e-12	3.49684377673446e-12	AR/PLAU/CASP9/RELA/CCND1/BCL2/NFKBIA/EGFR/RB1/MDM2/ERBB2/GSTP1/INS/GSK3B/IKBKG/IKBKB/RAF1	17
hsa04210	Apoptosis	19/123	136/8086	1.21363600009001e-13	1.06395422674557e-11	5.11004631616845e-12	CASP9/CASP3/CTSD/CTSB/RELA/BCL2/FOS/MAPK8/NFKBIA/CASP8/MCL1/CASP7/IKBKG/CYCS/CFLAR/IKBKB/TNFRSF1A/RAF1/PARP1	19
hsa05418	Fluid shear stress and atherosclerosis	19/123	139/8086	1.82337033482408e-13	1.19886599514683e-11	5.758011583655e-12	PRKCZ/ICAM1/NQO1/RELA/VEGFA/BCL2/FOS/MAPK8/SELE/NOS3/GSTP1/VCAM1/IKBKG/IKBKB/GSTM1/GSTM2/TNFRSF1A/CAV1/NFE2L2	19
hsa05163	Human cytomegalovirus infection	23/123	225/8086	2.36099630125712e-13	1.24188405446125e-11	5.96462223475484e-12	PRKCA/CASP9/CASP3/IL6/RELA/VEGFA/CCND1/NFKBIA/CASP8/PTGER3/ATF2/EGFR/RB1/MDM2/GSK3B/MYC/IKBKG/CYCS/SP1/IKBKB/TNFRSF1A/ELK1/RAF1	23
hsa05207	Chemical carcinogenesis - receptor activation	22/123	212/8086	6.12938501182626e-13	2.45006801093207e-11	1.17673868846047e-11	PRKCA/PGR/AR/CYP1A1/ESR1/RELA/VEGFA/CCND1/BCL2/FOS/ATF2/EGFR/RB1/ESR2/CYP3A4/MYC/CYP1B1/AHR/NR1I3/GSTM1/GSTM2/RAF1	22
hsa04668	TNF signaling pathway	17/123	112/8086	6.52109356521843e-13	2.45006801093207e-11	1.17673868846047e-11	CASP3/ICAM1/IL6/RELA/FOS/MAPK8/NFKBIA/CASP8/SELE/ATF2/CASP7/VCAM1/IKBKG/CFLAR/IKBKB/TNFRSF1A/IRF1	17
hsa05161	Hepatitis B	19/123	162/8086	3.03850982006315e-12	9.98910103345759e-11	4.79764708431023e-11	PRKCA/CASP9/CASP3/IL6/RELA/BCL2/FOS/MAPK8/NFKBIA/CASP8/ATF2/RB1/PCNA/MYC/IKBKG/CYCS/IKBKB/ELK1/RAF1	19
hsa05167	Kaposi sarcoma-associated herpesvirus infection	20/123	194/8086	8.74915934209505e-12	2.55669878552333e-10	1.22795218836422e-10	CASP9/CASP3/ICAM1/IL6/RELA/VEGFA/CCND1/FOS/MAPK8/NFKBIA/CASP8/RB1/GSK3B/MYC/HIF1A/IKBKG/CYCS/IKBKB/TNFRSF1A/RAF1	20
hsa04151	PI3K-Akt signaling pathway	26/123	354/8086	1.22660513539462e-11	3.22597150608785e-10	1.54939596049847e-10	PRKCA/CHRM2/IGF2/CASP9/IL6/RELA/VEGFA/CCND1/BCL2/MCL1/ATF2/NOS3/CCND2/EGFR/MDM2/ERBB2/BDNF/INS/GSK3B/MYC/IKBKG/G6PC/IKBKB/COL1A2/RAF1/ERBB3	26
hsa04933	AGE-RAGE signaling pathway in diabetic complications	15/123	100/8086	1.94261140464725e-11	4.6446072674748e-10	2.23074993835091e-10	PRKCA/PRKCZ/CASP3/ICAM1/IL6/RELA/VEGFA/CCND1/BCL2/MAPK8/SELE/NOS3/COL3A1/VCAM1/COL1A2	15
hsa04917	Prolactin signaling pathway	12/123	70/8086	4.50619870080396e-10	9.87608548592869e-09	4.74336705347786e-09	ESR1/RELA/CCND1/FOS/MAPK8/CCND2/INS/SLC2A2/ESR2/GSK3B/RAF1/IRF1	12
hsa05169	Epstein-Barr virus infection	18/123	202/8086	1.17993238918591e-09	2.38709398735303e-08	1.1464930097353e-08	CASP9/CASP3/ICAM1/IL6/RELA/CCND1/BCL2/MAPK8/NFKBIA/CASP8/CCND2/RB1/MDM2/MYC/IKBKG/CYCS/FCER2/IKBKB	18
hsa05205	Proteoglycans in cancer	18/123	205/8086	1.49902637123664e-09	2.62970763450388e-08	1.26301747504689e-08	PRKCA/PLAU/IGF2/CASP3/ESR1/VEGFA/CCND1/PTPN6/EGFR/MDM2/ERBB2/MYC/HIF1A/COL1A2/ELK1/RAF1/CAV1/ERBB3	18
hsa05160	Hepatitis C	16/123	157/8086	1.49983325161819e-09	2.62970763450388e-08	1.26301747504689e-08	CASP9/CASP3/RELA/CCND1/NFKBIA/CASP8/EGFR/RB1/GSK3B/MYC/IKBKG/CYCS/CFLAR/IKBKB/TNFRSF1A/RAF1	16
hsa05162	Measles	15/123	139/8086	2.28074936338473e-09	3.74898176606364e-08	1.80059160267215e-08	CASP9/CASP3/IL6/RELA/CCND1/BCL2/FOS/MAPK8/NFKBIA/CASP8/CCND2/GSK3B/IKBKG/CYCS/IKBKB	15
hsa05210	Colorectal cancer	12/123	86/8086	5.27699240709376e-09	8.1638176650921e-08	3.92098507028638e-08	CASP9/CASP3/CCND1/BCL2/FOS/MAPK8/EGFR/GSK3B/MYC/CYCS/APC/RAF1	12
hsa05208	Chemical carcinogenesis - reactive oxygen species	18/123	223/8086	5.79332175906046e-09	8.464686792405e-08	4.06548895372664e-08	CYP1A1/NQO1/SDHA/RELA/VEGFA/FOS/MAPK8/NFKBIA/EGFR/HIF1A/IKBKG/IKBKB/CYP1B1/AHR/GSTM1/GSTM2/RAF1/NFE2L2	18
hsa04931	Insulin resistance	13/123	108/8086	7.48877853161957e-09	9.93444932612607e-08	4.7713985156499e-08	PRKCZ/IL6/RELA/MAPK8/NFKBIA/NOS3/SLC2A4/INS/SLC2A2/GSK3B/G6PC/IKBKB/TNFRSF1A	13
hsa05219	Bladder cancer	9/123	41/8086	7.55471431644568e-09	9.93444932612607e-08	4.7713985156499e-08	VEGFA/CCND1/EGFR/RB1/MDM2/ERBB2/MYC/RAF1/RASSF1	9
hsa05134	Legionellosis	10/123	57/8086	1.083878603472e-08	1.35742891768161e-07	6.51957054720003e-08	CASP9/CASP3/IL6/RELA/NFKBIA/CASP8/CASP1/CASP7/CYCS/HSF1	10
hsa04010	MAPK signaling pathway	20/123	294/8086	1.45983591779621e-08	1.74516748354729e-07	8.38183302083949e-08	PRKCA/IGF2/CASP3/RELA/VEGFA/FOS/MAPK8/ATF2/EGFR/ERBB2/BDNF/INS/NF1/MYC/IKBKG/IKBKB/TNFRSF1A/ELK1/RAF1/ERBB3	20
hsa05212	Pancreatic cancer	11/123	76/8086	1.59721873031232e-08	1.82638489596582e-07	8.77191064702416e-08	CASP9/RELA/VEGFA/CCND1/MAPK8/EGFR/RB1/ERBB2/IKBKG/IKBKB/RAF1	11
hsa04215	Apoptosis - multiple species	8/123	32/8086	1.76695241553193e-08	1.93628535535374e-07	9.2997495554312e-08	CASP9/CASP3/BCL2/MAPK8/CASP8/CASP7/CYCS/TNFRSF1A	8
hsa01522	Endocrine resistance	12/123	98/8086	2.40420426550946e-08	2.52922288731596e-07	1.21475583941531e-07	ESR1/CCND1/BCL2/FOS/MAPK8/EGFR/RB1/MDM2/ERBB2/ESR2/SP1/RAF1	12
hsa05225	Hepatocellular carcinoma	15/123	168/8086	3.10925961613657e-08	3.14513568863045e-07	1.51057147342667e-07	PRKCA/IGF2/NQO1/CCND1/EGFR/RB1/GSTP1/GSK3B/MYC/APC/GSTM1/GSTM2/ELK1/RAF1/NFE2L2	15
hsa05224	Breast cancer	14/123	147/8086	4.08154801023996e-08	3.97573009886337e-07	1.9094961451415e-07	NCOA1/PGR/ESR1/CCND1/FOS/EGFR/RB1/ERBB2/ESR2/GSK3B/MYC/APC/SP1/RAF1	14
hsa04926	Relaxin signaling pathway	13/123	129/8086	6.54492412655639e-08	6.14755373315832e-07	2.95259735032619e-07	PRKCA/PRKCZ/RELA/VEGFA/FOS/MAPK8/NFKBIA/ATF2/NOS3/EGFR/COL3A1/COL1A2/RAF1	13
hsa04932	Non-alcoholic fatty liver disease	14/123	155/8086	8.00585249048942e-08	7.0620938509467e-07	3.39184015254594e-07	CASP3/PPARG/SDHA/IL6/RELA/FOS/MAPK8/CASP8/CASP7/INS/GSK3B/CYCS/IKBKB/TNFRSF1A	14
hsa04066	HIF-1 signaling pathway	12/123	109/8086	8.05562036229661e-08	7.0620938509467e-07	3.39184015254594e-07	PRKCA/IL6/LDHA/RELA/VEGFA/BCL2/NOS3/EGFR/ERBB2/INS/TIMP1/HIF1A	12
hsa05145	Toxoplasmosis	12/123	112/8086	1.09265008637484e-07	9.26990234569625e-07	4.45222446061057e-07	ALOX5/CASP9/CASP3/RELA/BCL2/MAPK8/NFKBIA/CASP8/IKBKG/CYCS/IKBKB/TNFRSF1A	12
hsa05222	Small cell lung cancer	11/123	92/8086	1.22122887848715e-07	9.82904204453185e-07	4.72077264496226e-07	CASP9/CASP3/RELA/CCND1/BCL2/NFKBIA/RB1/MYC/IKBKG/CYCS/IKBKB	11
hsa01524	Platinum drug resistance	10/123	73/8086	1.27067463693568e-07	9.82904204453185e-07	4.72077264496226e-07	CASP9/CASP3/BCL2/CASP8/MDM2/ERBB2/GSTP1/CYCS/GSTM1/GSTM2	10
hsa04115	p53 signaling pathway	10/123	73/8086	1.27067463693568e-07	9.82904204453185e-07	4.72077264496226e-07	CASP9/CASP3/CCND1/BCL2/CASP8/CCND2/MDM2/CCNB1/CYCS/IGFBP3	10
hsa04915	Estrogen signaling pathway	13/123	138/8086	1.46191014474713e-07	1.09852105162427e-06	5.2760666878092e-07	NCOA2/NCOA1/PGR/ESR1/CTSD/BCL2/FOS/ATF2/NOS3/EGFR/ESR2/SP1/RAF1	13
hsa04657	IL-17 signaling pathway	11/123	94/8086	1.52892774818448e-07	1.11696666047922e-06	5.36465876555958e-07	CASP3/IL6/RELA/FOS/MAPK8/NFKBIA/CASP8/GSK3B/IKBKG/IL13/IKBKB	11
hsa05206	MicroRNAs in cancer	19/123	310/8086	1.83577500653979e-07	1.27910142509325e-06	6.14337286416611e-07	PRKCA/PLAU/CASP3/VEGFA/CCND1/BCL2/TP63/MCL1/CCND2/EGFR/MDM2/ERBB2/MYC/APC/IKBKB/CYP1B1/RAF1/RASSF1/ERBB3	19
hsa05213	Endometrial cancer	9/123	58/8086	1.84813133663664e-07	1.27910142509325e-06	6.14337286416611e-07	CASP9/CCND1/EGFR/ERBB2/GSK3B/MYC/APC/ELK1/RAF1	9
hsa05130	Pathogenic Escherichia coli infection	15/123	197/8086	2.58013931207094e-07	1.73994010019143e-06	8.35672651682894e-07	CASP9/CASP3/IL6/RELA/FOS/MAPK8/NFKBIA/CASP8/PTPN6/CASP1/CASP7/IKBKG/CYCS/IKBKB/TNFRSF1A	15
hsa01521	EGFR tyrosine kinase inhibitor resistance	10/123	79/8086	2.72853509071356e-07	1.79401182214416e-06	8.61642660225333e-07	PRKCA/IL6/VEGFA/BCL2/EGFR/ERBB2/GSK3B/NF1/RAF1/ERBB3	10
hsa05164	Influenza A	14/123	172/8086	2.94092464351349e-07	1.88649556400987e-06	9.06061507629316e-07	PRKCA/CASP9/CASP3/ICAM1/IL6/RELA/NFKBIA/CASP8/CASP1/IKBKG/CYCS/IKBKB/TNFRSF1A/RAF1	14
hsa05415	Diabetic cardiomyopathy	15/123	203/8086	3.81089146306077e-07	2.38634393996424e-06	1.14613277084534e-06	PRKCA/PRKCZ/CTSD/SDHA/CPT2/RELA/MAPK8/NOS3/SLC2A4/INS/GSK3B/COL3A1/SP1/COL1A2/PARP1	15
hsa04064	NF-kappa B signaling pathway	11/123	104/8086	4.34526808424736e-07	2.59728524126603e-06	1.24744538303752e-06	PLAU/ICAM1/RELA/BCL2/NFKBIA/VCAM1/IKBKG/CFLAR/IKBKB/TNFRSF1A/PARP1	11
hsa04625	C-type lectin receptor signaling pathway	11/123	104/8086	4.34526808424736e-07	2.59728524126603e-06	1.24744538303752e-06	IL6/RELA/MAPK8/NFKBIA/CASP8/CASP1/MDM2/IKBKG/IKBKB/RAF1/IRF1	11
hsa04068	FoxO signaling pathway	12/123	131/8086	6.15245088611932e-07	3.59576574010974e-06	1.72700375750718e-06	IL6/CCND1/MAPK8/CCND2/EGFR/MDM2/CCNB1/SLC2A4/INS/G6PC/IKBKB/RAF1	12
hsa05170	Human immunodeficiency virus 1 infection	15/123	212/8086	6.66389788710466e-07	3.8100111832794e-06	1.82990330996009e-06	PRKCA/CASP9/CASP3/RELA/BCL2/FOS/MAPK8/NFKBIA/CASP8/CCNB1/IKBKG/CYCS/IKBKB/TNFRSF1A/RAF1	15
hsa05132	Salmonella infection	16/123	249/8086	1.00575582549573e-06	5.52637114823571e-06	2.65425070157409e-06	CASP3/IL6/RELA/BCL2/FOS/MAPK8/NFKBIA/CASP8/CASP1/CASP7/MYC/IKBKG/CYCS/IKBKB/TNFRSF1A/RAF1	16
hsa05166	Human T-cell leukemia virus 1 infection	15/123	219/8086	1.00861526659815e-06	5.52637114823571e-06	2.65425070157409e-06	ICAM1/IL6/RELA/CCND1/FOS/MAPK8/NFKBIA/ATF2/CCND2/RB1/MYC/IKBKG/IKBKB/TNFRSF1A/ELK1	15
hsa05220	Chronic myeloid leukemia	9/123	76/8086	1.96498606798351e-06	1.05222912123061e-05	5.05373202111958e-06	RELA/CCND1/NFKBIA/RB1/MDM2/MYC/IKBKG/IKBKB/RAF1	9
hsa04919	Thyroid hormone signaling pathway	11/123	121/8086	2.00043559169317e-06	1.05222912123061e-05	5.05373202111958e-06	PRKCA/NCOA2/NCOA1/CASP9/ESR1/CCND1/MDM2/GSK3B/MYC/HIF1A/RAF1	11
hsa05165	Human papillomavirus infection	18/123	331/8086	2.28304574830961e-06	1.17733535648123e-05	5.65460247259346e-06	PRKCZ/CASP3/RELA/VEGFA/CCND1/CASP8/CCND2/EGFR/RB1/MDM2/GSK3B/IKBKG/APC/IKBKB/TNFRSF1A/COL1A2/RAF1/IRF1	18
hsa05010	Alzheimer disease	19/123	369/8086	2.61367747881941e-06	1.32191764794135e-05	6.34901411858965e-06	CHRM3/CASP9/CASP3/SDHA/IL6/RELA/MAPK8/CASP8/APP/CASP7/LPL/INS/GSK3B/IKBKG/CYCS/APC/IKBKB/TNFRSF1A/RAF1	19
hsa05142	Chagas disease	10/123	102/8086	3.00557421061525e-06	1.49144531583361e-05	7.16323545727568e-06	IL6/RELA/FOS/MAPK8/NFKBIA/CASP8/IKBKG/CFLAR/IKBKB/TNFRSF1A	10
hsa04012	ErbB signaling pathway	9/123	85/8086	5.06285349545696e-06	2.46579716537996e-05	1.18429321531157e-05	PRKCA/MAPK8/EGFR/ERBB2/GSK3B/MYC/ELK1/RAF1/ERBB3	9
hsa04910	Insulin signaling pathway	11/123	137/8086	6.75713264807425e-06	3.23113797535187e-05	1.55187735458165e-05	PRKCZ/MAPK8/FASN/SLC2A4/INS/GSK3B/ACACA/G6PC/IKBKB/ELK1/RAF1	11
hsa05235	PD-L1 expression and PD-1 checkpoint pathway in cancer	9/123	89/8086	7.42723363549216e-06	3.48814722524007e-05	1.67531585762981e-05	RELA/FOS/NFKBIA/PTPN6/EGFR/HIF1A/IKBKG/IKBKB/RAF1	9
hsa04920	Adipocytokine signaling pathway	8/123	69/8086	8.77856808591718e-06	4.05046211683547e-05	1.94538904951073e-05	RELA/MAPK8/NFKBIA/SLC2A4/IKBKG/G6PC/IKBKB/TNFRSF1A	8
hsa04014	Ras signaling pathway	14/123	232/8086	1.03908313181968e-05	4.6526718726633e-05	2.23462327284209e-05	PRKCA/IGF2/RELA/VEGFA/MAPK8/EGFR/BDNF/INS/NF1/IKBKG/IKBKB/ELK1/RAF1/RASSF1	14
hsa04510	Focal adhesion	13/123	201/8086	1.04375528702333e-05	4.6526718726633e-05	2.23462327284209e-05	PRKCA/VEGFA/CCND1/BCL2/MAPK8/CCND2/EGFR/ERBB2/GSK3B/COL1A2/ELK1/RAF1/CAV1	13
hsa05223	Non-small cell lung cancer	8/123	72/8086	1.20968416025275e-05	5.30244890244122e-05	2.54670349526895e-05	PRKCA/CASP9/CCND1/EGFR/RB1/ERBB2/RAF1/RASSF1	8
hsa05133	Pertussis	8/123	76/8086	1.81145930002807e-05	7.81006222798986e-05	3.75108051774578e-05	CASP3/IL6/RELA/FOS/MAPK8/CASP1/CASP7/IRF1	8
hsa04660	T cell receptor signaling pathway	9/123	104/8086	2.65160223299814e-05	0.000112479256012663	5.40224563598941e-05	RELA/FOS/MAPK8/NFKBIA/PTPN6/GSK3B/IKBKG/IKBKB/RAF1	9
hsa05416	Viral myocarditis	7/123	60/8086	3.1435449983845e-05	0.000130400261001194	6.26297031024346e-05	CASP9/CASP3/ICAM1/CCND1/CASP8/CYCS/CAV1	7
hsa04662	B cell receptor signaling pathway	8/123	82/8086	3.17323829052335e-05	0.000130400261001194	6.26297031024346e-05	RELA/FOS/NFKBIA/PTPN6/GSK3B/IKBKG/IKBKB/RAF1	8
hsa04630	JAK-STAT signaling pathway	11/123	162/8086	3.30849327149226e-05	0.000133866727754225	6.42946060856795e-05	GFAP/IL6/CCND1/BCL2/MCL1/PTPN6/CCND2/EGFR/MYC/IL13/RAF1	11
hsa04659	Th17 cell differentiation	9/123	108/8086	3.58732439578705e-05	0.000142949441832121	6.8656926235159e-05	IL6/RELA/FOS/MAPK8/NFKBIA/HIF1A/IKBKG/IKBKB/AHR	9
hsa04930	Type II diabetes mellitus	6/123	46/8086	6.24296020365859e-05	0.000245059482621225	0.000117699171160885	PRKCZ/MAPK8/SLC2A4/INS/SLC2A2/IKBKB	6
hsa04071	Sphingolipid signaling pathway	9/123	119/8086	7.71117542149974e-05	0.000298241049390358	0.00014324164869659	PRKCA/PRKCZ/CTSD/RELA/BCL2/MAPK8/NOS3/TNFRSF1A/RAF1	9
hsa05120	Epithelial cell signaling in Helicobacter pylori infection	7/123	70/8086	8.60543496864676e-05	0.000321288073384199	0.000154310861741461	CASP3/RELA/MAPK8/NFKBIA/EGFR/IKBKG/IKBKB	7
hsa05230	Central carbon metabolism in cancer	7/123	70/8086	8.60543496864676e-05	0.000321288073384199	0.000154310861741461	LDHA/EGFR/ERBB2/SLC2A2/MYC/HIF1A/RAF1	7
hsa05152	Tuberculosis	11/123	180/8086	8.67355635371793e-05	0.000321288073384199	0.000154310861741461	CASP9/CASP3/CTSD/IL6/RELA/BCL2/MAPK8/CASP8/CYCS/TNFRSF1A/RAF1	11
hsa05231	Choline metabolism in cancer	8/123	98/8086	0.000114405841174762	0.000417899114291145	0.000200712002060986	PRKCA/FOS/MAPK8/EGFR/SLC22A5/HIF1A/SP1/RAF1	8
hsa04218	Cellular senescence	10/123	156/8086	0.000123947099544137	0.000446549139453535	0.000214472270299877	IL6/RELA/CCND1/CCND2/RB1/MDM2/CCNB1/MYC/RAF1/IGFBP3	10
hsa04620	Toll-like receptor signaling pathway	8/123	104/8086	0.000173567620711825	0.000616868706043378	0.00029627474374707	IL6/RELA/FOS/MAPK8/NFKBIA/CASP8/IKBKG/IKBKB	8
hsa04928	Parathyroid hormone synthesis, secretion and action	8/123	106/8086	0.00019814335213101	0.000694822688139408	0.000333715119378543	PRKCA/BCL2/FOS/ATF2/EGFR/SP1/RAF1/RUNX2	8
hsa05171	Coronavirus disease - COVID-19	12/123	232/8086	0.000201859002924645	0.000698538391699757	0.000335499727852595	PRKCA/SELP/IL6/RELA/FOS/MAPK8/NFKBIA/CASP1/EGFR/IKBKG/IKBKB/TNFRSF1A	12
hsa05143	African trypanosomiasis	5/123	37/8086	0.00022159731742515	0.000756884343932654	0.000363522598646862	PRKCA/ICAM1/IL6/SELE/VCAM1	5
hsa05135	Yersinia infection	9/123	137/8086	0.000227124473927073	0.000765817136446414	0.000367812913242224	IL6/RELA/FOS/MAPK8/NFKBIA/CASP1/GSK3B/IKBKG/IKBKB	9
hsa05022	Pathways of neurodegeneration - multiple diseases	18/123	476/8086	0.000287341551705206	0.000956592760740117	0.000459440189268817	PRKCA/CHRM3/CASP9/CASP3/SDHA/IL6/RELA/BCL2/MAPK8/CASP8/APP/CASP7/BDNF/GSK3B/CYCS/APC/TNFRSF1A/RAF1	18
hsa05131	Shigellosis	12/123	247/8086	0.000359553404679555	0.00118203181788404	0.000567715902125613	RELA/BCL2/MAPK8/NFKBIA/CASP1/EGFR/MDM2/GSK3B/IKBKG/CYCS/IKBKB/TNFRSF1A	12
hsa04623	Cytosolic DNA-sensing pathway	6/123	63/8086	0.000366874091720711	0.00119120847064873	0.000572123339915338	IL6/RELA/NFKBIA/CASP1/IKBKG/IKBKB	6
hsa05226	Gastric cancer	9/123	149/8086	0.000424389876425242	0.0013611528963395	0.000653745637625533	CCND1/BCL2/EGFR/RB1/ERBB2/GSK3B/MYC/APC/RAF1	9
hsa04722	Neurotrophin signaling pathway	8/123	119/8086	0.000437187939809595	0.00138530636349305	0.000665346262234006	RELA/BCL2/MAPK8/NFKBIA/BDNF/GSK3B/IKBKB/RAF1	8
hsa04152	AMPK signaling pathway	8/123	120/8086	0.000462536414852081	0.0014481794893583	0.000695543480980572	ADRA1A/PPARG/CCND1/FASN/SLC2A4/INS/ACACA/G6PC	8
hsa04658	Th1 and Th2 cell differentiation	7/123	92/8086	0.000477287418758386	0.00147678342509948	0.000709281613015558	RELA/FOS/MAPK8/NFKBIA/IKBKG/IL13/IKBKB	7
hsa05221	Acute myeloid leukemia	6/123	67/8086	0.000512857613870946	0.0015566293673369	0.000747630674726546	RELA/CCND1/MYC/IKBKG/IKBKB/RAF1	6
hsa04621	NOD-like receptor signaling pathway	10/123	186/8086	0.000514930627217908	0.0015566293673369	0.000747630674726546	IL6/CTSB/RELA/BCL2/MAPK8/NFKBIA/CASP8/CASP1/IKBKG/IKBKB	10
hsa04934	Cushing syndrome	9/123	155/8086	0.000566477727938062	0.0016929959369058	0.000813125925269946	CCND1/ATF2/EGFR/RB1/GSK3B/APC/SP1/AHR/KCNK2	9
hsa04110	Cell cycle	8/123	124/8086	0.000576159313855467	0.00170258314094368	0.000817730545980556	CCND1/CCND2/RB1/MDM2/PCNA/CCNB1/GSK3B/MYC	8
hsa05204	Chemical carcinogenesis - DNA adducts	6/123	69/8086	0.000601026402564129	0.00175633270971518	0.000843545828160181	CYP1A1/GSTP1/CYP3A4/CYP1B1/GSTM1/GSTM2	6
hsa04622	RIG-I-like receptor signaling pathway	6/123	70/8086	0.00064930503252141	0.00187656289618825	0.00090129096474921	RELA/MAPK8/NFKBIA/CASP8/IKBKG/IKBKB	6
hsa05202	Transcriptional misregulation in cancer	10/123	192/8086	0.000660363334674397	0.00188777779368877	0.000906677347379035	PLAU/PPARG/IL6/RELA/CCND2/MDM2/MYC/SP1/RUNX2/IGFBP3	10
hsa04380	Osteoclast differentiation	8/123	128/8086	0.000711399785435505	0.00201180799537137	0.000966247586330058	PPARG/RELA/FOS/MAPK8/NFKBIA/IKBKG/IKBKB/TNFRSF1A	8
hsa05144	Malaria	5/123	50/8086	0.000920117517902957	0.00257437135328168	0.00123644011364339	SELP/ICAM1/IL6/SELE/VCAM1	5
hsa05214	Glioma	6/123	75/8086	0.000937492798944619	0.00259537480128879	0.0012465278213114	PRKCA/CCND1/EGFR/RB1/MDM2/RAF1	6
hsa05203	Viral carcinogenesis	10/123	204/8086	0.00105389143495852	0.0028872234103551	0.00138669925652436	CASP3/RELA/CCND1/NFKBIA/CASP8/ATF2/CCND2/RB1/MDM2/IKBKG	10
hsa00980	Metabolism of xenobiotics by cytochrome P450	6/123	78/8086	0.00115242627837001	0.00310143635606255	0.00148958320083052	CYP1A1/GSTP1/CYP3A4/CYP1B1/GSTM1/GSTM2	6
hsa00052	Galactose metabolism	4/123	31/8086	0.00116746083365092	0.00310143635606255	0.00148958320083052	MGAM/AKR1B1/GLB1/G6PC	4
hsa01523	Antifolate resistance	4/123	31/8086	0.00116746083365092	0.00310143635606255	0.00148958320083052	IL6/RELA/IKBKG/IKBKB	4
hsa04140	Autophagy - animal	8/123	141/8086	0.00133687117513048	0.00351597119059317	0.00168867937911219	CTSD/CTSB/BCL2/MAPK8/INS/HIF1A/CFLAR/RAF1	8
hsa04726	Serotonergic synapse	7/123	115/8086	0.00179075762911094	0.00466306194511067	0.00223961350175417	PTGS1/ALOX5/PRKCA/HTR3A/CASP3/APP/RAF1	7
hsa04370	VEGF signaling pathway	5/123	59/8086	0.00195017647400735	0.00502839620258758	0.0024150792247769	PRKCA/CASP9/VEGFA/NOS3/RAF1	5
hsa04935	Growth hormone synthesis, secretion and action	7/123	119/8086	0.00217814742828791	0.00556167741397787	0.00267120788343944	PRKCA/FOS/MAPK8/ATF2/GSK3B/RAF1/IGFBP3	7
hsa04217	Necroptosis	8/123	159/8086	0.00285241368626917	0.00721331537969991	0.00346447006429453	BCL2/MAPK8/CASP8/CASP1/PPIA/CFLAR/TNFRSF1A/PARP1	8
hsa04020	Calcium signaling pathway	10/123	240/8086	0.00350179005053072	0.0087711503170436	0.00421267976003695	PRKCA/CHRM2/CHRM3/ADRA1A/VEGFA/PTGER3/NOS3/EGFR/ERBB2/ERBB3	10
hsa04664	Fc epsilon RI signaling pathway	5/123	68/8086	0.0036434220900514	0.00903981141210866	0.00434171450651607	ALOX5/PRKCA/MAPK8/IL13/RAF1	5
hsa05146	Amoebiasis	6/123	102/8086	0.0044979976309828	0.0110558259527895	0.00530998244680704	PRKCA/CASP3/IL6/RELA/COL3A1/COL1A2	6
hsa05218	Melanoma	5/123	72/8086	0.004660737535468	0.0113497589984082	0.00545115501224327	CCND1/EGFR/RB1/MDM2/RAF1	5
hsa00620	Pyruvate metabolism	4/123	47/8086	0.00549019849290091	0.0132469926938802	0.00636237391741293	LDHA/ALDH2/PC/ACACA	4
hsa05140	Leishmaniasis	5/123	77/8086	0.00619820027438078	0.0148193333832922	0.00711755055431286	RELA/FOS/NFKBIA/PTPN6/ELK1	5
hsa04913	Ovarian steroidogenesis	4/123	51/8086	0.00734267754859104	0.0173211901863383	0.00831916278711466	ALOX5/CYP1A1/INS/CYP1B1	4
hsa04725	Cholinergic synapse	6/123	113/8086	0.00737632433790833	0.0173211901863383	0.00831916278711466	PRKCA/ACHE/CHRM2/CHRM3/BCL2/FOS	6
hsa04921	Oxytocin signaling pathway	7/123	154/8086	0.00893305774912647	0.0207910990090289	0.00998571895570728	PRKCA/CCND1/FOS/NOS3/EGFR/ELK1/RAF1	7
hsa04911	Insulin secretion	5/123	86/8086	0.00980917532641725	0.022591214999767	0.0108502933759137	PRKCA/CHRM3/ATF2/INS/SLC2A2	5
hsa04390	Hippo signaling pathway	7/123	157/8086	0.00987828792765477	0.022591214999767	0.0108502933759137	PRKCZ/CCND1/CCND2/GSK3B/MYC/APC/RASSF1	7
hsa04340	Hedgehog signaling pathway	4/123	56/8086	0.0101838948087197	0.0230893477128731	0.011089540626555	CCND1/BCL2/CCND2/GSK3B	4
hsa04310	Wnt signaling pathway	7/123	166/8086	0.0131531347268493	0.0295664481466783	0.0142004153596213	PRKCA/CCND1/MAPK8/CCND2/GSK3B/MYC/APC	7
hsa04912	GnRH signaling pathway	5/123	93/8086	0.0134644395995673	0.0300097255481881	0.014413316252882	PRKCA/MAPK8/EGFR/ELK1/RAF1	5
hsa00500	Starch and sucrose metabolism	3/123	36/8086	0.0170208071557382	0.0376174141341105	0.0180671991038353	MGAM/GPI/G6PC	3
hsa04914	Progesterone-mediated oocyte maturation	5/123	100/8086	0.0179447896893969	0.0391743511150565	0.0188149775217402	PGR/MAPK8/CCNB1/INS/RAF1	5
hsa04024	cAMP signaling pathway	8/123	219/8086	0.018316254969211	0.0391743511150565	0.0188149775217402	CHRM2/RELA/FOS/MAPK8/NFKBIA/PTGER3/BDNF/RAF1	8
hsa04960	Aldosterone-regulated sodium reabsorption	3/123	37/8086	0.0183210843617945	0.0391743511150565	0.0188149775217402	PRKCA/NR3C2/INS	3
hsa05216	Thyroid cancer	3/123	37/8086	0.0183210843617945	0.0391743511150565	0.0188149775217402	PPARG/CCND1/MYC	3
hsa00010	Glycolysis / Gluconeogenesis	4/123	67/8086	0.0187162895037148	0.0396966462861048	0.0190658297151594	LDHA/GPI/ALDH2/G6PC	4
hsa05020	Prion disease	9/123	273/8086	0.0230703871211812	0.0485400945029653	0.0233132333014042	CASP9/CASP3/SDHA/IL6/MAPK8/ATF2/GSK3B/CYCS/CAV1	9
hsa04922	Glucagon signaling pathway	5/123	107/8086	0.0233167139643014	0.0486690140683434	0.0233751518439112	LDHA/ATF2/SLC2A2/ACACA/G6PC	5
hsa00982	Drug metabolism - cytochrome P450	4/123	72/8086	0.0237171496437551	0.0487313309086531	0.0234050818852847	GSTP1/CYP3A4/GSTM1/GSTM2	4
hsa04137	Mitophagy - animal	4/123	72/8086	0.0237171496437551	0.0487313309086531	0.0234050818852847	RELA/MAPK8/HIF1A/SP1	4
