# Supplementary material for: Pharmacological mechanisms of Fuzheng Huayu formula for Aristolochic acid I–induced kidney fibrosis through network pharmacology
Source: Front Pharmacol. 2022 Dec 8;13:1056865. doi: 10.3389/fphar.2022.1056865 (PMC9779930; doi:10.3389/fphar.2022.1056865)
Supplement: Supplementary file 5 [file DataSheet2.zip › the original source data of Figures 1-3/GO KEGG/MF.txt]

ID	Description	GeneRatio	BgRatio	pvalue	p.adjust	qvalue	geneID	Count
GO:0140297	DNA-binding transcription factor binding	18/128	347/18352	3.53351735075906e-11	1.3321153687194e-08	8.51351927377061e-09	NCOA2/NCOA1/ESR1/PPARG/RELA/BCL2/FOS/NFKBIA/ATF2/RB1/PCNA/GSK3B/MYC/HIF1A/SP1/NFE2L2/PARP1/RUNX2	18
GO:0004879	nuclear receptor activity	9/128	52/18352	8.39568509697102e-11	1.3321153687194e-08	8.51351927377061e-09	PGR/NR3C2/AR/ESR1/PPARG/NR3C1/ESR2/AHR/NR1I3	9
GO:0098531	ligand-activated transcription factor activity	9/128	52/18352	8.39568509697102e-11	1.3321153687194e-08	8.51351927377061e-09	PGR/NR3C2/AR/ESR1/PPARG/NR3C1/ESR2/AHR/NR1I3	9
GO:0005496	steroid binding	11/128	106/18352	1.95047067490739e-10	2.32106010313979e-08	1.48338427644272e-08	PGR/NR3C2/AR/ESR1/NR3C1/FABP1/CETP/ESR2/CYP3A4/ABCA1/CAV1	11
GO:0097153	cysteine-type endopeptidase activity involved in apoptotic process	6/128	15/18352	4.86343722968731e-10	4.52103407482694e-08	2.88938267940068e-08	CASP9/CASP3/CASP8/CASP1/CASP7/CFLAR	6
GO:0061629	RNA polymerase II-specific DNA-binding transcription factor binding	15/128	267/18352	5.69878244726085e-10	4.52103407482694e-08	2.88938267940068e-08	NCOA2/NCOA1/ESR1/PPARG/RELA/FOS/NFKBIA/ATF2/RB1/PCNA/GSK3B/HIF1A/SP1/NFE2L2/PARP1	15
GO:0097199	cysteine-type endopeptidase activity involved in apoptotic signaling pathway	5/128	10/18352	3.73915480221902e-09	2.54262526550893e-07	1.6249860719418e-07	CASP9/CASP3/CASP8/CASP1/CFLAR	5
GO:0044389	ubiquitin-like protein ligase binding	14/128	316/18352	4.50582284708103e-08	2.68096459401321e-06	1.71339842474529e-06	GPI/RELA/BCL2/NFKBIA/CASP8/EGFR/RB1/MDM2/CCNB1/GSK3B/HIF1A/IKBKG/APC/ERBB3	14
GO:0031625	ubiquitin protein ligase binding	13/128	297/18352	1.61314485698539e-07	8.53174391027829e-06	5.45261828852372e-06	GPI/RELA/BCL2/NFKBIA/CASP8/EGFR/RB1/MDM2/GSK3B/HIF1A/IKBKG/APC/ERBB3	13
GO:0002020	protease binding	9/128	137/18352	4.97220393310437e-07	2.36676907215768e-05	1.51259677543912e-05	CASP3/BCL2/INS/GSK3B/TIMP1/COL3A1/CFLAR/ALPI/COL1A2	9
GO:0003707	steroid hormone receptor activity	5/128	26/18352	8.92469749336986e-07	3.86196000622187e-05	2.46816992878841e-05	PGR/NR3C2/ESR1/NR3C1/ESR2	5
GO:0033613	activating transcription factor binding	7/128	80/18352	1.41735530365534e-06	5.21804614297425e-05	3.33484151994595e-05	PPARG/RELA/FOS/ATF2/RB1/MYC/NFE2L2	7
GO:0001221	transcription cofactor binding	6/128	51/18352	1.42509663568624e-06	5.21804614297425e-05	3.33484151994595e-05	PGR/AR/ESR1/RELA/AHR/NFE2L2	6
GO:0001223	transcription coactivator binding	5/128	29/18352	1.58442233043228e-06	5.38703592346974e-05	3.44284250748066e-05	PGR/AR/ESR1/RELA/AHR	5
GO:0031406	carboxylic acid binding	10/128	212/18352	2.37290395025314e-06	7.53001520213662e-05	4.81241573068882e-05	SELP/PPARG/OTC/PC/SELE/NOS3/GSTP1/FABP1/PAM/GSTM2	10
GO:0043177	organic acid binding	10/128	224/18352	3.88104461882051e-06	0.00011546107740991	7.37909141341531e-05	SELP/PPARG/OTC/PC/SELE/NOS3/GSTP1/FABP1/PAM/GSTM2	10
GO:0008144	drug binding	7/128	104/18352	8.25357746042889e-06	0.000231100168892009	0.000147695596660307	CHRM3/CHRNA2/PPARG/FASN/GSTP1/PPIA/FABP1	7
GO:0005123	death receptor binding	4/128	20/18352	1.00317669860039e-05	0.000251210190134806	0.000160547865875628	CASP3/CASP8/BDNF/CFLAR	4
GO:0030331	estrogen receptor binding	5/128	42/18352	1.05550500056641e-05	0.000251210190134806	0.000160547865875628	NCOA1/ESR1/PPARG/PCNA/PARP1	5
GO:0051879	Hsp90 protein binding	5/128	42/18352	1.05550500056641e-05	0.000251210190134806	0.000160547865875628	CYP1A1/NR3C1/HIF1A/AHR/HSF1	5
GO:0070491	repressing transcription factor binding	6/128	74/18352	1.28602480796947e-05	0.000291498956473081	0.000186296325565503	PPARG/RELA/BCL2/MYC/SP1/RUNX2	6
GO:0004197	cysteine-type endopeptidase activity	7/128	114/18352	1.50919629273367e-05	0.000322873550822167	0.000206347758044242	CASP9/CASP3/CTSB/CASP8/CASP1/CASP7/CFLAR	7
GO:0046982	protein heterodimerization activity	11/128	321/18352	1.56010329178778e-05	0.000322873550822167	0.000206347758044242	ADRA1A/BCL2/MCL1/ERBB2/HIF1A/IKBKG/IKBKB/AHR/CAV1/HSF1/ERBB3	11
GO:0019207	kinase regulator activity	9/128	216/18352	2.08432869686496e-05	0.00041339185821155	0.000264197804120164	IGF2/CASP3/LTF/CCND1/CCND2/CCNB1/GSTP1/APC/ERBB3	9
GO:0051117	ATPase binding	6/128	88/18352	3.47439603835577e-05	0.000661525005702938	0.000422779138983081	PGR/AR/ESR1/EGFR/ABCA1/CAV1	6
GO:0019887	protein kinase regulator activity	8/128	185/18352	4.67782013090433e-05	0.000856400916273255	0.000547323893858847	IGF2/CASP3/LTF/CCND1/CCND2/CCNB1/APC/ERBB3	8
GO:0008234	cysteine-type peptidase activity	7/128	139/18352	5.4194973777927e-05	0.000955437315492342	0.000610617833209392	CASP9/CASP3/CTSB/CASP8/CASP1/CASP7/CFLAR	7
GO:0004175	endopeptidase activity	12/128	440/18352	5.98923533853955e-05	0.00101817000755172	0.000650710155202229	CTRB1/PLAU/CASP9/CASP3/CTSD/LTF/CTSB/CASP8/CASP1/CASP7/ECE1/CFLAR	12
GO:0005178	integrin binding	7/128	144/18352	6.78050180456329e-05	0.00102640363567465	0.000655972248363497	PRKCA/IGF2/ICAM1/EGFR/COL3A1/VCAM1/FCER2	7
GO:0035257	nuclear hormone receptor binding	7/128	144/18352	6.78050180456329e-05	0.00102640363567465	0.000655972248363497	NCOA2/NCOA1/ESR1/PPARG/PCNA/HIF1A/PARP1	7
GO:0042301	phosphate ion binding	3/128	12/18352	6.96354281929217e-05	0.00102640363567465	0.000655972248363497	OTC/RELA/G6PC	3
GO:0043295	glutathione binding	3/128	12/18352	6.96354281929217e-05	0.00102640363567465	0.000655972248363497	GSTP1/GSTM1/GSTM2	3
GO:0033218	amide binding	11/128	381/18352	7.42714931358415e-05	0.00102640363567465	0.000655972248363497	ACHE/PPARG/PC/RELA/NFKBIA/FASN/GSTP1/PPIA/ECE1/GSTM1/GSTM2	11
GO:0004497	monooxygenase activity	6/128	101/18352	7.54708555643124e-05	0.00102640363567465	0.000655972248363497	CYP1A1/NOS3/TYR/PAM/CYP3A4/CYP1B1	6
GO:0016922	nuclear receptor binding	6/128	101/18352	7.54708555643124e-05	0.00102640363567465	0.000655972248363497	NCOA2/NCOA1/ESR1/PPARG/PCNA/PARP1	6
GO:0042166	acetylcholine binding	3/128	13/18352	9.00647862179263e-05	0.00115867130377657	0.000740504216699309	ACHE/CHRM3/CHRNA2	3
GO:1900750	oligopeptide binding	3/128	13/18352	9.00647862179263e-05	0.00115867130377657	0.000740504216699309	GSTP1/GSTM1/GSTM2	3
GO:1901681	sulfur compound binding	9/128	262/18352	9.33486045695328e-05	0.00116931409934467	0.000747306003340581	SELP/LTF/PC/VEGFA/APP/GSTP1/LPL/GSTM1/GSTM2	9
GO:0016620	oxidoreductase activity, acting on the aldehyde or oxo group of donors, NAD or NADP as acceptor	4/128	35/18352	9.99809932710605e-05	0.00122028084094935	0.000779878732937557	AKR1B1/ALDH5A1/ALDH2/ALDH1A1	4
GO:0016705	oxidoreductase activity, acting on paired donors, with incorporation or reduction of molecular oxygen	7/128	162/18352	0.000141798468009365	0.00168740176931145	0.00107841466459754	PTGS1/CYP1A1/NOS3/TYR/PAM/CYP3A4/CYP1B1	7
GO:0033293	monocarboxylic acid binding	5/128	72/18352	0.000146900631410945	0.00170548050125878	0.00108996874140599	PPARG/PC/GSTP1/FABP1/GSTM2	5
GO:0005504	fatty acid binding	4/128	39/18352	0.000153708694303295	0.00171330094031671	0.00109496676636782	PPARG/GSTP1/FABP1/GSTM2	4
GO:0042826	histone deacetylase binding	6/128	115/18352	0.00015477298410424	0.00171330094031671	0.00109496676636782	RELA/CCND1/MAPK8/HIF1A/SP1/PARP1	6
GO:0016504	peptidase activator activity	4/128	40/18352	0.000169870088929207	0.00183768550750688	0.00117446066269237	CASP1/APP/CFLAR/CAV1	4
GO:0016903	oxidoreductase activity, acting on the aldehyde or oxo group of donors	4/128	43/18352	0.000225711811175236	0.00238752938043138	0.00152586464162908	AKR1B1/ALDH5A1/ALDH2/ALDH1A1	4
GO:0051427	hormone receptor binding	7/128	177/18352	0.000244566508168888	0.00253073169322588	0.00161738491672331	NCOA2/NCOA1/ESR1/PPARG/PCNA/HIF1A/PARP1	7
GO:0035258	steroid hormone receptor binding	5/128	81/18352	0.000255891536312454	0.00259158236776017	0.00165627444556101	NCOA1/ESR1/PPARG/PCNA/PARP1	5
GO:0001046	core promoter sequence-specific DNA binding	4/128	46/18352	0.000293679729028636	0.00287492410678777	0.00183735751185685	NR3C1/RELA/FOS/MYC	4
GO:0001091	RNA polymerase II general transcription initiation factor binding	3/128	19/18352	0.000295948069816389	0.00287492410678777	0.00183735751185685	AR/ESR1/AHR	3
GO:0042562	hormone binding	5/128	84/18352	0.000303238514377881	0.00288683065687743	0.00184496696116227	AR/NR3C1/ALDH1A1/EGFR/ECE1	5
GO:0042277	peptide binding	9/128	308/18352	0.000312675757055358	0.00291830706585001	0.00186508346313722	ACHE/PPARG/RELA/NFKBIA/GSTP1/PPIA/ECE1/GSTM1/GSTM2	9
GO:0001102	RNA polymerase II activating transcription factor binding	4/128	47/18352	0.00031927694271135	0.00292261201405005	0.00186783474582146	FOS/ATF2/RB1/NFE2L2	4
GO:0016209	antioxidant activity	5/128	86/18352	0.000338304741495698	0.00303835956513117	0.0019418087446327	PTGS1/NQO1/GSTP1/FABP1/GSTM2	5
GO:0032813	tumor necrosis factor receptor superfamily binding	4/128	48/18352	0.000346434200132788	0.00305375331968902	0.00195164685844787	CASP3/CASP8/BDNF/CFLAR	4
GO:0019838	growth factor binding	6/128	136/18352	0.000383819345195342	0.00332178196932696	0.00212294336385557	EGFR/ERBB2/COL3A1/COL1A2/IGFBP3/ERBB3	6
GO:0042165	neurotransmitter binding	3/128	21/18352	0.000402083639277812	0.0033290944918184	0.00212761678048544	ACHE/CHRM3/CHRNA2	3
GO:0016538	cyclin-dependent protein serine/threonine kinase regulator activity	4/128	50/18352	0.000405645967490477	0.0033290944918184	0.00212761678048544	CASP3/CCND1/CCND2/CCNB1	4
GO:0070888	E-box binding	4/128	50/18352	0.000405645967490477	0.0033290944918184	0.00212761678048544	PPARG/MYC/HIF1A/AHR	4
GO:0020037	heme binding	6/128	138/18352	0.000414925015516546	0.00334753063365891	0.00213939927715043	PTGS1/CYP1A1/NOS3/CYP3A4/CYCS/CYP1B1	6
GO:0015464	acetylcholine receptor activity	3/128	22/18352	0.000463204767424882	0.00367475782157073	0.00234852943483843	CHRM2/CHRM3/CHRNA2	3
GO:0051287	NAD binding	4/128	55/18352	0.000584806777869066	0.00456341026665042	0.00291646520800966	LDHA/ALDH2/ALDH1A1/PARP1	4
GO:0046906	tetrapyrrole binding	6/128	148/18352	0.000601166788243628	0.00461540953554786	0.00294969782347043	PTGS1/CYP1A1/NOS3/CYP3A4/CYCS/CYP1B1	6
GO:0004364	glutathione transferase activity	3/128	25/18352	0.000681313298739102	0.00506726765937207	0.00323847933117764	GSTP1/GSTM1/GSTM2	3
GO:0070330	aromatase activity	3/128	25/18352	0.000681313298739102	0.00506726765937207	0.00323847933117764	CYP1A1/CYP3A4/CYP1B1	3
GO:0097110	scaffold protein binding	4/128	60/18352	0.000814009044866083	0.0059610508516347	0.00380969415330037	CASP8/NOS3/MDM2/IKBKB	4
GO:0035035	histone acetyltransferase binding	3/128	28/18352	0.000955731382499535	0.00684890820688371	0.00437712178635425	PCNA/HIF1A/SP1	3
GO:0008083	growth factor activity	6/128	162/18352	0.00096402699550674	0.00684890820688371	0.00437712178635425	IGF2/IL6/GPI/VEGFA/BDNF/TIMP1	6
GO:0031210	phosphatidylcholine binding	3/128	29/18352	0.00106060300273351	0.00731662361306013	0.00467603764744445	CETP/NF1/ABCA1	3
GO:0050997	quaternary ammonium group binding	3/128	29/18352	0.00106060300273351	0.00731662361306013	0.00467603764744445	CETP/NF1/ABCA1	3
GO:0002039	p53 binding	4/128	66/18352	0.00116501653066534	0.00792211240852433	0.00506300417086141	TP63/MDM2/GSK3B/HIF1A	4
GO:0051059	NF-kappaB binding	3/128	31/18352	0.00129151898481358	0.00865863432072206	0.00553371366361936	RELA/NFKBIA/GSK3B	3
GO:0071813	lipoprotein particle binding	3/128	34/18352	0.001693355244558	0.0110416040604056	0.00705666424913138	LPL/CRP/ABCA1	3
GO:0071814	protein-lipid complex binding	3/128	34/18352	0.001693355244558	0.0110416040604056	0.00705666424913138	LPL/CRP/ABCA1	3
GO:0016712	oxidoreductase activity, acting on paired donors, with incorporation or reduction of molecular oxygen, reduced flavin or flavoprotein as one donor, and incorporation of one atom of oxygen	3/128	35/18352	0.00184273408061615	0.0118532624645039	0.00757539330438216	CYP1A1/CYP3A4/CYP1B1	3
GO:0031072	heat shock protein binding	5/128	127/18352	0.00196851427363737	0.0124935039233518	0.00798457017657824	CYP1A1/NR3C1/HIF1A/AHR/HSF1	5
GO:0019825	oxygen binding	3/128	36/18352	0.00200008499737495	0.0125268481414536	0.00800588039115459	CYP1A1/CYP3A4/CYP1B1	3
GO:0004955	prostaglandin receptor activity	2/128	10/18352	0.00209397784521933	0.0127786340298	0.00816679618445865	PPARG/PTGER3	2
GO:0099528	G protein-coupled neurotransmitter receptor activity	2/128	10/18352	0.00209397784521933	0.0127786340298	0.00816679618445865	CHRM2/CHRM3	2
GO:0046332	SMAD binding	4/128	79/18352	0.0022655475984397	0.0136506412260417	0.0087240940166432	FOS/COL3A1/COL1A2/PARP1	4
GO:0008395	steroid hydroxylase activity	3/128	38/18352	0.00233928619424912	0.0137469164007726	0.00878562326365167	CYP1A1/CYP3A4/CYP1B1	3
GO:0043539	protein serine/threonine kinase activator activity	3/128	38/18352	0.00233928619424912	0.0137469164007726	0.00878562326365167	IGF2/LTF/CCNB1	3
GO:0004954	prostanoid receptor activity	2/128	11/18352	0.00254764089233701	0.0141008961017723	0.00901185089211009	PPARG/PTGER3	2
GO:0048407	platelet-derived growth factor binding	2/128	11/18352	0.00254764089233701	0.0141008961017723	0.00901185089211009	COL3A1/COL1A2	2
GO:0051400	BH domain binding	2/128	11/18352	0.00254764089233701	0.0141008961017723	0.00901185089211009	BCL2/MCL1	2
GO:0070513	death domain binding	2/128	11/18352	0.00254764089233701	0.0141008961017723	0.00901185089211009	BCL2/MCL1	2
GO:1990459	transferrin receptor binding	2/128	11/18352	0.00254764089233701	0.0141008961017723	0.00901185089211009	IKBKG/IKBKB	2
GO:0030295	protein kinase activator activity	4/128	82/18352	0.00259539709860811	0.0142001036659478	0.00907525422259822	IGF2/LTF/CCNB1/ERBB3	4
GO:0005126	cytokine receptor binding	7/128	271/18352	0.00293936055531362	0.0158139379632366	0.0101066520817677	CASP3/IL6/VEGFA/CASP8/BDNF/CFLAR/IL13	7
GO:0008013	beta-catenin binding	4/128	85/18352	0.00295680772842028	0.0158139379632366	0.0101066520817677	AR/ESR1/GSK3B/APC	4
GO:0042975	peroxisome proliferator activated receptor binding	2/128	12/18352	0.00304324198516582	0.0160953687215437	0.0102865138445956	MDM2/IKBKG	2
GO:0019209	kinase activator activity	4/128	89/18352	0.0034902529845424	0.0181294388082463	0.0115864834488792	IGF2/LTF/CCNB1/ERBB3	4
GO:0140296	general transcription initiation factor binding	3/128	44/18352	0.00356264434408701	0.0181294388082463	0.0115864834488792	AR/ESR1/AHR	3
GO:0001162	RNA polymerase II intronic transcription regulatory region sequence-specific DNA binding	2/128	13/18352	0.00358018329406544	0.0181294388082463	0.0115864834488792	NCOA2/HSF1	2
GO:0016653	oxidoreductase activity, acting on NAD(P)H, heme protein as acceptor	2/128	13/18352	0.00358018329406544	0.0181294388082463	0.0115864834488792	NQO1/NOS3	2
GO:0072341	modified amino acid binding	4/128	90/18352	0.00363316893497805	0.0182040885584163	0.01163419193583	FASN/GSTP1/GSTM1/GSTM2	4
GO:0016709	oxidoreductase activity, acting on paired donors, with incorporation or reduction of molecular oxygen, NAD(P)H as one donor, and incorporation of one atom of oxygen	3/128	45/18352	0.00379786260347345	0.0188310687422225	0.0120348935570595	CYP1A1/NOS3/CYP3A4	3
GO:0005506	iron ion binding	5/128	151/18352	0.00415120622623085	0.0203708676668648	0.0130189755765677	ALOX5/CYP1A1/LTF/CYP3A4/CYP1B1	5
GO:0004029	aldehyde dehydrogenase (NAD+) activity	2/128	15/18352	0.00477572611455701	0.0225073824804865	0.014384417374747	ALDH2/ALDH1A1	2
GO:0004953	icosanoid receptor activity	2/128	15/18352	0.00477572611455701	0.0225073824804865	0.014384417374747	PPARG/PTGER3	2
GO:0043274	phospholipase binding	2/128	15/18352	0.00477572611455701	0.0225073824804865	0.014384417374747	PRKCZ/SELE	2
GO:0070492	oligosaccharide binding	2/128	15/18352	0.00477572611455701	0.0225073824804865	0.014384417374747	SELP/SELE	2
GO:0015485	cholesterol binding	3/128	49/18352	0.00483239140837829	0.0225511599057654	0.0144123954284967	CETP/ABCA1/CAV1	3
GO:0008227	G protein-coupled amine receptor activity	3/128	51/18352	0.00540727086556972	0.023726471852363	0.0151635346424876	CHRM2/CHRM3/ADRA1A	3
GO:0061134	peptidase regulator activity	6/128	229/18352	0.00542546740151414	0.023726471852363	0.0151635346424876	LTF/CASP1/APP/TIMP1/CFLAR/CAV1	6
GO:0001161	intronic transcription regulatory region sequence-specific DNA binding	2/128	16/18352	0.00543316267207473	0.023726471852363	0.0151635346424876	NCOA2/HSF1	2
GO:0004030	aldehyde dehydrogenase [NAD(P)+] activity	2/128	16/18352	0.00543316267207473	0.023726471852363	0.0151635346424876	ALDH2/ALDH1A1	2
GO:0004697	protein kinase C activity	2/128	16/18352	0.00543316267207473	0.023726471852363	0.0151635346424876	PRKCA/PRKCZ	2
GO:0004698	calcium-dependent protein kinase C activity	2/128	16/18352	0.00543316267207473	0.023726471852363	0.0151635346424876	PRKCA/PRKCZ	2
GO:0005159	insulin-like growth factor receptor binding	2/128	16/18352	0.00543316267207473	0.023726471852363	0.0151635346424876	IGF2/INS	2
GO:0004601	peroxidase activity	3/128	52/18352	0.00570944546683348	0.0247063276564794	0.0157897582766974	PTGS1/GSTP1/GSTM2	3
GO:0034185	apolipoprotein binding	2/128	17/18352	0.00612960942672264	0.0260508400635712	0.016649033123335	LPL/ABCA1	2
GO:0035173	histone kinase activity	2/128	17/18352	0.00612960942672264	0.0260508400635712	0.016649033123335	PRKCA/CCNB1	2
GO:0008201	heparin binding	5/128	169/18352	0.00665182800578366	0.0279885383078209	0.017887411700487	SELP/LTF/VEGFA/APP/LPL	5
GO:0047485	protein N-terminus binding	4/128	107/18352	0.00670313732582265	0.0279885383078209	0.017887411700487	NCOA1/RELA/MDM2/PARP1	4
GO:0046965	retinoid X receptor binding	2/128	18/18352	0.00686449892168286	0.0283113879252804	0.0180937441627732	NCOA1/PPARG	2
GO:0001085	RNA polymerase II transcription factor binding	3/128	56/18352	0.00701836927559472	0.0283113879252804	0.0180937441627732	AR/GSK3B/ELK1	3
GO:0016684	oxidoreductase activity, acting on peroxide as acceptor	3/128	56/18352	0.00701836927559472	0.0283113879252804	0.0180937441627732	PTGS1/GSTP1/GSTM2	3
GO:0016765	transferase activity, transferring alkyl or aryl (other than methyl) groups	3/128	56/18352	0.00701836927559472	0.0283113879252804	0.0180937441627732	GSTP1/GSTM1/GSTM2	3
GO:0043621	protein self-association	3/128	57/18352	0.00737105145050483	0.0294842058020193	0.0188432894223432	ACHE/PPARG/HSF1	3
GO:0030546	signaling receptor activator activity	9/128	492/18352	0.00761526313235114	0.0297136762732303	0.0189899434828915	IGF2/IL6/GPI/VEGFA/APP/BDNF/INS/TIMP1/IL13	9
GO:0009055	electron transfer activity	4/128	111/18352	0.00761569013725651	0.0297136762732303	0.0189899434828915	AKR1B1/SDHA/ALDH2/CYCS	4
GO:0030594	neurotransmitter receptor activity	4/128	111/18352	0.00761569013725651	0.0297136762732303	0.0189899434828915	CHRM2/CHRM3/HTR3A/CHRNA2	4
GO:0032934	sterol binding	3/128	59/18352	0.00810746644183639	0.0313752359862937	0.0200518425476313	CETP/ABCA1/CAV1	3
GO:0008320	protein transmembrane transporter activity	2/128	20/18352	0.00844736580149049	0.0319122708056307	0.0203950602893129	MCL1/ABCA1	2
GO:0120020	cholesterol transfer activity	2/128	20/18352	0.00844736580149049	0.0319122708056307	0.0203950602893129	CETP/ABCA1	2
GO:0140318	protein transporter activity	2/128	20/18352	0.00844736580149049	0.0319122708056307	0.0203950602893129	MCL1/ABCA1	2
GO:0004714	transmembrane receptor protein tyrosine kinase activity	3/128	61/18352	0.00888572192610777	0.0333039656443094	0.0212844893215511	EGFR/ERBB2/ERBB3	3
GO:0004602	glutathione peroxidase activity	2/128	21/18352	0.00929423760803921	0.0337714282551654	0.0215832436217222	GSTP1/GSTM2	2
GO:0005355	glucose transmembrane transporter activity	2/128	21/18352	0.00929423760803921	0.0337714282551654	0.0215832436217222	SLC2A4/SLC2A2	2
GO:0015149	hexose transmembrane transporter activity	2/128	21/18352	0.00929423760803921	0.0337714282551654	0.0215832436217222	SLC2A4/SLC2A2	2
GO:0120015	sterol transfer activity	2/128	21/18352	0.00929423760803921	0.0337714282551654	0.0215832436217222	CETP/ABCA1	2
GO:0022884	macromolecule transmembrane transporter activity	2/128	22/18352	0.0101773408921006	0.0364241674033075	0.0232786032276777	MCL1/ABCA1	2
GO:0033691	sialic acid binding	2/128	22/18352	0.0101773408921006	0.0364241674033075	0.0232786032276777	SELP/SELE	2
GO:0098960	postsynaptic neurotransmitter receptor activity	3/128	65/18352	0.0105696561795611	0.0375459428467991	0.0239955273832927	CHRM2/CHRM3/CHRNA2	3
GO:0005158	insulin receptor binding	2/128	23/18352	0.0110961372135804	0.0381032166278394	0.024351679799747	IGF2/INS	2
GO:0009931	calcium-dependent protein serine/threonine kinase activity	2/128	23/18352	0.0110961372135804	0.0381032166278394	0.024351679799747	PRKCA/PRKCZ	2
GO:0015145	monosaccharide transmembrane transporter activity	2/128	23/18352	0.0110961372135804	0.0381032166278394	0.024351679799747	SLC2A4/SLC2A2	2
GO:0070412	R-SMAD binding	2/128	23/18352	0.0110961372135804	0.0381032166278394	0.024351679799747	FOS/PARP1	2
GO:0030246	carbohydrate binding	6/128	267/18352	0.0111267796455245	0.0381032166278394	0.024351679799747	MGAM/SELP/GPI/SELE/PAM/FCER2	6
GO:0000979	RNA polymerase II core promoter sequence-specific DNA binding	2/128	24/18352	0.0120500937779855	0.0403932721008528	0.0258152490870112	RELA/FOS	2
GO:0004709	MAP kinase kinase kinase activity	2/128	24/18352	0.0120500937779855	0.0403932721008528	0.0258152490870112	EGFR/RAF1	2
GO:0010857	calcium-dependent protein kinase activity	2/128	24/18352	0.0120500937779855	0.0403932721008528	0.0258152490870112	PRKCA/PRKCZ	2
GO:0048029	monosaccharide binding	3/128	69/18352	0.0124262137822571	0.0413627815409398	0.0264348603833074	SELP/GPI/PAM	3
GO:0004190	aspartic-type endopeptidase activity	2/128	25/18352	0.0130386833848765	0.0428028502841463	0.0273552050688153	CASP3/CTSD	2
GO:0051119	sugar transmembrane transporter activity	2/128	25/18352	0.0130386833848765	0.0428028502841463	0.0273552050688153	SLC2A4/SLC2A2	2
GO:0001098	basal transcription machinery binding	3/128	72/18352	0.0139335531341367	0.0449209326398333	0.0287088667247055	AR/ESR1/AHR	3
GO:0001099	basal RNA polymerase II transcription machinery binding	3/128	72/18352	0.0139335531341367	0.0449209326398333	0.0287088667247055	AR/ESR1/AHR	3
GO:0017025	TBP-class protein binding	2/128	26/18352	0.0140613843767545	0.0449209326398333	0.0287088667247055	ESR1/AHR	2
GO:0070001	aspartic-type peptidase activity	2/128	26/18352	0.0140613843767545	0.0449209326398333	0.0287088667247055	CASP3/CTSD	2
GO:0005230	extracellular ligand-gated ion channel activity	3/128	74/18352	0.0149936857588858	0.0473422102636143	0.0302562997925355	TRPV1/HTR3A/CHRNA2	3
GO:0001968	fibronectin binding	2/128	27/18352	0.015117680588381	0.0473422102636143	0.0302562997925355	VEGFA/IGFBP3	2
GO:0042974	retinoic acid receptor binding	2/128	27/18352	0.015117680588381	0.0473422102636143	0.0302562997925355	NCOA1/PPARG	2
