# Supplementary material for: Pharmacological mechanisms of Fuzheng Huayu formula for Aristolochic acid I–induced kidney fibrosis through network pharmacology
Source: Front Pharmacol. 2022 Dec 8;13:1056865. doi: 10.3389/fphar.2022.1056865 (PMC9779930; doi:10.3389/fphar.2022.1056865)
Supplement: Supplementary file 5 [file DataSheet2.zip › the original source data of Figures 1-3/GSE66494_series_matrix - ╕▒▒╛.xls]

!Sample_geo_accession	!Sample_characteristics_ch1
GSM1623347	disease status: normal kidney
GSM1623348	disease status: normal kidney
GSM1623349	disease status: normal kidney
GSM1623350	disease status: normal kidney
GSM1623351	disease status: normal kidney
GSM1623357	disease status: normal kidney
GSM1623358	disease status: normal kidney
GSM1623359	disease status: normal kidney
GSM1623299	tissue: kidney
GSM1623300	tissue: kidney
GSM1623301	tissue: kidney
GSM1623302	tissue: kidney
GSM1623303	tissue: kidney
GSM1623304	tissue: kidney
GSM1623305	tissue: kidney
GSM1623306	tissue: kidney
GSM1623307	tissue: kidney
GSM1623308	tissue: kidney
GSM1623309	tissue: kidney
GSM1623310	tissue: kidney
GSM1623311	tissue: kidney
GSM1623312	tissue: kidney
GSM1623313	tissue: kidney
GSM1623314	tissue: kidney
GSM1623315	tissue: kidney
GSM1623316	tissue: kidney
GSM1623317	tissue: kidney
GSM1623318	tissue: kidney
GSM1623319	tissue: kidney
GSM1623320	tissue: kidney
GSM1623321	tissue: kidney
GSM1623322	tissue: kidney
GSM1623323	tissue: kidney
GSM1623324	tissue: kidney
GSM1623325	tissue: kidney
GSM1623326	tissue: kidney
GSM1623327	tissue: kidney
GSM1623328	tissue: kidney
GSM1623329	tissue: kidney
GSM1623330	tissue: kidney
GSM1623331	tissue: kidney
GSM1623332	tissue: kidney
GSM1623333	tissue: kidney
GSM1623334	tissue: kidney
GSM1623335	tissue: kidney
GSM1623336	tissue: kidney
GSM1623337	tissue: kidney
GSM1623338	tissue: kidney
GSM1623339	tissue: kidney
GSM1623340	tissue: kidney
GSM1623341	tissue: kidney
GSM1623342	tissue: kidney
GSM1623343	tissue: kidney
GSM1623344	tissue: kidney
GSM1623345	tissue: kidney
GSM1623346	tissue: kidney
GSM1623352	tissue: kidney
GSM1623353	tissue: kidney
GSM1623354	tissue: kidney
GSM1623355	tissue: kidney
GSM1623356	tissue: kidney
