# Supplementary material for: Pharmacological mechanisms of Fuzheng Huayu formula for Aristolochic acid I–induced kidney fibrosis through network pharmacology
Source: Front Pharmacol. 2022 Dec 8;13:1056865. doi: 10.3389/fphar.2022.1056865 (PMC9779930; doi:10.3389/fphar.2022.1056865)
Supplement: Supplementary file 5 [file DataSheet2.zip › the original source data of Figures 1-3/PPI/string_interactions.tsv]

#node1	node2	node1_string_id	node2_string_id	neighborhood_on_chromosome	gene_fusion	phylogenetic_cooccurrence	homology	coexpression	experimentally_determined_interaction	database_annotated	automated_textmining	combined_score
ABCA1	CETP	9606.ENSP00000363868	9606.ENSP00000200676	0	0	0	0	0	0	0	0.824	0.824
ABCA1	PON1	9606.ENSP00000363868	9606.ENSP00000222381	0	0	0	0	0.045	0	0	0.751	0.753
ABCA1	CRP	9606.ENSP00000363868	9606.ENSP00000255030	0	0	0	0	0.061	0	0	0.426	0.437
ABCA1	ICAM1	9606.ENSP00000363868	9606.ENSP00000264832	0	0	0	0	0	0	0	0.422	0.422
ABCA1	APP	9606.ENSP00000363868	9606.ENSP00000284981	0	0	0	0	0.064	0	0	0.549	0.559
ABCA1	PPARG	9606.ENSP00000363868	9606.ENSP00000287820	0	0	0	0	0	0.076	0	0.827	0.833
ABCA1	VCAM1	9606.ENSP00000363868	9606.ENSP00000294728	0	0	0	0	0.096	0	0	0.497	0.526
ABCA1	FABP1	9606.ENSP00000363868	9606.ENSP00000295834	0	0	0	0	0.060	0	0.900	0.390	0.937
ABCA1	NOS3	9606.ENSP00000363868	9606.ENSP00000297494	0	0	0	0	0.061	0.064	0	0.442	0.466
ABCA1	FASN	9606.ENSP00000363868	9606.ENSP00000304592	0	0	0	0	0	0	0	0.588	0.588
ABCA1	LPL	9606.ENSP00000363868	9606.ENSP00000309757	0	0	0	0	0.056	0	0	0.676	0.681
ABCA1	SP1	9606.ENSP00000363868	9606.ENSP00000329357	0	0	0	0	0.055	0.050	0	0.531	0.542
ABCA1	CAV1	9606.ENSP00000363868	9606.ENSP00000339191	0	0	0	0	0	0	0	0.686	0.686
ABCA1	RELA	9606.ENSP00000363868	9606.ENSP00000384273	0	0	0	0	0	0.288	0	0.195	0.402
ABCA1	ACACA	9606.ENSP00000363868	9606.ENSP00000483300	0	0	0	0	0.063	0	0	0.426	0.439
ABCA1	ENSG00000196689	9606.ENSP00000363868	9606.ENSP00000459962	0	0	0	0	0	0	0	0.455	0.455
ABCA1	IL6	9606.ENSP00000363868	9606.ENSP00000385675	0	0	0	0	0.058	0	0	0.538	0.546
ABCA1	INS	9606.ENSP00000363868	9606.ENSP00000380432	0	0	0	0	0	0	0	0.644	0.644
ABCA1	NCOA2	9606.ENSP00000363868	9606.ENSP00000399968	0	0	0	0	0	0.060	0.900	0.098	0.907
ABCA1	NCOA1	9606.ENSP00000363868	9606.ENSP00000385216	0	0	0	0	0	0.060	0.900	0.213	0.919
ACACA	G6PC	9606.ENSP00000483300	9606.ENSP00000253801	0	0	0	0	0.049	0	0	0.541	0.545
ACACA	PPARG	9606.ENSP00000483300	9606.ENSP00000287820	0	0	0	0	0.049	0	0	0.645	0.648
ACACA	FABP1	9606.ENSP00000483300	9606.ENSP00000295834	0	0	0	0	0.061	0	0	0.416	0.429
ACACA	FASN	9606.ENSP00000483300	9606.ENSP00000304592	0.056	0	0	0	0.686	0	0.900	0.906	0.996
ACACA	LPL	9606.ENSP00000483300	9606.ENSP00000309757	0	0	0	0	0.059	0	0	0.600	0.607
ACACA	SLC2A4	9606.ENSP00000483300	9606.ENSP00000320935	0	0	0	0	0.062	0	0	0.501	0.511
ACACA	GSK3B	9606.ENSP00000483300	9606.ENSP00000324806	0	0	0	0	0.061	0.076	0	0.452	0.484
ACACA	CAV1	9606.ENSP00000483300	9606.ENSP00000339191	0	0	0	0	0	0	0	0.457	0.457
ACACA	CPT2	9606.ENSP00000483300	9606.ENSP00000360541	0	0	0	0	0.062	0	0	0.577	0.586
ACACA	PC	9606.ENSP00000483300	9606.ENSP00000377532	0.185	0	0	0.601	0.182	0	0	0.851	0.539
ACACA	INS	9606.ENSP00000483300	9606.ENSP00000380432	0	0	0	0	0	0	0	0.783	0.783
ACACA	MGAM	9606.ENSP00000483300	9606.ENSP00000447378	0	0	0	0	0.114	0	0	0.360	0.408
ACHE	PON1	9606.ENSP00000303211	9606.ENSP00000222381	0	0	0	0	0.062	0	0	0.674	0.681
ACHE	TYR	9606.ENSP00000303211	9606.ENSP00000263321	0	0	0	0	0	0	0	0.531	0.531
ACHE	APP	9606.ENSP00000303211	9606.ENSP00000284981	0	0	0	0	0.091	0.379	0	0.730	0.834
ACHE	ALPI	9606.ENSP00000303211	9606.ENSP00000295463	0	0	0	0	0	0.147	0	0.367	0.437
ACHE	ADRA1A	9606.ENSP00000303211	9606.ENSP00000369960	0	0	0	0	0	0	0	0.412	0.412
ACHE	FOS	9606.ENSP00000303211	9606.ENSP00000306245	0	0	0	0	0	0	0	0.448	0.448
ACHE	HTR3A	9606.ENSP00000303211	9606.ENSP00000347754	0	0	0	0	0.061	0	0	0.440	0.452
ACHE	CYP3A4	9606.ENSP00000303211	9606.ENSP00000337915	0	0.003	0	0	0	0	0	0.462	0.462
ACHE	CYCS	9606.ENSP00000303211	9606.ENSP00000307786	0	0	0	0	0	0	0	0.485	0.485
ACHE	IL6	9606.ENSP00000303211	9606.ENSP00000385675	0	0	0	0	0	0	0	0.503	0.503
ACHE	INS	9606.ENSP00000303211	9606.ENSP00000380432	0	0	0	0	0	0	0	0.528	0.528
ACHE	CASP3	9606.ENSP00000303211	9606.ENSP00000311032	0	0	0	0	0	0	0	0.533	0.533
ACHE	MGAM	9606.ENSP00000303211	9606.ENSP00000447378	0.044	0	0	0	0.053	0	0	0.532	0.539
ACHE	CHRNA2	9606.ENSP00000303211	9606.ENSP00000385026	0	0	0	0	0.049	0	0	0.631	0.634
ACHE	BDNF	9606.ENSP00000303211	9606.ENSP00000414303	0	0	0	0	0.052	0	0	0.653	0.657
ADRA1A	CHRM3	9606.ENSP00000369960	9606.ENSP00000255380	0	0	0	0.653	0	0	0.900	0.466	0.915
ADRA1A	APP	9606.ENSP00000369960	9606.ENSP00000284981	0	0	0	0	0.061	0	0.900	0.111	0.909
ADRA1A	NOS3	9606.ENSP00000369960	9606.ENSP00000297494	0	0	0	0	0	0	0	0.526	0.526
ADRA1A	FOS	9606.ENSP00000369960	9606.ENSP00000306245	0	0	0	0	0	0	0	0.477	0.477
ADRA1A	HTR3A	9606.ENSP00000369960	9606.ENSP00000347754	0	0	0	0	0	0.047	0	0.654	0.656
ADRA1A	BDNF	9606.ENSP00000369960	9606.ENSP00000414303	0	0	0	0	0	0	0	0.400	0.400
ADRA1A	ENSG00000196689	9606.ENSP00000369960	9606.ENSP00000459962	0	0	0	0	0	0.075	0	0.400	0.421
ADRA1A	INS	9606.ENSP00000369960	9606.ENSP00000380432	0	0	0	0	0	0	0	0.640	0.640
ADSSL1	GPI	9606.ENSP00000333019	9606.ENSP00000405573	0.060	0	0	0	0.329	0	0	0.323	0.535
AHR	CCND1	9606.ENSP00000242057	9606.ENSP00000227507	0	0	0	0	0	0	0	0.403	0.403
AHR	NR3C1	9606.ENSP00000242057	9606.ENSP00000231509	0	0	0	0	0.059	0.050	0	0.582	0.594
AHR	MAPK8	9606.ENSP00000242057	9606.ENSP00000378974	0	0	0	0	0	0	0	0.401	0.400
AHR	IL13	9606.ENSP00000242057	9606.ENSP00000304915	0	0	0	0	0	0	0	0.441	0.441
AHR	PGR	9606.ENSP00000242057	9606.ENSP00000325120	0	0	0	0	0	0.050	0	0.444	0.449
AHR	GSTM1	9606.ENSP00000242057	9606.ENSP00000311469	0	0	0	0	0	0	0	0.456	0.456
AHR	GSTP1	9606.ENSP00000242057	9606.ENSP00000381607	0	0	0	0	0	0	0	0.510	0.510
AHR	INS	9606.ENSP00000242057	9606.ENSP00000380432	0	0	0	0	0	0	0	0.510	0.510
AHR	RB1	9606.ENSP00000242057	9606.ENSP00000267163	0	0	0	0	0	0.454	0	0.145	0.513
AHR	ESR2	9606.ENSP00000242057	9606.ENSP00000343925	0	0	0	0	0	0.050	0	0.514	0.519
AHR	SP1	9606.ENSP00000242057	9606.ENSP00000329357	0	0	0	0	0	0.379	0	0.297	0.544
AHR	CAV1	9606.ENSP00000242057	9606.ENSP00000339191	0	0	0	0	0.064	0	0	0.546	0.557
AHR	IRF1	9606.ENSP00000242057	9606.ENSP00000245414	0	0	0	0	0.065	0	0	0.557	0.569
AHR	ICAM1	9606.ENSP00000242057	9606.ENSP00000264832	0	0	0	0	0.076	0	0	0.560	0.576
AHR	NCOA2	9606.ENSP00000242057	9606.ENSP00000399968	0	0	0	0.546	0	0.528	0	0.310	0.588
AHR	RELA	9606.ENSP00000242057	9606.ENSP00000384273	0	0	0	0	0	0.379	0	0.378	0.597
AHR	NCOA1	9606.ENSP00000242057	9606.ENSP00000385216	0	0	0	0.547	0	0.528	0	0.356	0.598
AHR	MYC	9606.ENSP00000242057	9606.ENSP00000479618	0	0	0	0	0	0	0	0.638	0.638
AHR	EGFR	9606.ENSP00000242057	9606.ENSP00000275493	0	0	0	0	0.061	0	0	0.635	0.643
AHR	PPARG	9606.ENSP00000242057	9606.ENSP00000287820	0	0	0	0	0	0.050	0	0.674	0.677
AHR	NQO1	9606.ENSP00000242057	9606.ENSP00000319788	0	0	0	0	0	0	0	0.682	0.682
AHR	AR	9606.ENSP00000242057	9606.ENSP00000363822	0	0	0	0	0	0.384	0	0.589	0.736
AHR	VEGFA	9606.ENSP00000242057	9606.ENSP00000478570	0	0	0	0	0	0	0	0.744	0.744
AHR	NR1I3	9606.ENSP00000242057	9606.ENSP00000356959	0	0	0	0	0	0.050	0	0.768	0.771
AHR	IL6	9606.ENSP00000242057	9606.ENSP00000385675	0	0	0	0	0.069	0	0	0.769	0.777
AHR	CYP3A4	9606.ENSP00000242057	9606.ENSP00000337915	0	0	0	0	0.061	0	0	0.783	0.788
AHR	NFE2L2	9606.ENSP00000242057	9606.ENSP00000380252	0	0	0	0	0	0.379	0	0.742	0.834
AHR	ESR1	9606.ENSP00000242057	9606.ENSP00000405330	0	0	0	0	0	0.384	0	0.826	0.888
AHR	CYP1B1	9606.ENSP00000242057	9606.ENSP00000478561	0	0	0	0	0.095	0	0	0.939	0.943
AHR	CYP1A1	9606.ENSP00000242057	9606.ENSP00000369050	0	0	0	0	0.061	0	0.900	0.975	0.997
AKR1B1	G6PC	9606.ENSP00000285930	9606.ENSP00000253801	0	0	0	0	0.050	0	0.800	0.237	0.842
AKR1B1	ALDH2	9606.ENSP00000285930	9606.ENSP00000261733	0	0	0	0	0.111	0.064	0.650	0.349	0.785
AKR1B1	ICAM1	9606.ENSP00000285930	9606.ENSP00000264832	0	0	0	0	0	0	0	0.637	0.638
AKR1B1	EGFR	9606.ENSP00000285930	9606.ENSP00000275493	0	0	0	0	0.231	0	0	0.285	0.426
AKR1B1	CASP3	9606.ENSP00000285930	9606.ENSP00000311032	0	0	0	0	0	0	0	0.400	0.400
AKR1B1	MAPK8	9606.ENSP00000285930	9606.ENSP00000378974	0	0	0	0	0	0	0	0.434	0.434
AKR1B1	ALDH1A1	9606.ENSP00000285930	9606.ENSP00000297785	0	0	0	0	0.111	0.064	0	0.376	0.436
AKR1B1	MGAM	9606.ENSP00000285930	9606.ENSP00000447378	0	0	0	0	0	0	0	0.443	0.443
AKR1B1	NQO1	9606.ENSP00000285930	9606.ENSP00000319788	0.072	0	0	0	0.139	0	0	0.365	0.448
AKR1B1	CYCS	9606.ENSP00000285930	9606.ENSP00000307786	0	0	0	0	0.062	0.050	0	0.432	0.450
AKR1B1	NOS3	9606.ENSP00000285930	9606.ENSP00000297494	0	0	0	0	0	0	0	0.486	0.486
AKR1B1	VEGFA	9606.ENSP00000285930	9606.ENSP00000478570	0	0	0	0	0	0	0	0.491	0.491
AKR1B1	GSTP1	9606.ENSP00000285930	9606.ENSP00000381607	0	0	0	0	0.110	0	0	0.618	0.646
AKR1B1	INS	9606.ENSP00000285930	9606.ENSP00000380432	0	0	0	0	0	0	0	0.669	0.669
AKR1B1	GLB1	9606.ENSP00000285930	9606.ENSP00000306920	0.058	0	0	0	0.055	0	0.900	0.085	0.907
ALDH1A1	ERBB2	9606.ENSP00000297785	9606.ENSP00000269571	0	0	0	0	0	0	0	0.589	0.589
ALDH1A1	EGFR	9606.ENSP00000297785	9606.ENSP00000275493	0	0	0	0	0.049	0	0	0.536	0.539
ALDH1A1	INS	9606.ENSP00000297785	9606.ENSP00000380432	0	0	0	0	0	0	0	0.459	0.459
ALDH1A1	PGR	9606.ENSP00000297785	9606.ENSP00000325120	0	0	0	0	0	0.073	0	0.476	0.493
ALDH1A1	MYC	9606.ENSP00000297785	9606.ENSP00000479618	0	0	0	0	0	0	0	0.671	0.671
ALDH1A1	ESR1	9606.ENSP00000297785	9606.ENSP00000405330	0	0	0	0	0.062	0.073	0	0.688	0.705
ALDH1A1	CYP3A4	9606.ENSP00000297785	9606.ENSP00000337915	0	0	0	0	0.064	0.085	0.900	0.276	0.929
ALDH1A1	CYP1A1	9606.ENSP00000297785	9606.ENSP00000369050	0	0	0	0	0.063	0.085	0.900	0.306	0.932
ALDH2	GSTP1	9606.ENSP00000261733	9606.ENSP00000381607	0	0	0	0	0.063	0	0	0.443	0.455
ALDH2	CYP1A1	9606.ENSP00000261733	9606.ENSP00000369050	0	0	0	0	0.061	0.085	0	0.435	0.473
ALDH2	LDHA	9606.ENSP00000261733	9606.ENSP00000445175	0.044	0	0	0	0.062	0.430	0	0.201	0.537
ALDH2	GSTM1	9606.ENSP00000261733	9606.ENSP00000311469	0	0	0	0	0.049	0	0	0.543	0.546
ALDH2	GATM	9606.ENSP00000261733	9606.ENSP00000379895	0	0	0	0	0.099	0	0.900	0.076	0.909
ALDH5A1	PC	9606.ENSP00000314649	9606.ENSP00000377532	0	0	0	0	0.077	0	0.800	0.388	0.877
ALOX5	ICAM1	9606.ENSP00000363512	9606.ENSP00000264832	0	0	0	0	0.060	0	0	0.400	0.411
ALOX5	PPARG	9606.ENSP00000363512	9606.ENSP00000287820	0	0	0	0	0	0	0	0.421	0.420
ALOX5	IL13	9606.ENSP00000363512	9606.ENSP00000304915	0	0	0	0	0	0	0.900	0.473	0.945
ALOX5	CASP3	9606.ENSP00000363512	9606.ENSP00000311032	0	0	0	0	0	0	0	0.416	0.416
ALOX5	PTGER3	9606.ENSP00000363512	9606.ENSP00000349003	0	0	0	0	0	0	0	0.445	0.445
ALOX5	PTGS1	9606.ENSP00000363512	9606.ENSP00000354612	0	0	0	0	0.095	0	0.900	0.728	0.973
ALOX5	RELA	9606.ENSP00000363512	9606.ENSP00000384273	0	0	0	0	0	0.379	0	0.189	0.474
ALOX5	IL6	9606.ENSP00000363512	9606.ENSP00000385675	0	0	0	0	0	0	0	0.563	0.563
ALOX5	INS	9606.ENSP00000363512	9606.ENSP00000380432	0	0	0	0	0	0	0	0.640	0.640
ALOX5	MAPK8	9606.ENSP00000363512	9606.ENSP00000378974	0	0	0	0	0	0	0	0.650	0.650
ALOX5	VEGFA	9606.ENSP00000363512	9606.ENSP00000478570	0	0	0	0	0	0	0	0.658	0.658
ALPI	INS	9606.ENSP00000295463	9606.ENSP00000380432	0	0	0	0	0	0	0	0.438	0.438
ALPI	RUNX2	9606.ENSP00000295463	9606.ENSP00000360493	0	0	0	0	0	0	0	0.467	0.467
ALPI	MGAM	9606.ENSP00000295463	9606.ENSP00000447378	0	0	0	0	0.065	0	0	0.555	0.566
APC	CCND1	9606.ENSP00000257430	9606.ENSP00000227507	0	0	0	0	0	0.299	0	0.608	0.713
APC	EGFR	9606.ENSP00000257430	9606.ENSP00000275493	0	0	0	0	0	0	0	0.421	0.421
APC	IL6	9606.ENSP00000257430	9606.ENSP00000385675	0	0	0	0	0	0.299	0	0.267	0.464
APC	MYC	9606.ENSP00000257430	9606.ENSP00000479618	0	0	0	0	0	0.266	0	0.599	0.693
APC	CASP3	9606.ENSP00000257430	9606.ENSP00000311032	0	0	0	0	0	0	0.900	0.310	0.928
APC	GSK3B	9606.ENSP00000257430	9606.ENSP00000324806	0	0	0	0	0.084	0.653	0.900	0.613	0.986
APP	CETP	9606.ENSP00000284981	9606.ENSP00000200676	0	0	0	0	0	0	0.720	0.136	0.747
APP	TIMP1	9606.ENSP00000284981	9606.ENSP00000218388	0	0	0	0	0.061	0	0.900	0.285	0.926
APP	PON1	9606.ENSP00000284981	9606.ENSP00000222381	0	0	0	0	0	0	0.720	0.322	0.802
APP	LTF	9606.ENSP00000284981	9606.ENSP00000231751	0	0	0	0	0.064	0	0.900	0.145	0.912
APP	CTSD	9606.ENSP00000284981	9606.ENSP00000236671	0	0	0	0	0.086	0.406	0	0.562	0.742
APP	CRP	9606.ENSP00000284981	9606.ENSP00000255030	0	0	0	0	0	0	0	0.450	0.450
APP	CHRM3	9606.ENSP00000284981	9606.ENSP00000255380	0	0	0	0	0.081	0	0.900	0.093	0.909
APP	ERBB2	9606.ENSP00000284981	9606.ENSP00000269571	0	0	0	0	0.063	0.042	0	0.433	0.447
APP	EGFR	9606.ENSP00000284981	9606.ENSP00000275493	0	0	0	0	0.146	0.393	0	0.503	0.720
APP	PPARG	9606.ENSP00000284981	9606.ENSP00000287820	0	0	0	0	0	0	0	0.417	0.416
APP	ECE1	9606.ENSP00000284981	9606.ENSP00000364028	0	0	0	0	0.074	0	0	0.399	0.420
APP	ESR1	9606.ENSP00000284981	9606.ENSP00000405330	0	0	0	0	0	0	0	0.440	0.440
APP	MYC	9606.ENSP00000284981	9606.ENSP00000479618	0	0	0	0	0.063	0	0	0.493	0.504
APP	COL1A2	9606.ENSP00000284981	9606.ENSP00000297268	0	0	0	0	0.062	0.472	0	0.087	0.508
APP	NF1	9606.ENSP00000284981	9606.ENSP00000351015	0	0	0	0	0.059	0.379	0	0.301	0.556
APP	CYCS	9606.ENSP00000284981	9606.ENSP00000307786	0	0	0	0	0	0	0	0.596	0.596
APP	CAV1	9606.ENSP00000284981	9606.ENSP00000339191	0	0	0	0	0.088	0.379	0	0.390	0.624
APP	LPL	9606.ENSP00000284981	9606.ENSP00000309757	0	0	0	0	0.061	0	0.540	0.212	0.629
APP	FOS	9606.ENSP00000284981	9606.ENSP00000306245	0	0	0	0	0.061	0.106	0	0.669	0.698
APP	GFAP	9606.ENSP00000284981	9606.ENSP00000468500	0	0	0	0	0.069	0	0	0.700	0.708
APP	BDNF	9606.ENSP00000284981	9606.ENSP00000414303	0	0	0	0	0.092	0	0	0.818	0.828
APP	GSK3B	9606.ENSP00000284981	9606.ENSP00000324806	0	0	0	0	0.057	0.397	0	0.748	0.845
APP	CTSB	9606.ENSP00000284981	9606.ENSP00000345672	0	0	0	0	0.085	0	0	0.838	0.847
APP	CASP3	9606.ENSP00000284981	9606.ENSP00000311032	0	0	0	0	0.062	0.682	0	0.665	0.891
APP	CHRM2	9606.ENSP00000284981	9606.ENSP00000399745	0	0	0	0	0.062	0	0.900	0.144	0.912
APP	IGFBP3	9606.ENSP00000284981	9606.ENSP00000370473	0	0	0	0	0.088	0	0.900	0.146	0.915
APP	PTGER3	9606.ENSP00000284981	9606.ENSP00000349003	0	0	0	0	0	0	0.900	0.215	0.918
APP	IGF2	9606.ENSP00000284981	9606.ENSP00000391826	0	0	0	0	0.066	0	0.900	0.315	0.930
APP	RELA	9606.ENSP00000284981	9606.ENSP00000384273	0	0	0	0	0	0	0.900	0.408	0.938
APP	VEGFA	9606.ENSP00000284981	9606.ENSP00000478570	0	0	0	0	0.067	0	0.900	0.440	0.943
APP	IL6	9606.ENSP00000284981	9606.ENSP00000385675	0	0	0	0	0	0	0.900	0.589	0.957
APP	CASP8	9606.ENSP00000284981	9606.ENSP00000351273	0	0	0	0	0	0.379	0.900	0.390	0.958
APP	INS	9606.ENSP00000284981	9606.ENSP00000380432	0	0	0	0	0	0	0.900	0.669	0.965
APP	MAPK8	9606.ENSP00000284981	9606.ENSP00000378974	0	0	0	0	0.052	0.294	0.900	0.791	0.984
AR	CCND1	9606.ENSP00000363822	9606.ENSP00000227507	0	0	0	0	0.061	0.384	0.900	0.795	0.986
AR	NR3C1	9606.ENSP00000363822	9606.ENSP00000231509	0	0	0	0.816	0	0.379	0.900	0.806	0.944
AR	RAF1	9606.ENSP00000363822	9606.ENSP00000251849	0	0	0	0	0	0.407	0	0.346	0.595
AR	CCNB1	9606.ENSP00000363822	9606.ENSP00000256442	0	0	0	0	0	0.050	0	0.408	0.413
AR	MDM2	9606.ENSP00000363822	9606.ENSP00000258149	0	0	0	0	0	0.393	0	0.557	0.720
AR	ATF2	9606.ENSP00000363822	9606.ENSP00000264110	0	0	0	0	0	0.415	0	0.078	0.438
AR	ERBB3	9606.ENSP00000363822	9606.ENSP00000267101	0	0	0	0	0.062	0.338	0	0.682	0.785
AR	RB1	9606.ENSP00000363822	9606.ENSP00000267163	0	0	0	0	0	0.388	0.900	0.444	0.963
AR	ERBB2	9606.ENSP00000363822	9606.ENSP00000269571	0	0	0	0	0.067	0.077	0	0.829	0.840
AR	EGFR	9606.ENSP00000363822	9606.ENSP00000275493	0	0	0	0	0.062	0.402	0	0.678	0.803
AR	VCAM1	9606.ENSP00000363822	9606.ENSP00000294728	0	0	0	0	0	0	0	0.528	0.528
AR	FASN	9606.ENSP00000363822	9606.ENSP00000304592	0	0	0	0	0	0	0	0.425	0.424
AR	FOS	9606.ENSP00000363822	9606.ENSP00000306245	0	0	0	0	0.055	0.266	0	0.532	0.647
AR	CYCS	9606.ENSP00000363822	9606.ENSP00000307786	0	0	0	0	0	0	0	0.424	0.424
AR	CASP3	9606.ENSP00000363822	9606.ENSP00000311032	0	0	0	0	0	0.390	0	0.600	0.746
AR	CFLAR	9606.ENSP00000363822	9606.ENSP00000312455	0	0	0	0	0	0.058	0	0.573	0.580
AR	GSK3B	9606.ENSP00000363822	9606.ENSP00000324806	0	0	0	0	0	0.407	0.900	0.490	0.967
AR	PGR	9606.ENSP00000363822	9606.ENSP00000325120	0	0	0	0.813	0.069	0	0.900	0.904	0.919
AR	SP1	9606.ENSP00000363822	9606.ENSP00000329357	0	0	0	0	0	0.424	0	0.650	0.790
AR	CYP3A4	9606.ENSP00000363822	9606.ENSP00000337915	0	0	0	0	0	0.085	0	0.433	0.459
AR	CAV1	9606.ENSP00000363822	9606.ENSP00000339191	0	0	0	0	0	0.400	0	0.665	0.791
AR	PTGER3	9606.ENSP00000363822	9606.ENSP00000349003	0	0	0	0	0	0	0	0.463	0.463
AR	NR3C2	9606.ENSP00000363822	9606.ENSP00000350815	0	0	0	0.779	0.061	0.379	0.900	0.670	0.945
AR	CASP8	9606.ENSP00000363822	9606.ENSP00000351273	0	0	0	0	0	0.472	0.900	0.399	0.965
AR	PARP1	9606.ENSP00000363822	9606.ENSP00000355759	0	0	0	0	0	0	0	0.445	0.445
AR	MCL1	9606.ENSP00000363822	9606.ENSP00000358022	0	0	0	0	0	0.064	0	0.580	0.590
AR	CASP7	9606.ENSP00000363822	9606.ENSP00000358327	0	0	0	0	0	0.325	0	0.228	0.456
AR	RUNX2	9606.ENSP00000363822	9606.ENSP00000360493	0	0	0	0	0	0.472	0	0.655	0.810
AR	CPT2	9606.ENSP00000363822	9606.ENSP00000360541	0	0	0	0	0	0	0	0.497	0.497
AR	IGF2	9606.ENSP00000363822	9606.ENSP00000391826	0	0	0	0	0	0	0	0.423	0.422
AR	CASP1	9606.ENSP00000363822	9606.ENSP00000433138	0	0	0	0	0	0.325	0	0.185	0.426
AR	CYP1A1	9606.ENSP00000363822	9606.ENSP00000369050	0	0	0	0	0	0.085	0	0.417	0.444
AR	IGFBP3	9606.ENSP00000363822	9606.ENSP00000370473	0	0	0	0	0	0.107	0	0.453	0.490
AR	ESR1	9606.ENSP00000363822	9606.ENSP00000405330	0	0	0	0.656	0.062	0.379	0	0.936	0.587
AR	HIF1A	9606.ENSP00000363822	9606.ENSP00000437955	0	0	0	0	0	0.413	0	0.378	0.619
AR	BDNF	9606.ENSP00000363822	9606.ENSP00000414303	0	0	0	0	0	0	0	0.625	0.625
AR	GSTP1	9606.ENSP00000363822	9606.ENSP00000381607	0	0	0	0	0	0.064	0	0.650	0.659
AR	INS	9606.ENSP00000363822	9606.ENSP00000380432	0	0	0	0	0	0	0	0.669	0.669
AR	VEGFA	9606.ENSP00000363822	9606.ENSP00000478570	0	0	0	0	0	0	0	0.742	0.742
AR	RELA	9606.ENSP00000363822	9606.ENSP00000384273	0	0	0	0	0	0.393	0	0.625	0.763
AR	IL6	9606.ENSP00000363822	9606.ENSP00000385675	0	0	0	0	0	0	0	0.787	0.787
AR	MYC	9606.ENSP00000363822	9606.ENSP00000479618	0	0	0	0	0	0	0	0.853	0.853
AR	MAPK8	9606.ENSP00000363822	9606.ENSP00000378974	0	0	0	0	0	0	0.900	0.479	0.945
AR	NCOA1	9606.ENSP00000363822	9606.ENSP00000385216	0	0	0	0	0	0.525	0.900	0.751	0.987
AR	NCOA2	9606.ENSP00000363822	9606.ENSP00000399968	0	0	0	0	0	0.974	0.900	0.794	0.999
ATF2	CCND1	9606.ENSP00000264110	9606.ENSP00000227507	0	0	0	0	0	0.379	0.900	0.441	0.962
ATF2	NR3C1	9606.ENSP00000264110	9606.ENSP00000231509	0	0	0	0	0.062	0.098	0.900	0.172	0.920
ATF2	IRF1	9606.ENSP00000264110	9606.ENSP00000245414	0	0	0	0	0.061	0	0.900	0.128	0.911
ATF2	PRKCA	9606.ENSP00000264110	9606.ENSP00000408695	0	0	0	0	0	0	0.900	0.112	0.907
ATF2	RELA	9606.ENSP00000264110	9606.ENSP00000384273	0	0	0	0	0	0	0.900	0.195	0.916
ATF2	ESR1	9606.ENSP00000264110	9606.ENSP00000405330	0	0	0	0	0	0.098	0.900	0.209	0.922
ATF2	NF1	9606.ENSP00000264110	9606.ENSP00000351015	0	0	0	0	0	0.268	0.900	0.159	0.933
ATF2	RB1	9606.ENSP00000264110	9606.ENSP00000267163	0	0	0	0	0.106	0.379	0.900	0.064	0.941
ATF2	PPARG	9606.ENSP00000264110	9606.ENSP00000287820	0	0	0	0	0	0.098	0.900	0.532	0.954
ATF2	FOS	9606.ENSP00000264110	9606.ENSP00000306245	0	0	0	0.568	0	0.831	0.900	0.531	0.986
ATF2	MAPK8	9606.ENSP00000264110	9606.ENSP00000378974	0	0	0	0	0.061	0.520	0.900	0.809	0.990
BCL2	CCND1	9606.ENSP00000381185	9606.ENSP00000227507	0	0	0	0	0	0	0	0.433	0.433
BCL2	CTSD	9606.ENSP00000381185	9606.ENSP00000236671	0	0	0	0	0	0	0.600	0.087	0.619
BCL2	RAF1	9606.ENSP00000381185	9606.ENSP00000251849	0	0	0	0	0	0.379	0	0.139	0.442
BCL2	CYCS	9606.ENSP00000381185	9606.ENSP00000307786	0	0	0	0	0	0.379	0.900	0.504	0.966
BCL2	CASP3	9606.ENSP00000381185	9606.ENSP00000311032	0	0	0	0	0	0.461	0	0.578	0.763
BCL2	CASP9	9606.ENSP00000381185	9606.ENSP00000330237	0	0	0	0	0	0.168	0	0.512	0.577
BCL2	CTSB	9606.ENSP00000381185	9606.ENSP00000345672	0	0	0	0	0.044	0	0.600	0.093	0.622
BCL2	CASP8	9606.ENSP00000381185	9606.ENSP00000351273	0	0	0	0	0	0.993	0	0.430	0.996
BCL2	PARP1	9606.ENSP00000381185	9606.ENSP00000355759	0	0	0	0	0	0.379	0	0.249	0.514
BCL2	MCL1	9606.ENSP00000381185	9606.ENSP00000358022	0	0	0	0.628	0	0.379	0.900	0.574	0.948
BCL2	MAPK8	9606.ENSP00000381185	9606.ENSP00000378974	0	0	0	0	0	0.386	0.900	0.290	0.952
BCL2	IKBKB	9606.ENSP00000381185	9606.ENSP00000430684	0	0	0	0	0	0.379	0	0.129	0.435
BCL2	PRKCA	9606.ENSP00000381185	9606.ENSP00000408695	0	0	0	0	0	0.379	0	0.139	0.442
BCL2	HIF1A	9606.ENSP00000381185	9606.ENSP00000437955	0	0	0	0	0	0.357	0	0.250	0.497
BCL2	IKBKG	9606.ENSP00000381185	9606.ENSP00000483825	0	0	0	0	0	0.860	0	0.064	0.863
BCL2	ESR1	9606.ENSP00000381185	9606.ENSP00000405330	0	0	0	0	0.069	0.064	0.900	0.244	0.925
BCL2	MYC	9606.ENSP00000381185	9606.ENSP00000479618	0	0	0	0	0	0.456	0.900	0.407	0.965
BDNF	TNFRSF1A	9606.ENSP00000414303	9606.ENSP00000162749	0	0	0	0	0	0	0	0.441	0.441
BDNF	NR3C1	9606.ENSP00000414303	9606.ENSP00000231509	0	0	0	0	0	0	0	0.802	0.802
BDNF	CRP	9606.ENSP00000414303	9606.ENSP00000255030	0	0	0	0	0	0	0	0.671	0.671
BDNF	ICAM1	9606.ENSP00000414303	9606.ENSP00000264832	0	0	0	0	0	0	0	0.600	0.600
BDNF	ERBB3	9606.ENSP00000414303	9606.ENSP00000267101	0	0	0	0	0	0	0.600	0.294	0.705
BDNF	ERBB2	9606.ENSP00000414303	9606.ENSP00000269571	0	0	0	0	0	0	0.600	0.341	0.725
BDNF	EGFR	9606.ENSP00000414303	9606.ENSP00000275493	0	0	0	0	0.132	0	0.600	0.541	0.826
BDNF	RHO	9606.ENSP00000414303	9606.ENSP00000296271	0	0	0	0	0	0	0	0.416	0.416
BDNF	NOS3	9606.ENSP00000414303	9606.ENSP00000297494	0	0	0	0	0	0.379	0	0.683	0.795
BDNF	FOS	9606.ENSP00000414303	9606.ENSP00000306245	0	0	0	0	0	0	0	0.859	0.860
BDNF	CYCS	9606.ENSP00000414303	9606.ENSP00000307786	0	0	0	0	0	0	0	0.526	0.526
BDNF	CASP3	9606.ENSP00000414303	9606.ENSP00000311032	0	0	0	0	0	0	0	0.683	0.683
BDNF	GSK3B	9606.ENSP00000414303	9606.ENSP00000324806	0	0	0	0	0	0.185	0	0.522	0.594
BDNF	CASP9	9606.ENSP00000414303	9606.ENSP00000330237	0	0	0	0	0	0	0	0.400	0.400
BDNF	ESR2	9606.ENSP00000414303	9606.ENSP00000343925	0	0	0	0	0	0	0	0.405	0.405
BDNF	HTR3A	9606.ENSP00000414303	9606.ENSP00000347754	0	0	0	0	0	0	0	0.683	0.684
BDNF	NR3C2	9606.ENSP00000414303	9606.ENSP00000350815	0	0	0	0	0	0	0	0.427	0.427
BDNF	MAPK8	9606.ENSP00000414303	9606.ENSP00000378974	0	0	0	0	0.046	0	0.900	0.741	0.973
BDNF	INS	9606.ENSP00000414303	9606.ENSP00000380432	0	0	0	0	0	0	0	0.715	0.715
BDNF	IL6	9606.ENSP00000414303	9606.ENSP00000385675	0	0	0	0	0	0	0	0.811	0.811
BDNF	IGF2	9606.ENSP00000414303	9606.ENSP00000391826	0	0	0	0	0	0	0	0.481	0.481
BDNF	KCNK2	9606.ENSP00000414303	9606.ENSP00000394033	0	0	0	0	0.076	0	0	0.572	0.587
BDNF	ESR1	9606.ENSP00000414303	9606.ENSP00000405330	0	0	0	0	0	0.379	0	0.520	0.689
BDNF	MYC	9606.ENSP00000414303	9606.ENSP00000479618	0	0	0	0	0	0	0	0.472	0.472
BDNF	ENSG00000196689	9606.ENSP00000414303	9606.ENSP00000459962	0	0	0	0	0	0	0	0.589	0.589
BDNF	GFAP	9606.ENSP00000414303	9606.ENSP00000468500	0	0	0	0	0	0	0	0.770	0.770
BDNF	VEGFA	9606.ENSP00000414303	9606.ENSP00000478570	0	0	0	0	0	0	0	0.871	0.871
CASP1	TNFRSF1A	9606.ENSP00000433138	9606.ENSP00000162749	0	0	0	0	0.084	0	0	0.584	0.602
CASP1	NFKBIA	9606.ENSP00000433138	9606.ENSP00000216797	0	0	0	0	0.095	0.178	0	0.356	0.479
CASP1	IRF1	9606.ENSP00000433138	9606.ENSP00000245414	0	0	0	0	0.178	0	0	0.530	0.597
CASP1	CRP	9606.ENSP00000433138	9606.ENSP00000255030	0	0	0	0	0	0	0	0.445	0.445
CASP1	TP63	9606.ENSP00000433138	9606.ENSP00000264731	0	0	0	0	0	0.125	0.900	0.093	0.913
CASP1	ICAM1	9606.ENSP00000433138	9606.ENSP00000264832	0	0	0	0	0.125	0	0	0.499	0.543
CASP1	EGFR	9606.ENSP00000433138	9606.ENSP00000275493	0	0	0	0	0	0.384	0	0.276	0.536
CASP1	VCAM1	9606.ENSP00000433138	9606.ENSP00000294728	0	0	0	0	0.082	0	0	0.398	0.424
CASP1	IL13	9606.ENSP00000433138	9606.ENSP00000304915	0	0	0	0	0	0	0	0.523	0.523
CASP1	CYCS	9606.ENSP00000433138	9606.ENSP00000307786	0	0	0	0	0.063	0	0	0.648	0.656
CASP1	CASP3	9606.ENSP00000433138	9606.ENSP00000311032	0	0	0	0.658	0	0	0.900	0.831	0.928
CASP1	CFLAR	9606.ENSP00000433138	9606.ENSP00000312455	0	0	0	0	0.117	0	0	0.741	0.762
CASP1	CTSB	9606.ENSP00000433138	9606.ENSP00000345672	0	0	0	0	0.107	0	0	0.703	0.723
CASP1	CASP8	9606.ENSP00000433138	9606.ENSP00000351273	0	0	0	0.578	0.124	0.860	0.800	0.774	0.981
CASP1	PTGS1	9606.ENSP00000433138	9606.ENSP00000354612	0	0	0	0	0.211	0	0	0.290	0.415
CASP1	PARP1	9606.ENSP00000433138	9606.ENSP00000355759	0	0	0	0	0	0.434	0	0.382	0.635
CASP1	MCL1	9606.ENSP00000433138	9606.ENSP00000358022	0	0	0	0	0.061	0.168	0	0.366	0.461
CASP1	MAPK8	9606.ENSP00000433138	9606.ENSP00000378974	0	0	0	0	0	0	0	0.595	0.595
CASP1	NFE2L2	9606.ENSP00000433138	9606.ENSP00000380252	0	0	0	0	0	0.379	0	0.265	0.524
CASP1	INS	9606.ENSP00000433138	9606.ENSP00000380432	0	0	0	0	0	0	0	0.532	0.532
CASP1	RELA	9606.ENSP00000433138	9606.ENSP00000384273	0	0	0	0	0	0	0	0.407	0.407
CASP1	IL6	9606.ENSP00000433138	9606.ENSP00000385675	0	0	0	0	0.097	0	0	0.766	0.780
CASP1	IKBKG	9606.ENSP00000433138	9606.ENSP00000483825	0	0	0	0	0	0	0	0.402	0.402
CASP1	VEGFA	9606.ENSP00000433138	9606.ENSP00000478570	0	0	0	0	0.062	0	0	0.428	0.440
CASP1	CYP1B1	9606.ENSP00000433138	9606.ENSP00000478561	0	0	0	0	0.063	0	0	0.437	0.450
CASP3	TNFRSF1A	9606.ENSP00000311032	9606.ENSP00000162749	0	0	0	0	0	0	0	0.702	0.702
CASP3	NFKBIA	9606.ENSP00000311032	9606.ENSP00000216797	0	0	0	0	0	0.178	0	0.564	0.626
CASP3	TIMP1	9606.ENSP00000311032	9606.ENSP00000218388	0	0	0	0	0	0	0	0.535	0.535
CASP3	CCND1	9606.ENSP00000311032	9606.ENSP00000227507	0	0	0	0	0.061	0	0	0.851	0.854
CASP3	NR3C1	9606.ENSP00000311032	9606.ENSP00000231509	0	0	0	0	0	0.058	0	0.415	0.425
CASP3	CTSD	9606.ENSP00000311032	9606.ENSP00000236671	0	0	0	0	0	0	0	0.556	0.556
CASP3	RAF1	9606.ENSP00000311032	9606.ENSP00000251849	0	0	0	0	0	0.064	0	0.523	0.534
CASP3	CRP	9606.ENSP00000311032	9606.ENSP00000255030	0	0	0	0	0	0	0	0.471	0.471
CASP3	CCNB1	9606.ENSP00000311032	9606.ENSP00000256442	0	0	0	0	0.084	0	0	0.753	0.765
CASP3	MDM2	9606.ENSP00000311032	9606.ENSP00000258149	0	0	0	0	0.062	0.692	0	0.688	0.902
CASP3	CCND2	9606.ENSP00000311032	9606.ENSP00000261254	0	0	0	0	0	0	0	0.523	0.523
CASP3	SELP	9606.ENSP00000311032	9606.ENSP00000263686	0	0	0	0	0	0	0	0.407	0.407
CASP3	ICAM1	9606.ENSP00000311032	9606.ENSP00000264832	0	0	0	0	0	0	0	0.620	0.620
CASP3	ERBB3	9606.ENSP00000311032	9606.ENSP00000267101	0	0	0	0	0	0.050	0	0.441	0.446
CASP3	RB1	9606.ENSP00000311032	9606.ENSP00000267163	0	0	0	0	0	0.379	0.900	0.519	0.967
CASP3	ERBB2	9606.ENSP00000311032	9606.ENSP00000269571	0	0	0	0	0	0.050	0	0.691	0.694
CASP3	EGFR	9606.ENSP00000311032	9606.ENSP00000275493	0	0	0	0	0	0.050	0	0.748	0.751
CASP3	PPARG	9606.ENSP00000311032	9606.ENSP00000287820	0	0	0	0	0	0.058	0	0.571	0.578
CASP3	VCAM1	9606.ENSP00000311032	9606.ENSP00000294728	0	0	0	0	0.053	0	0	0.522	0.528
CASP3	NOS3	9606.ENSP00000311032	9606.ENSP00000297494	0	0	0	0	0	0	0	0.793	0.793
CASP3	IL13	9606.ENSP00000311032	9606.ENSP00000304915	0	0	0	0	0	0	0	0.413	0.413
CASP3	FOS	9606.ENSP00000311032	9606.ENSP00000306245	0	0	0	0	0	0	0	0.585	0.585
CASP3	CYCS	9606.ENSP00000311032	9606.ENSP00000307786	0	0	0	0	0.063	0	0.900	0.959	0.995
CASP3	IGFBP3	9606.ENSP00000311032	9606.ENSP00000370473	0	0	0	0	0	0	0	0.400	0.400
CASP3	RASSF1	9606.ENSP00000311032	9606.ENSP00000349547	0	0	0	0	0	0	0	0.407	0.407
CASP3	ENSG00000196689	9606.ENSP00000311032	9606.ENSP00000459962	0	0	0	0	0	0	0	0.412	0.412
CASP3	IGF2	9606.ENSP00000311032	9606.ENSP00000391826	0	0	0	0	0	0	0	0.420	0.420
CASP3	SELE	9606.ENSP00000311032	9606.ENSP00000331736	0	0	0	0	0	0	0	0.428	0.428
CASP3	MGAM	9606.ENSP00000311032	9606.ENSP00000447378	0	0	0	0	0	0	0	0.439	0.439
CASP3	IKBKG	9606.ENSP00000311032	9606.ENSP00000483825	0	0	0	0	0	0	0	0.440	0.440
CASP3	RUNX2	9606.ENSP00000311032	9606.ENSP00000360493	0	0	0	0	0	0	0	0.448	0.448
CASP3	ESR2	9606.ENSP00000311032	9606.ENSP00000343925	0	0	0	0	0	0.058	0	0.443	0.452
CASP3	CAV1	9606.ENSP00000311032	9606.ENSP00000339191	0	0	0	0	0	0	0	0.454	0.454
CASP3	PGR	9606.ENSP00000311032	9606.ENSP00000325120	0	0	0	0	0	0.058	0	0.461	0.471
CASP3	IKBKB	9606.ENSP00000311032	9606.ENSP00000430684	0	0	0	0	0	0.071	0	0.474	0.490
CASP3	PRKCZ	9606.ENSP00000311032	9606.ENSP00000367830	0	0	0	0	0	0.310	0	0.295	0.493
CASP3	RELA	9606.ENSP00000311032	9606.ENSP00000384273	0	0	0	0	0	0	0	0.557	0.557
CASP3	HIF1A	9606.ENSP00000311032	9606.ENSP00000437955	0	0	0	0	0	0	0	0.559	0.559
CASP3	NQO1	9606.ENSP00000311032	9606.ENSP00000319788	0	0	0	0	0	0	0	0.566	0.566
CASP3	SP1	9606.ENSP00000311032	9606.ENSP00000329357	0	0	0	0	0	0.384	0	0.417	0.626
CASP3	CTSB	9606.ENSP00000311032	9606.ENSP00000345672	0	0	0	0	0	0	0	0.631	0.631
CASP3	GSK3B	9606.ENSP00000311032	9606.ENSP00000324806	0	0	0	0	0.059	0.097	0	0.605	0.636
CASP3	ESR1	9606.ENSP00000311032	9606.ENSP00000405330	0	0	0	0	0	0.058	0	0.659	0.665
CASP3	CFLAR	9606.ENSP00000311032	9606.ENSP00000312455	0	0	0	0.624	0	0.328	0.360	0.745	0.675
CASP3	GFAP	9606.ENSP00000311032	9606.ENSP00000468500	0	0	0	0	0.062	0	0	0.713	0.719
CASP3	NFE2L2	9606.ENSP00000311032	9606.ENSP00000380252	0	0	0	0	0	0.379	0	0.571	0.722
CASP3	VEGFA	9606.ENSP00000311032	9606.ENSP00000478570	0	0	0	0	0	0	0	0.737	0.737
CASP3	IL6	9606.ENSP00000311032	9606.ENSP00000385675	0	0	0	0	0	0	0	0.771	0.771
CASP3	MYC	9606.ENSP00000311032	9606.ENSP00000479618	0	0	0	0	0.061	0	0	0.770	0.775
CASP3	INS	9606.ENSP00000311032	9606.ENSP00000380432	0	0	0	0	0	0	0	0.780	0.780
CASP3	PRKCA	9606.ENSP00000311032	9606.ENSP00000408695	0	0	0	0	0	0	0.800	0.398	0.874
CASP3	MAPK8	9606.ENSP00000311032	9606.ENSP00000378974	0	0	0	0	0.055	0.294	0	0.863	0.901
CASP3	MCL1	9606.ENSP00000311032	9606.ENSP00000358022	0	0	0	0	0	0.403	0	0.858	0.912
CASP3	CASP7	9606.ENSP00000311032	9606.ENSP00000358327	0	0	0	0.942	0.062	0.332	0.900	0.897	0.935
CASP3	CASP9	9606.ENSP00000311032	9606.ENSP00000330237	0	0	0	0.833	0.061	0.682	0.900	0.971	0.972
CASP3	PARP1	9606.ENSP00000311032	9606.ENSP00000355759	0	0	0	0	0.062	0.472	0.900	0.839	0.990
CASP3	CASP8	9606.ENSP00000311032	9606.ENSP00000351273	0	0	0	0.835	0.061	0.993	0.900	0.978	0.999
CASP7	TNFRSF1A	9606.ENSP00000358327	9606.ENSP00000162749	0	0	0	0	0.062	0.379	0	0.530	0.702
CASP7	NFKBIA	9606.ENSP00000358327	9606.ENSP00000216797	0	0	0	0	0	0.178	0	0.363	0.454
CASP7	CCND1	9606.ENSP00000358327	9606.ENSP00000227507	0	0	0	0	0	0	0	0.572	0.572
CASP7	CCNB1	9606.ENSP00000358327	9606.ENSP00000256442	0	0	0	0	0	0	0	0.551	0.551
CASP7	MDM2	9606.ENSP00000358327	9606.ENSP00000258149	0	0	0	0	0.062	0	0	0.423	0.435
CASP7	RB1	9606.ENSP00000358327	9606.ENSP00000267163	0	0	0	0	0	0.379	0	0.233	0.503
CASP7	ERBB2	9606.ENSP00000358327	9606.ENSP00000269571	0	0	0	0	0	0.063	0	0.431	0.444
CASP7	EGFR	9606.ENSP00000358327	9606.ENSP00000275493	0	0	0	0	0	0.063	0	0.463	0.475
CASP7	CYCS	9606.ENSP00000358327	9606.ENSP00000307786	0	0	0	0	0.063	0	0.900	0.813	0.981
CASP7	CFLAR	9606.ENSP00000358327	9606.ENSP00000312455	0	0	0	0.578	0.063	0.328	0	0.545	0.489
CASP7	SP1	9606.ENSP00000358327	9606.ENSP00000329357	0	0	0	0	0.048	0.384	0	0.108	0.431
CASP7	CASP9	9606.ENSP00000358327	9606.ENSP00000330237	0	0	0	0.710	0	0.332	0.900	0.894	0.948
CASP7	CASP8	9606.ENSP00000358327	9606.ENSP00000351273	0	0	0	0.753	0.063	0.993	0.900	0.874	0.999
CASP7	PARP1	9606.ENSP00000358327	9606.ENSP00000355759	0	0	0	0	0.052	0.435	0.900	0.690	0.981
CASP7	MCL1	9606.ENSP00000358327	9606.ENSP00000358022	0	0	0	0	0.062	0.168	0	0.603	0.663
CASP7	MYC	9606.ENSP00000358327	9606.ENSP00000479618	0	0	0	0	0	0	0	0.442	0.442
CASP7	MAPK8	9606.ENSP00000358327	9606.ENSP00000378974	0	0	0	0	0	0	0	0.689	0.689
CASP8	TNFRSF1A	9606.ENSP00000351273	9606.ENSP00000162749	0	0	0	0	0.062	0.480	0.900	0.815	0.989
CASP8	NFKBIA	9606.ENSP00000351273	9606.ENSP00000216797	0	0	0	0	0.061	0.178	0	0.510	0.588
CASP8	CCND1	9606.ENSP00000351273	9606.ENSP00000227507	0	0	0	0	0	0	0	0.660	0.660
CASP8	CTSD	9606.ENSP00000351273	9606.ENSP00000236671	0	0	0	0	0.052	0	0	0.420	0.426
CASP8	IRF1	9606.ENSP00000351273	9606.ENSP00000245414	0	0	0	0	0.129	0	0	0.637	0.670
CASP8	CCNB1	9606.ENSP00000351273	9606.ENSP00000256442	0	0	0	0	0	0	0	0.595	0.595
CASP8	MDM2	9606.ENSP00000351273	9606.ENSP00000258149	0	0	0	0	0.188	0	0	0.574	0.639
CASP8	ICAM1	9606.ENSP00000351273	9606.ENSP00000264832	0	0	0	0	0.063	0	0	0.416	0.429
CASP8	RB1	9606.ENSP00000351273	9606.ENSP00000267163	0	0	0	0	0	0.320	0	0.303	0.506
CASP8	ERBB2	9606.ENSP00000351273	9606.ENSP00000269571	0	0	0	0	0	0.050	0	0.526	0.530
CASP8	EGFR	9606.ENSP00000351273	9606.ENSP00000275493	0	0	0	0	0	0.050	0	0.733	0.736
CASP8	COL1A2	9606.ENSP00000351273	9606.ENSP00000297268	0	0	0	0	0	0	0.900	0.185	0.915
CASP8	COL3A1	9606.ENSP00000351273	9606.ENSP00000304408	0	0	0	0	0	0	0.900	0.216	0.918
CASP8	FOS	9606.ENSP00000351273	9606.ENSP00000306245	0	0	0	0	0.058	0	0	0.440	0.449
CASP8	CYCS	9606.ENSP00000351273	9606.ENSP00000307786	0	0	0	0	0.063	0	0	0.912	0.914
CASP8	CFLAR	9606.ENSP00000351273	9606.ENSP00000312455	0	0	0	0.656	0.097	0.970	0.900	0.963	0.998
CASP8	CASP9	9606.ENSP00000351273	9606.ENSP00000330237	0	0	0	0.707	0	0.993	0	0.956	0.994
CASP8	CTSB	9606.ENSP00000351273	9606.ENSP00000345672	0	0	0	0	0	0	0	0.502	0.502
CASP8	RASSF1	9606.ENSP00000351273	9606.ENSP00000349547	0	0	0	0	0	0	0	0.492	0.491
CASP8	PRKCZ	9606.ENSP00000351273	9606.ENSP00000367830	0	0	0	0	0	0.310	0	0.208	0.430
CASP8	PTPN6	9606.ENSP00000351273	9606.ENSP00000391592	0	0	0	0	0.069	0.379	0	0.147	0.464
CASP8	ESR1	9606.ENSP00000351273	9606.ENSP00000405330	0	0	0	0	0	0.058	0	0.501	0.509
CASP8	INS	9606.ENSP00000351273	9606.ENSP00000380432	0	0	0	0	0	0	0	0.532	0.532
CASP8	VEGFA	9606.ENSP00000351273	9606.ENSP00000478570	0	0	0	0	0	0	0	0.559	0.559
CASP8	MYC	9606.ENSP00000351273	9606.ENSP00000479618	0	0	0	0	0.052	0	0	0.635	0.639
CASP8	IL6	9606.ENSP00000351273	9606.ENSP00000385675	0	0	0	0	0.061	0	0	0.642	0.650
CASP8	MCL1	9606.ENSP00000351273	9606.ENSP00000358022	0	0	0	0	0.061	0.168	0	0.771	0.805
CASP8	PARP1	9606.ENSP00000351273	9606.ENSP00000355759	0	0	0	0	0	0.394	0	0.715	0.820
CASP8	MAPK8	9606.ENSP00000351273	9606.ENSP00000378974	0	0	0	0	0	0.480	0	0.752	0.865
CASP8	RELA	9606.ENSP00000351273	9606.ENSP00000384273	0	0	0	0	0.061	0	0.900	0.542	0.953
CASP8	IKBKB	9606.ENSP00000351273	9606.ENSP00000430684	0	0	0	0	0.061	0.374	0.900	0.447	0.963
CASP8	IKBKG	9606.ENSP00000351273	9606.ENSP00000483825	0	0	0	0	0	0.320	0.900	0.586	0.969
CASP9	TNFRSF1A	9606.ENSP00000330237	9606.ENSP00000162749	0	0	0	0	0	0	0	0.669	0.669
CASP9	NFKBIA	9606.ENSP00000330237	9606.ENSP00000216797	0	0	0	0	0.061	0.178	0	0.428	0.520
CASP9	CCND1	9606.ENSP00000330237	9606.ENSP00000227507	0	0	0	0	0	0	0	0.737	0.737
CASP9	RAF1	9606.ENSP00000330237	9606.ENSP00000251849	0	0	0	0	0	0.064	0	0.427	0.440
CASP9	CCNB1	9606.ENSP00000330237	9606.ENSP00000256442	0	0	0	0	0	0	0	0.686	0.686
CASP9	MDM2	9606.ENSP00000330237	9606.ENSP00000258149	0	0	0	0	0.062	0	0	0.621	0.629
CASP9	RB1	9606.ENSP00000330237	9606.ENSP00000267163	0	0	0	0	0	0.320	0	0.307	0.509
CASP9	ERBB2	9606.ENSP00000330237	9606.ENSP00000269571	0	0	0	0	0	0.050	0	0.538	0.542
CASP9	EGFR	9606.ENSP00000330237	9606.ENSP00000275493	0	0	0	0	0	0.050	0	0.601	0.605
CASP9	NOS3	9606.ENSP00000330237	9606.ENSP00000297494	0	0	0	0	0	0	0	0.433	0.433
CASP9	FOS	9606.ENSP00000330237	9606.ENSP00000306245	0	0	0	0	0	0	0	0.414	0.414
CASP9	CYCS	9606.ENSP00000330237	9606.ENSP00000307786	0	0	0	0	0.063	0.708	0.900	0.962	0.998
CASP9	GSK3B	9606.ENSP00000330237	9606.ENSP00000324806	0	0	0	0	0.052	0.097	0	0.597	0.625
CASP9	RELA	9606.ENSP00000330237	9606.ENSP00000384273	0	0	0	0	0	0	0	0.419	0.418
CASP9	PRKCZ	9606.ENSP00000330237	9606.ENSP00000367830	0	0	0	0	0	0.393	0	0.123	0.445
CASP9	CTSB	9606.ENSP00000330237	9606.ENSP00000345672	0	0	0	0	0	0	0	0.472	0.472
CASP9	ESR1	9606.ENSP00000330237	9606.ENSP00000405330	0	0	0	0	0	0.058	0	0.483	0.492
CASP9	INS	9606.ENSP00000330237	9606.ENSP00000380432	0	0	0	0	0	0	0	0.566	0.566
CASP9	IL6	9606.ENSP00000330237	9606.ENSP00000385675	0	0	0	0	0	0	0	0.578	0.578
CASP9	VEGFA	9606.ENSP00000330237	9606.ENSP00000478570	0	0	0	0	0	0	0	0.581	0.581
CASP9	MYC	9606.ENSP00000330237	9606.ENSP00000479618	0	0	0	0	0	0	0	0.649	0.649
CASP9	MAPK8	9606.ENSP00000330237	9606.ENSP00000378974	0	0	0	0	0	0	0	0.741	0.741
CASP9	MCL1	9606.ENSP00000330237	9606.ENSP00000358022	0	0	0	0	0	0.168	0	0.824	0.847
CASP9	PARP1	9606.ENSP00000330237	9606.ENSP00000355759	0	0	0	0	0.061	0.126	0.800	0.743	0.952
CAV1	TNFRSF1A	9606.ENSP00000339191	9606.ENSP00000162749	0	0	0	0	0.110	0.348	0.900	0.253	0.950
CAV1	CCND1	9606.ENSP00000339191	9606.ENSP00000227507	0	0	0	0	0.214	0	0	0.697	0.752
CAV1	NR3C1	9606.ENSP00000339191	9606.ENSP00000231509	0	0	0	0	0.061	0.400	0	0.215	0.519
CAV1	SLC22A5	9606.ENSP00000339191	9606.ENSP00000245407	0	0	0	0	0	0.185	0	0.441	0.525
CAV1	ICAM1	9606.ENSP00000339191	9606.ENSP00000264832	0	0	0	0	0	0	0	0.656	0.656
CAV1	ERBB2	9606.ENSP00000339191	9606.ENSP00000269571	0	0	0	0	0.060	0.379	0	0.705	0.813
CAV1	EGFR	9606.ENSP00000339191	9606.ENSP00000275493	0	0	0	0	0.335	0.393	0.900	0.844	0.992
CAV1	PPARG	9606.ENSP00000339191	9606.ENSP00000287820	0	0	0	0	0.071	0.466	0	0.473	0.716
CAV1	VCAM1	9606.ENSP00000339191	9606.ENSP00000294728	0	0	0	0	0.068	0	0	0.442	0.458
CAV1	NOS3	9606.ENSP00000339191	9606.ENSP00000297494	0	0	0	0	0	0.379	0.900	0.915	0.994
CAV1	FASN	9606.ENSP00000339191	9606.ENSP00000304592	0	0	0	0	0	0	0	0.704	0.704
CAV1	SLC2A4	9606.ENSP00000339191	9606.ENSP00000320935	0	0	0	0	0	0	0	0.445	0.445
CAV1	GSK3B	9606.ENSP00000339191	9606.ENSP00000324806	0	0	0	0	0	0.057	0.900	0.282	0.926
CAV1	PGR	9606.ENSP00000339191	9606.ENSP00000325120	0	0	0	0	0	0.074	0	0.381	0.402
CAV1	ESR2	9606.ENSP00000339191	9606.ENSP00000343925	0	0	0	0	0	0.074	0	0.398	0.418
CAV1	PLAU	9606.ENSP00000339191	9606.ENSP00000361850	0	0	0	0	0.180	0	0	0.350	0.444
CAV1	PTGS1	9606.ENSP00000339191	9606.ENSP00000354612	0	0	0	0	0.062	0.379	0	0.145	0.458
CAV1	IL6	9606.ENSP00000339191	9606.ENSP00000385675	0	0	0	0	0.088	0	0	0.477	0.503
CAV1	MYC	9606.ENSP00000339191	9606.ENSP00000479618	0	0	0	0	0.076	0	0	0.499	0.517
CAV1	NF1	9606.ENSP00000339191	9606.ENSP00000351015	0	0	0	0	0	0.478	0	0.192	0.560
CAV1	PRKCA	9606.ENSP00000339191	9606.ENSP00000408695	0	0	0	0	0	0	0	0.635	0.635
CAV1	NR3C2	9606.ENSP00000339191	9606.ENSP00000350815	0	0	0	0	0	0.328	0	0.493	0.645
CAV1	MAPK8	9606.ENSP00000339191	9606.ENSP00000378974	0	0	0	0	0	0	0	0.671	0.671
CAV1	MCL1	9606.ENSP00000339191	9606.ENSP00000358022	0	0	0	0	0	0.379	0	0.501	0.677
CAV1	IGFBP3	9606.ENSP00000339191	9606.ENSP00000370473	0	0	0	0	0.300	0.379	0	0.348	0.691
CAV1	VEGFA	9606.ENSP00000339191	9606.ENSP00000478570	0	0	0	0	0.076	0	0	0.772	0.780
CAV1	ESR1	9606.ENSP00000339191	9606.ENSP00000405330	0	0	0	0	0	0.400	0	0.734	0.834
CAV1	INS	9606.ENSP00000339191	9606.ENSP00000380432	0	0	0	0	0	0	0.900	0.775	0.976
CCNB1	CCND1	9606.ENSP00000256442	9606.ENSP00000227507	0	0	0	0.650	0.096	0.064	0.900	0.861	0.935
CCNB1	PGR	9606.ENSP00000256442	9606.ENSP00000325120	0	0	0	0	0	0.050	0	0.446	0.451
CCNB1	SP1	9606.ENSP00000256442	9606.ENSP00000329357	0	0	0	0	0.045	0.326	0	0.235	0.465
CCNB1	VEGFA	9606.ENSP00000256442	9606.ENSP00000478570	0	0	0	0	0	0	0	0.475	0.475
CCNB1	RELA	9606.ENSP00000256442	9606.ENSP00000384273	0	0	0	0	0.048	0.379	0	0.269	0.530
CCNB1	ESR1	9606.ENSP00000256442	9606.ENSP00000405330	0	0	0	0	0	0.050	0	0.530	0.534
CCNB1	PARP1	9606.ENSP00000256442	9606.ENSP00000355759	0	0	0	0	0.201	0	0	0.458	0.549
CCNB1	MAPK8	9606.ENSP00000256442	9606.ENSP00000378974	0	0	0	0	0	0	0	0.574	0.574
CCNB1	MCL1	9606.ENSP00000256442	9606.ENSP00000358022	0	0	0	0	0.061	0	0	0.578	0.586
CCNB1	CYCS	9606.ENSP00000256442	9606.ENSP00000307786	0	0	0	0	0.076	0	0	0.571	0.587
CCNB1	ERBB2	9606.ENSP00000256442	9606.ENSP00000269571	0	0	0	0	0	0.085	0	0.567	0.587
CCNB1	MDM2	9606.ENSP00000256442	9606.ENSP00000258149	0	0	0	0	0.063	0.128	0	0.574	0.621
CCNB1	FOS	9606.ENSP00000256442	9606.ENSP00000306245	0	0	0	0	0	0.125	0	0.630	0.662
CCNB1	RUNX2	9606.ENSP00000256442	9606.ENSP00000360493	0	0	0	0	0.061	0.379	0	0.508	0.688
CCNB1	RB1	9606.ENSP00000256442	9606.ENSP00000267163	0	0	0	0	0.064	0.400	0	0.555	0.728
CCNB1	EGFR	9606.ENSP00000256442	9606.ENSP00000275493	0	0	0	0	0	0.085	0	0.722	0.735
CCNB1	MYC	9606.ENSP00000256442	9606.ENSP00000479618	0	0	0	0	0.096	0.354	0	0.685	0.800
CCNB1	CCND2	9606.ENSP00000256442	9606.ENSP00000261254	0	0	0	0.626	0.077	0.064	0.900	0.741	0.931
CCNB1	PCNA	9606.ENSP00000256442	9606.ENSP00000368458	0	0	0	0	0.807	0.527	0	0.372	0.937
CCND1	NFKBIA	9606.ENSP00000227507	9606.ENSP00000216797	0	0	0	0	0	0	0	0.475	0.475
CCND1	TIMP1	9606.ENSP00000227507	9606.ENSP00000218388	0	0	0	0	0.081	0	0	0.673	0.686
CCND1	NR3C1	9606.ENSP00000227507	9606.ENSP00000231509	0	0	0	0	0	0.050	0	0.443	0.448
CCND1	NQO1	9606.ENSP00000227507	9606.ENSP00000319788	0	0	0	0	0.133	0	0	0.400	0.457
CCND1	ICAM1	9606.ENSP00000227507	9606.ENSP00000264832	0	0	0	0	0.061	0	0	0.453	0.465
CCND1	PLAU	9606.ENSP00000227507	9606.ENSP00000361850	0	0	0	0	0.110	0	0	0.425	0.466
CCND1	TP63	9606.ENSP00000227507	9606.ENSP00000264731	0	0	0	0	0.062	0	0	0.466	0.477
CCND1	NF1	9606.ENSP00000227507	9606.ENSP00000351015	0	0	0	0	0	0	0	0.491	0.491
CCND1	RUNX2	9606.ENSP00000227507	9606.ENSP00000360493	0	0	0	0	0	0	0	0.515	0.515
CCND1	HIF1A	9606.ENSP00000227507	9606.ENSP00000437955	0	0	0	0	0	0	0	0.517	0.517
CCND1	PARP1	9606.ENSP00000227507	9606.ENSP00000355759	0	0	0	0	0	0	0	0.530	0.530
CCND1	CFLAR	9606.ENSP00000227507	9606.ENSP00000312455	0	0	0	0	0	0	0	0.539	0.539
CCND1	IGFBP3	9606.ENSP00000227507	9606.ENSP00000370473	0	0	0	0	0.141	0.132	0	0.444	0.549
CCND1	NCOA1	9606.ENSP00000227507	9606.ENSP00000385216	0	0	0	0	0	0.379	0	0.310	0.553
CCND1	IRF1	9606.ENSP00000227507	9606.ENSP00000245414	0	0	0	0	0	0	0	0.558	0.558
CCND1	RAF1	9606.ENSP00000227507	9606.ENSP00000251849	0	0	0	0	0.050	0	0	0.560	0.564
CCND1	PPARG	9606.ENSP00000227507	9606.ENSP00000287820	0	0	0	0	0	0.050	0	0.601	0.605
CCND1	CYCS	9606.ENSP00000227507	9606.ENSP00000307786	0	0	0	0	0.061	0	0	0.630	0.637
CCND1	IKBKB	9606.ENSP00000227507	9606.ENSP00000430684	0	0	0	0	0	0	0	0.637	0.637
CCND1	INS	9606.ENSP00000227507	9606.ENSP00000380432	0	0	0	0	0	0	0	0.689	0.689
CCND1	ESR2	9606.ENSP00000227507	9606.ENSP00000343925	0	0	0	0	0	0.050	0	0.706	0.709
CCND1	MCL1	9606.ENSP00000227507	9606.ENSP00000358022	0	0	0	0	0	0	0	0.752	0.752
CCND1	ERBB3	9606.ENSP00000227507	9606.ENSP00000267101	0	0	0	0	0.061	0.125	0	0.756	0.782
CCND1	VEGFA	9606.ENSP00000227507	9606.ENSP00000478570	0	0	0	0	0.069	0.170	0	0.743	0.784
CCND1	SP1	9606.ENSP00000227507	9606.ENSP00000329357	0	0	0	0	0	0.384	0	0.707	0.812
CCND1	IL6	9606.ENSP00000227507	9606.ENSP00000385675	0	0	0	0	0	0	0	0.812	0.813
CCND1	MAPK8	9606.ENSP00000227507	9606.ENSP00000378974	0	0	0	0	0	0	0	0.818	0.818
CCND1	MDM2	9606.ENSP00000227507	9606.ENSP00000258149	0	0	0	0	0	0.379	0	0.725	0.821
CCND1	ERBB2	9606.ENSP00000227507	9606.ENSP00000269571	0	0	0	0	0.098	0.430	0	0.799	0.888
CCND1	PGR	9606.ENSP00000227507	9606.ENSP00000325120	0	0	0	0	0	0.430	0	0.817	0.892
CCND1	CCND2	9606.ENSP00000227507	9606.ENSP00000261254	0	0	0	0.961	0.061	0	0.900	0.827	0.905
CCND1	IGF2	9606.ENSP00000227507	9606.ENSP00000391826	0	0	0	0	0.092	0	0	0.901	0.907
CCND1	EGFR	9606.ENSP00000227507	9606.ENSP00000275493	0	0	0	0	0.200	0.157	0	0.886	0.917
CCND1	RASSF1	9606.ENSP00000227507	9606.ENSP00000349547	0	0	0	0	0	0	0.800	0.683	0.933
CCND1	PCNA	9606.ENSP00000227507	9606.ENSP00000368458	0	0	0	0	0.063	0.379	0.900	0.388	0.959
CCND1	MYC	9606.ENSP00000227507	9606.ENSP00000479618	0	0	0	0	0.069	0	0	0.963	0.964
CCND1	FOS	9606.ENSP00000227507	9606.ENSP00000306245	0	0	0	0	0	0	0.900	0.685	0.967
CCND1	RELA	9606.ENSP00000227507	9606.ENSP00000384273	0	0	0	0	0	0.313	0.900	0.559	0.967
CCND1	GSK3B	9606.ENSP00000227507	9606.ENSP00000324806	0	0	0	0	0	0.526	0.900	0.822	0.990
CCND1	ESR1	9606.ENSP00000227507	9606.ENSP00000405330	0	0	0	0	0	0.384	0.900	0.858	0.990
CCND1	RB1	9606.ENSP00000227507	9606.ENSP00000267163	0	0	0	0	0.062	0.522	0.900	0.858	0.992
CCND2	TNFRSF1A	9606.ENSP00000261254	9606.ENSP00000162749	0	0	0	0	0	0.330	0	0.154	0.408
CCND2	MDM2	9606.ENSP00000261254	9606.ENSP00000258149	0	0	0	0	0	0	0	0.473	0.473
CCND2	FOS	9606.ENSP00000261254	9606.ENSP00000306245	0	0	0	0	0	0	0	0.403	0.403
CCND2	ESR1	9606.ENSP00000261254	9606.ENSP00000405330	0	0	0	0	0	0.050	0	0.473	0.477
CCND2	INS	9606.ENSP00000261254	9606.ENSP00000380432	0	0	0	0	0	0	0	0.479	0.479
CCND2	MCL1	9606.ENSP00000261254	9606.ENSP00000358022	0	0	0	0	0.060	0	0	0.481	0.491
CCND2	GSTP1	9606.ENSP00000261254	9606.ENSP00000381607	0	0	0	0	0	0	0	0.512	0.512
CCND2	ERBB2	9606.ENSP00000261254	9606.ENSP00000269571	0	0	0	0	0	0.174	0	0.456	0.531
CCND2	EGFR	9606.ENSP00000261254	9606.ENSP00000275493	0	0	0	0	0	0.079	0	0.513	0.532
CCND2	VEGFA	9606.ENSP00000261254	9606.ENSP00000478570	0	0	0	0	0	0.261	0	0.414	0.548
CCND2	RASSF1	9606.ENSP00000261254	9606.ENSP00000349547	0	0	0	0	0	0.139	0	0.630	0.667
CCND2	MYC	9606.ENSP00000261254	9606.ENSP00000479618	0	0	0	0	0	0	0	0.821	0.821
CCND2	PCNA	9606.ENSP00000261254	9606.ENSP00000368458	0	0	0	0	0.063	0	0.800	0.260	0.849
CCND2	GSK3B	9606.ENSP00000261254	9606.ENSP00000324806	0	0	0	0	0	0	0.800	0.295	0.853
CCND2	RB1	9606.ENSP00000261254	9606.ENSP00000267163	0	0	0	0	0.062	0.522	0.900	0.742	0.986
CETP	CRP	9606.ENSP00000200676	9606.ENSP00000255030	0	0	0	0	0.064	0	0	0.553	0.563
CETP	INS	9606.ENSP00000200676	9606.ENSP00000380432	0	0	0	0	0	0	0	0.778	0.778
CETP	PON1	9606.ENSP00000200676	9606.ENSP00000222381	0	0	0	0	0	0	0.720	0.703	0.913
CETP	LPL	9606.ENSP00000200676	9606.ENSP00000309757	0	0	0	0	0.064	0.379	0.540	0.796	0.938
CFLAR	TNFRSF1A	9606.ENSP00000312455	9606.ENSP00000162749	0	0	0	0	0.061	0.379	0	0.702	0.811
CFLAR	NFKBIA	9606.ENSP00000312455	9606.ENSP00000216797	0	0	0	0	0.084	0.178	0	0.473	0.568
CFLAR	RAF1	9606.ENSP00000312455	9606.ENSP00000251849	0	0	0	0	0	0.393	0	0.251	0.526
CFLAR	MDM2	9606.ENSP00000312455	9606.ENSP00000258149	0	0	0	0	0.083	0	0	0.399	0.425
CFLAR	ICAM1	9606.ENSP00000312455	9606.ENSP00000264832	0	0	0	0	0.069	0	0	0.389	0.406
CFLAR	EGFR	9606.ENSP00000312455	9606.ENSP00000275493	0	0	0	0	0	0.050	0	0.428	0.434
CFLAR	CYCS	9606.ENSP00000312455	9606.ENSP00000307786	0	0	0	0	0.063	0	0	0.683	0.690
CFLAR	VEGFA	9606.ENSP00000312455	9606.ENSP00000478570	0	0	0	0	0	0	0	0.477	0.477
CFLAR	IL6	9606.ENSP00000312455	9606.ENSP00000385675	0	0	0	0	0.063	0	0	0.493	0.504
CFLAR	RELA	9606.ENSP00000312455	9606.ENSP00000384273	0	0	0	0	0	0	0	0.529	0.529
CFLAR	IKBKG	9606.ENSP00000312455	9606.ENSP00000483825	0	0	0	0	0	0	0	0.546	0.546
CFLAR	IKBKB	9606.ENSP00000312455	9606.ENSP00000430684	0	0	0	0	0.065	0.374	0	0.428	0.636
CFLAR	MYC	9606.ENSP00000312455	9606.ENSP00000479618	0	0	0	0	0	0.313	0	0.544	0.673
CFLAR	MCL1	9606.ENSP00000312455	9606.ENSP00000358022	0	0	0	0	0.062	0.168	0	0.715	0.758
CFLAR	MAPK8	9606.ENSP00000312455	9606.ENSP00000378974	0	0	0	0	0	0	0	0.803	0.804
CHRM2	EGFR	9606.ENSP00000399745	9606.ENSP00000275493	0	0	0	0	0.061	0	0.900	0.073	0.905
CHRM2	PTGER3	9606.ENSP00000399745	9606.ENSP00000349003	0	0	0	0	0	0	0.900	0.178	0.914
CHRM2	CHRNA2	9606.ENSP00000399745	9606.ENSP00000385026	0	0	0	0	0.063	0	0	0.454	0.467
COL1A2	TIMP1	9606.ENSP00000297268	9606.ENSP00000218388	0	0	0	0	0.158	0	0	0.632	0.677
COL1A2	VEGFA	9606.ENSP00000297268	9606.ENSP00000478570	0	0	0	0	0.068	0	0	0.399	0.415
COL1A2	INS	9606.ENSP00000297268	9606.ENSP00000380432	0	0	0	0	0	0	0	0.419	0.418
COL1A2	IL6	9606.ENSP00000297268	9606.ENSP00000385675	0	0	0	0	0	0	0	0.429	0.429
COL1A2	IGFBP3	9606.ENSP00000297268	9606.ENSP00000370473	0	0	0	0	0.214	0	0	0.428	0.531
COL1A2	RUNX2	9606.ENSP00000297268	9606.ENSP00000360493	0	0	0	0	0.061	0	0	0.737	0.742
COL1A2	IL13	9606.ENSP00000297268	9606.ENSP00000304915	0	0	0	0	0	0	0.900	0.198	0.916
COL1A2	COL3A1	9606.ENSP00000297268	9606.ENSP00000304408	0	0	0.440	0.930	0.946	0.109	0.900	0.859	0.995
COL3A1	TIMP1	9606.ENSP00000304408	9606.ENSP00000218388	0	0	0	0	0.097	0	0	0.636	0.658
COL3A1	VCAM1	9606.ENSP00000304408	9606.ENSP00000294728	0	0	0	0	0.222	0	0	0.292	0.425
COL3A1	IGFBP3	9606.ENSP00000304408	9606.ENSP00000370473	0	0	0	0	0.227	0	0	0.266	0.408
COL3A1	IL6	9606.ENSP00000304408	9606.ENSP00000385675	0	0	0	0	0.063	0	0	0.398	0.411
CPT2	SLC22A5	9606.ENSP00000360541	9606.ENSP00000245407	0	0	0	0	0.063	0	0	0.564	0.574
CPT2	SDHA	9606.ENSP00000360541	9606.ENSP00000264932	0	0	0	0	0.291	0	0	0.193	0.404
CPT2	PPARG	9606.ENSP00000360541	9606.ENSP00000287820	0	0	0	0	0.061	0	0	0.410	0.422
CPT2	FABP1	9606.ENSP00000360541	9606.ENSP00000295834	0	0	0	0	0.062	0	0.900	0.537	0.952
CPT2	FASN	9606.ENSP00000360541	9606.ENSP00000304592	0	0	0	0	0	0	0	0.574	0.574
CPT2	CYCS	9606.ENSP00000360541	9606.ENSP00000307786	0	0	0	0	0.092	0	0	0.367	0.401
CPT2	LPL	9606.ENSP00000360541	9606.ENSP00000309757	0	0	0	0	0	0	0	0.472	0.472
CPT2	SLC2A4	9606.ENSP00000360541	9606.ENSP00000320935	0	0	0	0	0.061	0	0	0.420	0.432
CPT2	PC	9606.ENSP00000360541	9606.ENSP00000377532	0	0	0	0	0.063	0	0	0.395	0.409
CPT2	INS	9606.ENSP00000360541	9606.ENSP00000380432	0	0	0	0	0	0	0	0.479	0.479
CPT2	NCOA1	9606.ENSP00000360541	9606.ENSP00000385216	0	0	0	0	0	0	0.900	0.041	0.900
CPT2	NCOA2	9606.ENSP00000360541	9606.ENSP00000399968	0	0	0	0	0	0	0.900	0	0.900
CRP	TNFRSF1A	9606.ENSP00000255030	9606.ENSP00000162749	0	0	0	0	0	0	0	0.562	0.562
CRP	TIMP1	9606.ENSP00000255030	9606.ENSP00000218388	0	0	0	0	0	0	0	0.736	0.736
CRP	PON1	9606.ENSP00000255030	9606.ENSP00000222381	0	0	0	0	0.098	0	0	0.649	0.669
CRP	NR3C1	9606.ENSP00000255030	9606.ENSP00000231509	0	0	0	0	0	0	0	0.470	0.470
CRP	CYP3A4	9606.ENSP00000255030	9606.ENSP00000337915	0	0	0	0	0.085	0	0	0.377	0.405
CRP	ESR1	9606.ENSP00000255030	9606.ENSP00000405330	0	0	0	0	0.061	0.076	0	0.397	0.431
CRP	MGAM	9606.ENSP00000255030	9606.ENSP00000447378	0	0	0	0	0.049	0	0	0.446	0.450
CRP	MAPK8	9606.ENSP00000255030	9606.ENSP00000378974	0	0	0	0	0	0	0	0.461	0.461
CRP	SLC2A4	9606.ENSP00000255030	9606.ENSP00000320935	0	0	0	0	0.049	0	0	0.483	0.488
CRP	IGFBP3	9606.ENSP00000255030	9606.ENSP00000370473	0	0	0	0	0	0	0	0.497	0.497
CRP	PPARG	9606.ENSP00000255030	9606.ENSP00000287820	0	0	0	0	0	0	0	0.530	0.530
CRP	CTSB	9606.ENSP00000255030	9606.ENSP00000345672	0	0	0	0	0	0	0	0.557	0.557
CRP	IL13	9606.ENSP00000255030	9606.ENSP00000304915	0	0	0	0	0	0	0	0.557	0.557
CRP	LPL	9606.ENSP00000255030	9606.ENSP00000309757	0	0	0	0	0	0	0	0.563	0.563
CRP	SELE	9606.ENSP00000255030	9606.ENSP00000331736	0	0	0	0	0.063	0	0	0.788	0.792
CRP	SELP	9606.ENSP00000255030	9606.ENSP00000263686	0	0	0	0	0.064	0	0	0.830	0.834
CRP	VEGFA	9606.ENSP00000255030	9606.ENSP00000478570	0	0	0	0	0	0	0	0.839	0.839
CRP	NOS3	9606.ENSP00000255030	9606.ENSP00000297494	0	0	0	0	0	0	0	0.861	0.861
CRP	VCAM1	9606.ENSP00000255030	9606.ENSP00000294728	0	0	0	0	0	0	0	0.873	0.873
CRP	ICAM1	9606.ENSP00000255030	9606.ENSP00000264832	0	0	0	0	0	0	0	0.875	0.875
CRP	INS	9606.ENSP00000255030	9606.ENSP00000380432	0	0	0	0	0.063	0	0	0.921	0.922
CRP	IL6	9606.ENSP00000255030	9606.ENSP00000385675	0	0	0	0	0	0	0	0.970	0.970
CTSB	TIMP1	9606.ENSP00000345672	9606.ENSP00000218388	0	0	0	0	0.157	0	0	0.440	0.508
CTSB	CTSD	9606.ENSP00000345672	9606.ENSP00000236671	0	0	0	0	0.228	0.450	0	0.936	0.970
CTSB	ERBB2	9606.ENSP00000345672	9606.ENSP00000269571	0	0	0	0	0	0	0	0.618	0.618
CTSB	EGFR	9606.ENSP00000345672	9606.ENSP00000275493	0	0	0	0	0	0	0	0.430	0.430
CTSB	CYCS	9606.ENSP00000345672	9606.ENSP00000307786	0	0	0	0	0.061	0	0	0.562	0.571
CTSB	SP1	9606.ENSP00000345672	9606.ENSP00000329357	0	0	0	0	0	0.064	0	0.480	0.492
CTSB	MAPK8	9606.ENSP00000345672	9606.ENSP00000378974	0	0	0	0	0	0	0	0.400	0.400
CTSB	PARP1	9606.ENSP00000345672	9606.ENSP00000355759	0	0	0	0	0	0.379	0	0.271	0.528
CTSB	IL6	9606.ENSP00000345672	9606.ENSP00000385675	0	0	0	0	0.076	0	0	0.548	0.564
CTSB	INS	9606.ENSP00000345672	9606.ENSP00000380432	0	0	0	0	0	0.379	0	0.459	0.649
CTSB	VEGFA	9606.ENSP00000345672	9606.ENSP00000478570	0	0	0	0	0.057	0	0	0.691	0.696
CTSB	PLAU	9606.ENSP00000345672	9606.ENSP00000361850	0	0	0	0	0.077	0.379	0	0.553	0.721
CTSD	LTF	9606.ENSP00000236671	9606.ENSP00000231751	0	0	0	0	0	0	0.900	0.142	0.910
CTSD	IGF2	9606.ENSP00000236671	9606.ENSP00000391826	0	0	0	0	0	0	0	0.400	0.400
CTSD	MYC	9606.ENSP00000236671	9606.ENSP00000479618	0	0	0	0	0	0.104	0	0.422	0.459
CTSD	LDHA	9606.ENSP00000236671	9606.ENSP00000445175	0	0	0	0	0.062	0.378	0	0.184	0.482
CTSD	PLAU	9606.ENSP00000236671	9606.ENSP00000361850	0	0	0	0	0.065	0	0	0.475	0.488
CTSD	EGFR	9606.ENSP00000236671	9606.ENSP00000275493	0	0	0	0	0	0.099	0	0.495	0.526
CTSD	CYCS	9606.ENSP00000236671	9606.ENSP00000307786	0	0	0	0	0.061	0	0	0.538	0.547
CTSD	IGFBP3	9606.ENSP00000236671	9606.ENSP00000370473	0	0	0	0	0.065	0.379	0	0.284	0.547
CTSD	ERBB2	9606.ENSP00000236671	9606.ENSP00000269571	0	0	0	0	0	0	0	0.573	0.573
CTSD	PGR	9606.ENSP00000236671	9606.ENSP00000325120	0	0	0	0	0	0	0	0.630	0.630
CTSD	INS	9606.ENSP00000236671	9606.ENSP00000380432	0	0	0	0	0	0.379	0	0.448	0.642
CTSD	NCOA1	9606.ENSP00000236671	9606.ENSP00000385216	0	0	0	0	0	0	0.900	0.088	0.904
CTSD	PTPN6	9606.ENSP00000236671	9606.ENSP00000391592	0	0	0	0	0.072	0	0.900	0.061	0.905
CTSD	NCOA2	9606.ENSP00000236671	9606.ENSP00000399968	0	0	0	0	0	0	0.900	0.106	0.906
CTSD	SP1	9606.ENSP00000236671	9606.ENSP00000329357	0	0	0	0	0.049	0.064	0.900	0.103	0.909
CTSD	ESR1	9606.ENSP00000236671	9606.ENSP00000405330	0	0	0	0	0.087	0	0.900	0.587	0.959
CYCS	TNFRSF1A	9606.ENSP00000307786	9606.ENSP00000162749	0	0	0	0	0	0	0	0.650	0.650
CYCS	NFKBIA	9606.ENSP00000307786	9606.ENSP00000216797	0	0	0	0	0.062	0	0	0.402	0.415
CYCS	G6PC	9606.ENSP00000307786	9606.ENSP00000253801	0	0	0	0	0	0	0	0.519	0.519
CYCS	MDM2	9606.ENSP00000307786	9606.ENSP00000258149	0	0	0	0	0	0	0	0.559	0.559
CYCS	TYR	9606.ENSP00000307786	9606.ENSP00000263321	0	0	0	0	0	0	0	0.444	0.444
CYCS	ICAM1	9606.ENSP00000307786	9606.ENSP00000264832	0	0	0	0	0	0	0	0.430	0.430
CYCS	SDHA	9606.ENSP00000307786	9606.ENSP00000264932	0.052	0	0	0	0.195	0	0.900	0.811	0.983
CYCS	ERBB2	9606.ENSP00000307786	9606.ENSP00000269571	0	0	0	0	0	0	0	0.447	0.447
CYCS	EGFR	9606.ENSP00000307786	9606.ENSP00000275493	0	0	0	0	0	0	0	0.538	0.538
CYCS	PPARG	9606.ENSP00000307786	9606.ENSP00000287820	0	0	0	0	0	0	0	0.550	0.550
CYCS	NOS3	9606.ENSP00000307786	9606.ENSP00000297494	0	0	0	0	0.063	0	0	0.688	0.695
CYCS	FOS	9606.ENSP00000307786	9606.ENSP00000306245	0	0	0	0	0.061	0	0	0.448	0.459
CYCS	GSK3B	9606.ENSP00000307786	9606.ENSP00000324806	0	0	0	0	0.085	0	0	0.394	0.422
CYCS	GFAP	9606.ENSP00000307786	9606.ENSP00000468500	0	0	0	0	0.146	0	0	0.361	0.431
CYCS	CYP1A1	9606.ENSP00000307786	9606.ENSP00000369050	0	0	0	0	0	0	0	0.436	0.436
CYCS	HIF1A	9606.ENSP00000307786	9606.ENSP00000437955	0	0	0	0	0	0	0	0.449	0.449
CYCS	NFE2L2	9606.ENSP00000307786	9606.ENSP00000380252	0	0	0	0	0	0	0	0.479	0.479
CYCS	PPIA	9606.ENSP00000307786	9606.ENSP00000419425	0	0	0	0	0.208	0	0	0.399	0.503
CYCS	ESR1	9606.ENSP00000307786	9606.ENSP00000405330	0	0	0	0	0	0	0	0.512	0.512
CYCS	MGAM	9606.ENSP00000307786	9606.ENSP00000447378	0	0	0	0	0	0	0	0.529	0.529
CYCS	LPL	9606.ENSP00000307786	9606.ENSP00000309757	0	0	0	0	0	0	0	0.533	0.533
CYCS	PTGS1	9606.ENSP00000307786	9606.ENSP00000354612	0	0	0	0	0	0	0	0.538	0.538
CYCS	SLC2A4	9606.ENSP00000307786	9606.ENSP00000320935	0	0	0	0	0.063	0	0	0.540	0.551
CYCS	NQO1	9606.ENSP00000307786	9606.ENSP00000319788	0	0	0	0	0	0	0	0.570	0.570
CYCS	LDHA	9606.ENSP00000307786	9606.ENSP00000445175	0	0	0	0	0.166	0	0	0.519	0.582
CYCS	IL6	9606.ENSP00000307786	9606.ENSP00000385675	0	0	0	0	0	0	0	0.588	0.588
CYCS	PC	9606.ENSP00000307786	9606.ENSP00000377532	0	0	0	0	0	0	0	0.596	0.596
CYCS	VEGFA	9606.ENSP00000307786	9606.ENSP00000478570	0	0	0	0	0	0	0	0.616	0.616
CYCS	MYC	9606.ENSP00000307786	9606.ENSP00000479618	0	0	0	0	0	0	0	0.630	0.630
CYCS	PARP1	9606.ENSP00000307786	9606.ENSP00000355759	0	0	0	0	0.061	0	0	0.665	0.672
CYCS	INS	9606.ENSP00000307786	9606.ENSP00000380432	0	0	0	0	0.062	0	0	0.708	0.714
CYCS	MAPK8	9606.ENSP00000307786	9606.ENSP00000378974	0	0	0	0	0.042	0	0	0.772	0.772
CYCS	MCL1	9606.ENSP00000307786	9606.ENSP00000358022	0	0	0	0	0	0	0	0.808	0.808
CYP1A1	PON1	9606.ENSP00000369050	9606.ENSP00000222381	0	0	0	0	0.055	0	0	0.428	0.436
CYP1A1	NR3C1	9606.ENSP00000369050	9606.ENSP00000231509	0	0	0	0	0	0.085	0	0.433	0.459
CYP1A1	GSTM2	9606.ENSP00000369050	9606.ENSP00000241337	0	0	0	0	0.049	0.077	0.650	0.550	0.843
CYP1A1	FABP1	9606.ENSP00000369050	9606.ENSP00000295834	0	0	0	0	0.129	0	0.900	0.108	0.915
CYP1A1	GSTM1	9606.ENSP00000369050	9606.ENSP00000311469	0	0	0	0	0.061	0.077	0.650	0.892	0.962
CYP1A1	NQO1	9606.ENSP00000369050	9606.ENSP00000319788	0	0	0	0	0.085	0	0	0.741	0.753
CYP1A1	PGR	9606.ENSP00000369050	9606.ENSP00000325120	0	0	0	0	0.062	0.085	0	0.362	0.404
CYP1A1	CYP3A4	9606.ENSP00000369050	9606.ENSP00000337915	0	0	0.443	0.605	0.129	0	0.900	0.895	0.950
CYP1A1	ESR2	9606.ENSP00000369050	9606.ENSP00000343925	0	0	0	0	0.064	0.085	0	0.520	0.553
CYP1A1	NR1I3	9606.ENSP00000369050	9606.ENSP00000356959	0	0	0	0	0.062	0.085	0	0.656	0.679
CYP1A1	NFE2L2	9606.ENSP00000369050	9606.ENSP00000380252	0	0	0	0	0	0	0	0.466	0.466
CYP1A1	IL6	9606.ENSP00000369050	9606.ENSP00000385675	0	0	0	0	0	0	0	0.477	0.477
CYP1A1	ESR1	9606.ENSP00000369050	9606.ENSP00000405330	0	0	0	0	0.061	0.085	0	0.675	0.696
CYP1A1	GSTP1	9606.ENSP00000369050	9606.ENSP00000381607	0	0	0	0	0	0.077	0.650	0.738	0.908
CYP1A1	NCOA2	9606.ENSP00000369050	9606.ENSP00000399968	0	0	0	0	0.062	0	0.900	0.224	0.920
CYP1A1	NCOA1	9606.ENSP00000369050	9606.ENSP00000385216	0	0	0	0	0	0	0.900	0.264	0.923
CYP1A1	CYP1B1	9606.ENSP00000369050	9606.ENSP00000478561	0	0	0.424	0.893	0.277	0	0.900	0.936	0.935
CYP1B1	GSTM2	9606.ENSP00000478561	9606.ENSP00000241337	0	0	0	0	0	0.077	0.650	0.347	0.770
CYP1B1	GSTM1	9606.ENSP00000478561	9606.ENSP00000311469	0	0	0	0	0.054	0.077	0.650	0.672	0.886
CYP1B1	NQO1	9606.ENSP00000478561	9606.ENSP00000319788	0	0	0	0	0.061	0	0	0.700	0.706
CYP1B1	PGR	9606.ENSP00000478561	9606.ENSP00000325120	0	0	0	0	0	0.085	0	0.403	0.431
CYP1B1	CYP3A4	9606.ENSP00000478561	9606.ENSP00000337915	0	0	0.403	0.597	0.093	0	0	0.734	0.455
CYP1B1	ESR2	9606.ENSP00000478561	9606.ENSP00000343925	0	0	0	0	0.063	0.085	0	0.689	0.711
CYP1B1	NR1I3	9606.ENSP00000478561	9606.ENSP00000356959	0	0	0	0	0.061	0.085	0	0.429	0.466
CYP1B1	GSTP1	9606.ENSP00000478561	9606.ENSP00000381607	0	0	0	0	0	0.077	0.650	0.674	0.885
CYP1B1	IL6	9606.ENSP00000478561	9606.ENSP00000385675	0	0	0	0	0.086	0	0	0.618	0.636
CYP1B1	ESR1	9606.ENSP00000478561	9606.ENSP00000405330	0	0	0	0	0.073	0.085	0	0.645	0.673
CYP3A4	PON1	9606.ENSP00000337915	9606.ENSP00000222381	0	0	0	0	0.097	0	0	0.421	0.454
CYP3A4	NR3C1	9606.ENSP00000337915	9606.ENSP00000231509	0	0	0	0	0	0.085	0	0.546	0.567
CYP3A4	GSTM2	9606.ENSP00000337915	9606.ENSP00000241337	0	0	0	0	0	0.064	0.650	0.331	0.761
CYP3A4	EGFR	9606.ENSP00000337915	9606.ENSP00000275493	0	0	0	0	0	0	0	0.450	0.450
CYP3A4	GSTM1	9606.ENSP00000337915	9606.ENSP00000311469	0	0	0	0	0	0.064	0.650	0.555	0.841
CYP3A4	NQO1	9606.ENSP00000337915	9606.ENSP00000319788	0	0	0	0	0	0	0	0.447	0.447
CYP3A4	SLC2A2	9606.ENSP00000337915	9606.ENSP00000323568	0	0	0	0	0.273	0.050	0	0.202	0.401
CYP3A4	PGR	9606.ENSP00000337915	9606.ENSP00000325120	0	0	0	0	0	0.085	0	0.391	0.419
CYP3A4	IL6	9606.ENSP00000337915	9606.ENSP00000385675	0	0	0	0	0	0	0	0.421	0.420
CYP3A4	NCOA1	9606.ENSP00000337915	9606.ENSP00000385216	0	0	0	0	0	0	0	0.443	0.443
CYP3A4	VEGFA	9606.ENSP00000337915	9606.ENSP00000478570	0	0	0	0	0	0	0	0.446	0.446
CYP3A4	HTR3A	9606.ENSP00000337915	9606.ENSP00000347754	0	0	0	0	0	0	0	0.475	0.475
CYP3A4	ESR1	9606.ENSP00000337915	9606.ENSP00000405330	0	0	0	0	0.049	0.085	0	0.522	0.548
CYP3A4	INS	9606.ENSP00000337915	9606.ENSP00000380432	0	0	0	0	0	0	0	0.713	0.713
CYP3A4	NR1I3	9606.ENSP00000337915	9606.ENSP00000356959	0	0	0	0	0.061	0.085	0	0.808	0.821
CYP3A4	GSTP1	9606.ENSP00000337915	9606.ENSP00000381607	0	0	0	0	0	0.064	0.650	0.551	0.840
ECE1	NOS3	9606.ENSP00000364028	9606.ENSP00000297494	0	0	0	0	0	0	0	0.400	0.400
ECE1	HSF1	9606.ENSP00000364028	9606.ENSP00000431512	0	0	0	0	0	0	0	0.518	0.518
ECE1	INS	9606.ENSP00000364028	9606.ENSP00000380432	0	0	0	0	0	0	0	0.532	0.532
ECE1	VEGFA	9606.ENSP00000364028	9606.ENSP00000478570	0	0	0	0	0.081	0	0	0.606	0.623
EGFR	TNFRSF1A	9606.ENSP00000275493	9606.ENSP00000162749	0	0	0	0	0.061	0.393	0	0.473	0.673
EGFR	NFKBIA	9606.ENSP00000275493	9606.ENSP00000216797	0	0	0	0	0	0.176	0	0.389	0.475
EGFR	TIMP1	9606.ENSP00000275493	9606.ENSP00000218388	0	0	0	0	0.061	0	0	0.499	0.509
EGFR	NR3C1	9606.ENSP00000275493	9606.ENSP00000231509	0	0	0	0	0	0.415	0	0.414	0.643
EGFR	IRF1	9606.ENSP00000275493	9606.ENSP00000245414	0	0	0	0	0	0	0	0.593	0.593
EGFR	RAF1	9606.ENSP00000275493	9606.ENSP00000251849	0	0	0	0.575	0	0.431	0	0.754	0.611
EGFR	G6PC	9606.ENSP00000275493	9606.ENSP00000253801	0	0	0	0	0.062	0	0	0.477	0.488
EGFR	MDM2	9606.ENSP00000275493	9606.ENSP00000258149	0	0	0	0	0	0	0.600	0.671	0.862
EGFR	TP63	9606.ENSP00000275493	9606.ENSP00000264731	0	0	0	0	0	0	0	0.502	0.502
EGFR	ICAM1	9606.ENSP00000275493	9606.ENSP00000264832	0	0	0	0	0	0.112	0	0.502	0.539
EGFR	ERBB3	9606.ENSP00000275493	9606.ENSP00000267101	0	0	0	0.913	0.061	0.875	0.900	0.968	0.988
EGFR	RB1	9606.ENSP00000275493	9606.ENSP00000267163	0	0	0	0	0	0.054	0	0.514	0.520
EGFR	ERBB2	9606.ENSP00000275493	9606.ENSP00000269571	0	0	0	0.941	0.077	0.699	0.900	0.967	0.971
EGFR	PCNA	9606.ENSP00000275493	9606.ENSP00000368458	0	0	0	0	0	0.379	0	0.111	0.424
EGFR	NFE2L2	9606.ENSP00000275493	9606.ENSP00000380252	0	0	0	0	0	0	0	0.440	0.440
EGFR	NOS3	9606.ENSP00000275493	9606.ENSP00000297494	0	0	0	0	0	0	0	0.450	0.450
EGFR	VCAM1	9606.ENSP00000275493	9606.ENSP00000294728	0	0	0	0	0.076	0	0	0.444	0.464
EGFR	RASSF1	9606.ENSP00000275493	9606.ENSP00000349547	0	0	0	0	0	0	0	0.473	0.473
EGFR	RELA	9606.ENSP00000275493	9606.ENSP00000384273	0	0	0	0	0	0	0	0.473	0.473
EGFR	PRKCZ	9606.ENSP00000275493	9606.ENSP00000367830	0	0	0	0.553	0	0.431	0	0.358	0.515
EGFR	NCOA2	9606.ENSP00000275493	9606.ENSP00000399968	0	0	0	0	0.062	0	0	0.557	0.567
EGFR	ENSG00000196689	9606.ENSP00000275493	9606.ENSP00000459962	0	0	0	0	0	0	0	0.572	0.573
EGFR	PARP1	9606.ENSP00000275493	9606.ENSP00000355759	0	0	0	0	0	0.099	0	0.546	0.573
EGFR	IKBKG	9606.ENSP00000275493	9606.ENSP00000483825	0	0	0	0	0	0.393	0	0.330	0.575
EGFR	GFAP	9606.ENSP00000275493	9606.ENSP00000468500	0	0	0	0	0.129	0	0	0.532	0.575
EGFR	PTPN6	9606.ENSP00000275493	9606.ENSP00000391592	0	0	0	0	0	0.408	0	0.328	0.585
EGFR	RUNX2	9606.ENSP00000275493	9606.ENSP00000360493	0	0	0	0	0	0	0	0.587	0.587
EGFR	MAPK8	9606.ENSP00000275493	9606.ENSP00000378974	0	0	0	0.563	0	0.393	0	0.764	0.593
EGFR	GSTP1	9606.ENSP00000275493	9606.ENSP00000381607	0	0	0	0	0.068	0.379	0	0.419	0.634
EGFR	MCL1	9606.ENSP00000275493	9606.ENSP00000358022	0	0	0	0	0	0	0	0.636	0.636
EGFR	FASN	9606.ENSP00000275493	9606.ENSP00000304592	0	0	0	0	0.066	0	0	0.638	0.648
EGFR	SP1	9606.ENSP00000275493	9606.ENSP00000329357	0	0	0	0	0	0.054	0	0.685	0.689
EGFR	NF1	9606.ENSP00000275493	9606.ENSP00000351015	0	0	0	0	0.061	0.099	0	0.709	0.732
EGFR	ESR2	9606.ENSP00000275493	9606.ENSP00000343925	0	0	0	0	0	0.077	0	0.739	0.749
EGFR	IL13	9606.ENSP00000275493	9606.ENSP00000304915	0	0	0	0	0	0	0.600	0.448	0.770
EGFR	PPARG	9606.ENSP00000275493	9606.ENSP00000287820	0	0	0	0	0.062	0.402	0	0.650	0.787
EGFR	PGR	9606.ENSP00000275493	9606.ENSP00000325120	0	0	0	0	0	0.077	0	0.804	0.811
EGFR	IGF2	9606.ENSP00000275493	9606.ENSP00000391826	0	0	0	0	0.088	0	0.600	0.579	0.833
EGFR	IGFBP3	9606.ENSP00000275493	9606.ENSP00000370473	0	0	0	0	0.278	0.379	0	0.720	0.863
EGFR	MYC	9606.ENSP00000275493	9606.ENSP00000479618	0	0	0	0	0	0	0	0.871	0.872
EGFR	FOS	9606.ENSP00000275493	9606.ENSP00000306245	0	0	0	0	0	0.533	0	0.794	0.900
EGFR	IL6	9606.ENSP00000275493	9606.ENSP00000385675	0	0	0	0	0	0	0.600	0.811	0.921
EGFR	ESR1	9606.ENSP00000275493	9606.ENSP00000405330	0	0	0	0	0	0.402	0	0.908	0.943
EGFR	PLAU	9606.ENSP00000275493	9606.ENSP00000361850	0	0	0	0	0.088	0	0.900	0.513	0.951
EGFR	PRKCA	9606.ENSP00000275493	9606.ENSP00000408695	0	0	0	0.557	0.049	0.440	0.900	0.676	0.959
EGFR	INS	9606.ENSP00000275493	9606.ENSP00000380432	0	0	0	0	0	0	0.800	0.843	0.967
EGFR	HIF1A	9606.ENSP00000275493	9606.ENSP00000437955	0	0	0	0	0	0	0.900	0.743	0.973
EGFR	VEGFA	9606.ENSP00000275493	9606.ENSP00000478570	0	0	0	0	0.089	0	0.600	0.947	0.979
ELK1	FOS	9606.ENSP00000483056	9606.ENSP00000306245	0	0	0	0	0	0.379	0.900	0.532	0.968
ELK1	MAPK8	9606.ENSP00000483056	9606.ENSP00000378974	0	0	0	0	0	0.379	0.800	0.135	0.883
ELK1	PRKCA	9606.ENSP00000483056	9606.ENSP00000408695	0	0	0	0	0	0	0.900	0.187	0.915
ENSG00000196689	NOS3	9606.ENSP00000459962	9606.ENSP00000297494	0	0	0	0	0	0	0	0.431	0.431
ENSG00000196689	IL13	9606.ENSP00000459962	9606.ENSP00000304915	0	0	0	0	0	0	0	0.534	0.535
ENSG00000196689	FOS	9606.ENSP00000459962	9606.ENSP00000306245	0	0	0	0	0	0	0	0.621	0.621
ENSG00000196689	HTR3A	9606.ENSP00000459962	9606.ENSP00000347754	0	0	0	0	0	0	0	0.628	0.628
ENSG00000196689	MAPK8	9606.ENSP00000459962	9606.ENSP00000378974	0	0	0	0	0	0	0	0.593	0.593
ENSG00000196689	INS	9606.ENSP00000459962	9606.ENSP00000380432	0	0	0	0	0	0	0	0.690	0.690
ENSG00000196689	IL6	9606.ENSP00000459962	9606.ENSP00000385675	0	0	0	0	0	0	0	0.567	0.567
ENSG00000196689	KCNK2	9606.ENSP00000459962	9606.ENSP00000394033	0	0	0	0	0	0	0	0.673	0.673
ENSG00000196689	MGAM	9606.ENSP00000459962	9606.ENSP00000447378	0	0	0	0	0	0	0	0.407	0.407
ENSG00000196689	VEGFA	9606.ENSP00000459962	9606.ENSP00000478570	0	0	0	0	0	0	0	0.552	0.552
ERBB2	TIMP1	9606.ENSP00000269571	9606.ENSP00000218388	0	0	0	0	0.062	0	0	0.409	0.421
ERBB2	RAF1	9606.ENSP00000269571	9606.ENSP00000251849	0	0	0	0.578	0	0.219	0	0.717	0.452
ERBB2	MDM2	9606.ENSP00000269571	9606.ENSP00000258149	0	0	0	0	0	0	0	0.647	0.647
ERBB2	TYR	9606.ENSP00000269571	9606.ENSP00000263321	0	0	0	0	0	0	0	0.427	0.426
ERBB2	TP63	9606.ENSP00000269571	9606.ENSP00000264731	0	0	0	0	0	0	0	0.418	0.418
ERBB2	ICAM1	9606.ENSP00000269571	9606.ENSP00000264832	0	0	0	0	0	0	0	0.419	0.418
ERBB2	ERBB3	9606.ENSP00000269571	9606.ENSP00000267101	0	0	0	0.897	0.115	0.561	0.900	0.969	0.962
ERBB2	RB1	9606.ENSP00000269571	9606.ENSP00000267163	0	0	0	0	0	0.054	0	0.441	0.448
ERBB2	GSTP1	9606.ENSP00000269571	9606.ENSP00000381607	0	0	0	0	0.062	0	0	0.400	0.413
ERBB2	IGFBP3	9606.ENSP00000269571	9606.ENSP00000370473	0	0	0	0	0.084	0	0	0.450	0.474
ERBB2	PLAU	9606.ENSP00000269571	9606.ENSP00000361850	0	0	0	0	0.055	0	0	0.491	0.498
ERBB2	PARP1	9606.ENSP00000269571	9606.ENSP00000355759	0	0	0	0	0	0	0	0.519	0.519
ERBB2	RASSF1	9606.ENSP00000269571	9606.ENSP00000349547	0	0	0	0	0	0.139	0	0.473	0.526
ERBB2	HIF1A	9606.ENSP00000269571	9606.ENSP00000437955	0	0	0	0	0	0	0	0.539	0.539
ERBB2	FOS	9606.ENSP00000269571	9606.ENSP00000306245	0	0	0	0	0	0.082	0	0.523	0.543
ERBB2	LDHA	9606.ENSP00000269571	9606.ENSP00000445175	0	0	0	0	0	0	0	0.582	0.582
ERBB2	NCOA1	9606.ENSP00000269571	9606.ENSP00000385216	0	0	0	0	0.063	0	0	0.582	0.591
ERBB2	PPARG	9606.ENSP00000269571	9606.ENSP00000287820	0	0	0	0	0	0.077	0	0.580	0.596
ERBB2	NFE2L2	9606.ENSP00000269571	9606.ENSP00000380252	0	0	0	0	0	0	0	0.610	0.610
ERBB2	NF1	9606.ENSP00000269571	9606.ENSP00000351015	0	0	0	0	0.049	0	0	0.614	0.618
ERBB2	ESR2	9606.ENSP00000269571	9606.ENSP00000343925	0	0	0	0	0	0.077	0	0.659	0.671
ERBB2	MCL1	9606.ENSP00000269571	9606.ENSP00000358022	0	0	0	0	0	0	0	0.729	0.729
ERBB2	FASN	9606.ENSP00000269571	9606.ENSP00000304592	0	0	0	0	0.061	0	0	0.788	0.792
ERBB2	IGF2	9606.ENSP00000269571	9606.ENSP00000391826	0	0	0	0	0.061	0	0.600	0.511	0.800
ERBB2	INS	9606.ENSP00000269571	9606.ENSP00000380432	0	0	0	0	0	0	0.600	0.702	0.875
ERBB2	MYC	9606.ENSP00000269571	9606.ENSP00000479618	0	0	0	0	0.060	0.139	0	0.880	0.895
ERBB2	ESR1	9606.ENSP00000269571	9606.ENSP00000405330	0	0	0	0	0	0.320	0	0.926	0.947
ERBB2	PGR	9606.ENSP00000269571	9606.ENSP00000325120	0	0	0	0	0	0.360	0	0.931	0.954
ERBB2	VEGFA	9606.ENSP00000269571	9606.ENSP00000478570	0	0	0	0	0	0	0.600	0.895	0.956
ERBB2	IL6	9606.ENSP00000269571	9606.ENSP00000385675	0	0	0	0	0	0	0.900	0.739	0.972
ERBB2	MAPK8	9606.ENSP00000269571	9606.ENSP00000378974	0	0	0	0	0	0	0.900	0.788	0.978
ERBB3	MDM2	9606.ENSP00000267101	9606.ENSP00000258149	0	0	0	0	0	0.305	0	0.401	0.565
ERBB3	ESR2	9606.ENSP00000267101	9606.ENSP00000343925	0	0	0	0	0	0.077	0	0.399	0.421
ERBB3	NF1	9606.ENSP00000267101	9606.ENSP00000351015	0	0	0	0	0	0	0	0.481	0.481
ERBB3	MYC	9606.ENSP00000267101	9606.ENSP00000479618	0	0	0	0	0	0	0	0.542	0.542
ERBB3	PGR	9606.ENSP00000267101	9606.ENSP00000325120	0	0	0	0	0.071	0.077	0	0.556	0.586
ERBB3	ESR1	9606.ENSP00000267101	9606.ENSP00000405330	0	0	0	0	0	0.077	0	0.638	0.651
ERBB3	IGF2	9606.ENSP00000267101	9606.ENSP00000391826	0	0	0	0	0	0	0.600	0.386	0.743
ERBB3	VEGFA	9606.ENSP00000267101	9606.ENSP00000478570	0	0	0	0	0	0	0.600	0.585	0.826
ERBB3	INS	9606.ENSP00000267101	9606.ENSP00000380432	0	0	0	0	0	0	0.600	0.735	0.889
ERBB3	MAPK8	9606.ENSP00000267101	9606.ENSP00000378974	0	0	0	0	0	0	0.900	0.538	0.951
ESR1	TIMP1	9606.ENSP00000405330	9606.ENSP00000218388	0	0	0	0	0	0	0	0.420	0.420
ESR1	NR3C1	9606.ENSP00000405330	9606.ENSP00000231509	0	0	0	0.660	0	0	0.900	0.751	0.925
ESR1	RAF1	9606.ENSP00000405330	9606.ENSP00000251849	0	0	0	0	0	0.085	0	0.442	0.467
ESR1	MDM2	9606.ENSP00000405330	9606.ENSP00000258149	0	0	0	0	0	0.393	0	0.563	0.723
ESR1	RB1	9606.ENSP00000405330	9606.ENSP00000267163	0	0	0	0	0	0.055	0	0.729	0.733
ESR1	NOS3	9606.ENSP00000405330	9606.ENSP00000297494	0	0	0	0	0	0.472	0.900	0.749	0.985
ESR1	FOS	9606.ENSP00000405330	9606.ENSP00000306245	0	0	0	0	0	0.475	0.900	0.688	0.982
ESR1	NQO1	9606.ENSP00000405330	9606.ENSP00000319788	0	0	0	0	0	0	0	0.401	0.400
ESR1	GSK3B	9606.ENSP00000405330	9606.ENSP00000324806	0	0	0	0	0	0.085	0	0.380	0.409
ESR1	PGR	9606.ENSP00000405330	9606.ENSP00000325120	0	0	0	0.679	0.102	0.472	0.900	0.964	0.964
ESR1	SP1	9606.ENSP00000405330	9606.ENSP00000329357	0	0	0	0	0.062	0.424	0.900	0.712	0.982
ESR1	ESR2	9606.ENSP00000405330	9606.ENSP00000343925	0	0	0	0.925	0.061	0.379	0.900	0.967	0.941
ESR1	RASSF1	9606.ENSP00000405330	9606.ENSP00000349547	0	0	0	0	0	0	0	0.731	0.731
ESR1	NF1	9606.ENSP00000405330	9606.ENSP00000351015	0	0	0	0	0.061	0	0	0.389	0.402
ESR1	PARP1	9606.ENSP00000405330	9606.ENSP00000355759	0	0	0	0	0	0.342	0	0.652	0.761
ESR1	MCL1	9606.ENSP00000405330	9606.ENSP00000358022	0	0	0	0	0	0.064	0	0.503	0.515
ESR1	RUNX2	9606.ENSP00000405330	9606.ENSP00000360493	0	0	0	0	0	0.185	0	0.707	0.751
ESR1	PLAU	9606.ENSP00000405330	9606.ENSP00000361850	0	0	0	0	0.061	0	0	0.440	0.451
ESR1	PRKCZ	9606.ENSP00000405330	9606.ENSP00000367830	0	0	0	0	0	0.351	0	0.228	0.477
ESR1	PCNA	9606.ENSP00000405330	9606.ENSP00000368458	0	0	0	0	0.050	0.157	0.900	0.120	0.920
ESR1	IGFBP3	9606.ENSP00000405330	9606.ENSP00000370473	0	0	0	0	0	0	0	0.530	0.530
ESR1	MAPK8	9606.ENSP00000405330	9606.ENSP00000378974	0	0	0	0	0	0	0.800	0.559	0.908
ESR1	INS	9606.ENSP00000405330	9606.ENSP00000380432	0	0	0	0	0	0	0	0.770	0.770
ESR1	GSTP1	9606.ENSP00000405330	9606.ENSP00000381607	0	0	0	0	0	0.064	0	0.552	0.562
ESR1	RELA	9606.ENSP00000405330	9606.ENSP00000384273	0	0	0	0	0	0.393	0	0.473	0.666
ESR1	NCOA1	9606.ENSP00000405330	9606.ENSP00000385216	0	0	0	0	0	0.921	0.900	0.659	0.997
ESR1	IL6	9606.ENSP00000405330	9606.ENSP00000385675	0	0	0	0	0	0	0	0.769	0.769
ESR1	IGF2	9606.ENSP00000405330	9606.ENSP00000391826	0	0	0	0	0	0	0	0.556	0.556
ESR1	NCOA2	9606.ENSP00000405330	9606.ENSP00000399968	0	0	0	0	0.062	0.900	0.900	0.583	0.995
ESR1	PPIA	9606.ENSP00000405330	9606.ENSP00000419425	0	0	0	0	0	0.336	0	0.266	0.491
ESR1	HIF1A	9606.ENSP00000405330	9606.ENSP00000437955	0	0	0	0	0	0.413	0	0.695	0.813
ESR1	VEGFA	9606.ENSP00000405330	9606.ENSP00000478570	0	0	0	0	0.061	0	0	0.813	0.816
ESR1	MYC	9606.ENSP00000405330	9606.ENSP00000479618	0	0	0	0	0	0.442	0.900	0.721	0.983
ESR2	MDM2	9606.ENSP00000343925	9606.ENSP00000258149	0	0	0	0	0	0.393	0	0.186	0.485
ESR2	RB1	9606.ENSP00000343925	9606.ENSP00000267163	0	0	0	0	0	0.055	0	0.511	0.518
ESR2	NOS3	9606.ENSP00000343925	9606.ENSP00000297494	0	0	0	0	0	0.091	0.900	0.671	0.967
ESR2	FOS	9606.ENSP00000343925	9606.ENSP00000306245	0	0	0	0	0	0.299	0.800	0.695	0.953
ESR2	SP1	9606.ENSP00000343925	9606.ENSP00000329357	0	0	0	0	0	0.424	0.800	0.560	0.944
ESR2	IL6	9606.ENSP00000343925	9606.ENSP00000385675	0	0	0	0	0	0	0	0.421	0.420
ESR2	MYC	9606.ENSP00000343925	9606.ENSP00000479618	0	0	0	0	0	0	0	0.429	0.429
ESR2	INS	9606.ENSP00000343925	9606.ENSP00000380432	0	0	0	0	0	0	0	0.510	0.510
ESR2	HIF1A	9606.ENSP00000343925	9606.ENSP00000437955	0	0	0	0	0	0.095	0	0.532	0.558
ESR2	VEGFA	9606.ENSP00000343925	9606.ENSP00000478570	0	0	0	0	0	0	0	0.671	0.671
ESR2	MAPK8	9606.ENSP00000343925	9606.ENSP00000378974	0	0	0	0	0.061	0	0.800	0.268	0.850
ESR2	NCOA2	9606.ENSP00000343925	9606.ENSP00000399968	0	0	0	0	0	0.480	0.900	0.500	0.971
ESR2	NCOA1	9606.ENSP00000343925	9606.ENSP00000385216	0	0	0	0	0	0.900	0.900	0.500	0.994
FABP1	G6PC	9606.ENSP00000295834	9606.ENSP00000253801	0	0	0	0	0.166	0	0	0.347	0.432
FABP1	PPARG	9606.ENSP00000295834	9606.ENSP00000287820	0	0	0	0	0	0.393	0	0.474	0.667
FABP1	INS	9606.ENSP00000295834	9606.ENSP00000380432	0	0	0	0	0	0	0	0.476	0.476
FABP1	FASN	9606.ENSP00000295834	9606.ENSP00000304592	0	0	0	0	0	0	0	0.516	0.516
FABP1	SLC2A2	9606.ENSP00000295834	9606.ENSP00000323568	0	0	0	0	0.440	0	0	0.348	0.619
FABP1	SP1	9606.ENSP00000295834	9606.ENSP00000329357	0	0	0	0	0	0.050	0.900	0	0.900
FABP1	RELA	9606.ENSP00000295834	9606.ENSP00000384273	0	0	0	0	0	0	0.900	0.047	0.900
FABP1	NCOA2	9606.ENSP00000295834	9606.ENSP00000399968	0	0	0	0	0	0	0.900	0.062	0.902
FABP1	NCOA1	9606.ENSP00000295834	9606.ENSP00000385216	0	0	0	0	0	0	0.900	0.162	0.912
FABP1	LPL	9606.ENSP00000295834	9606.ENSP00000309757	0	0	0	0	0.055	0	0.900	0.472	0.945
FASN	G6PC	9606.ENSP00000304592	9606.ENSP00000253801	0	0	0	0	0	0	0	0.570	0.570
FASN	PPARG	9606.ENSP00000304592	9606.ENSP00000287820	0	0	0	0	0	0	0	0.697	0.697
FASN	MYC	9606.ENSP00000304592	9606.ENSP00000479618	0	0	0	0	0.069	0	0	0.385	0.402
FASN	IL6	9606.ENSP00000304592	9606.ENSP00000385675	0	0	0	0	0	0	0	0.415	0.414
FASN	SLC2A2	9606.ENSP00000304592	9606.ENSP00000323568	0	0	0	0	0.049	0	0	0.435	0.440
FASN	HIF1A	9606.ENSP00000304592	9606.ENSP00000437955	0	0	0	0	0	0.342	0	0.297	0.517
FASN	LDHA	9606.ENSP00000304592	9606.ENSP00000445175	0	0	0	0	0	0	0	0.518	0.518
FASN	SLC2A4	9606.ENSP00000304592	9606.ENSP00000320935	0	0	0	0	0.049	0	0	0.610	0.614
FASN	LPL	9606.ENSP00000304592	9606.ENSP00000309757	0	0	0	0	0	0	0	0.676	0.676
FASN	PC	9606.ENSP00000304592	9606.ENSP00000377532	0	0	0	0	0.145	0.440	0	0.407	0.691
FASN	INS	9606.ENSP00000304592	9606.ENSP00000380432	0	0	0	0	0	0	0	0.803	0.804
FASN	SP1	9606.ENSP00000304592	9606.ENSP00000329357	0	0	0	0	0	0	0.900	0.182	0.914
FCER2	IL13	9606.ENSP00000264072	9606.ENSP00000304915	0	0	0	0	0	0	0.900	0.291	0.926
FOS	TNFRSF1A	9606.ENSP00000306245	9606.ENSP00000162749	0	0	0	0	0	0	0	0.428	0.428
FOS	NFKBIA	9606.ENSP00000306245	9606.ENSP00000216797	0	0	0	0	0.097	0.077	0	0.518	0.563
FOS	TIMP1	9606.ENSP00000306245	9606.ENSP00000218388	0	0	0	0	0.061	0	0	0.651	0.658
FOS	NR3C1	9606.ENSP00000306245	9606.ENSP00000231509	0	0	0	0	0.055	0.299	0.900	0.634	0.972
FOS	IRF1	9606.ENSP00000306245	9606.ENSP00000245414	0	0	0	0	0.063	0	0	0.473	0.485
FOS	RAF1	9606.ENSP00000306245	9606.ENSP00000251849	0	0	0	0	0	0.080	0	0.529	0.549
FOS	MDM2	9606.ENSP00000306245	9606.ENSP00000258149	0	0	0	0	0.062	0	0	0.450	0.462
FOS	ICAM1	9606.ENSP00000306245	9606.ENSP00000264832	0	0	0	0	0	0	0	0.671	0.671
FOS	RB1	9606.ENSP00000306245	9606.ENSP00000267163	0	0	0	0	0	0.379	0	0.348	0.577
FOS	PPARG	9606.ENSP00000306245	9606.ENSP00000287820	0	0	0	0	0	0.098	0.900	0.683	0.968
FOS	RHO	9606.ENSP00000306245	9606.ENSP00000296271	0	0	0	0	0	0	0	0.406	0.406
FOS	NOS3	9606.ENSP00000306245	9606.ENSP00000297494	0	0	0	0	0	0	0	0.429	0.429
FOS	IL13	9606.ENSP00000306245	9606.ENSP00000304915	0	0	0	0	0	0	0	0.592	0.592
FOS	PLAU	9606.ENSP00000306245	9606.ENSP00000361850	0	0	0	0	0	0	0	0.420	0.420
FOS	HIF1A	9606.ENSP00000306245	9606.ENSP00000437955	0	0	0	0	0	0	0	0.443	0.443
FOS	IGF2	9606.ENSP00000306245	9606.ENSP00000391826	0	0	0	0	0	0	0	0.451	0.451
FOS	NF1	9606.ENSP00000306245	9606.ENSP00000351015	0	0	0	0	0	0.128	0	0.400	0.455
FOS	MCL1	9606.ENSP00000306245	9606.ENSP00000358022	0	0	0	0	0.117	0	0	0.426	0.471
FOS	NCOA2	9606.ENSP00000306245	9606.ENSP00000399968	0	0	0	0	0	0.359	0	0.247	0.497
FOS	PGR	9606.ENSP00000306245	9606.ENSP00000325120	0	0	0	0	0	0.098	0	0.483	0.514
FOS	LPL	9606.ENSP00000306245	9606.ENSP00000309757	0	0	0	0	0	0	0	0.541	0.541
FOS	GFAP	9606.ENSP00000306245	9606.ENSP00000468500	0	0	0	0	0	0	0	0.550	0.550
FOS	VEGFA	9606.ENSP00000306245	9606.ENSP00000478570	0	0	0	0	0	0	0	0.586	0.586
FOS	NQO1	9606.ENSP00000306245	9606.ENSP00000319788	0	0	0	0	0	0.379	0	0.412	0.619
FOS	RUNX2	9606.ENSP00000306245	9606.ENSP00000360493	0	0	0	0	0	0.294	0	0.530	0.653
FOS	HTR3A	9606.ENSP00000306245	9606.ENSP00000347754	0	0	0	0	0	0	0	0.711	0.712
FOS	INS	9606.ENSP00000306245	9606.ENSP00000380432	0	0	0	0	0	0	0	0.813	0.814
FOS	PRKCA	9606.ENSP00000306245	9606.ENSP00000408695	0	0	0	0	0	0	0.800	0.473	0.890
FOS	NCOA1	9606.ENSP00000306245	9606.ENSP00000385216	0	0	0	0	0	0.415	0.800	0.293	0.910
FOS	MYC	9606.ENSP00000306245	9606.ENSP00000479618	0	0	0	0	0.064	0.442	0	0.851	0.915
FOS	NFE2L2	9606.ENSP00000306245	9606.ENSP00000380252	0	0	0	0	0	0.051	0.900	0.426	0.940
FOS	SP1	9606.ENSP00000306245	9606.ENSP00000329357	0	0	0	0	0	0.073	0.900	0.476	0.947
FOS	RELA	9606.ENSP00000306245	9606.ENSP00000384273	0	0	0	0	0	0.379	0.900	0.539	0.968
FOS	IL6	9606.ENSP00000306245	9606.ENSP00000385675	0	0	0	0	0.088	0	0.900	0.819	0.982
FOS	MAPK8	9606.ENSP00000306245	9606.ENSP00000378974	0	0	0	0	0	0.260	0.900	0.885	0.990
G6PC	NR3C1	9606.ENSP00000253801	9606.ENSP00000231509	0	0	0	0	0	0	0	0.512	0.512
G6PC	MGAM	9606.ENSP00000253801	9606.ENSP00000447378	0	0	0	0	0.082	0	0	0.399	0.425
G6PC	NCOA2	9606.ENSP00000253801	9606.ENSP00000399968	0	0	0	0	0	0	0	0.435	0.435
G6PC	IL6	9606.ENSP00000253801	9606.ENSP00000385675	0	0	0	0	0	0	0	0.440	0.440
G6PC	LPL	9606.ENSP00000253801	9606.ENSP00000309757	0	0	0	0	0	0	0	0.482	0.482
G6PC	PPARG	9606.ENSP00000253801	9606.ENSP00000287820	0	0	0	0	0	0	0	0.577	0.577
G6PC	SLC2A4	9606.ENSP00000253801	9606.ENSP00000320935	0	0	0	0	0.061	0	0	0.675	0.682
G6PC	SLC2A2	9606.ENSP00000253801	9606.ENSP00000323568	0	0	0	0	0.202	0	0	0.679	0.733
G6PC	PC	9606.ENSP00000253801	9606.ENSP00000377532	0	0	0	0	0.062	0	0	0.749	0.754
G6PC	GLB1	9606.ENSP00000253801	9606.ENSP00000306920	0	0	0	0	0.061	0	0.900	0	0.902
G6PC	INS	9606.ENSP00000253801	9606.ENSP00000380432	0	0	0	0	0	0	0	0.923	0.923
G6PC	GPI	9606.ENSP00000253801	9606.ENSP00000405573	0	0	0	0	0	0	0.900	0.495	0.947
GATM	OTC	9606.ENSP00000379895	9606.ENSP00000039007	0	0	0	0	0.090	0	0	0.427	0.457
GATM	NOS3	9606.ENSP00000379895	9606.ENSP00000297494	0	0	0	0	0.052	0	0.900	0.270	0.924
GFAP	RHO	9606.ENSP00000468500	9606.ENSP00000296271	0	0	0	0	0.098	0	0	0.505	0.535
GFAP	PGR	9606.ENSP00000468500	9606.ENSP00000325120	0	0	0	0	0.062	0	0	0.400	0.413
GFAP	NF1	9606.ENSP00000468500	9606.ENSP00000351015	0	0	0	0	0	0	0	0.463	0.463
GFAP	MAPK8	9606.ENSP00000468500	9606.ENSP00000378974	0	0	0	0	0	0	0	0.431	0.431
GFAP	INS	9606.ENSP00000468500	9606.ENSP00000380432	0	0	0	0	0	0	0	0.694	0.694
GFAP	IL6	9606.ENSP00000468500	9606.ENSP00000385675	0	0	0	0	0	0	0	0.650	0.650
GFAP	PRKCA	9606.ENSP00000468500	9606.ENSP00000408695	0	0	0	0	0.065	0.294	0	0.267	0.473
GFAP	MYC	9606.ENSP00000468500	9606.ENSP00000479618	0	0	0	0	0	0	0	0.472	0.472
GFAP	VEGFA	9606.ENSP00000468500	9606.ENSP00000478570	0	0	0	0	0	0	0	0.557	0.557
GLB1	LTF	9606.ENSP00000306920	9606.ENSP00000231751	0	0	0	0	0	0	0	0.469	0.469
GLB1	MGAM	9606.ENSP00000306920	9606.ENSP00000447378	0.070	0	0	0	0.063	0	0	0.763	0.775
GPI	OTC	9606.ENSP00000405573	9606.ENSP00000039007	0.219	0	0	0	0	0	0	0.298	0.428
GPI	SDHA	9606.ENSP00000405573	9606.ENSP00000264932	0	0	0	0	0.078	0	0	0.381	0.405
GPI	IGFBP3	9606.ENSP00000405573	9606.ENSP00000370473	0	0	0	0	0	0.379	0	0.088	0.409
GPI	PC	9606.ENSP00000405573	9606.ENSP00000377532	0	0	0	0	0.077	0	0	0.795	0.803
GPI	LDHA	9606.ENSP00000405573	9606.ENSP00000445175	0.075	0	0	0	0.239	0	0.800	0.656	0.945
GSK3B	NR3C1	9606.ENSP00000324806	9606.ENSP00000231509	0	0	0	0	0	0.085	0.900	0.432	0.943
GSK3B	MDM2	9606.ENSP00000324806	9606.ENSP00000258149	0	0	0	0	0.062	0.447	0	0.407	0.666
GSK3B	TP63	9606.ENSP00000324806	9606.ENSP00000264731	0	0	0	0	0	0	0.900	0.101	0.906
GSK3B	PPARG	9606.ENSP00000324806	9606.ENSP00000287820	0	0	0	0	0	0.085	0	0.558	0.578
GSK3B	SLC2A4	9606.ENSP00000324806	9606.ENSP00000320935	0	0	0	0	0	0.127	0	0.437	0.488
GSK3B	VEGFA	9606.ENSP00000324806	9606.ENSP00000478570	0	0	0	0	0	0	0	0.411	0.411
GSK3B	IGF2	9606.ENSP00000324806	9606.ENSP00000391826	0	0	0	0	0	0.262	0	0.270	0.438
GSK3B	RELA	9606.ENSP00000324806	9606.ENSP00000384273	0	0	0	0	0	0.294	0	0.244	0.443
GSK3B	PRKCA	9606.ENSP00000324806	9606.ENSP00000408695	0	0	0	0.589	0	0.399	0	0.297	0.465
GSK3B	RASSF1	9606.ENSP00000324806	9606.ENSP00000349547	0	0	0	0	0.063	0.379	0	0.185	0.484
GSK3B	IL6	9606.ENSP00000324806	9606.ENSP00000385675	0	0	0	0	0	0	0	0.573	0.573
GSK3B	NFE2L2	9606.ENSP00000324806	9606.ENSP00000380252	0	0	0	0	0	0.401	0	0.377	0.611
GSK3B	IKBKG	9606.ENSP00000324806	9606.ENSP00000483825	0	0	0	0	0.048	0.571	0	0.225	0.656
GSK3B	INS	9606.ENSP00000324806	9606.ENSP00000380432	0	0	0	0	0	0.262	0	0.600	0.692
GSK3B	MCL1	9606.ENSP00000324806	9606.ENSP00000358022	0	0	0	0	0	0.457	0	0.563	0.753
GSK3B	HSF1	9606.ENSP00000324806	9606.ENSP00000431512	0	0	0	0	0.061	0.098	0.900	0.469	0.949
GSK3B	PRKCZ	9606.ENSP00000324806	9606.ENSP00000367830	0	0	0	0.581	0.061	0.535	0.900	0.410	0.960
GSK3B	MYC	9606.ENSP00000324806	9606.ENSP00000479618	0	0	0	0	0.063	0.391	0.900	0.732	0.982
GSTM1	PON1	9606.ENSP00000311469	9606.ENSP00000222381	0	0	0	0	0.061	0	0	0.479	0.489
GSTM1	GSTM2	9606.ENSP00000311469	9606.ENSP00000241337	0	0	0.447	0.981	0.830	0.379	0.650	0.831	0.960
GSTM1	NFE2L2	9606.ENSP00000311469	9606.ENSP00000380252	0	0	0	0	0	0	0	0.509	0.509
GSTM1	GSTP1	9606.ENSP00000311469	9606.ENSP00000381607	0	0	0	0.782	0	0	0.650	0.927	0.720
GSTM1	NQO1	9606.ENSP00000311469	9606.ENSP00000319788	0	0	0	0	0.057	0	0	0.738	0.743
GSTM2	MAPK8	9606.ENSP00000241337	9606.ENSP00000378974	0	0	0	0	0	0.125	0	0.363	0.419
GSTM2	RHO	9606.ENSP00000241337	9606.ENSP00000296271	0	0	0	0	0	0.083	0	0.405	0.431
GSTM2	INS	9606.ENSP00000241337	9606.ENSP00000380432	0	0	0	0	0	0	0	0.435	0.435
GSTM2	MYC	9606.ENSP00000241337	9606.ENSP00000479618	0	0	0	0	0	0	0	0.599	0.599
GSTM2	NQO1	9606.ENSP00000241337	9606.ENSP00000319788	0	0	0	0	0.049	0	0	0.614	0.617
GSTM2	GSTP1	9606.ENSP00000241337	9606.ENSP00000381607	0	0	0	0.803	0	0	0.650	0.801	0.704
GSTP1	PON1	9606.ENSP00000381607	9606.ENSP00000222381	0	0	0	0	0.061	0	0	0.389	0.401
GSTP1	NQO1	9606.ENSP00000381607	9606.ENSP00000319788	0	0	0	0	0.064	0	0	0.717	0.723
GSTP1	RASSF1	9606.ENSP00000381607	9606.ENSP00000349547	0	0	0	0	0	0	0	0.797	0.797
GSTP1	MAPK8	9606.ENSP00000381607	9606.ENSP00000378974	0	0	0	0	0	0.566	0	0.686	0.858
GSTP1	NFE2L2	9606.ENSP00000381607	9606.ENSP00000380252	0	0	0	0	0	0	0	0.539	0.539
GSTP1	INS	9606.ENSP00000381607	9606.ENSP00000380432	0	0	0	0	0	0	0	0.573	0.573
GSTP1	MYC	9606.ENSP00000381607	9606.ENSP00000479618	0	0	0	0	0	0	0	0.400	0.400
HIF1A	NR3C1	9606.ENSP00000437955	9606.ENSP00000231509	0	0	0	0	0	0.095	0.900	0.326	0.933
HIF1A	MDM2	9606.ENSP00000437955	9606.ENSP00000258149	0	0	0	0	0.061	0.433	0.900	0.440	0.966
HIF1A	TP63	9606.ENSP00000437955	9606.ENSP00000264731	0	0	0	0	0	0.379	0	0.145	0.446
HIF1A	RB1	9606.ENSP00000437955	9606.ENSP00000267163	0	0	0	0	0.061	0.379	0	0.211	0.500
HIF1A	PPARG	9606.ENSP00000437955	9606.ENSP00000287820	0	0	0	0	0.062	0.095	0	0.473	0.513
HIF1A	NOS3	9606.ENSP00000437955	9606.ENSP00000297494	0	0	0	0	0	0	0.900	0.706	0.969
HIF1A	SP1	9606.ENSP00000437955	9606.ENSP00000329357	0	0	0	0	0	0.394	0.900	0.355	0.957
HIF1A	PARP1	9606.ENSP00000437955	9606.ENSP00000355759	0	0	0	0	0	0.379	0	0.519	0.689
HIF1A	MCL1	9606.ENSP00000437955	9606.ENSP00000358022	0	0	0	0	0.088	0.186	0	0.330	0.459
HIF1A	RUNX2	9606.ENSP00000437955	9606.ENSP00000360493	0	0	0	0	0	0.379	0	0.322	0.560
HIF1A	MAPK8	9606.ENSP00000437955	9606.ENSP00000378974	0	0	0	0	0	0	0	0.491	0.491
HIF1A	NFE2L2	9606.ENSP00000437955	9606.ENSP00000380252	0	0	0	0	0.152	0	0	0.401	0.470
HIF1A	INS	9606.ENSP00000437955	9606.ENSP00000380432	0	0	0	0	0	0	0	0.732	0.732
HIF1A	RELA	9606.ENSP00000437955	9606.ENSP00000384273	0	0	0	0	0	0.379	0	0.378	0.597
HIF1A	NCOA1	9606.ENSP00000437955	9606.ENSP00000385216	0	0	0	0.548	0	0.529	0.900	0.221	0.955
HIF1A	IL6	9606.ENSP00000437955	9606.ENSP00000385675	0	0	0	0	0.065	0	0	0.539	0.550
HIF1A	IGF2	9606.ENSP00000437955	9606.ENSP00000391826	0	0	0	0	0	0	0	0.648	0.648
HIF1A	NCOA2	9606.ENSP00000437955	9606.ENSP00000399968	0	0	0	0.548	0	0.529	0	0.209	0.566
HIF1A	IKBKB	9606.ENSP00000437955	9606.ENSP00000430684	0	0	0	0	0.062	0.345	0	0.231	0.486
HIF1A	HSF1	9606.ENSP00000437955	9606.ENSP00000431512	0	0	0	0	0	0.063	0	0.439	0.452
HIF1A	IKBKG	9606.ENSP00000437955	9606.ENSP00000483825	0	0	0	0	0	0.313	0	0.222	0.442
HIF1A	MYC	9606.ENSP00000437955	9606.ENSP00000479618	0	0	0	0	0	0.433	0	0.783	0.872
HIF1A	LDHA	9606.ENSP00000437955	9606.ENSP00000445175	0	0	0	0	0.055	0.384	0.900	0.694	0.979
HIF1A	VEGFA	9606.ENSP00000437955	9606.ENSP00000478570	0	0	0	0	0.062	0.348	0.900	0.947	0.996
HSF1	PARP1	9606.ENSP00000431512	9606.ENSP00000355759	0	0	0	0	0	0	0	0.579	0.579
HSF1	MAPK8	9606.ENSP00000431512	9606.ENSP00000378974	0	0	0	0	0	0.379	0	0.626	0.758
HSF1	IL6	9606.ENSP00000431512	9606.ENSP00000385675	0	0	0	0	0	0	0	0.508	0.508
ICAM1	TNFRSF1A	9606.ENSP00000264832	9606.ENSP00000162749	0	0	0	0	0.088	0	0	0.641	0.658
ICAM1	NFKBIA	9606.ENSP00000264832	9606.ENSP00000216797	0	0	0	0	0.126	0	0	0.769	0.789
ICAM1	TIMP1	9606.ENSP00000264832	9606.ENSP00000218388	0	0	0	0	0.098	0	0	0.595	0.619
ICAM1	IRF1	9606.ENSP00000264832	9606.ENSP00000245414	0	0	0	0	0.156	0	0.900	0.477	0.952
ICAM1	SELP	9606.ENSP00000264832	9606.ENSP00000263686	0	0	0	0	0.062	0	0	0.897	0.899
ICAM1	PLAU	9606.ENSP00000264832	9606.ENSP00000361850	0	0	0	0	0.098	0	0	0.398	0.433
ICAM1	IKBKB	9606.ENSP00000264832	9606.ENSP00000430684	0	0	0	0	0.061	0	0	0.450	0.461
ICAM1	MYC	9606.ENSP00000264832	9606.ENSP00000479618	0	0	0	0	0.052	0	0	0.457	0.463
ICAM1	IL13	9606.ENSP00000264832	9606.ENSP00000304915	0	0	0	0	0	0	0	0.630	0.630
ICAM1	NOS3	9606.ENSP00000264832	9606.ENSP00000297494	0	0	0	0	0	0	0	0.705	0.705
ICAM1	PPARG	9606.ENSP00000264832	9606.ENSP00000287820	0	0	0	0	0.061	0	0	0.698	0.705
ICAM1	RELA	9606.ENSP00000264832	9606.ENSP00000384273	0	0	0	0	0.065	0.417	0	0.554	0.735
ICAM1	MAPK8	9606.ENSP00000264832	9606.ENSP00000378974	0	0	0	0	0	0	0	0.777	0.777
ICAM1	INS	9606.ENSP00000264832	9606.ENSP00000380432	0	0	0	0	0	0	0	0.793	0.793
ICAM1	VEGFA	9606.ENSP00000264832	9606.ENSP00000478570	0	0	0	0	0	0	0	0.890	0.890
ICAM1	VCAM1	9606.ENSP00000264832	9606.ENSP00000294728	0	0	0	0	0.069	0	0	0.938	0.940
ICAM1	IL6	9606.ENSP00000264832	9606.ENSP00000385675	0	0	0	0	0.152	0	0	0.947	0.953
ICAM1	SELE	9606.ENSP00000264832	9606.ENSP00000331736	0	0	0	0	0.058	0	0	0.953	0.954
IGF2	TIMP1	9606.ENSP00000391826	9606.ENSP00000218388	0	0	0	0	0.062	0	0.900	0.356	0.934
IGF2	NR3C1	9606.ENSP00000391826	9606.ENSP00000231509	0	0	0	0	0	0	0	0.426	0.426
IGF2	SLC2A4	9606.ENSP00000391826	9606.ENSP00000320935	0	0	0	0	0.061	0.051	0	0.430	0.447
IGF2	PGR	9606.ENSP00000391826	9606.ENSP00000325120	0	0	0	0	0.066	0	0	0.399	0.414
IGF2	RASSF1	9606.ENSP00000391826	9606.ENSP00000349547	0	0	0	0	0	0	0	0.441	0.441
IGF2	IGFBP3	9606.ENSP00000391826	9606.ENSP00000370473	0	0	0	0	0.155	0.379	0.900	0.938	0.996
IGF2	INS	9606.ENSP00000391826	9606.ENSP00000380432	0	0	0	0	0	0	0	0.947	0.948
IGF2	IL6	9606.ENSP00000391826	9606.ENSP00000385675	0	0	0	0	0	0	0	0.697	0.698
IGF2	MYC	9606.ENSP00000391826	9606.ENSP00000479618	0	0	0	0	0	0	0	0.578	0.578
IGF2	VEGFA	9606.ENSP00000391826	9606.ENSP00000478570	0	0	0	0	0.069	0	0.900	0.809	0.980
IGFBP3	TIMP1	9606.ENSP00000370473	9606.ENSP00000218388	0	0	0	0	0.117	0	0.900	0.477	0.949
IGFBP3	MDM2	9606.ENSP00000370473	9606.ENSP00000258149	0	0	0	0	0	0	0	0.441	0.441
IGFBP3	PPARG	9606.ENSP00000370473	9606.ENSP00000287820	0	0	0	0	0	0.379	0	0.588	0.733
IGFBP3	NOS3	9606.ENSP00000370473	9606.ENSP00000297494	0	0	0	0	0.061	0	0	0.527	0.537
IGFBP3	PLAU	9606.ENSP00000370473	9606.ENSP00000361850	0	0	0	0	0.098	0	0	0.378	0.415
IGFBP3	VEGFA	9606.ENSP00000370473	9606.ENSP00000478570	0	0	0	0	0.091	0	0	0.754	0.767
IGFBP3	MAPK8	9606.ENSP00000370473	9606.ENSP00000378974	0	0	0	0	0	0	0.900	0.292	0.926
IGFBP3	INS	9606.ENSP00000370473	9606.ENSP00000380432	0	0	0	0	0	0	0	0.937	0.938
IGFBP3	IL6	9606.ENSP00000370473	9606.ENSP00000385675	0	0	0	0	0.076	0	0.900	0.536	0.953
IKBKB	TNFRSF1A	9606.ENSP00000430684	9606.ENSP00000162749	0	0	0	0	0.062	0.701	0.900	0.580	0.986
IKBKB	NFKBIA	9606.ENSP00000430684	9606.ENSP00000216797	0	0	0	0	0.061	0.919	0.900	0.906	0.999
IKBKB	TP63	9606.ENSP00000430684	9606.ENSP00000264731	0	0	0	0	0	0.379	0.900	0.139	0.941
IKBKB	VCAM1	9606.ENSP00000430684	9606.ENSP00000294728	0	0	0	0	0.062	0	0	0.400	0.413
IKBKB	PRKCZ	9606.ENSP00000430684	9606.ENSP00000367830	0	0	0	0.570	0	0.320	0.900	0.266	0.936
IKBKB	INS	9606.ENSP00000430684	9606.ENSP00000380432	0	0	0	0	0	0.262	0	0.721	0.785
IKBKB	RELA	9606.ENSP00000430684	9606.ENSP00000384273	0	0	0	0	0.063	0.871	0.900	0.831	0.997
IKBKB	IL6	9606.ENSP00000430684	9606.ENSP00000385675	0	0	0	0	0.048	0	0	0.794	0.796
IKBKB	PRKCA	9606.ENSP00000430684	9606.ENSP00000408695	0	0	0	0.567	0	0.358	0.900	0.268	0.939
IKBKB	VEGFA	9606.ENSP00000430684	9606.ENSP00000478570	0	0	0	0	0.064	0	0	0.593	0.603
IKBKB	IKBKG	9606.ENSP00000430684	9606.ENSP00000483825	0	0	0	0	0.061	0.998	0.900	0.965	0.999
IKBKG	TNFRSF1A	9606.ENSP00000483825	9606.ENSP00000162749	0	0	0	0	0	0.441	0.900	0.669	0.979
IKBKG	NFKBIA	9606.ENSP00000483825	9606.ENSP00000216797	0	0	0	0	0	0.920	0.900	0.670	0.997
IKBKG	PARP1	9606.ENSP00000483825	9606.ENSP00000355759	0	0	0	0	0	0.365	0	0.266	0.513
IKBKG	PRKCZ	9606.ENSP00000483825	9606.ENSP00000367830	0	0	0	0	0	0.129	0.900	0.083	0.913
IKBKG	MAPK8	9606.ENSP00000483825	9606.ENSP00000378974	0	0	0	0	0	0	0	0.571	0.571
IKBKG	RELA	9606.ENSP00000483825	9606.ENSP00000384273	0	0	0	0	0.101	0.871	0.900	0.750	0.996
IKBKG	IL6	9606.ENSP00000483825	9606.ENSP00000385675	0	0	0	0	0	0	0	0.554	0.554
IKBKG	PRKCA	9606.ENSP00000483825	9606.ENSP00000408695	0	0	0	0	0	0	0.900	0.073	0.903
IKBKG	MYC	9606.ENSP00000483825	9606.ENSP00000479618	0	0	0	0	0	0.379	0	0.450	0.643
IL13	TNFRSF1A	9606.ENSP00000304915	9606.ENSP00000162749	0	0	0	0	0	0	0	0.685	0.685
IL13	TIMP1	9606.ENSP00000304915	9606.ENSP00000218388	0	0	0	0	0	0	0	0.557	0.557
IL13	IRF1	9606.ENSP00000304915	9606.ENSP00000245414	0	0	0	0	0	0	0	0.421	0.420
IL13	SELP	9606.ENSP00000304915	9606.ENSP00000263686	0	0	0	0	0	0	0	0.444	0.444
IL13	PPARG	9606.ENSP00000304915	9606.ENSP00000287820	0	0	0	0	0	0	0	0.414	0.414
IL13	VCAM1	9606.ENSP00000304915	9606.ENSP00000294728	0	0	0	0	0	0.379	0.900	0.810	0.987
IL13	SELE	9606.ENSP00000304915	9606.ENSP00000331736	0	0	0	0	0	0	0	0.475	0.475
IL13	MAPK8	9606.ENSP00000304915	9606.ENSP00000378974	0	0	0	0	0	0	0	0.529	0.529
IL13	INS	9606.ENSP00000304915	9606.ENSP00000380432	0	0	0	0	0	0	0	0.725	0.725
IL13	VEGFA	9606.ENSP00000304915	9606.ENSP00000478570	0	0	0	0	0	0	0	0.826	0.826
IL13	IL6	9606.ENSP00000304915	9606.ENSP00000385675	0	0	0	0	0	0	0.900	0.893	0.988
IL6	TNFRSF1A	9606.ENSP00000385675	9606.ENSP00000162749	0	0	0	0	0	0	0	0.840	0.840
IL6	NFKBIA	9606.ENSP00000385675	9606.ENSP00000216797	0	0	0	0	0.109	0	0	0.670	0.693
IL6	TIMP1	9606.ENSP00000385675	9606.ENSP00000218388	0	0	0	0	0.099	0	0.900	0.819	0.982
IL6	PON1	9606.ENSP00000385675	9606.ENSP00000222381	0	0	0	0	0	0	0	0.708	0.708
IL6	NR3C1	9606.ENSP00000385675	9606.ENSP00000231509	0	0	0	0	0	0	0	0.646	0.646
IL6	IRF1	9606.ENSP00000385675	9606.ENSP00000245414	0	0	0	0	0.082	0	0	0.777	0.787
IL6	MDM2	9606.ENSP00000385675	9606.ENSP00000258149	0	0	0	0	0	0	0	0.411	0.410
IL6	SELP	9606.ENSP00000385675	9606.ENSP00000263686	0	0	0	0	0.062	0	0	0.710	0.716
IL6	PPARG	9606.ENSP00000385675	9606.ENSP00000287820	0	0	0	0	0	0	0	0.812	0.812
IL6	VCAM1	9606.ENSP00000385675	9606.ENSP00000294728	0	0	0	0	0.083	0	0	0.891	0.896
IL6	NOS3	9606.ENSP00000385675	9606.ENSP00000297494	0	0	0	0	0.058	0	0	0.796	0.800
IL6	LPL	9606.ENSP00000385675	9606.ENSP00000309757	0	0	0	0	0	0	0	0.590	0.590
IL6	NQO1	9606.ENSP00000385675	9606.ENSP00000319788	0	0	0	0	0	0	0	0.536	0.536
IL6	SLC2A4	9606.ENSP00000385675	9606.ENSP00000320935	0	0	0	0	0	0	0	0.765	0.766
IL6	PGR	9606.ENSP00000385675	9606.ENSP00000325120	0	0	0	0	0.062	0	0	0.430	0.442
IL6	SELE	9606.ENSP00000385675	9606.ENSP00000331736	0	0	0	0	0.120	0	0	0.790	0.807
IL6	PTGER3	9606.ENSP00000385675	9606.ENSP00000349003	0	0	0	0	0	0	0	0.460	0.460
IL6	NR3C2	9606.ENSP00000385675	9606.ENSP00000350815	0	0	0	0	0	0	0	0.418	0.418
IL6	PTGS1	9606.ENSP00000385675	9606.ENSP00000354612	0	0	0	0	0.094	0	0	0.530	0.556
IL6	PARP1	9606.ENSP00000385675	9606.ENSP00000355759	0	0	0	0	0	0	0	0.628	0.628
IL6	MCL1	9606.ENSP00000385675	9606.ENSP00000358022	0	0	0	0	0.049	0	0	0.824	0.825
IL6	RUNX2	9606.ENSP00000385675	9606.ENSP00000360493	0	0	0	0	0	0	0	0.529	0.529
IL6	PLAU	9606.ENSP00000385675	9606.ENSP00000361850	0	0	0	0	0.134	0	0	0.496	0.544
IL6	MAPK8	9606.ENSP00000385675	9606.ENSP00000378974	0	0	0	0	0	0	0	0.885	0.885
IL6	NFE2L2	9606.ENSP00000385675	9606.ENSP00000380252	0	0	0	0	0	0	0	0.560	0.560
IL6	INS	9606.ENSP00000385675	9606.ENSP00000380432	0	0	0	0	0	0	0	0.947	0.947
IL6	RELA	9606.ENSP00000385675	9606.ENSP00000384273	0	0	0	0	0	0.223	0.900	0.804	0.983
IL6	PPIA	9606.ENSP00000385675	9606.ENSP00000419425	0	0	0	0	0	0	0	0.468	0.468
IL6	NCOA2	9606.ENSP00000385675	9606.ENSP00000399968	0	0	0	0	0	0	0	0.519	0.519
IL6	PRKCA	9606.ENSP00000385675	9606.ENSP00000408695	0	0	0	0	0	0	0	0.558	0.558
IL6	MYC	9606.ENSP00000385675	9606.ENSP00000479618	0	0	0	0	0	0	0	0.850	0.850
IL6	VEGFA	9606.ENSP00000385675	9606.ENSP00000478570	0	0	0	0	0.063	0	0	0.957	0.959
INS	TNFRSF1A	9606.ENSP00000380432	9606.ENSP00000162749	0	0	0	0	0	0	0	0.539	0.539
INS	NFKBIA	9606.ENSP00000380432	9606.ENSP00000216797	0	0	0	0	0	0	0	0.412	0.412
INS	TIMP1	9606.ENSP00000380432	9606.ENSP00000218388	0	0	0	0	0	0	0	0.572	0.572
INS	PON1	9606.ENSP00000380432	9606.ENSP00000222381	0	0	0	0	0	0	0	0.559	0.559
INS	NR3C1	9606.ENSP00000380432	9606.ENSP00000231509	0	0	0	0	0	0	0	0.673	0.673
INS	RAF1	9606.ENSP00000380432	9606.ENSP00000251849	0	0	0	0	0	0.262	0	0.474	0.595
INS	MDM2	9606.ENSP00000380432	9606.ENSP00000258149	0	0	0	0	0	0	0	0.485	0.485
INS	TYR	9606.ENSP00000380432	9606.ENSP00000263321	0	0	0	0	0	0	0	0.405	0.405
INS	SELP	9606.ENSP00000380432	9606.ENSP00000263686	0	0	0	0	0	0	0	0.545	0.545
INS	RB1	9606.ENSP00000380432	9606.ENSP00000267163	0	0	0	0	0	0.379	0	0.387	0.603
INS	PPARG	9606.ENSP00000380432	9606.ENSP00000287820	0	0	0	0	0	0	0	0.944	0.945
INS	VCAM1	9606.ENSP00000380432	9606.ENSP00000294728	0	0	0	0	0	0	0	0.817	0.817
INS	RHO	9606.ENSP00000380432	9606.ENSP00000296271	0	0	0	0	0	0	0	0.478	0.478
INS	NOS3	9606.ENSP00000380432	9606.ENSP00000297494	0	0	0	0	0	0	0	0.914	0.914
INS	LPL	9606.ENSP00000380432	9606.ENSP00000309757	0	0	0	0	0	0	0	0.866	0.866
INS	NQO1	9606.ENSP00000380432	9606.ENSP00000319788	0	0	0	0	0	0	0	0.448	0.448
INS	SLC2A4	9606.ENSP00000380432	9606.ENSP00000320935	0	0	0	0	0	0	0	0.968	0.969
INS	SLC2A2	9606.ENSP00000380432	9606.ENSP00000323568	0	0	0	0	0	0	0	0.853	0.853
INS	PGR	9606.ENSP00000380432	9606.ENSP00000325120	0	0	0	0	0	0	0	0.598	0.598
INS	SP1	9606.ENSP00000380432	9606.ENSP00000329357	0	0	0	0	0	0	0	0.656	0.656
INS	SELE	9606.ENSP00000380432	9606.ENSP00000331736	0	0	0	0	0	0	0	0.640	0.640
INS	NR3C2	9606.ENSP00000380432	9606.ENSP00000350815	0	0	0	0	0	0	0	0.561	0.561
INS	NF1	9606.ENSP00000380432	9606.ENSP00000351015	0	0	0	0	0	0	0	0.618	0.618
INS	PARP1	9606.ENSP00000380432	9606.ENSP00000355759	0	0	0	0	0	0	0	0.481	0.481
INS	MCL1	9606.ENSP00000380432	9606.ENSP00000358022	0	0	0	0	0	0	0	0.441	0.441
INS	RUNX2	9606.ENSP00000380432	9606.ENSP00000360493	0	0	0	0	0	0	0	0.614	0.614
INS	PLAU	9606.ENSP00000380432	9606.ENSP00000361850	0	0	0	0	0	0	0	0.417	0.416
INS	PRKCZ	9606.ENSP00000380432	9606.ENSP00000367830	0	0	0	0	0	0.262	0.900	0.627	0.970
INS	PC	9606.ENSP00000380432	9606.ENSP00000377532	0	0	0	0	0	0	0	0.653	0.653
INS	MAPK8	9606.ENSP00000380432	9606.ENSP00000378974	0	0	0	0	0	0	0	0.894	0.895
INS	NFE2L2	9606.ENSP00000380432	9606.ENSP00000380252	0	0	0	0	0	0	0	0.530	0.530
INS	RELA	9606.ENSP00000380432	9606.ENSP00000384273	0	0	0	0	0	0	0	0.444	0.444
INS	LDHA	9606.ENSP00000380432	9606.ENSP00000445175	0	0	0	0	0	0	0	0.476	0.476
INS	PRKCA	9606.ENSP00000380432	9606.ENSP00000408695	0	0	0	0	0	0	0	0.513	0.513
INS	PPIA	9606.ENSP00000380432	9606.ENSP00000419425	0	0	0	0	0	0	0	0.531	0.531
INS	MGAM	9606.ENSP00000380432	9606.ENSP00000447378	0	0	0	0	0	0	0	0.733	0.733
INS	MYC	9606.ENSP00000380432	9606.ENSP00000479618	0	0	0	0	0	0	0	0.817	0.818
INS	VEGFA	9606.ENSP00000380432	9606.ENSP00000478570	0	0	0	0	0	0	0	0.918	0.919
IRF1	NFKBIA	9606.ENSP00000245414	9606.ENSP00000216797	0	0	0	0	0.274	0	0	0.473	0.601
IRF1	NR3C1	9606.ENSP00000245414	9606.ENSP00000231509	0	0	0	0	0	0	0.900	0.326	0.929
IRF1	MYC	9606.ENSP00000245414	9606.ENSP00000479618	0	0	0	0	0	0	0	0.472	0.472
IRF1	MDM2	9606.ENSP00000245414	9606.ENSP00000258149	0	0	0	0	0	0.379	0	0.265	0.524
IRF1	VEGFA	9606.ENSP00000245414	9606.ENSP00000478570	0	0	0	0	0	0	0	0.553	0.553
IRF1	MAPK8	9606.ENSP00000245414	9606.ENSP00000378974	0	0	0	0	0	0	0	0.650	0.650
IRF1	VCAM1	9606.ENSP00000245414	9606.ENSP00000294728	0	0	0	0	0.066	0	0.900	0.663	0.965
IRF1	RELA	9606.ENSP00000245414	9606.ENSP00000384273	0	0	0	0	0.062	0.379	0.900	0.709	0.980
LDHA	SDHA	9606.ENSP00000445175	9606.ENSP00000264932	0.110	0	0	0	0.148	0	0	0.482	0.573
LDHA	SLC2A4	9606.ENSP00000445175	9606.ENSP00000320935	0.045	0	0	0	0.062	0.051	0	0.556	0.572
LDHA	SLC2A2	9606.ENSP00000445175	9606.ENSP00000323568	0.045	0	0	0	0.062	0.043	0	0.494	0.508
LDHA	PC	9606.ENSP00000445175	9606.ENSP00000377532	0.051	0	0	0	0.063	0.132	0.900	0.619	0.965
LDHA	PPIA	9606.ENSP00000445175	9606.ENSP00000419425	0.042	0	0	0	0.143	0.374	0	0.207	0.538
LDHA	VEGFA	9606.ENSP00000445175	9606.ENSP00000478570	0	0	0	0	0	0	0	0.723	0.723
LDHA	MYC	9606.ENSP00000445175	9606.ENSP00000479618	0	0	0	0	0.088	0.373	0	0.825	0.892
LPL	PON1	9606.ENSP00000309757	9606.ENSP00000222381	0	0	0	0	0	0	0.540	0.479	0.750
LPL	NR3C1	9606.ENSP00000309757	9606.ENSP00000231509	0	0	0	0	0	0	0.900	0.408	0.938
LPL	PPARG	9606.ENSP00000309757	9606.ENSP00000287820	0	0	0	0	0.062	0	0.900	0.808	0.980
LPL	VCAM1	9606.ENSP00000309757	9606.ENSP00000294728	0	0	0	0	0.061	0	0	0.399	0.411
LPL	NOS3	9606.ENSP00000309757	9606.ENSP00000297494	0	0	0	0	0	0	0	0.423	0.422
LPL	SLC2A2	9606.ENSP00000309757	9606.ENSP00000323568	0	0	0	0	0	0	0	0.404	0.404
LPL	RUNX2	9606.ENSP00000309757	9606.ENSP00000360493	0	0	0	0	0	0	0	0.574	0.574
LPL	SLC2A4	9606.ENSP00000309757	9606.ENSP00000320935	0	0	0	0	0.061	0	0	0.733	0.739
LPL	SP1	9606.ENSP00000309757	9606.ENSP00000329357	0	0	0	0	0	0	0.900	0.112	0.907
LPL	NCOA2	9606.ENSP00000309757	9606.ENSP00000399968	0	0	0	0	0	0	0.900	0.138	0.910
LPL	NCOA1	9606.ENSP00000309757	9606.ENSP00000385216	0	0	0	0	0	0	0.900	0.206	0.917
LPL	RELA	9606.ENSP00000309757	9606.ENSP00000384273	0	0	0	0	0	0	0.900	0.209	0.917
LTF	PTPN6	9606.ENSP00000231751	9606.ENSP00000391592	0	0	0	0	0.091	0	0.900	0.050	0.906
MAPK8	TNFRSF1A	9606.ENSP00000378974	9606.ENSP00000162749	0	0	0	0	0	0.480	0	0.674	0.823
MAPK8	NFKBIA	9606.ENSP00000378974	9606.ENSP00000216797	0	0	0	0	0	0.261	0	0.714	0.780
MAPK8	TIMP1	9606.ENSP00000378974	9606.ENSP00000218388	0	0	0	0	0	0	0	0.551	0.551
MAPK8	NR3C1	9606.ENSP00000378974	9606.ENSP00000231509	0	0	0	0	0.054	0.379	0.900	0.476	0.965
MAPK8	RAF1	9606.ENSP00000378974	9606.ENSP00000251849	0	0	0	0.581	0	0.128	0	0.767	0.404
MAPK8	MDM2	9606.ENSP00000378974	9606.ENSP00000258149	0	0	0	0	0.061	0	0	0.543	0.552
MAPK8	RB1	9606.ENSP00000378974	9606.ENSP00000267163	0	0	0	0	0	0.395	0	0.318	0.569
MAPK8	PPARG	9606.ENSP00000378974	9606.ENSP00000287820	0	0	0	0	0	0.379	0	0.722	0.820
MAPK8	VCAM1	9606.ENSP00000378974	9606.ENSP00000294728	0	0	0	0	0	0	0	0.748	0.748
MAPK8	NOS3	9606.ENSP00000378974	9606.ENSP00000297494	0	0	0	0	0.055	0	0	0.595	0.601
MAPK8	NQO1	9606.ENSP00000378974	9606.ENSP00000319788	0	0	0	0	0	0	0	0.515	0.515
MAPK8	SLC2A4	9606.ENSP00000378974	9606.ENSP00000320935	0	0	0	0	0	0.265	0	0.721	0.786
MAPK8	PGR	9606.ENSP00000378974	9606.ENSP00000325120	0	0	0	0	0.061	0	0.800	0.340	0.865
MAPK8	SP1	9606.ENSP00000378974	9606.ENSP00000329357	0	0	0	0	0	0.398	0.900	0.685	0.979
MAPK8	SELE	9606.ENSP00000378974	9606.ENSP00000331736	0	0	0	0	0	0	0	0.480	0.480
MAPK8	RASSF1	9606.ENSP00000378974	9606.ENSP00000349547	0	0	0	0	0	0.305	0	0.249	0.455
MAPK8	PARP1	9606.ENSP00000378974	9606.ENSP00000355759	0	0	0	0	0	0	0	0.735	0.735
MAPK8	MCL1	9606.ENSP00000378974	9606.ENSP00000358022	0	0	0	0	0	0.267	0	0.825	0.866
MAPK8	RUNX2	9606.ENSP00000378974	9606.ENSP00000360493	0	0	0	0	0	0	0	0.706	0.706
MAPK8	PLAU	9606.ENSP00000378974	9606.ENSP00000361850	0	0	0	0	0	0	0	0.632	0.632
MAPK8	PRKCZ	9606.ENSP00000378974	9606.ENSP00000367830	0	0	0	0.576	0.079	0.073	0.900	0.429	0.923
MAPK8	VEGFA	9606.ENSP00000378974	9606.ENSP00000478570	0	0	0	0	0	0	0	0.817	0.817
MAPK8	NFE2L2	9606.ENSP00000378974	9606.ENSP00000380252	0	0	0	0	0	0.340	0	0.740	0.821
MAPK8	MYC	9606.ENSP00000378974	9606.ENSP00000479618	0	0	0	0	0	0.379	0	0.818	0.882
MAPK8	RELA	9606.ENSP00000378974	9606.ENSP00000384273	0	0	0	0	0	0	0.800	0.769	0.952
MCL1	TNFRSF1A	9606.ENSP00000358022	9606.ENSP00000162749	0	0	0	0	0.061	0	0	0.474	0.484
MCL1	NFKBIA	9606.ENSP00000358022	9606.ENSP00000216797	0	0	0	0	0.159	0.185	0	0.274	0.459
MCL1	RAF1	9606.ENSP00000358022	9606.ENSP00000251849	0	0	0	0	0	0	0	0.492	0.491
MCL1	MDM2	9606.ENSP00000358022	9606.ENSP00000258149	0	0	0	0	0	0.068	0	0.585	0.596
MCL1	PARP1	9606.ENSP00000358022	9606.ENSP00000355759	0	0	0	0	0	0	0	0.589	0.589
MCL1	RELA	9606.ENSP00000358022	9606.ENSP00000384273	0	0	0	0	0.082	0	0	0.425	0.449
MCL1	PCNA	9606.ENSP00000358022	9606.ENSP00000368458	0	0	0	0	0.064	0.379	0	0.186	0.485
MCL1	VEGFA	9606.ENSP00000358022	9606.ENSP00000478570	0	0	0	0	0	0	0	0.773	0.773
MCL1	MYC	9606.ENSP00000358022	9606.ENSP00000479618	0	0	0	0	0.065	0.125	0	0.840	0.858
MDM2	NR3C1	9606.ENSP00000258149	9606.ENSP00000231509	0	0	0	0	0.062	0.432	0	0.313	0.602
MDM2	PGR	9606.ENSP00000258149	9606.ENSP00000325120	0	0	0	0	0	0.064	0	0.397	0.411
MDM2	PCNA	9606.ENSP00000258149	9606.ENSP00000368458	0	0	0	0	0	0.379	0	0.108	0.422
MDM2	PARP1	9606.ENSP00000258149	9606.ENSP00000355759	0	0	0	0	0	0	0	0.446	0.446
MDM2	PPARG	9606.ENSP00000258149	9606.ENSP00000287820	0	0	0	0	0	0.393	0	0.257	0.530
MDM2	NF1	9606.ENSP00000258149	9606.ENSP00000351015	0	0	0	0	0.062	0	0	0.553	0.562
MDM2	RELA	9606.ENSP00000258149	9606.ENSP00000384273	0	0	0	0	0	0.379	0	0.444	0.639
MDM2	VEGFA	9606.ENSP00000258149	9606.ENSP00000478570	0	0	0	0	0	0.379	0	0.557	0.713
MDM2	MYC	9606.ENSP00000258149	9606.ENSP00000479618	0	0	0	0	0	0.142	0	0.742	0.769
MDM2	SP1	9606.ENSP00000258149	9606.ENSP00000329357	0	0	0	0	0.061	0.472	0	0.669	0.821
MDM2	RASSF1	9606.ENSP00000258149	9606.ENSP00000349547	0	0	0	0	0	0.449	0.900	0.420	0.965
MDM2	RB1	9606.ENSP00000258149	9606.ENSP00000267163	0	0	0	0	0.061	0.379	0.900	0.570	0.971
MDM2	TP63	9606.ENSP00000258149	9606.ENSP00000264731	0	0	0	0	0	0.829	0.900	0.449	0.989
MGAM	PLAU	9606.ENSP00000447378	9606.ENSP00000361850	0	0	0	0	0	0	0.900	0.060	0.901
MGAM	MYC	9606.ENSP00000447378	9606.ENSP00000479618	0	0	0	0	0	0	0	0.426	0.426
MYC	TNFRSF1A	9606.ENSP00000479618	9606.ENSP00000162749	0	0	0	0	0.061	0	0	0.472	0.483
MYC	NFKBIA	9606.ENSP00000479618	9606.ENSP00000216797	0	0	0	0	0.057	0	0.900	0.445	0.943
MYC	TIMP1	9606.ENSP00000479618	9606.ENSP00000218388	0	0	0	0	0.081	0	0	0.398	0.423
MYC	NR3C1	9606.ENSP00000479618	9606.ENSP00000231509	0	0	0	0	0	0	0	0.514	0.514
MYC	RAF1	9606.ENSP00000479618	9606.ENSP00000251849	0	0	0	0	0.050	0.391	0	0.560	0.723
MYC	TP63	9606.ENSP00000479618	9606.ENSP00000264731	0	0	0	0	0	0.129	0	0.445	0.496
MYC	RB1	9606.ENSP00000479618	9606.ENSP00000267163	0	0	0	0	0	0.379	0	0.631	0.761
MYC	PPARG	9606.ENSP00000479618	9606.ENSP00000287820	0	0	0	0	0	0	0	0.496	0.496
MYC	PAM	9606.ENSP00000479618	9606.ENSP00000306100	0	0	0	0	0	0.379	0	0.188	0.474
MYC	NQO1	9606.ENSP00000479618	9606.ENSP00000319788	0	0	0	0	0.065	0	0	0.397	0.412
MYC	SLC2A4	9606.ENSP00000479618	9606.ENSP00000320935	0	0	0	0	0	0	0	0.498	0.498
MYC	PGR	9606.ENSP00000479618	9606.ENSP00000325120	0	0	0	0	0	0.305	0	0.587	0.701
MYC	SP1	9606.ENSP00000479618	9606.ENSP00000329357	0	0	0	0	0.062	0.389	0.900	0.725	0.982
MYC	RASSF1	9606.ENSP00000479618	9606.ENSP00000349547	0	0	0	0	0.058	0.139	0	0.457	0.521
MYC	NF1	9606.ENSP00000479618	9606.ENSP00000351015	0	0	0	0	0	0	0	0.557	0.557
MYC	PARP1	9606.ENSP00000479618	9606.ENSP00000355759	0	0	0	0	0	0	0	0.754	0.755
MYC	RUNX2	9606.ENSP00000479618	9606.ENSP00000360493	0	0	0	0	0	0.176	0	0.531	0.597
MYC	PLAU	9606.ENSP00000479618	9606.ENSP00000361850	0	0	0	0	0.076	0.098	0	0.400	0.456
MYC	PRKCZ	9606.ENSP00000479618	9606.ENSP00000367830	0	0	0	0	0.050	0.061	0	0.530	0.544
MYC	NFE2L2	9606.ENSP00000479618	9606.ENSP00000380252	0	0	0	0	0	0.405	0	0.673	0.797
MYC	RELA	9606.ENSP00000479618	9606.ENSP00000384273	0	0	0	0	0	0.379	0.900	0.587	0.972
MYC	NCOA1	9606.ENSP00000479618	9606.ENSP00000385216	0	0	0	0	0	0	0	0.580	0.581
MYC	VEGFA	9606.ENSP00000479618	9606.ENSP00000478570	0	0	0	0	0	0	0	0.854	0.854
NCOA1	NR3C1	9606.ENSP00000385216	9606.ENSP00000231509	0	0	0	0	0.061	0.525	0.900	0.769	0.988
NCOA1	PPARG	9606.ENSP00000385216	9606.ENSP00000287820	0	0	0	0	0	0.974	0.900	0.583	0.998
NCOA1	SLC2A4	9606.ENSP00000385216	9606.ENSP00000320935	0	0	0	0	0	0	0.900	0.143	0.910
NCOA1	PGR	9606.ENSP00000385216	9606.ENSP00000325120	0	0	0	0	0	0.525	0.800	0.562	0.954
NCOA1	SP1	9606.ENSP00000385216	9606.ENSP00000329357	0	0	0	0	0.061	0.057	0.900	0.186	0.918
NCOA1	NR3C2	9606.ENSP00000385216	9606.ENSP00000350815	0	0	0	0	0.072	0.525	0	0.376	0.702
NCOA1	NR1I3	9606.ENSP00000385216	9606.ENSP00000356959	0	0	0	0	0	0.809	0	0.525	0.905
NCOA1	NCOA2	9606.ENSP00000385216	9606.ENSP00000399968	0	0	0	0.817	0.082	0.510	0.900	0.849	0.958
NCOA2	NR3C1	9606.ENSP00000399968	9606.ENSP00000231509	0	0	0	0	0.062	0.972	0.900	0.584	0.998
NCOA2	PPARG	9606.ENSP00000399968	9606.ENSP00000287820	0	0	0	0	0.062	0.974	0.900	0.356	0.998
NCOA2	SLC2A4	9606.ENSP00000399968	9606.ENSP00000320935	0	0	0	0	0	0	0.900	0.097	0.905
NCOA2	PGR	9606.ENSP00000399968	9606.ENSP00000325120	0	0	0	0	0	0.461	0	0.499	0.718
NCOA2	SP1	9606.ENSP00000399968	9606.ENSP00000329357	0	0	0	0	0.085	0.057	0.900	0.088	0.910
NCOA2	NR3C2	9606.ENSP00000399968	9606.ENSP00000350815	0	0	0	0	0	0.268	0	0.302	0.467
NCOA2	NR1I3	9606.ENSP00000399968	9606.ENSP00000356959	0	0	0	0	0	0.767	0	0.289	0.827
NF1	NR3C1	9606.ENSP00000351015	9606.ENSP00000231509	0	0	0	0	0.063	0	0.900	0.417	0.940
NF1	RAF1	9606.ENSP00000351015	9606.ENSP00000251849	0	0	0	0	0.063	0.286	0	0.549	0.672
NF1	SDHA	9606.ENSP00000351015	9606.ENSP00000264932	0	0	0	0	0.064	0	0	0.631	0.639
NF1	VEGFA	9606.ENSP00000351015	9606.ENSP00000478570	0	0	0	0	0	0	0	0.443	0.443
NFE2L2	PPARG	9606.ENSP00000380252	9606.ENSP00000287820	0	0	0	0	0	0.379	0	0.685	0.796
NFE2L2	NOS3	9606.ENSP00000380252	9606.ENSP00000297494	0	0	0	0	0	0	0	0.472	0.472
NFE2L2	NQO1	9606.ENSP00000380252	9606.ENSP00000319788	0	0	0	0	0	0	0	0.940	0.941
NFE2L2	SLC2A4	9606.ENSP00000380252	9606.ENSP00000320935	0	0	0	0	0	0	0	0.508	0.508
NFE2L2	SP1	9606.ENSP00000380252	9606.ENSP00000329357	0	0	0	0	0	0.294	0	0.250	0.447
NFE2L2	NR1I3	9606.ENSP00000380252	9606.ENSP00000356959	0	0	0	0	0	0	0	0.445	0.445
NFE2L2	VEGFA	9606.ENSP00000380252	9606.ENSP00000478570	0	0	0	0	0	0	0	0.440	0.440
NFE2L2	PRKCA	9606.ENSP00000380252	9606.ENSP00000408695	0	0	0	0	0	0.379	0.900	0.145	0.942
NFKBIA	TNFRSF1A	9606.ENSP00000216797	9606.ENSP00000162749	0	0	0	0	0.061	0	0.900	0.560	0.955
NFKBIA	NR3C1	9606.ENSP00000216797	9606.ENSP00000231509	0	0	0	0	0	0	0	0.417	0.416
NFKBIA	VEGFA	9606.ENSP00000216797	9606.ENSP00000478570	0	0	0	0	0	0	0	0.423	0.422
NFKBIA	SELE	9606.ENSP00000216797	9606.ENSP00000331736	0	0	0	0	0	0	0	0.430	0.430
NFKBIA	PPARG	9606.ENSP00000216797	9606.ENSP00000287820	0	0	0	0	0.061	0	0	0.428	0.439
NFKBIA	VCAM1	9606.ENSP00000216797	9606.ENSP00000294728	0	0	0	0	0	0	0	0.531	0.531
NFKBIA	SP1	9606.ENSP00000216797	9606.ENSP00000329357	0	0	0	0	0.042	0.123	0.900	0.108	0.915
NFKBIA	PRKCZ	9606.ENSP00000216797	9606.ENSP00000367830	0	0	0	0	0	0.125	0.900	0.269	0.930
NFKBIA	PRKCA	9606.ENSP00000216797	9606.ENSP00000408695	0	0	0	0	0	0.390	0.900	0.356	0.957
NFKBIA	RELA	9606.ENSP00000216797	9606.ENSP00000384273	0	0.003	0	0	0.084	0.953	0.900	0.770	0.998
NOS3	OTC	9606.ENSP00000297494	9606.ENSP00000039007	0	0	0	0	0.063	0	0.900	0.301	0.928
NOS3	TIMP1	9606.ENSP00000297494	9606.ENSP00000218388	0	0	0	0	0	0	0	0.455	0.455
NOS3	PON1	9606.ENSP00000297494	9606.ENSP00000222381	0	0	0	0	0	0	0	0.516	0.516
NOS3	NR3C1	9606.ENSP00000297494	9606.ENSP00000231509	0	0	0	0	0	0.091	0	0.608	0.629
NOS3	SELP	9606.ENSP00000297494	9606.ENSP00000263686	0	0	0	0	0.055	0	0	0.587	0.593
NOS3	PPARG	9606.ENSP00000297494	9606.ENSP00000287820	0	0	0	0	0.053	0.091	0	0.741	0.757
NOS3	VCAM1	9606.ENSP00000297494	9606.ENSP00000294728	0	0	0	0	0	0	0	0.830	0.830
NOS3	NQO1	9606.ENSP00000297494	9606.ENSP00000319788	0	0	0	0	0	0	0	0.400	0.400
NOS3	RELA	9606.ENSP00000297494	9606.ENSP00000384273	0	0	0	0	0	0.261	0	0.267	0.435
NOS3	NR3C2	9606.ENSP00000297494	9606.ENSP00000350815	0	0	0	0	0.061	0.091	0	0.445	0.484
NOS3	PRKCZ	9606.ENSP00000297494	9606.ENSP00000367830	0	0	0	0	0	0.065	0	0.501	0.513
NOS3	SLC2A4	9606.ENSP00000297494	9606.ENSP00000320935	0	0	0	0	0.062	0	0	0.531	0.541
NOS3	PTGS1	9606.ENSP00000297494	9606.ENSP00000354612	0	0	0	0	0	0.193	0	0.473	0.556
NOS3	SELE	9606.ENSP00000297494	9606.ENSP00000331736	0	0	0	0	0.078	0	0	0.669	0.681
NOS3	SP1	9606.ENSP00000297494	9606.ENSP00000329357	0	0	0	0	0	0.379	0	0.591	0.735
NOS3	VEGFA	9606.ENSP00000297494	9606.ENSP00000478570	0	0	0	0	0.062	0	0.900	0.934	0.993
NQO1	TP63	9606.ENSP00000319788	9606.ENSP00000264731	0	0	0	0	0	0	0.900	0.066	0.902
NR3C1	SP1	9606.ENSP00000231509	9606.ENSP00000329357	0	0	0	0	0	0.111	0	0.415	0.457
NR3C1	VEGFA	9606.ENSP00000231509	9606.ENSP00000478570	0	0	0	0	0	0	0	0.470	0.470
NR3C1	RAF1	9606.ENSP00000231509	9606.ENSP00000251849	0	0	0	0	0	0.407	0	0.221	0.518
NR3C1	PPARG	9606.ENSP00000231509	9606.ENSP00000287820	0	0	0	0.578	0.060	0.379	0	0.595	0.539
NR3C1	PGR	9606.ENSP00000231509	9606.ENSP00000325120	0	0	0	0.839	0	0	0.900	0.780	0.912
NR3C1	NR3C2	9606.ENSP00000231509	9606.ENSP00000350815	0	0	0	0.861	0	0.379	0.900	0.942	0.943
NR3C1	RELA	9606.ENSP00000231509	9606.ENSP00000384273	0	0	0	0	0	0.393	0.900	0.443	0.963
NR3C2	PGR	9606.ENSP00000350815	9606.ENSP00000325120	0	0	0	0.809	0.061	0	0.900	0.663	0.914
OTC	SDHA	9606.ENSP00000039007	9606.ENSP00000264932	0	0	0	0	0	0	0	0.440	0.440
OTC	PC	9606.ENSP00000039007	9606.ENSP00000377532	0	0	0	0	0.062	0	0	0.513	0.524
PAM	TYR	9606.ENSP00000306100	9606.ENSP00000263321	0	0	0	0	0	0	0	0.444	0.444
PARP1	PGR	9606.ENSP00000355759	9606.ENSP00000325120	0	0	0	0	0	0.320	0	0.361	0.547
PARP1	SP1	9606.ENSP00000355759	9606.ENSP00000329357	0	0	0	0	0	0.379	0	0.588	0.733
PARP1	VEGFA	9606.ENSP00000355759	9606.ENSP00000478570	0	0	0	0	0	0	0	0.400	0.400
PARP1	RELA	9606.ENSP00000355759	9606.ENSP00000384273	0	0	0	0	0	0.379	0	0.616	0.751
PARP1	PCNA	9606.ENSP00000355759	9606.ENSP00000368458	0	0	0	0	0.340	0.379	0.900	0.106	0.958
PC	SDHA	9606.ENSP00000377532	9606.ENSP00000264932	0.157	0	0	0	0.063	0	0	0.520	0.588
PC	SLC2A4	9606.ENSP00000377532	9606.ENSP00000320935	0	0	0	0	0.062	0	0	0.387	0.400
PC	SLC2A2	9606.ENSP00000377532	9606.ENSP00000323568	0	0	0	0	0.063	0	0	0.595	0.604
PCNA	RB1	9606.ENSP00000368458	9606.ENSP00000267163	0	0	0	0	0.129	0	0.900	0.246	0.928
PGR	RB1	9606.ENSP00000325120	9606.ENSP00000267163	0	0	0	0	0	0.055	0	0.700	0.704
PGR	PLAU	9606.ENSP00000325120	9606.ENSP00000361850	0	0	0	0	0	0	0	0.416	0.416
PGR	RASSF1	9606.ENSP00000325120	9606.ENSP00000349547	0	0	0	0	0	0	0	0.426	0.426
PGR	RELA	9606.ENSP00000325120	9606.ENSP00000384273	0	0	0	0	0	0.393	0	0.217	0.505
PGR	SP1	9606.ENSP00000325120	9606.ENSP00000329357	0	0	0	0	0	0.424	0	0.348	0.608
PGR	VEGFA	9606.ENSP00000325120	9606.ENSP00000478570	0	0	0	0	0	0	0	0.630	0.630
PLAU	TIMP1	9606.ENSP00000361850	9606.ENSP00000218388	0	0	0	0	0.157	0	0	0.619	0.665
PLAU	PON1	9606.ENSP00000361850	9606.ENSP00000222381	0	0	0	0	0	0	0	0.501	0.501
PLAU	VCAM1	9606.ENSP00000361850	9606.ENSP00000294728	0	0	0	0	0.062	0	0	0.443	0.455
PLAU	VEGFA	9606.ENSP00000361850	9606.ENSP00000478570	0	0	0	0	0.069	0	0	0.666	0.675
PON1	PPARG	9606.ENSP00000222381	9606.ENSP00000287820	0	0	0	0	0.061	0	0	0.655	0.662
PPARG	TNFRSF1A	9606.ENSP00000287820	9606.ENSP00000162749	0	0	0	0	0.061	0	0.900	0.223	0.920
PPARG	TIMP1	9606.ENSP00000287820	9606.ENSP00000218388	0	0	0	0	0	0	0	0.428	0.428
PPARG	SLC22A5	9606.ENSP00000287820	9606.ENSP00000245407	0	0	0	0	0	0	0	0.470	0.470
PPARG	RAF1	9606.ENSP00000287820	9606.ENSP00000251849	0	0	0	0	0	0.085	0	0.491	0.514
PPARG	RB1	9606.ENSP00000287820	9606.ENSP00000267163	0	0	0	0	0	0.315	0.900	0.221	0.941
PPARG	PTGS1	9606.ENSP00000287820	9606.ENSP00000354612	0	0	0	0	0.059	0.050	0	0.407	0.423
PPARG	SLC2A2	9606.ENSP00000287820	9606.ENSP00000323568	0	0	0	0	0	0	0	0.510	0.510
PPARG	PRKCA	9606.ENSP00000287820	9606.ENSP00000408695	0	0	0	0	0	0.379	0	0.286	0.537
PPARG	VCAM1	9606.ENSP00000287820	9606.ENSP00000294728	0	0	0	0	0	0	0	0.673	0.673
PPARG	RUNX2	9606.ENSP00000287820	9606.ENSP00000360493	0	0	0	0	0	0.185	0	0.692	0.738
PPARG	VEGFA	9606.ENSP00000287820	9606.ENSP00000478570	0	0	0	0	0	0	0	0.769	0.769
PPARG	SP1	9606.ENSP00000287820	9606.ENSP00000329357	0	0	0	0	0	0.472	0	0.597	0.778
PPARG	RELA	9606.ENSP00000287820	9606.ENSP00000384273	0	0	0	0	0	0.472	0.900	0.348	0.962
PPARG	SLC2A4	9606.ENSP00000287820	9606.ENSP00000320935	0	0	0	0	0.061	0	0.900	0.736	0.973
PPIA	SDHA	9606.ENSP00000419425	9606.ENSP00000264932	0.058	0	0	0	0.067	0.053	0	0.389	0.423
PPIA	RB1	9606.ENSP00000419425	9606.ENSP00000267163	0	0	0	0	0.042	0.379	0	0.092	0.412
PRKCA	RAF1	9606.ENSP00000408695	9606.ENSP00000251849	0	0	0	0.580	0	0.399	0.900	0.421	0.947
PRKCA	RHO	9606.ENSP00000408695	9606.ENSP00000296271	0	0	0	0	0	0.388	0	0.427	0.634
PRKCA	PRKCZ	9606.ENSP00000408695	9606.ENSP00000367830	0	0	0	0.855	0	0.399	0.900	0.869	0.945
PRKCA	RELA	9606.ENSP00000408695	9606.ENSP00000384273	0	0	0	0	0	0	0.900	0.214	0.918
PRKCA	PTPN6	9606.ENSP00000408695	9606.ENSP00000391592	0	0	0	0	0	0.379	0	0.187	0.473
PRKCA	VEGFA	9606.ENSP00000408695	9606.ENSP00000478570	0	0	0	0	0	0	0	0.627	0.627
PRKCZ	TNFRSF1A	9606.ENSP00000367830	9606.ENSP00000162749	0	0	0	0	0	0.050	0.900	0.195	0.916
PRKCZ	RAF1	9606.ENSP00000367830	9606.ENSP00000251849	0	0	0	0.555	0	0.348	0.900	0.232	0.938
PRKCZ	SLC2A4	9606.ENSP00000367830	9606.ENSP00000320935	0	0	0	0	0	0.127	0.900	0.585	0.960
PRKCZ	SP1	9606.ENSP00000367830	9606.ENSP00000329357	0	0	0	0	0.055	0.404	0	0.552	0.726
PRKCZ	VEGFA	9606.ENSP00000367830	9606.ENSP00000478570	0	0	0	0	0	0	0	0.555	0.555
PRKCZ	RELA	9606.ENSP00000367830	9606.ENSP00000384273	0	0	0	0	0	0.379	0.900	0.210	0.946
PTGER3	PTGS1	9606.ENSP00000349003	9606.ENSP00000354612	0	0	0	0	0	0.056	0	0.577	0.584
PTGER3	VEGFA	9606.ENSP00000349003	9606.ENSP00000478570	0	0	0	0	0	0	0	0.642	0.642
PTGS1	TYR	9606.ENSP00000354612	9606.ENSP00000263321	0	0	0	0	0.051	0	0	0.400	0.406
PTGS1	SELP	9606.ENSP00000354612	9606.ENSP00000263686	0	0	0	0	0.096	0.051	0	0.400	0.440
PTGS1	VEGFA	9606.ENSP00000354612	9606.ENSP00000478570	0	0	0	0	0.063	0	0	0.429	0.442
PTPN6	VEGFA	9606.ENSP00000391592	9606.ENSP00000478570	0	0	0	0	0	0	0.900	0.226	0.919
RAF1	VEGFA	9606.ENSP00000251849	9606.ENSP00000478570	0	0	0	0	0	0	0	0.588	0.588
RAF1	RELA	9606.ENSP00000251849	9606.ENSP00000384273	0	0	0	0	0.112	0	0.900	0.187	0.921
RAF1	RB1	9606.ENSP00000251849	9606.ENSP00000267163	0	0	0	0	0	0.404	0.900	0.260	0.952
RASSF1	TNFRSF1A	9606.ENSP00000349547	9606.ENSP00000162749	0	0	0	0	0	0.305	0	0.478	0.622
RB1	VEGFA	9606.ENSP00000267163	9606.ENSP00000478570	0	0	0	0	0	0	0	0.411	0.410
RB1	RUNX2	9606.ENSP00000267163	9606.ENSP00000360493	0	0	0	0	0	0.458	0.900	0.268	0.956
RB1	SP1	9606.ENSP00000267163	9606.ENSP00000329357	0	0	0	0	0	0.433	0.900	0.297	0.956
RELA	TNFRSF1A	9606.ENSP00000384273	9606.ENSP00000162749	0	0	0	0	0.064	0	0.900	0.615	0.960
RELA	TP63	9606.ENSP00000384273	9606.ENSP00000264731	0	0	0	0	0	0.379	0	0.213	0.490
RELA	VCAM1	9606.ENSP00000384273	9606.ENSP00000294728	0	0	0	0	0	0.281	0	0.481	0.610
RELA	SP1	9606.ENSP00000384273	9606.ENSP00000329357	0	0	0	0	0.048	0.457	0.900	0.377	0.963
RELA	SELE	9606.ENSP00000384273	9606.ENSP00000331736	0	0	0	0	0	0.328	0	0.416	0.590
RELA	VEGFA	9606.ENSP00000384273	9606.ENSP00000478570	0	0	0	0	0	0.313	0	0.477	0.625
RHO	VEGFA	9606.ENSP00000296271	9606.ENSP00000478570	0	0	0	0	0	0	0	0.400	0.400
RUNX2	VCAM1	9606.ENSP00000360493	9606.ENSP00000294728	0	0	0	0	0	0	0	0.420	0.420
RUNX2	VEGFA	9606.ENSP00000360493	9606.ENSP00000478570	0	0	0	0	0	0	0	0.806	0.806
SELE	TNFRSF1A	9606.ENSP00000331736	9606.ENSP00000162749	0	0	0	0	0.055	0	0	0.511	0.518
SELE	TIMP1	9606.ENSP00000331736	9606.ENSP00000218388	0	0	0	0	0.055	0	0	0.473	0.480
SELE	VCAM1	9606.ENSP00000331736	9606.ENSP00000294728	0	0	0	0	0.120	0	0	0.926	0.932
SELE	VEGFA	9606.ENSP00000331736	9606.ENSP00000478570	0	0	0	0	0	0	0	0.820	0.820
SELP	TIMP1	9606.ENSP00000263686	9606.ENSP00000218388	0	0	0	0	0.062	0	0	0.421	0.433
SELP	VEGFA	9606.ENSP00000263686	9606.ENSP00000478570	0	0	0	0	0	0	0	0.660	0.660
SELP	VCAM1	9606.ENSP00000263686	9606.ENSP00000294728	0	0	0	0	0.088	0	0	0.894	0.900
SLC2A4	VEGFA	9606.ENSP00000320935	9606.ENSP00000478570	0	0	0	0	0.060	0	0	0.421	0.432
SP1	TIMP1	9606.ENSP00000329357	9606.ENSP00000218388	0	0	0	0	0	0	0	0.542	0.542
SP1	TP63	9606.ENSP00000329357	9606.ENSP00000264731	0	0	0	0	0	0.050	0.900	0.051	0.901
SP1	VEGFA	9606.ENSP00000329357	9606.ENSP00000478570	0	0	0	0	0	0	0	0.733	0.733
TIMP1	TNFRSF1A	9606.ENSP00000218388	9606.ENSP00000162749	0	0	0	0	0.164	0	0	0.440	0.512
TIMP1	VCAM1	9606.ENSP00000218388	9606.ENSP00000294728	0	0	0	0	0.061	0	0	0.559	0.568
TIMP1	VEGFA	9606.ENSP00000218388	9606.ENSP00000478570	0	0	0	0	0.084	0	0.900	0.731	0.973
TNFRSF1A	VEGFA	9606.ENSP00000162749	9606.ENSP00000478570	0	0	0	0	0.059	0	0	0.535	0.543
TNFRSF1A	VCAM1	9606.ENSP00000162749	9606.ENSP00000294728	0	0	0	0	0	0	0	0.742	0.742
TYR	VEGFA	9606.ENSP00000263321	9606.ENSP00000478570	0	0	0	0	0	0	0	0.440	0.440
VCAM1	VEGFA	9606.ENSP00000294728	9606.ENSP00000478570	0	0	0	0	0.061	0	0	0.848	0.852
