# Supplementary material for: Pharmacological mechanisms of Fuzheng Huayu formula for Aristolochic acid I–induced kidney fibrosis through network pharmacology
Source: Front Pharmacol. 2022 Dec 8;13:1056865. doi: 10.3389/fphar.2022.1056865 (PMC9779930; doi:10.3389/fphar.2022.1056865)
Supplement: Supplementary file 5 [file DataSheet2.zip › the original source data of Figures 1-3/VENN/Drug_Disease.txt]

PTGS1
ALOX5
PRKCA
MGAM
PRKCZ
NCOA2
ACHE
TRPV1
CHRM2
CHRM3
HTR3A
ADRA1A
NCOA1
CHRNA2
PGR
NR3C2
AR
CTRB1
AKR1B1
PLAU
CYP1A1
GFAP
IGF2
SELP
CASP9
CASP3
ICAM1
NQO1
ESR1
PPARG
CTSD
ALDH5A1
OTC
SDHA
IL6
GATM
GLB1
LDHA
GPI
NR3C1
ALDH2
LTF
CPT2
ADSSL1
PC
ALDH1A1
CTSB
RELA
VEGFA
CCND1
BCL2
FOS
TP63
MAPK8
NFKBIA
CASP8
FASN
SELE
PTGER3
MCL1
ATF2
PTPN6
NOS3
CCND2
CASP1
EGFR
RB1
MDM2
APP
PCNA
ERBB2
CASP7
CCNB1
TYR
GSTP1
SLC2A4
PPIA
LPL
BDNF
CRP
PON1
INS
FABP1
SLC2A2
PAM
CETP
RHO
SLC22A5
ESR2
GSK3B
TIMP1
COL3A1
NF1
CYP3A4
MYC
ECE1
VCAM1
HIF1A
ACACA
IKBKG
CYCS
CFLAR
FCER2
IL13
ALPI
G6PC
APC
SP1
IKBKB
CYP1B1
AHR
NR1I3
GSTM1
GSTM2
TNFRSF1A
ABCA1
KCNK2
COL1A2
ELK1
RAF1
CAV1
NFE2L2
PARP1
HSF1
RUNX2
RASSF1
IGFBP3
IRF1
ERBB3
