# Supplementary material for: Pharmacological mechanisms of Fuzheng Huayu formula for Aristolochic acid I–induced kidney fibrosis through network pharmacology
Source: Front Pharmacol. 2022 Dec 8;13:1056865. doi: 10.3389/fphar.2022.1056865 (PMC9779930; doi:10.3389/fphar.2022.1056865)
Supplement: Supplementary file 5 [file DataSheet2.zip › the original source data of Figures 1-3/VENN/FZHY.txt]

PTGS1
ALOX5
PRKCA
MGAM
PRKCZ
GABRA1
NCOA2
ACHE
PRSS1
TRPV1
CHRM1
CHRM2
CHRM3
CHRM5
HTR3A
CHRM4
ADRA1A
NCOA1
CHRNA2
PGR
NR3C2
AR
ADH1B
DRD2
ADRA2C
CTRB1
AKR1B1
PLAU
CYP1A1
GFAP
IGF2
SELP
CASP9
CASP3
ICAM1
NQO1
ESR1
PPARG
ABAT
CTSD
CDC25B
GOT2
ME2
ALDH5A1
OTC
HHCMA56
SDHA
SLC25A10
IL6
AMD1
KYNU
GATM
NFS1
SLC36A1
GLB1
RRM1
LDHA
GPI
GCAT
NR3C1
F7
ALDH2
SHMT2
LTF
PFAS
ASNS
CPT2
SHMT1
GARS
GLYATL1
GPHN
ADSSL1
GLRA2
PDHB
GLRA3
SLC25A13
PC
ALDH1A1
CTSB
RELA
VEGFA
CCND1
BCL2
FOS
TP63
MAPK8
NFKBIA
CASP8
FASN
SELE
PTGER3
MCL1
ATF2
BIRC5
PTPN6
DUOX2
NOS3
LITAF
CCND2
CASP1
GRIA2
EGFR
RB1
MDM2
APP
PCNA
ERBB2
CASP7
CCNB1
TYR
GSTP1
SLC2A4
NUF2
PPIA
DAO
SLC25A12
TEP1
LPL
BDNF
CRP
PON1
INS
FABP1
UCP2
SLC2A2
PAM
CETP
DNPEP
RHO
SLC22A5
PCYT1A
ESR2
GSK3B
CHEK1
TIMP1
COL3A1
NF1
EIF6
GABRG3
GABRE
AHSA1
CYP3A4
MYC
ECE1
CALCR
VCAM1
HIF1A
RUNX1T1
ACACA
IKBKG
PSMD3
CYCS
CFLAR
AAGAB
FCER2
IL13
MS4A2
ALPI
PSME3
G6PC
APC
TRPM2
AKR1C3
SP1
IKBKB
CYP1B1
AHR
NR1I3
DIO1
GSTM1
GSTM2
RXRG
TNFRSF1A
ABCA1
ALDH3A1
C1R
ABCG1
ABCC4
KCNK2
COL1A2
ELK1
POR
RAF1
CAV1
NFE2L2
PARP1
DCAF5
CHEK2
HSF1
RUNX2
RASSF1
IGFBP3
IRF1
ERBB3
NPEPPS
HK2
RASA1
